# Supplementary material for: Transformer for Gene Expression Modeling (T-GEM): An Interpretable Deep Learning Model for Gene Expression-Based Phenotype Predictions
Source: Cancers (Basel). 2022 Sep 29;14(19):4763. doi: 10.3390/cancers14194763 (PMC9562172; doi:10.3390/cancers14194763)
Supplement: Supplementary file 1 [file cancers-14-04763-s001.zip]

Archive with 38 entries (36 files):
- cancers-1924785-supplementary/supplementary/
- cancers-1924785-supplementary/supplementary/enrich_res_l1_B_cell.csv
- cancers-1924785-supplementary/supplementary/enrich_res_l1_NK_cell.csv
- cancers-1924785-supplementary/supplementary/gene_set_24pathway.txt
- cancers-1924785-supplementary/supplementary/importort gene rank list for all cancers/
- cancers-1924785-supplementary/supplementary/importort gene rank list for all cancers/TCGA-ACC.rnk
- cancers-1924785-supplementary/supplementary/importort gene rank list for all cancers/TCGA-BLCA.rnk
- cancers-1924785-supplementary/supplementary/importort gene rank list for all cancers/TCGA-BRCA.rnk
- cancers-1924785-supplementary/supplementary/importort gene rank list for all cancers/TCGA-CESC.rnk
- cancers-1924785-supplementary/supplementary/importort gene rank list for all cancers/TCGA-CHOL.rnk
- cancers-1924785-supplementary/supplementary/importort gene rank list for all cancers/TCGA-COAD.rnk
- cancers-1924785-supplementary/supplementary/importort gene rank list for all cancers/TCGA-DLBC.rnk
- cancers-1924785-supplementary/supplementary/importort gene rank list for all cancers/TCGA-ESCA.rnk
- cancers-1924785-supplementary/supplementary/importort gene rank list for all cancers/TCGA-GBM.rnk
- cancers-1924785-supplementary/supplementary/importort gene rank list for all cancers/TCGA-HNSC.rnk
- cancers-1924785-supplementary/supplementary/importort gene rank list for all cancers/TCGA-KICH.rnk
- cancers-1924785-supplementary/supplementary/importort gene rank list for all cancers/TCGA-KIRC.rnk
- cancers-1924785-supplementary/supplementary/importort gene rank list for all cancers/TCGA-KIRP.rnk
- cancers-1924785-supplementary/supplementary/importort gene rank list for all cancers/TCGA-LAML.rnk
- cancers-1924785-supplementary/supplementary/importort gene rank list for all cancers/TCGA-LGG.rnk
- cancers-1924785-supplementary/supplementary/importort gene rank list for all cancers/TCGA-LIHC.rnk
- cancers-1924785-supplementary/supplementary/importort gene rank list for all cancers/TCGA-LUAD.rnk
- cancers-1924785-supplementary/supplementary/importort gene rank list for all cancers/TCGA-LUSC.rnk
- cancers-1924785-supplementary/supplementary/importort gene rank list for all cancers/TCGA-MESO.rnk
- cancers-1924785-supplementary/supplementary/importort gene rank list for all cancers/TCGA-OV.rnk
- cancers-1924785-supplementary/supplementary/importort gene rank list for all cancers/TCGA-PAAD.rnk
- cancers-1924785-supplementary/supplementary/importort gene rank list for all cancers/TCGA-PCPG.rnk
- cancers-1924785-supplementary/supplementary/importort gene rank list for all cancers/TCGA-PRAD.rnk
- cancers-1924785-supplementary/supplementary/importort gene rank list for all cancers/TCGA-READ.rnk
- cancers-1924785-supplementary/supplementary/importort gene rank list for all cancers/TCGA-SARC.rnk
- cancers-1924785-supplementary/supplementary/importort gene rank list for all cancers/TCGA-SKCM.rnk
- cancers-1924785-supplementary/supplementary/importort gene rank list for all cancers/TCGA-STAD.rnk
- cancers-1924785-supplementary/supplementary/importort gene rank list for all cancers/TCGA-TGCT.rnk
- cancers-1924785-supplementary/supplementary/importort gene rank list for all cancers/TCGA-THCA.rnk
- cancers-1924785-supplementary/supplementary/importort gene rank list for all cancers/TCGA-THYM.rnk
- cancers-1924785-supplementary/supplementary/importort gene rank list for all cancers/TCGA-UCEC.rnk
- cancers-1924785-supplementary/supplementary/importort gene rank list for all cancers/TCGA-UCS.rnk
- cancers-1924785-supplementary/supplementary/importort gene rank list for all cancers/TCGA-UVM.rnk
