# Supplementary material for: Transformer for Gene Expression Modeling (T-GEM): An Interpretable Deep Learning Model for Gene Expression-Based Phenotype Predictions
Source: Cancers (Basel). 2022 Sep 29;14(19):4763. doi: 10.3390/cancers14194763 (PMC9562172; doi:10.3390/cancers14194763)
Supplement: Supplementary file 1 [file cancers-14-04763-s001.zip › cancers-1924785-supplementary/supplementary/enrich_res_l1_B_cell.csv]

	p-value	Adjusted p-value	Significant (in gene set)	Non-significant (in gene set)	Significant (not in gene set)	Non-significant (not in gene set)
GOBP_CYTOPLASMIC_TRANSLATION	2.48E-75	1.90E-71	45	103	34	17702	0.569620253
GOBP_PEPTIDE_BIOSYNTHETIC_PROCESS	8.82E-45	3.38E-41	47	693	32	17112	0.594936709
GOBP_AMIDE_BIOSYNTHETIC_PROCESS	1.76E-41	4.48E-38	47	823	32	16982	0.594936709
GOBP_PEPTIDE_METABOLIC_PROCESS	1.29E-40	2.47E-37	47	861	32	16944	0.594936709
GOBP_CELLULAR_AMIDE_METABOLIC_PROCESS	2.39E-35	3.66E-32	47	1134	32	16671	0.594936709
GOBP_CELLULAR_MACROMOLECULE_BIOSYNTHETIC_PROCESS	3.97E-31	5.07E-28	48	1509	31	16296	0.607594937
GOBP_ORGANONITROGEN_COMPOUND_BIOSYNTHETIC_PROCESS	2.38E-29	2.60E-26	48	1655	31	16150	0.607594937
GOBP_RIBOSOME_BIOGENESIS	8.67E-16	8.30E-13	18	285	61	17520	0.227848101
GOBP_RIBOSOMAL_LARGE_SUBUNIT_BIOGENESIS	1.48E-14	1.26E-11	11	61	68	17744	0.139240506
GOBP_RIBONUCLEOPROTEIN_COMPLEX_BIOGENESIS	7.28E-14	5.58E-11	19	435	60	17370	0.240506329
GOBP_RRNA_METABOLIC_PROCESS	1.25E-10	8.67E-08	13	250	66	17555	0.164556962
GOBP_RIBOSOME_ASSEMBLY	2.81E-10	1.79E-07	8	54	71	17751	0.101265823
GOBP_NCRNA_PROCESSING	1.62E-08	9.57E-06	13	380	66	17425	0.164556962
GOBP_RIBOSOMAL_SMALL_SUBUNIT_BIOGENESIS	3.23E-08	1.76E-05	7	66	72	17739	0.088607595
GOBP_RIBOSOMAL_LARGE_SUBUNIT_ASSEMBLY	1.11E-07	5.65E-05	5	22	74	17783	0.063291139
GOBP_RIBONUCLEOPROTEIN_COMPLEX_SUBUNIT_ORGANIZATION	4.24E-07	0.000202798	9	205	70	17600	0.113924051
GOBP_NCRNA_METABOLIC_PROCESS	5.64E-07	0.000254155	13	521	66	17284	0.164556962
GOBP_RIBOSOMAL_SMALL_SUBUNIT_ASSEMBLY	1.30E-06	0.000552913	4	15	75	17790	0.050632911
GOBP_MATURATION_OF_LSU_RRNA	6.66E-06	0.002684735	4	24	75	17781	0.050632911
GOBP_NON_MEMBRANE_BOUNDED_ORGANELLE_ASSEMBLY	6.61E-05	0.025322058	9	391	70	17414	0.113924051
GOBP_TRANSLATIONAL_INITIATION	0.000189695	0.069175441	5	115	74	17690	0.063291139
GOBP_RNA_PROCESSING	0.000329015	0.114527222	16	1376	63	16429	0.202531646
GOBP_POSITIVE_REGULATION_OF_INTRINSIC_APOPTOTIC_SIGNALING_PATHWAY_BY_P53_CLASS_MEDIATOR	0.000398839	0.132795974	2	5	77	17800	0.025316456
GOBP_REGULATION_OF_CELLULAR_AMIDE_METABOLIC_PROCESS	0.000522531	0.162429518	9	519	70	17286	0.113924051
GOBP_RESPONSE_TO_ALDOSTERONE	0.000530261	0.162429518	2	6	77	17799	0.025316456
GOBP_RESPIRATORY_BURST	0.000578495	0.170389106	3	34	76	17771	0.037974684
GOBP_NEGATIVE_REGULATION_OF_UBIQUITIN_PROTEIN_LIGASE_ACTIVITY	0.001235644	0.350465303	2	10	77	17795	0.025316456
GOBP_MATURATION_OF_SSU_RRNA	0.001400339	0.382992684	3	47	76	17758	0.037974684
GOBP_MATURATION_OF_LSU_RRNA_FROM_TRICISTRONIC_RRNA_TRANSCRIPT_SSU_RRNA_5_8S_RRNA_LSU_RRNA	0.001948976	0.486498405	2	13	77	17792	0.025316456
GOBP_REGULATION_OF_UBIQUITIN_PROTEIN_TRANSFERASE_ACTIVITY	0.00194322	0.486498405	3	53	76	17752	0.037974684
GOBP_REGULATION_OF_CELLULAR_MACROMOLECULE_BIOSYNTHETIC_PROCESS	0.001969372	0.486498405	10	757	69	17048	0.126582278
GOBP_POSITIVE_REGULATION_OF_TRANSLATION	0.00352133	0.84269829	4	137	75	17668	0.050632911
GOBP_REGULATION_OF_TRANSLATIONAL_FIDELITY	0.003831621	0.889168387	2	19	77	17786	0.025316456
GOBP_NEGATIVE_REGULATION_OF_UBIQUITIN_PROTEIN_TRANSFERASE_ACTIVITY	0.004202758	0.946609426	2	20	77	17785	0.025316456
GOBP_MITOCHONDRIAL_GENOME_MAINTENANCE	1	1	0	23	79	17782	0
GOBP_REPRODUCTION	0.999091769	1	1	1513	78	16292	0.012658228
GOBP_SINGLE_STRAND_BREAK_REPAIR	1	1	0	12	79	17793	0
GOBP_REGULATION_OF_DNA_RECOMBINATION	0.441264147	1	1	130	78	17675	0.012658228
GOBP_REGULATION_OF_MITOTIC_RECOMBINATION	1	1	0	7	79	17798	0
GOBP_VERY_LONG_CHAIN_FATTY_ACID_METABOLIC_PROCESS	1	1	0	35	79	17770	0
GOBP_TRANSITION_METAL_ION_TRANSPORT	0.372624347	1	1	104	78	17701	0.012658228
GOBP_UREA_CYCLE	1	1	0	10	79	17795	0
GOBP_CITRULLINE_METABOLIC_PROCESS	1	1	0	8	79	17797	0
GOBP_RIBOSOMAL_SUBUNIT_EXPORT_FROM_NUCLEUS	1	1	0	14	79	17791	0
GOBP_RIBOSOMAL_LARGE_SUBUNIT_EXPORT_FROM_NUCLEUS	1	1	0	7	79	17798	0
GOBP_RIBOSOMAL_SMALL_SUBUNIT_EXPORT_FROM_NUCLEUS	1	1	0	8	79	17797	0
GOBP_MITOTIC_SISTER_CHROMATID_SEGREGATION	1	1	0	173	79	17632	0
GOBP_CELL_CYCLE_CHECKPOINT_SIGNALING	0.530553395	1	1	169	78	17636	0.012658228
GOBP_DNA_REPLICATION_CHECKPOINT_SIGNALING	1	1	0	17	79	17788	0
GOBP_REGULATION_OF_TRANSCRIPTION_INVOLVED_IN_G1_S_TRANSITION_OF_MITOTIC_CELL_CYCLE	1	1	0	21	79	17784	0
GOBP_SULFUR_AMINO_ACID_METABOLIC_PROCESS	1	1	0	33	79	17772	0
GOBP_SULFUR_AMINO_ACID_BIOSYNTHETIC_PROCESS	1	1	0	17	79	17788	0
GOBP_SULFUR_AMINO_ACID_CATABOLIC_PROCESS	1	1	0	10	79	17795	0
GOBP_SULFUR_AMINO_ACID_TRANSPORT	1	1	0	9	79	17796	0
GOBP_NEGATIVE_REGULATION_OF_TRANSCRIPTION_BY_RNA_POLYMERASE_II	1	1	0	931	79	16874	0
GOBP_RRNA_MODIFICATION	1	1	0	37	79	17768	0
GOBP_MAPK_CASCADE	0.972301753	1	1	791	78	17014	0.012658228
GOBP_NUCLEAR_TRANSCRIBED_MRNA_CATABOLIC_PROCESS_NONSENSE_MEDIATED_DECAY	1	1	0	40	79	17765	0
GOBP_PROTEIN_POLYUBIQUITINATION	1	1	0	244	79	17561	0
GOBP_MEIOTIC_SPINDLE_ORGANIZATION	1	1	0	15	79	17790	0
GOBP_MICROTUBULE_CYTOSKELETON_ORGANIZATION	1	1	0	642	79	17163	0
GOBP_SPLICEOSOMAL_TRI_SNRNP_COMPLEX_ASSEMBLY	1	1	0	25	79	17780	0
GOBP_SPLICEOSOMAL_COMPLEX_ASSEMBLY	1	1	0	77	79	17728	0
GOBP_ALLANTOIN_METABOLIC_PROCESS	1	1	0	8	79	17797	0
GOBP_MITOCHONDRIAL_FISSION	1	1	0	40	79	17765	0
GOBP_PEPTIDOGLYCAN_METABOLIC_PROCESS	1	1	0	6	79	17799	0
GOBP_POLYSACCHARIDE_BIOSYNTHETIC_PROCESS	1	1	0	75	79	17730	0
GOBP_POLYSACCHARIDE_CATABOLIC_PROCESS	1	1	0	19	79	17786	0
GOBP_MITOTIC_CELL_CYCLE	0.912713915	1	2	898	77	16907	0.025316456
GOBP_MITOTIC_CYTOKINESIS	1	1	0	71	79	17734	0
GOBP_NUCLEAR_TRANSCRIBED_MRNA_CATABOLIC_PROCESS_DEADENYLATION_DEPENDENT_DECAY	1	1	0	63	79	17742	0
GOBP_NUCLEAR_TRANSCRIBED_MRNA_POLY_A_TAIL_SHORTENING	1	1	0	28	79	17777	0
GOBP_DEADENYLATION_DEPENDENT_DECAPPING_OF_NUCLEAR_TRANSCRIBED_MRNA	1	1	0	10	79	17795	0
GOBP_NUCLEAR_TRANSCRIBED_MRNA_CATABOLIC_PROCESS_EXONUCLEOLYTIC	1	1	0	19	79	17786	0
GOBP_RETROGRADE_TRANSPORT_VESICLE_RECYCLING_WITHIN_GOLGI	1	1	0	9	79	17796	0
GOBP_RESPONSE_TO_REACTIVE_OXYGEN_SPECIES	1	1	0	204	79	17601	0
GOBP_RESPONSE_TO_OXYGEN_RADICAL	1	1	0	29	79	17776	0
GOBP_PROTEIN_DENEDDYLATION	1	1	0	10	79	17795	0
GOBP_FORMATION_OF_QUADRUPLE_SL_U4_U5_U6_SNRNP	1	1	0	10	79	17795	0
GOBP_RNA_SPLICING_VIA_TRANSESTERIFICATION_REACTIONS	0.762720758	1	1	321	78	17484	0.012658228
GOBP_ALTERNATIVE_MRNA_SPLICING_VIA_SPLICEOSOME	0.289380332	1	1	76	78	17729	0.012658228
GOBP_REGULATION_OF_ALTERNATIVE_MRNA_SPLICING_VIA_SPLICEOSOME	0.233613454	1	1	59	78	17746	0.012658228
GOBP_SPLICEOSOMAL_SNRNP_ASSEMBLY	1	1	0	50	79	17755	0
GOBP_MRNA_3_SPLICE_SITE_RECOGNITION	1	1	0	6	79	17799	0
GOBP_SPLICEOSOMAL_CONFORMATIONAL_CHANGES_TO_GENERATE_CATALYTIC_CONFORMATION	1	1	0	5	79	17800	0
GOBP_RNA_SPLICING_VIA_ENDONUCLEOLYTIC_CLEAVAGE_AND_LIGATION	1	1	0	11	79	17794	0
GOBP_MRNA_5_SPLICE_SITE_RECOGNITION	1	1	0	23	79	17782	0
GOBP_PROTEIN_PEPTIDYL_PROLYL_ISOMERIZATION	1	1	0	42	79	17763	0
GOBP_REGULATION_OF_HISTONE_H3_K36_METHYLATION	1	1	0	7	79	17798	0
GOBP_AUTOPHAGY_OF_MITOCHONDRION	1	1	0	88	79	17717	0
GOBP_MITOPHAGY	1	1	0	34	79	17771	0
GOBP_ENDONUCLEOLYTIC_CLEAVAGE_IN_ITS1_TO_SEPARATE_SSU_RRNA_FROM_5_8S_RRNA_AND_LSU_RRNA_FROM_TRICISTRONIC_RRNA_TRANSCRIPT_SSU_RRNA_5_8S_RRNA_LSU_RRNA	0.039069515	1	1	8	78	17797	0.012658228
GOBP_ENZYME_DIRECTED_RRNA_PSEUDOURIDINE_SYNTHESIS	1	1	0	6	79	17799	0
GOBP_MATURATION_OF_5_8S_RRNA	0.143668546	1	1	34	78	17771	0.012658228
GOBP_MATURATION_OF_SSU_RRNA_FROM_TRICISTRONIC_RRNA_TRANSCRIPT_SSU_RRNA_5_8S_RRNA_LSU_RRNA	0.01160999	1	2	35	77	17770	0.025316456
GOBP_MATURATION_OF_5_8S_RRNA_FROM_TRICISTRONIC_RRNA_TRANSCRIPT_SSU_RRNA_5_8S_RRNA_LSU_RRNA	0.100863063	1	1	23	78	17782	0.012658228
GOBP_CLEAVAGE_INVOLVED_IN_RRNA_PROCESSING	0.112742463	1	1	26	78	17779	0.012658228
GOBP_ENDONUCLEOLYTIC_CLEAVAGE_INVOLVED_IN_RRNA_PROCESSING	0.064274569	1	1	14	78	17791	0.012658228
GOBP_ENDONUCLEOLYTIC_CLEAVAGE_IN_5_ETS_OF_TRICISTRONIC_RRNA_TRANSCRIPT_SSU_RRNA_5_8S_RRNA_LSU_RRNA	1	1	0	7	79	17798	0
GOBP_SMALL_NUCLEOLAR_RIBONUCLEOPROTEIN_COMPLEX_ASSEMBLY	1	1	0	12	79	17793	0
GOBP_BOX_C_D_SNORNP_ASSEMBLY	1	1	0	10	79	17795	0
GOBP_EMBRYONIC_AXIS_SPECIFICATION	1	1	0	43	79	17762	0
GOBP_RESOLUTION_OF_MEIOTIC_RECOMBINATION_INTERMEDIATES	1	1	0	17	79	17788	0
GOBP_TELOMERE_MAINTENANCE_VIA_RECOMBINATION	1	1	0	15	79	17790	0
GOBP_TELOMERE_MAINTENANCE	0.443750495	1	1	131	78	17674	0.012658228
GOBP_RECOMBINATIONAL_REPAIR	0.517795838	1	1	163	78	17642	0.012658228
GOBP_DOUBLE_STRAND_BREAK_REPAIR_VIA_BREAK_INDUCED_REPLICATION	1	1	0	12	79	17793	0
GOBP_DNA_DOUBLE_STRAND_BREAK_PROCESSING	1	1	0	19	79	17786	0
GOBP_DNA_SYNTHESIS_INVOLVED_IN_DNA_REPAIR	1	1	0	37	79	17768	0
GOBP_DNA_CATABOLIC_PROCESS_ENDONUCLEOLYTIC	1	1	0	26	79	17779	0
GOBP_DNA_CATABOLIC_PROCESS_EXONUCLEOLYTIC	1	1	0	5	79	17800	0
GOBP_SISTER_CHROMATID_SEGREGATION	1	1	0	207	79	17598	0
GOBP_REGULATION_OF_GLUTAMINE_FAMILY_AMINO_ACID_METABOLIC_PROCESS	1	1	0	8	79	17797	0
GOBP_CELL_MORPHOGENESIS	0.989690179	1	1	1003	78	16802	0.012658228
GOBP_CELL_MORPHOGENESIS_INVOLVED_IN_DIFFERENTIATION	0.959725307	1	1	710	78	17095	0.012658228
GOBP_CYTOKINESIS	1	1	0	174	79	17631	0
GOBP_NUCLEAR_TRANSCRIBED_MRNA_CATABOLIC_PROCESS	1	1	0	123	79	17682	0
GOBP_MITOCHONDRIAL_RNA_CATABOLIC_PROCESS	1	1	0	6	79	17799	0
GOBP_MITOCHONDRIAL_RNA_METABOLIC_PROCESS	1	1	0	49	79	17756	0
GOBP_REGULATION_OF_MITOCHONDRIAL_RNA_CATABOLIC_PROCESS	1	1	0	5	79	17800	0
GOBP_MITOCHONDRIAL_RNA_PROCESSING	1	1	0	20	79	17785	0
GOBP_MITOCHONDRIAL_RNA_3_END_PROCESSING	1	1	0	5	79	17800	0
GOBP_RNA_5_END_PROCESSING	1	1	0	23	79	17782	0
GOBP_RRNA_5_END_PROCESSING	1	1	0	5	79	17800	0
GOBP_TRANSCRIPTION_DEPENDENT_TETHERING_OF_RNA_POLYMERASE_II_GENE_DNA_AT_NUCLEAR_PERIPHERY	1	1	0	6	79	17799	0
GOBP_RESPONSE_TO_ACID_CHEMICAL	0.111254823	1	2	127	77	17678	0.025316456
GOBP_RNA_POLYMERASE_I_PREINITIATION_COMPLEX_ASSEMBLY	1	1	0	9	79	17796	0
GOBP_FORMATION_OF_EXTRACHROMOSOMAL_CIRCULAR_DNA	1	1	0	15	79	17790	0
GOBP_GUANINE_NUCLEOTIDE_TRANSPORT	1	1	0	8	79	17797	0
GOBP_SKELETAL_SYSTEM_DEVELOPMENT	0.676619488	1	2	521	77	17284	0.025316456
GOBP_OSSIFICATION	0.846958198	1	1	418	78	17387	0.012658228
GOBP_NEUROTRANSMITTER_UPTAKE	1	1	0	43	79	17762	0
GOBP_REGULATION_OF_NEUROTRANSMITTER_LEVELS	1	1	0	214	79	17591	0
GOBP_ACTION_POTENTIAL	1	1	0	143	79	17662	0
GOBP_RNA_METHYLATION	1	1	0	83	79	17722	0
GOBP_PSEUDOURIDINE_SYNTHESIS	1	1	0	18	79	17787	0
GOBP_CILIUM_OR_FLAGELLUM_DEPENDENT_CELL_MOTILITY	1	1	0	149	79	17656	0
GOBP_OVARIAN_FOLLICLE_DEVELOPMENT	1	1	0	57	79	17748	0
GOBP_OVULATION_FROM_OVARIAN_FOLLICLE	1	1	0	10	79	17795	0
GOBP_ANTRAL_OVARIAN_FOLLICLE_GROWTH	1	1	0	9	79	17796	0
GOBP_LUTEINIZATION	1	1	0	12	79	17793	0
GOBP_LUTEOLYSIS	1	1	0	7	79	17798	0
GOBP_OOCYTE_MATURATION	1	1	0	27	79	17778	0
GOBP_FATTY_ACID_ALPHA_OXIDATION	1	1	0	7	79	17798	0
GOBP_RESPONSE_TO_PROTOZOAN	1	1	0	27	79	17778	0
GOBP_BRANCHING_INVOLVED_IN_BLOOD_VESSEL_MORPHOGENESIS	1	1	0	35	79	17770	0
GOBP_VASCULOGENESIS	1	1	0	80	79	17725	0
GOBP_GANGLIOSIDE_METABOLIC_PROCESS	1	1	0	26	79	17779	0
GOBP_GANGLIOSIDE_BIOSYNTHETIC_PROCESS	1	1	0	16	79	17789	0
GOBP_MICROTUBULE_BUNDLE_FORMATION	1	1	0	119	79	17686	0
GOBP_OSTEOBLAST_DIFFERENTIATION	1	1	0	241	79	17564	0
GOBP_UROGENITAL_SYSTEM_DEVELOPMENT	1	1	0	353	79	17452	0
GOBP_METANEPHROS_DEVELOPMENT	1	1	0	89	79	17716	0
GOBP_TEMPERATURE_HOMEOSTASIS	1	1	0	177	79	17628	0
GOBP_FEVER_GENERATION	1	1	0	11	79	17794	0
GOBP_AMEBOIDAL_TYPE_CELL_MIGRATION	0.358762577	1	3	479	76	17326	0.037974684
GOBP_REGULATION_OF_CHROMATIN_ASSEMBLY_OR_DISASSEMBLY	1	1	0	36	79	17769	0
GOBP_ACROSOME_ASSEMBLY	1	1	0	18	79	17787	0
GOBP_LONG_CHAIN_FATTY_ACID_METABOLIC_PROCESS	1	1	0	111	79	17694	0
GOBP_CELLULAR_GLUCOSE_HOMEOSTASIS	0.498015074	1	1	154	78	17651	0.012658228
GOBP_TRNA_5_LEADER_REMOVAL	1	1	0	13	79	17792	0
GOBP_HISTAMINE_METABOLIC_PROCESS	1	1	0	6	79	17799	0
GOBP_GASTRIC_ACID_SECRETION	1	1	0	18	79	17787	0
GOBP_IN_UTERO_EMBRYONIC_DEVELOPMENT	0.824682595	1	1	388	78	17417	0.012658228
GOBP_GASTRULATION_WITH_MOUTH_FORMING_SECOND	1	1	0	26	79	17779	0
GOBP_FORMATION_OF_PRIMARY_GERM_LAYER	1	1	0	123	79	17682	0
GOBP_ENDODERM_FORMATION	1	1	0	55	79	17750	0
GOBP_CELL_FATE_SPECIFICATION	1	1	0	96	79	17709	0
GOBP_CELL_FATE_DETERMINATION	1	1	0	43	79	17762	0
GOBP_MESODERMAL_CELL_FATE_COMMITMENT	1	1	0	17	79	17788	0
GOBP_ENDODERMAL_CELL_FATE_COMMITMENT	1	1	0	15	79	17790	0
GOBP_ENDODERMAL_CELL_FATE_SPECIFICATION	1	1	0	8	79	17797	0
GOBP_FORMATION_OF_TRANSLATION_PREINITIATION_COMPLEX	0.047544801	1	1	10	78	17795	0.012658228
GOBP_MORPHOGENESIS_OF_A_POLARIZED_EPITHELIUM	0.346975721	1	1	95	78	17710	0.012658228
GOBP_EYE_PHOTORECEPTOR_CELL_DIFFERENTIATION	1	1	0	45	79	17760	0
GOBP_NEURAL_CREST_CELL_MIGRATION	1	1	0	60	79	17745	0
GOBP_SOMITOGENESIS	1	1	0	65	79	17740	0
GOBP_SOMITE_SPECIFICATION	1	1	0	5	79	17800	0
GOBP_ORGAN_INDUCTION	1	1	0	24	79	17781	0
GOBP_MORPHOGENESIS_OF_A_BRANCHING_STRUCTURE	1	1	0	199	79	17606	0
GOBP_NEURON_MIGRATION	1	1	0	164	79	17641	0
GOBP_MEMBRANE_RAFT_ASSEMBLY	1	1	0	11	79	17794	0
GOBP_ESTABLISHMENT_OF_LYMPHOCYTE_POLARITY	1	1	0	14	79	17791	0
GOBP_IMMUNOLOGICAL_SYNAPSE_FORMATION	1	1	0	15	79	17790	0
GOBP_MYELOID_DENDRITIC_CELL_ACTIVATION	1	1	0	29	79	17776	0
GOBP_MICROGLIAL_CELL_ACTIVATION	1	1	0	47	79	17758	0
GOBP_CELL_ACTIVATION	0.53557137	1	5	1090	74	16715	0.063291139
GOBP_LEUKOCYTE_HOMEOSTASIS	0.326313477	1	1	88	78	17717	0.012658228
GOBP_PLASMA_MEMBRANE_REPAIR	1	1	0	24	79	17781	0
GOBP_NATURAL_KILLER_CELL_DIFFERENTIATION	1	1	0	24	79	17781	0
GOBP_NEUTROPHIL_HOMEOSTASIS	1	1	0	16	79	17789	0
GOBP_NEUTROPHIL_APOPTOTIC_PROCESS	1	1	0	7	79	17798	0
GOBP_B_CELL_HOMEOSTASIS	1	1	0	31	79	17774	0
GOBP_B_CELL_APOPTOTIC_PROCESS	1	1	0	26	79	17779	0
GOBP_NATURAL_KILLER_CELL_PROLIFERATION	1	1	0	14	79	17791	0
GOBP_ANTIBODY_DEPENDENT_CELLULAR_CYTOTOXICITY	1	1	0	5	79	17800	0
GOBP_CYTOKINE_PRODUCTION	0.714710493	1	3	825	76	16980	0.037974684
GOBP_NEGATIVE_REGULATION_OF_CYTOKINE_PRODUCTION	1	1	0	365	79	17440	0
GOBP_POSITIVE_REGULATION_OF_CYTOKINE_PRODUCTION	0.351493781	1	3	473	76	17332	0.037974684
GOBP_SEROTONIN_SECRETION	1	1	0	9	79	17796	0
GOBP_HISTAMINE_SECRETION	1	1	0	12	79	17793	0
GOBP_MESONEPHROS_DEVELOPMENT	1	1	0	99	79	17706	0
GOBP_BLASTOCYST_DEVELOPMENT	0.394586504	1	1	112	78	17693	0.012658228
GOBP_BLASTOCYST_FORMATION	1	1	0	43	79	17762	0
GOBP_INNER_CELL_MASS_CELL_DIFFERENTIATION	1	1	0	7	79	17798	0
GOBP_TROPHECTODERMAL_CELL_DIFFERENTIATION	1	1	0	19	79	17786	0
GOBP_BLASTOCYST_GROWTH	1	1	0	21	79	17784	0
GOBP_INNER_CELL_MASS_CELL_PROLIFERATION	1	1	0	13	79	17792	0
GOBP_RELEASE_OF_CYTOCHROME_C_FROM_MITOCHONDRIA	1	1	0	56	79	17749	0
GOBP_EPITHELIAL_TO_MESENCHYMAL_TRANSITION	0.517795838	1	1	163	78	17642	0.012658228
GOBP_NEURAL_PLATE_MORPHOGENESIS	1	1	0	5	79	17800	0
GOBP_NEURAL_PLATE_DEVELOPMENT	1	1	0	8	79	17797	0
GOBP_NEURAL_TUBE_FORMATION	0.077341973	1	2	102	77	17703	0.025316456
GOBP_NEURAL_FOLD_FORMATION	1	1	0	6	79	17799	0
GOBP_PROTEIN_INSERTION_INTO_MITOCHONDRIAL_MEMBRANE_INVOLVED_IN_APOPTOTIC_SIGNALING_PATHWAY	1	1	0	6	79	17799	0
GOBP_PHAGOLYSOSOME_ASSEMBLY	1	1	0	17	79	17788	0
GOBP_NK_T_CELL_DIFFERENTIATION	1	1	0	10	79	17795	0
GOBP_NK_T_CELL_PROLIFERATION	1	1	0	9	79	17796	0
GOBP_COMPLEMENT_ACTIVATION_LECTIN_PATHWAY	1	1	0	12	79	17793	0
GOBP_RESPONSE_TO_YEAST	1	1	0	7	79	17798	0
GOBP_RECEPTOR_RECYCLING	1	1	0	33	79	17772	0
GOBP_ENDOTHELIAL_CELL_DEVELOPMENT	1	1	0	69	79	17736	0
GOBP_ENDOTHELIAL_CELL_MORPHOGENESIS	1	1	0	11	79	17794	0
GOBP_PLACENTA_DEVELOPMENT	0.482078048	1	1	147	78	17658	0.012658228
GOBP_EMBRYONIC_PLACENTA_DEVELOPMENT	1	1	0	88	79	17717	0
GOBP_MATERNAL_PLACENTA_DEVELOPMENT	1	1	0	33	79	17772	0
GOBP_RETINA_HOMEOSTASIS	0.048791006	1	2	78	77	17727	0.025316456
GOBP_CELL_KILLING	0.049928295	1	3	184	76	17621	0.037974684
GOBP_LEUKOCYTE_MEDIATED_CYTOTOXICITY	0.438766827	1	1	129	78	17676	0.012658228
GOBP_REGULATION_OF_LEUKOCYTE_MEDIATED_CYTOTOXICITY	0.314218044	1	1	84	78	17721	0.012658228
GOBP_T_CELL_MEDIATED_CYTOTOXICITY	0.198813531	1	1	49	78	17756	0.012658228
GOBP_REGULATION_OF_T_CELL_MEDIATED_CYTOTOXICITY	0.162454314	1	1	39	78	17766	0.012658228
GOBP_NEGATIVE_REGULATION_OF_T_CELL_MEDIATED_CYTOTOXICITY	1	1	0	10	79	17795	0
GOBP_POSITIVE_REGULATION_OF_T_CELL_MEDIATED_CYTOTOXICITY	0.124466873	1	1	29	78	17776	0.012658228
GOBP_REGULATION_OF_RECEPTOR_RECYCLING	1	1	0	22	79	17783	0
GOBP_NEGATIVE_REGULATION_OF_RECEPTOR_RECYCLING	1	1	0	5	79	17800	0
GOBP_POSITIVE_REGULATION_OF_RECEPTOR_RECYCLING	1	1	0	12	79	17793	0
GOBP_B_1_B_CELL_DIFFERENTIATION	1	1	0	5	79	17800	0
GOBP_REGULATION_OF_PROTEIN_PHOSPHORYLATION	0.959927986	1	2	1102	77	16703	0.025316456
GOBP_POSITIVE_REGULATION_OF_PROTEIN_PHOSPHORYLATION	0.962417739	1	1	725	78	17080	0.012658228
GOBP_ENDOTHELIAL_CELL_PROLIFERATION	0.591343316	1	1	200	78	17605	0.012658228
GOBP_NEGATIVE_REGULATION_OF_ENDOTHELIAL_CELL_PROLIFERATION	1	1	0	77	79	17728	0
GOBP_POSITIVE_REGULATION_OF_ENDOTHELIAL_CELL_PROLIFERATION	0.389168193	1	1	110	78	17695	0.012658228
GOBP_POSTSYNAPTIC_MEMBRANE_ORGANIZATION	1	1	0	36	79	17769	0
GOBP_VASCULATURE_DEVELOPMENT	1	1	0	819	79	16986	0
GOBP_LYMPH_VESSEL_DEVELOPMENT	1	1	0	30	79	17775	0
GOBP_LYMPHANGIOGENESIS	1	1	0	18	79	17787	0
GOBP_REGULATION_OF_CELL_MATRIX_ADHESION	1	1	0	123	79	17682	0
GOBP_NEGATIVE_REGULATION_OF_CELL_MATRIX_ADHESION	1	1	0	40	79	17765	0
GOBP_POSITIVE_REGULATION_OF_CELL_MATRIX_ADHESION	1	1	0	55	79	17750	0
GOBP_BLOOD_VESSEL_MATURATION	1	1	0	8	79	17797	0
GOBP_POSITIVE_REGULATION_OF_NEUROTRANSMITTER_SECRETION	1	1	0	17	79	17788	0
GOBP_SYNAPTIC_TRANSMISSION_DOPAMINERGIC	1	1	0	27	79	17778	0
GOBP_STARTLE_RESPONSE	1	1	0	24	79	17781	0
GOBP_SUCKLING_BEHAVIOR	1	1	0	12	79	17793	0
GOBP_BLOOD_VESSEL_REMODELING	1	1	0	46	79	17759	0
GOBP_RESPONSE_TO_AMPHETAMINE	1	1	0	30	79	17775	0
GOBP_NERVOUS_SYSTEM_PROCESS_INVOLVED_IN_REGULATION_OF_SYSTEMIC_ARTERIAL_BLOOD_PRESSURE	1	1	0	14	79	17791	0
GOBP_RENAL_SYSTEM_PROCESS_INVOLVED_IN_REGULATION_OF_BLOOD_VOLUME	0.064274569	1	1	14	78	17791	0.012658228
GOBP_REGULATION_OF_SYSTEMIC_ARTERIAL_BLOOD_PRESSURE_BY_HORMONE	0.154989342	1	1	37	78	17768	0.012658228
GOBP_REGULATION_OF_SYSTEMIC_ARTERIAL_BLOOD_PRESSURE_BY_CIRCULATORY_RENIN_ANGIOTENSIN	1	1	0	16	79	17789	0
GOBP_REGULATION_OF_SYSTEMIC_ARTERIAL_BLOOD_PRESSURE_BY_VASOPRESSIN	1	1	0	5	79	17800	0
GOBP_REGULATION_OF_SYSTEMIC_ARTERIAL_BLOOD_PRESSURE_BY_NOREPINEPHRINE_EPINEPHRINE	1	1	0	9	79	17796	0
GOBP_RENIN_SECRETION_INTO_BLOOD_STREAM	1	1	0	6	79	17799	0
GOBP_REGULATION_OF_ANGIOTENSIN_LEVELS_IN_BLOOD	1	1	0	9	79	17796	0
GOBP_MORPHOGENESIS_OF_AN_EPITHELIUM	0.396116799	1	3	510	76	17295	0.037974684
GOBP_MORPHOGENESIS_OF_AN_EPITHELIAL_SHEET	1	1	0	59	79	17746	0
GOBP_REGULATION_OF_BLOOD_VOLUME_BY_RENIN_ANGIOTENSIN	0.039069515	1	1	8	78	17797	0.012658228
GOBP_RESPONSE_TO_DIETARY_EXCESS	1	1	0	29	79	17776	0
GOBP_REDUCTION_OF_FOOD_INTAKE_IN_RESPONSE_TO_DIETARY_EXCESS	1	1	0	6	79	17799	0
GOBP_DIET_INDUCED_THERMOGENESIS	1	1	0	12	79	17793	0
GOBP_REGULATION_OF_THE_FORCE_OF_HEART_CONTRACTION	1	1	0	26	79	17779	0
GOBP_REGULATION_OF_HEART_RATE	1	1	0	105	79	17700	0
GOBP_REGULATION_OF_SODIUM_ION_TRANSPORT	1	1	0	90	79	17715	0
GOBP_G_PROTEIN_COUPLED_RECEPTOR_INTERNALIZATION	1	1	0	15	79	17790	0
GOBP_BRAIN_RENIN_ANGIOTENSIN_SYSTEM	1	1	0	5	79	17800	0
GOBP_REGULATION_OF_L_GLUTAMATE_IMPORT_ACROSS_PLASMA_MEMBRANE	1	1	0	7	79	17798	0
GOBP_SPROUTING_ANGIOGENESIS	1	1	0	189	79	17616	0
GOBP_CELL_MIGRATION_INVOLVED_IN_SPROUTING_ANGIOGENESIS	1	1	0	94	79	17711	0
GOBP_BLOOD_VESSEL_ENDOTHELIAL_CELL_PROLIFERATION_INVOLVED_IN_SPROUTING_ANGIOGENESIS	1	1	0	55	79	17750	0
GOBP_POSITIVE_REGULATION_OF_NEUROBLAST_PROLIFERATION	1	1	0	24	79	17781	0
GOBP_POSITIVE_REGULATION_OF_MESENCHYMAL_CELL_PROLIFERATION	1	1	0	23	79	17782	0
GOBP_CHONDROCYTE_DIFFERENTIATION	1	1	0	110	79	17695	0
GOBP_CHONDROCYTE_DEVELOPMENT	1	1	0	31	79	17774	0
GOBP_EPITHELIAL_CELL_DEVELOPMENT	1	1	0	208	79	17597	0
GOBP_COLUMNAR_CUBOIDAL_EPITHELIAL_CELL_DIFFERENTIATION	1	1	0	92	79	17713	0
GOBP_COLUMNAR_CUBOIDAL_EPITHELIAL_CELL_DEVELOPMENT	1	1	0	44	79	17761	0
GOBP_GLANDULAR_EPITHELIAL_CELL_DIFFERENTIATION	1	1	0	54	79	17751	0
GOBP_GLANDULAR_EPITHELIAL_CELL_DEVELOPMENT	1	1	0	29	79	17776	0
GOBP_COLUMNAR_CUBOIDAL_EPITHELIAL_CELL_MATURATION	1	1	0	6	79	17799	0
GOBP_EPITHELIAL_CELL_MATURATION	1	1	0	15	79	17790	0
GOBP_OPTIC_CUP_MORPHOGENESIS_INVOLVED_IN_CAMERA_TYPE_EYE_DEVELOPMENT	1	1	0	7	79	17798	0
GOBP_OSTEOBLAST_DEVELOPMENT	1	1	0	18	79	17787	0
GOBP_REGULATION_OF_OXIDATIVE_PHOSPHORYLATION	1	1	0	24	79	17781	0
GOBP_PROTEIN_DEPALMITOYLATION	1	1	0	10	79	17795	0
GOBP_REGULATION_OF_RESPIRATORY_GASEOUS_EXCHANGE_BY_NERVOUS_SYSTEM_PROCESS	1	1	0	13	79	17792	0
GOBP_LENS_DEVELOPMENT_IN_CAMERA_TYPE_EYE	1	1	0	86	79	17719	0
GOBP_LENS_MORPHOGENESIS_IN_CAMERA_TYPE_EYE	1	1	0	22	79	17783	0
GOBP_REGULATION_OF_RECEPTOR_INTERNALIZATION	1	1	0	59	79	17746	0
GOBP_NEGATIVE_REGULATION_OF_RECEPTOR_INTERNALIZATION	1	1	0	17	79	17788	0
GOBP_POSITIVE_REGULATION_OF_RECEPTOR_INTERNALIZATION	1	1	0	28	79	17777	0
GOBP_AUDITORY_RECEPTOR_CELL_MORPHOGENESIS	1	1	0	18	79	17787	0
GOBP_TRNA_WOBBLE_BASE_MODIFICATION	1	1	0	18	79	17787	0
GOBP_TRNA_WOBBLE_URIDINE_MODIFICATION	1	1	0	15	79	17790	0
GOBP_STORE_OPERATED_CALCIUM_ENTRY	1	1	0	21	79	17784	0
GOBP_AGGRESSIVE_BEHAVIOR	1	1	0	8	79	17797	0
GOBP_THYROID_HORMONE_MEDIATED_SIGNALING_PATHWAY	1	1	0	8	79	17797	0
GOBP_OSTEOCLAST_PROLIFERATION	1	1	0	8	79	17797	0
GOBP_CYTOPLASMIC_TRANSLATIONAL_ELONGATION	0.055946275	1	1	12	78	17793	0.012658228
GOBP_CYTOPLASMIC_TRANSLATIONAL_INITIATION	0.112742463	1	1	26	78	17779	0.012658228
GOBP_CAP_DEPENDENT_TRANSLATIONAL_INITIATION	1	1	0	5	79	17800	0
GOBP_SOMATIC_DIVERSIFICATION_OF_IMMUNE_RECEPTORS	1	1	0	82	79	17723	0
GOBP_SOMATIC_DIVERSIFICATION_OF_IMMUNOGLOBULINS_INVOLVED_IN_IMMUNE_RESPONSE	1	1	0	52	79	17753	0
GOBP_ACTIVATION_OF_INNATE_IMMUNE_RESPONSE	1	1	0	58	79	17747	0
GOBP_PATTERN_RECOGNITION_RECEPTOR_SIGNALING_PATHWAY	0.188907062	1	2	178	77	17627	0.025316456
GOBP_TOLL_LIKE_RECEPTOR_SIGNALING_PATHWAY	0.107001139	1	2	124	77	17681	0.025316456
GOBP_INNATE_IMMUNE_RESPONSE_IN_MUCOSA	1	1	0	27	79	17778	0
GOBP_NATURAL_KILLER_CELL_MEDIATED_IMMUNITY	1	1	0	76	79	17729	0
GOBP_POSITIVE_REGULATION_OF_DEFENSE_RESPONSE_TO_VIRUS_BY_HOST	1	1	0	31	79	17774	0
GOBP_LEUKOCYTE_CHEMOTAXIS_INVOLVED_IN_INFLAMMATORY_RESPONSE	1	1	0	8	79	17797	0
GOBP_RESPONSE_TO_MOLECULE_OF_BACTERIAL_ORIGIN	0.465521096	1	2	352	77	17453	0.025316456
GOBP_RESPONSE_TO_MOLECULE_OF_FUNGAL_ORIGIN	1	1	0	5	79	17800	0
GOBP_HEMATOPOIETIC_PROGENITOR_CELL_DIFFERENTIATION	1	1	0	123	79	17682	0
GOBP_WOUND_HEALING_INVOLVED_IN_INFLAMMATORY_RESPONSE	1	1	0	9	79	17796	0
GOBP_CONNECTIVE_TISSUE_REPLACEMENT_INVOLVED_IN_INFLAMMATORY_RESPONSE_WOUND_HEALING	1	1	0	7	79	17798	0
GOBP_LYMPHOCYTE_ANERGY	1	1	0	8	79	17797	0
GOBP_ADAPTIVE_IMMUNE_RESPONSE	0.832151566	1	2	717	77	17088	0.025316456
GOBP_ORGAN_OR_TISSUE_SPECIFIC_IMMUNE_RESPONSE	1	1	0	41	79	17764	0
GOBP_IMMUNE_EFFECTOR_PROCESS	0.570290117	1	3	665	76	17140	0.037974684
GOBP_ACTIVATION_OF_IMMUNE_RESPONSE	0.816568402	1	1	378	78	17427	0.012658228
GOBP_LYMPHOCYTE_HOMEOSTASIS	0.250449432	1	1	64	78	17741	0.012658228
GOBP_MYELOID_CELL_HOMEOSTASIS	0.034440924	1	3	158	76	17647	0.037974684
GOBP_CELL_ACTIVATION_INVOLVED_IN_IMMUNE_RESPONSE	0.727163255	1	1	290	78	17515	0.012658228
GOBP_MYELOID_LEUKOCYTE_ACTIVATION	1	1	0	234	79	17571	0
GOBP_MYELOID_CELL_ACTIVATION_INVOLVED_IN_IMMUNE_RESPONSE	1	1	0	95	79	17710	0
GOBP_MAST_CELL_ACTIVATION_INVOLVED_IN_IMMUNE_RESPONSE	1	1	0	55	79	17750	0
GOBP_MACROPHAGE_ACTIVATION_INVOLVED_IN_IMMUNE_RESPONSE	1	1	0	18	79	17787	0
GOBP_NEUTROPHIL_ACTIVATION_INVOLVED_IN_IMMUNE_RESPONSE	1	1	0	21	79	17784	0
GOBP_LYMPHOCYTE_ACTIVATION_INVOLVED_IN_IMMUNE_RESPONSE	0.593169018	1	1	201	78	17604	0.012658228
GOBP_T_CELL_ACTIVATION_INVOLVED_IN_IMMUNE_RESPONSE	0.402625112	1	1	115	78	17690	0.012658228
GOBP_T_CELL_ACTIVATION_VIA_T_CELL_RECEPTOR_CONTACT_WITH_ANTIGEN_BOUND_TO_MHC_MOLECULE_ON_ANTIGEN_PRESENTING_CELL	1	1	0	10	79	17795	0
GOBP_T_CELL_DIFFERENTIATION_INVOLVED_IN_IMMUNE_RESPONSE	1	1	0	76	79	17729	0
GOBP_T_HELPER_CELL_LINEAGE_COMMITMENT	1	1	0	17	79	17788	0
GOBP_T_CELL_PROLIFERATION_INVOLVED_IN_IMMUNE_RESPONSE	0.021894938	1	1	4	78	17801	0.012658228
GOBP_B_CELL_ACTIVATION_INVOLVED_IN_IMMUNE_RESPONSE	1	1	0	86	79	17719	0
GOBP_GERMINAL_CENTER_B_CELL_DIFFERENTIATION	1	1	0	8	79	17797	0
GOBP_MARGINAL_ZONE_B_CELL_DIFFERENTIATION	1	1	0	9	79	17796	0
GOBP_PLASMA_CELL_DIFFERENTIATION	1	1	0	7	79	17798	0
GOBP_MYELOID_PROGENITOR_CELL_DIFFERENTIATION	1	1	0	7	79	17798	0
GOBP_LYMPHOID_PROGENITOR_CELL_DIFFERENTIATION	1	1	0	22	79	17783	0
GOBP_B_CELL_PROLIFERATION_INVOLVED_IN_IMMUNE_RESPONSE	1	1	0	6	79	17799	0
GOBP_NATURAL_KILLER_CELL_ACTIVATION_INVOLVED_IN_IMMUNE_RESPONSE	1	1	0	33	79	17772	0
GOBP_B_CELL_LINEAGE_COMMITMENT	1	1	0	6	79	17799	0
GOBP_IMMATURE_B_CELL_DIFFERENTIATION	1	1	0	11	79	17794	0
GOBP_PRO_B_CELL_DIFFERENTIATION	1	1	0	12	79	17793	0
GOBP_MATURE_B_CELL_DIFFERENTIATION	1	1	0	34	79	17771	0
GOBP_RESPONSE_TO_TUMOR_CELL	1	1	0	40	79	17765	0
GOBP_HISTAMINE_PRODUCTION_INVOLVED_IN_INFLAMMATORY_RESPONSE	1	1	0	10	79	17795	0
GOBP_DEFENSE_RESPONSE_TO_TUMOR_CELL	1	1	0	11	79	17794	0
GOBP_T_CELL_LINEAGE_COMMITMENT	1	1	0	28	79	17777	0
GOBP_CD4_POSITIVE_CD25_POSITIVE_ALPHA_BETA_REGULATORY_T_CELL_DIFFERENTIATION	1	1	0	8	79	17797	0
GOBP_CYTOKINE_PRODUCTION_INVOLVED_IN_IMMUNE_RESPONSE	0.361350135	1	1	100	78	17705	0.012658228
GOBP_T_CELL_CYTOKINE_PRODUCTION	0.154989342	1	1	37	78	17768	0.012658228
GOBP_NATURAL_KILLER_CELL_CYTOKINE_PRODUCTION	1	1	0	9	79	17796	0
GOBP_DENDRITIC_CELL_CYTOKINE_PRODUCTION	1	1	0	17	79	17788	0
GOBP_MYELOID_DENDRITIC_CELL_CYTOKINE_PRODUCTION	1	1	0	7	79	17798	0
GOBP_IMMUNOGLOBULIN_PRODUCTION	0.621308438	1	1	217	78	17588	0.012658228
GOBP_IMMUNOGLOBULIN_PRODUCTION_INVOLVED_IN_IMMUNOGLOBULIN_MEDIATED_IMMUNE_RESPONSE	0.27663049	1	1	72	78	17733	0.012658228
GOBP_DENDRITIC_CELL_CHEMOTAXIS	1	1	0	26	79	17779	0
GOBP_MYELOID_DENDRITIC_CELL_CHEMOTAXIS	1	1	0	5	79	17800	0
GOBP_IMMUNE_RESPONSE_TO_TUMOR_CELL	1	1	0	25	79	17780	0
GOBP_NATURAL_KILLER_CELL_MEDIATED_IMMUNE_RESPONSE_TO_TUMOR_CELL	1	1	0	10	79	17795	0
GOBP_T_CELL_MEDIATED_IMMUNE_RESPONSE_TO_TUMOR_CELL	1	1	0	10	79	17795	0
GOBP_ANTIGEN_PROCESSING_AND_PRESENTATION_OF_PEPTIDE_ANTIGEN_VIA_MHC_CLASS_IB	0.030519776	1	1	6	78	17799	0.012658228
GOBP_COMPLEMENT_RECEPTOR_MEDIATED_SIGNALING_PATHWAY	1	1	0	13	79	17792	0
GOBP_FC_RECEPTOR_MEDIATED_STIMULATORY_SIGNALING_PATHWAY	1	1	0	33	79	17772	0
GOBP_IMMUNE_COMPLEX_CLEARANCE	1	1	0	5	79	17800	0
GOBP_INFLAMMATORY_RESPONSE_TO_ANTIGENIC_STIMULUS	1	1	0	75	79	17730	0
GOBP_ACUTE_INFLAMMATORY_RESPONSE_TO_ANTIGENIC_STIMULUS	1	1	0	25	79	17780	0
GOBP_PRODUCTION_OF_MOLECULAR_MEDIATOR_OF_IMMUNE_RESPONSE	0.752897661	1	1	312	78	17493	0.012658228
GOBP_LEUKOCYTE_MEDIATED_IMMUNITY	0.867642459	1	1	450	78	17355	0.012658228
GOBP_MYELOID_LEUKOCYTE_MEDIATED_IMMUNITY	1	1	0	107	79	17698	0
GOBP_TYPE_II_HYPERSENSITIVITY	1	1	0	6	79	17799	0
GOBP_NEUTROPHIL_MEDIATED_IMMUNITY	1	1	0	37	79	17768	0
GOBP_EOSINOPHIL_MEDIATED_IMMUNITY	1	1	0	8	79	17797	0
GOBP_LYMPHOCYTE_MEDIATED_IMMUNITY	0.797389179	1	1	356	78	17449	0.012658228
GOBP_HUMORAL_IMMUNE_RESPONSE_MEDIATED_BY_CIRCULATING_IMMUNOGLOBULIN	1	1	0	114	79	17691	0
GOBP_T_CELL_MEDIATED_IMMUNITY	0.391883307	1	1	111	78	17694	0.012658228
GOBP_T_CELL_ANTIGEN_PROCESSING_AND_PRESENTATION	1	1	0	6	79	17799	0
GOBP_ADAPTIVE_IMMUNE_RESPONSE_BASED_ON_SOMATIC_RECOMBINATION_OF_IMMUNE_RECEPTORS_BUILT_FROM_IMMUNOGLOBULIN_SUPERFAMILY_DOMAINS	0.802807974	1	1	362	78	17443	0.012658228
GOBP_TOLERANCE_INDUCTION_DEPENDENT_UPON_IMMUNE_RESPONSE	1	1	0	6	79	17799	0
GOBP_GERMINAL_CENTER_FORMATION	1	1	0	14	79	17791	0
GOBP_DENDRITIC_CELL_ANTIGEN_PROCESSING_AND_PRESENTATION	1	1	0	15	79	17790	0
GOBP_ANTIGEN_PROCESSING_AND_PRESENTATION_OF_PEPTIDE_ANTIGEN_VIA_MHC_CLASS_I	0.120575834	1	1	28	78	17777	0.012658228
GOBP_ANTIGEN_PROCESSING_AND_PRESENTATION_VIA_MHC_CLASS_IB	0.06011953	1	1	13	78	17792	0.012658228
GOBP_ANTIGEN_PROCESSING_AND_PRESENTATION_OF_EXOGENOUS_PEPTIDE_ANTIGEN	0.154989342	1	1	37	78	17768	0.012658228
GOBP_ANTIGEN_PROCESSING_AND_PRESENTATION_OF_ENDOGENOUS_PEPTIDE_ANTIGEN	0.080714136	1	1	18	78	17787	0.012658228
GOBP_ANTIGEN_PROCESSING_AND_PRESENTATION_OF_ENDOGENOUS_PEPTIDE_ANTIGEN_VIA_MHC_CLASS_I_VIA_ER_PATHWAY	1	1	0	8	79	17797	0
GOBP_PEPTIDE_ANTIGEN_ASSEMBLY_WITH_MHC_PROTEIN_COMPLEX	0.084779268	1	1	19	78	17786	0.012658228
GOBP_PEPTIDE_ANTIGEN_ASSEMBLY_WITH_MHC_CLASS_II_PROTEIN_COMPLEX	0.068411472	1	1	15	78	17790	0.012658228
GOBP_ANTIGEN_PROCESSING_AND_PRESENTATION_OF_PEPTIDE_OR_POLYSACCHARIDE_ANTIGEN_VIA_MHC_CLASS_II	0.147458685	1	1	35	78	17770	0.012658228
GOBP_TOLERANCE_INDUCTION	1	1	0	31	79	17774	0
GOBP_TOLERANCE_INDUCTION_TO_SELF_ANTIGEN	1	1	0	6	79	17799	0
GOBP_T_CELL_TOLERANCE_INDUCTION	1	1	0	15	79	17790	0
GOBP_IMMUNE_SYSTEM_DEVELOPMENT	0.253397771	1	6	959	73	16846	0.075949367
GOBP_LEUKOCYTE_DIFFERENTIATION	0.443470703	1	3	550	76	17255	0.037974684
GOBP_LEUKOCYTE_MIGRATION_INVOLVED_IN_INFLAMMATORY_RESPONSE	1	1	0	19	79	17786	0
GOBP_HYPERSENSITIVITY	1	1	0	13	79	17792	0
GOBP_ACUTE_INFLAMMATORY_RESPONSE	1	1	0	113	79	17692	0
GOBP_PRODUCTION_OF_MOLECULAR_MEDIATOR_INVOLVED_IN_INFLAMMATORY_RESPONSE	0.358500469	1	1	99	78	17706	0.012658228
GOBP_CYTOKINE_PRODUCTION_INVOLVED_IN_INFLAMMATORY_RESPONSE	1	1	0	75	79	17730	0
GOBP_RESPIRATORY_BURST_INVOLVED_IN_INFLAMMATORY_RESPONSE	0.034803993	1	1	7	78	17798	0.012658228
GOBP_CHRONIC_INFLAMMATORY_RESPONSE	1	1	0	17	79	17788	0
GOBP_MONOCYTE_CHEMOTAXIS	0.266920136	1	1	69	78	17736	0.012658228
GOBP_SOMATIC_DIVERSIFICATION_OF_IMMUNE_RECEPTORS_VIA_SOMATIC_MUTATION	1	1	0	16	79	17789	0
GOBP_SOMATIC_DIVERSIFICATION_OF_T_CELL_RECEPTOR_GENES	1	1	0	5	79	17800	0
GOBP_MYELOID_LEUKOCYTE_DIFFERENTIATION	1	1	0	211	79	17594	0
GOBP_PLATELET_DEGRANULATION	1	1	0	9	79	17796	0
GOBP_REGULATION_OF_ANTIGEN_PROCESSING_AND_PRESENTATION	1	1	0	20	79	17785	0
GOBP_NEGATIVE_REGULATION_OF_ANTIGEN_PROCESSING_AND_PRESENTATION	1	1	0	9	79	17796	0
GOBP_POSITIVE_REGULATION_OF_ANTIGEN_PROCESSING_AND_PRESENTATION	1	1	0	9	79	17796	0
GOBP_REGULATION_OF_ANTIGEN_PROCESSING_AND_PRESENTATION_OF_PEPTIDE_OR_POLYSACCHARIDE_ANTIGEN_VIA_MHC_CLASS_II	1	1	0	5	79	17800	0
GOBP_REGULATION_OF_ANTIGEN_PROCESSING_AND_PRESENTATION_OF_PEPTIDE_ANTIGEN	1	1	0	6	79	17799	0
GOBP_REGULATION_OF_DENDRITIC_CELL_ANTIGEN_PROCESSING_AND_PRESENTATION	1	1	0	11	79	17794	0
GOBP_POSITIVE_REGULATION_OF_DENDRITIC_CELL_ANTIGEN_PROCESSING_AND_PRESENTATION	1	1	0	7	79	17798	0
GOBP_REGULATION_OF_GERMINAL_CENTER_FORMATION	1	1	0	8	79	17797	0
GOBP_REGULATION_OF_IMMUNOGLOBULIN_PRODUCTION	1	1	0	75	79	17730	0
GOBP_NEGATIVE_REGULATION_OF_IMMUNOGLOBULIN_PRODUCTION	1	1	0	12	79	17793	0
GOBP_POSITIVE_REGULATION_OF_IMMUNOGLOBULIN_PRODUCTION	1	1	0	52	79	17753	0
GOBP_REGULATION_OF_TOLERANCE_INDUCTION	1	1	0	20	79	17785	0
GOBP_POSITIVE_REGULATION_OF_TOLERANCE_INDUCTION	1	1	0	12	79	17793	0
GOBP_POSITIVE_REGULATION_OF_T_CELL_TOLERANCE_INDUCTION	1	1	0	9	79	17796	0
GOBP_REGULATION_OF_ACUTE_INFLAMMATORY_RESPONSE	1	1	0	47	79	17758	0
GOBP_NEGATIVE_REGULATION_OF_ACUTE_INFLAMMATORY_RESPONSE	1	1	0	12	79	17793	0
GOBP_POSITIVE_REGULATION_OF_ACUTE_INFLAMMATORY_RESPONSE	1	1	0	27	79	17778	0
GOBP_REGULATION_OF_CHRONIC_INFLAMMATORY_RESPONSE	1	1	0	10	79	17795	0
GOBP_NEGATIVE_REGULATION_OF_CHRONIC_INFLAMMATORY_RESPONSE	1	1	0	5	79	17800	0
GOBP_RESPIRATORY_BURST_INVOLVED_IN_DEFENSE_RESPONSE	0.064274569	1	1	14	78	17791	0.012658228
GOBP_REGULATION_OF_IMMUNE_SYSTEM_PROCESS	0.769937296	1	5	1430	74	16375	0.063291139
GOBP_NEGATIVE_REGULATION_OF_IMMUNE_SYSTEM_PROCESS	0.851065645	1	1	424	78	17381	0.012658228
GOBP_POSITIVE_REGULATION_OF_IMMUNE_SYSTEM_PROCESS	0.777544189	1	3	914	76	16891	0.037974684
GOBP_REGULATION_OF_LEUKOCYTE_MIGRATION	1	1	0	219	79	17586	0
GOBP_NEGATIVE_REGULATION_OF_LEUKOCYTE_MIGRATION	1	1	0	52	79	17753	0
GOBP_POSITIVE_REGULATION_OF_LEUKOCYTE_MIGRATION	1	1	0	141	79	17664	0
GOBP_REGULATION_OF_LEUKOCYTE_CHEMOTAXIS	1	1	0	124	79	17681	0
GOBP_NEGATIVE_REGULATION_OF_LEUKOCYTE_CHEMOTAXIS	1	1	0	23	79	17782	0
GOBP_POSITIVE_REGULATION_OF_LEUKOCYTE_CHEMOTAXIS	1	1	0	94	79	17711	0
GOBP_REGULATION_OF_CELLULAR_EXTRAVASATION	1	1	0	40	79	17765	0
GOBP_NEGATIVE_REGULATION_OF_CELLULAR_EXTRAVASATION	1	1	0	9	79	17796	0
GOBP_POSITIVE_REGULATION_OF_CELLULAR_EXTRAVASATION	1	1	0	18	79	17787	0
GOBP_REGULATION_OF_IMMUNE_EFFECTOR_PROCESS	0.466985448	1	2	353	77	17452	0.025316456
GOBP_NEGATIVE_REGULATION_OF_IMMUNE_EFFECTOR_PROCESS	0.391883307	1	1	111	78	17694	0.012658228
GOBP_POSITIVE_REGULATION_OF_IMMUNE_EFFECTOR_PROCESS	0.302896756	1	2	248	77	17557	0.025316456
GOBP_REGULATION_OF_PRODUCTION_OF_MOLECULAR_MEDIATOR_OF_IMMUNE_RESPONSE	0.528450521	1	1	168	78	17637	0.012658228
GOBP_NEGATIVE_REGULATION_OF_PRODUCTION_OF_MOLECULAR_MEDIATOR_OF_IMMUNE_RESPONSE	1	1	0	38	79	17767	0
GOBP_POSITIVE_REGULATION_OF_PRODUCTION_OF_MOLECULAR_MEDIATOR_OF_IMMUNE_RESPONSE	0.418387485	1	1	121	78	17684	0.012658228
GOBP_REGULATION_OF_LEUKOCYTE_MEDIATED_IMMUNITY	0.652236543	1	1	236	78	17569	0.012658228
GOBP_NEGATIVE_REGULATION_OF_LEUKOCYTE_MEDIATED_IMMUNITY	1	1	0	67	79	17738	0
GOBP_POSITIVE_REGULATION_OF_LEUKOCYTE_MEDIATED_IMMUNITY	0.460851678	1	1	138	78	17667	0.012658228
GOBP_REGULATION_OF_LYMPHOCYTE_MEDIATED_IMMUNITY	0.540929673	1	1	174	78	17631	0.012658228
GOBP_NEGATIVE_REGULATION_OF_LYMPHOCYTE_MEDIATED_IMMUNITY	1	1	0	55	79	17750	0
GOBP_POSITIVE_REGULATION_OF_LYMPHOCYTE_MEDIATED_IMMUNITY	0.405281157	1	1	116	78	17689	0.012658228
GOBP_REGULATION_OF_T_CELL_MEDIATED_IMMUNITY	0.323309513	1	1	87	78	17718	0.012658228
GOBP_NEGATIVE_REGULATION_OF_T_CELL_MEDIATED_IMMUNITY	1	1	0	27	79	17778	0
GOBP_POSITIVE_REGULATION_OF_T_CELL_MEDIATED_IMMUNITY	0.230201726	1	1	58	78	17747	0.012658228
GOBP_REGULATION_OF_B_CELL_MEDIATED_IMMUNITY	1	1	0	62	79	17743	0
GOBP_NEGATIVE_REGULATION_OF_B_CELL_MEDIATED_IMMUNITY	1	1	0	16	79	17789	0
GOBP_POSITIVE_REGULATION_OF_B_CELL_MEDIATED_IMMUNITY	1	1	0	41	79	17764	0
GOBP_REGULATION_OF_NATURAL_KILLER_CELL_MEDIATED_IMMUNITY	1	1	0	50	79	17755	0
GOBP_NEGATIVE_REGULATION_OF_NATURAL_KILLER_CELL_MEDIATED_IMMUNITY	1	1	0	20	79	17785	0
GOBP_POSITIVE_REGULATION_OF_NATURAL_KILLER_CELL_MEDIATED_IMMUNITY	1	1	0	32	79	17773	0
GOBP_NEGATIVE_REGULATION_OF_CYTOKINE_PRODUCTION_INVOLVED_IN_IMMUNE_RESPONSE	1	1	0	27	79	17778	0
GOBP_POSITIVE_REGULATION_OF_CYTOKINE_PRODUCTION_INVOLVED_IN_IMMUNE_RESPONSE	0.263654839	1	1	68	78	17737	0.012658228
GOBP_NEGATIVE_REGULATION_OF_T_CELL_CYTOKINE_PRODUCTION	1	1	0	11	79	17794	0
GOBP_POSITIVE_REGULATION_OF_T_CELL_CYTOKINE_PRODUCTION	0.108799983	1	1	25	78	17780	0.012658228
GOBP_POSITIVE_REGULATION_OF_DENDRITIC_CELL_CYTOKINE_PRODUCTION	1	1	0	12	79	17793	0
GOBP_CYTOPLASMIC_PATTERN_RECOGNITION_RECEPTOR_SIGNALING_PATHWAY	0.237010253	1	1	60	78	17745	0.012658228
GOBP_MYD88_DEPENDENT_TOLL_LIKE_RECEPTOR_SIGNALING_PATHWAY	1	1	0	24	79	17781	0
GOBP_MYD88_INDEPENDENT_TOLL_LIKE_RECEPTOR_SIGNALING_PATHWAY	1	1	0	14	79	17791	0
GOBP_INNATE_IMMUNE_RESPONSE_ACTIVATING_SIGNAL_TRANSDUCTION	1	1	0	28	79	17777	0
GOBP_REGULATION_OF_ANTIMICROBIAL_HUMORAL_RESPONSE	1	1	0	11	79	17794	0
GOBP_POSITIVE_REGULATION_OF_ANTIMICROBIAL_HUMORAL_RESPONSE	1	1	0	8	79	17797	0
GOBP_REGULATION_OF_MYELOID_LEUKOCYTE_DIFFERENTIATION	1	1	0	117	79	17688	0
GOBP_NEGATIVE_REGULATION_OF_MYELOID_LEUKOCYTE_DIFFERENTIATION	1	1	0	49	79	17756	0
GOBP_POSITIVE_REGULATION_OF_MYELOID_LEUKOCYTE_DIFFERENTIATION	1	1	0	55	79	17750	0
GOBP_IMMUNE_RESPONSE_REGULATING_SIGNALING_PATHWAY	0.355129226	1	3	476	76	17329	0.037974684
GOBP_IMMUNE_RESPONSE_INHIBITING_SIGNAL_TRANSDUCTION	1	1	0	11	79	17794	0
GOBP_IMMUNE_RESPONSE_INHIBITING_CELL_SURFACE_RECEPTOR_SIGNALING_PATHWAY	1	1	0	9	79	17796	0
GOBP_IMMUNE_RESPONSE_REGULATING_CELL_SURFACE_RECEPTOR_SIGNALING_PATHWAY	0.761648632	1	1	320	78	17485	0.012658228
GOBP_FC_RECEPTOR_MEDIATED_INHIBITORY_SIGNALING_PATHWAY	1	1	0	5	79	17800	0
GOBP_ANTIMICROBIAL_PEPTIDE_PRODUCTION	1	1	0	9	79	17796	0
GOBP_ANTIBACTERIAL_PEPTIDE_PRODUCTION	1	1	0	7	79	17798	0
GOBP_NEGATIVE_REGULATION_OF_PEPTIDE_SECRETION	1	1	0	40	79	17765	0
GOBP_POSITIVE_REGULATION_OF_PEPTIDE_SECRETION	1	1	0	93	79	17712	0
GOBP_POSITIVE_REGULATION_OF_ANTIBACTERIAL_PEPTIDE_PRODUCTION	1	1	0	5	79	17800	0
GOBP_REGULATION_OF_ADAPTIVE_IMMUNE_RESPONSE	0.566860079	1	1	187	78	17618	0.012658228
GOBP_NEGATIVE_REGULATION_OF_ADAPTIVE_IMMUNE_RESPONSE	1	1	0	59	79	17746	0
GOBP_POSITIVE_REGULATION_OF_ADAPTIVE_IMMUNE_RESPONSE	0.399957355	1	1	114	78	17691	0.012658228
GOBP_REGULATION_OF_T_HELPER_1_TYPE_IMMUNE_RESPONSE	1	1	0	29	79	17776	0
GOBP_NEGATIVE_REGULATION_OF_T_HELPER_1_TYPE_IMMUNE_RESPONSE	1	1	0	6	79	17799	0
GOBP_POSITIVE_REGULATION_OF_T_HELPER_1_TYPE_IMMUNE_RESPONSE	1	1	0	18	79	17787	0
GOBP_NEGATIVE_REGULATION_OF_TYPE_2_IMMUNE_RESPONSE	1	1	0	14	79	17791	0
GOBP_POSITIVE_REGULATION_OF_TYPE_2_IMMUNE_RESPONSE	1	1	0	17	79	17788	0
GOBP_REGULATION_OF_RESPONSE_TO_BIOTIC_STIMULUS	0.459640716	1	2	348	77	17457	0.025316456
GOBP_NEGATIVE_REGULATION_OF_RESPONSE_TO_BIOTIC_STIMULUS	0.394586504	1	1	112	78	17693	0.012658228
GOBP_POSITIVE_REGULATION_OF_RESPONSE_TO_BIOTIC_STIMULUS	0.187313342	1	2	177	77	17628	0.025316456
GOBP_REGULATION_OF_RESPONSE_TO_TUMOR_CELL	1	1	0	22	79	17783	0
GOBP_POSITIVE_REGULATION_OF_RESPONSE_TO_TUMOR_CELL	1	1	0	15	79	17790	0
GOBP_REGULATION_OF_T_CELL_MEDIATED_IMMUNE_RESPONSE_TO_TUMOR_CELL	1	1	0	9	79	17796	0
GOBP_POSITIVE_REGULATION_OF_T_CELL_MEDIATED_IMMUNE_RESPONSE_TO_TUMOR_CELL	1	1	0	6	79	17799	0
GOBP_REGULATION_OF_NATURAL_KILLER_CELL_MEDIATED_IMMUNE_RESPONSE_TO_TUMOR_CELL	1	1	0	9	79	17796	0
GOBP_POSITIVE_REGULATION_OF_NATURAL_KILLER_CELL_MEDIATED_IMMUNE_RESPONSE_TO_TUMOR_CELL	1	1	0	7	79	17798	0
GOBP_REGULATION_OF_INFLAMMATORY_RESPONSE_TO_ANTIGENIC_STIMULUS	1	1	0	45	79	17760	0
GOBP_NEGATIVE_REGULATION_OF_INFLAMMATORY_RESPONSE_TO_ANTIGENIC_STIMULUS	1	1	0	31	79	17774	0
GOBP_POSITIVE_REGULATION_OF_INFLAMMATORY_RESPONSE_TO_ANTIGENIC_STIMULUS	1	1	0	12	79	17793	0
GOBP_REGULATION_OF_ACUTE_INFLAMMATORY_RESPONSE_TO_ANTIGENIC_STIMULUS	1	1	0	14	79	17791	0
GOBP_NEGATIVE_REGULATION_OF_ACUTE_INFLAMMATORY_RESPONSE_TO_ANTIGENIC_STIMULUS	1	1	0	5	79	17800	0
GOBP_POSITIVE_REGULATION_OF_ACUTE_INFLAMMATORY_RESPONSE_TO_ANTIGENIC_STIMULUS	1	1	0	7	79	17798	0
GOBP_REGULATION_OF_HYPERSENSITIVITY	1	1	0	8	79	17797	0
GOBP_POSITIVE_REGULATION_OF_HYPERSENSITIVITY	1	1	0	5	79	17800	0
GOBP_REGULATION_OF_MYELOID_LEUKOCYTE_MEDIATED_IMMUNITY	1	1	0	60	79	17745	0
GOBP_NEGATIVE_REGULATION_OF_MYELOID_LEUKOCYTE_MEDIATED_IMMUNITY	1	1	0	12	79	17793	0
GOBP_POSITIVE_REGULATION_OF_MYELOID_LEUKOCYTE_MEDIATED_IMMUNITY	1	1	0	20	79	17785	0
GOBP_REGULATION_OF_B_CELL_APOPTOTIC_PROCESS	1	1	0	21	79	17784	0
GOBP_NEGATIVE_REGULATION_OF_B_CELL_APOPTOTIC_PROCESS	1	1	0	14	79	17791	0
GOBP_POSITIVE_REGULATION_OF_LYMPHOCYTE_ANERGY	1	1	0	5	79	17800	0
GOBP_REGULATION_OF_HUMORAL_IMMUNE_RESPONSE	1	1	0	46	79	17759	0
GOBP_NEGATIVE_REGULATION_OF_HUMORAL_IMMUNE_RESPONSE	1	1	0	16	79	17789	0
GOBP_POSITIVE_REGULATION_OF_HUMORAL_IMMUNE_RESPONSE	1	1	0	24	79	17781	0
GOBP_REGULATION_OF_HUMORAL_IMMUNE_RESPONSE_MEDIATED_BY_CIRCULATING_IMMUNOGLOBULIN	1	1	0	18	79	17787	0
GOBP_NEGATIVE_REGULATION_OF_HUMORAL_IMMUNE_RESPONSE_MEDIATED_BY_CIRCULATING_IMMUNOGLOBULIN	1	1	0	11	79	17794	0
GOBP_POSITIVE_REGULATION_OF_HUMORAL_IMMUNE_RESPONSE_MEDIATED_BY_CIRCULATING_IMMUNOGLOBULIN	1	1	0	7	79	17798	0
GOBP_RESPONSE_TO_ISCHEMIA	1	1	0	53	79	17752	0
GOBP_LIPID_HYDROXYLATION	1	1	0	7	79	17798	0
GOBP_DESMOSOME_ORGANIZATION	1	1	0	10	79	17795	0
GOBP_REGIONALIZATION	1	1	0	351	79	17454	0
GOBP_DEVELOPMENTAL_PROCESS_INVOLVED_IN_REPRODUCTION	0.98997636	1	1	1009	78	16796	0.012658228
GOBP_HEART_MORPHOGENESIS	1	1	0	255	79	17550	0
GOBP_SKELETAL_MUSCLE_CONTRACTION	1	1	0	43	79	17762	0
GOBP_VOLUNTARY_SKELETAL_MUSCLE_CONTRACTION	1	1	0	6	79	17799	0
GOBP_MUSCLE_SYSTEM_PROCESS	0.866434767	1	1	448	78	17357	0.012658228
GOBP_CIRCULATORY_SYSTEM_PROCESS	0.931993389	1	1	596	78	17209	0.012658228
GOBP_RENAL_SYSTEM_PROCESS	0.397277836	1	1	113	78	17692	0.012658228
GOBP_HEART_PROCESS	1	1	0	258	79	17547	0
GOBP_RESPIRATORY_SYSTEM_PROCESS	1	1	0	39	79	17766	0
GOBP_VASCULAR_PROCESS_IN_CIRCULATORY_SYSTEM	1	1	0	263	79	17542	0
GOBP_REGULATION_OF_SYSTEMIC_ARTERIAL_BLOOD_PRESSURE_MEDIATED_BY_A_CHEMICAL_SIGNAL	0.191668594	1	1	47	78	17758	0.012658228
GOBP_REGULATION_OF_VASCULAR_ASSOCIATED_SMOOTH_MUSCLE_CONTRACTION	1	1	0	10	79	17795	0
GOBP_REGULATION_OF_THE_FORCE_OF_HEART_CONTRACTION_BY_CHEMICAL_SIGNAL	1	1	0	6	79	17799	0
GOBP_REGULATION_OF_HEART_RATE_BY_CHEMICAL_SIGNAL	1	1	0	7	79	17798	0
GOBP_RENAL_SYSTEM_PROCESS_INVOLVED_IN_REGULATION_OF_SYSTEMIC_ARTERIAL_BLOOD_PRESSURE	0.104840208	1	1	24	78	17781	0.012658228
GOBP_RENAL_CONTROL_OF_PERIPHERAL_VASCULAR_RESISTANCE_INVOLVED_IN_REGULATION_OF_SYSTEMIC_ARTERIAL_BLOOD_PRESSURE	1	1	0	5	79	17800	0
GOBP_REGULATION_OF_SYSTEMIC_ARTERIAL_BLOOD_PRESSURE	0.344062739	1	1	94	78	17711	0.012658228
GOBP_REGULATION_OF_SYSTEMIC_ARTERIAL_BLOOD_PRESSURE_BY_RENIN_ANGIOTENSIN	0.100863063	1	1	23	78	17782	0.012658228
GOBP_POSITIVE_REGULATION_OF_SYSTEMIC_ARTERIAL_BLOOD_PRESSURE	0.055946275	1	1	12	78	17793	0.012658228
GOBP_NEGATIVE_REGULATION_OF_SYSTEMIC_ARTERIAL_BLOOD_PRESSURE	1	1	0	21	79	17784	0
GOBP_RENAL_WATER_HOMEOSTASIS	1	1	0	21	79	17784	0
GOBP_REGULATION_OF_GLOMERULAR_FILTRATION	0.043316425	1	1	9	78	17796	0.012658228
GOBP_RENAL_SODIUM_ION_TRANSPORT	1	1	0	11	79	17794	0
GOBP_RENAL_WATER_TRANSPORT	1	1	0	6	79	17799	0
GOBP_REGULATION_OF_SYSTEMIC_ARTERIAL_BLOOD_PRESSURE_BY_ENDOTHELIN	1	1	0	6	79	17799	0
GOBP_HEART_FIELD_SPECIFICATION	1	1	0	18	79	17787	0
GOBP_SECONDARY_HEART_FIELD_SPECIFICATION	1	1	0	11	79	17794	0
GOBP_DETERMINATION_OF_LEFT_RIGHT_ASYMMETRY_IN_LATERAL_MESODERM	1	1	0	8	79	17797	0
GOBP_EMBRYONIC_HEART_TUBE_MORPHOGENESIS	1	1	0	70	79	17735	0
GOBP_OUTFLOW_TRACT_SEPTUM_MORPHOGENESIS	1	1	0	26	79	17779	0
GOBP_MEMBRANOUS_SEPTUM_MORPHOGENESIS	1	1	0	8	79	17797	0
GOBP_MUSCULAR_SEPTUM_MORPHOGENESIS	1	1	0	5	79	17800	0
GOBP_OUTFLOW_TRACT_MORPHOGENESIS	1	1	0	81	79	17724	0
GOBP_REGULATION_OF_ANIMAL_ORGAN_FORMATION	1	1	0	29	79	17776	0
GOBP_ENDOCARDIUM_DEVELOPMENT	1	1	0	12	79	17793	0
GOBP_ENDOTHELIUM_DEVELOPMENT	1	1	0	138	79	17667	0
GOBP_MORPHOGENESIS_OF_AN_ENDOTHELIUM	1	1	0	18	79	17787	0
GOBP_ENDOCARDIUM_MORPHOGENESIS	1	1	0	6	79	17799	0
GOBP_CARDIAC_CONDUCTION_SYSTEM_DEVELOPMENT	1	1	0	37	79	17768	0
GOBP_ATRIOVENTRICULAR_NODE_DEVELOPMENT	1	1	0	8	79	17797	0
GOBP_SINOATRIAL_NODE_DEVELOPMENT	1	1	0	11	79	17794	0
GOBP_HIS_PURKINJE_SYSTEM_DEVELOPMENT	1	1	0	7	79	17798	0
GOBP_HEART_VALVE_DEVELOPMENT	1	1	0	65	79	17740	0
GOBP_ATRIOVENTRICULAR_VALVE_DEVELOPMENT	1	1	0	27	79	17778	0
GOBP_MITRAL_VALVE_DEVELOPMENT	1	1	0	11	79	17794	0
GOBP_TRICUSPID_VALVE_DEVELOPMENT	1	1	0	6	79	17799	0
GOBP_PULMONARY_VALVE_DEVELOPMENT	1	1	0	21	79	17784	0
GOBP_HEART_VALVE_MORPHOGENESIS	1	1	0	55	79	17750	0
GOBP_AORTIC_VALVE_MORPHOGENESIS	1	1	0	32	79	17773	0
GOBP_PULMONARY_VALVE_MORPHOGENESIS	1	1	0	17	79	17788	0
GOBP_TRICUSPID_VALVE_MORPHOGENESIS	1	1	0	5	79	17800	0
GOBP_HEART_VALVE_FORMATION	1	1	0	14	79	17791	0
GOBP_ATRIOVENTRICULAR_VALVE_FORMATION	1	1	0	8	79	17797	0
GOBP_ENDOCARDIAL_CUSHION_DEVELOPMENT	1	1	0	49	79	17756	0
GOBP_EPITHELIAL_TO_MESENCHYMAL_TRANSITION_INVOLVED_IN_ENDOCARDIAL_CUSHION_FORMATION	1	1	0	20	79	17785	0
GOBP_ENDOCARDIAL_CUSHION_MORPHOGENESIS	1	1	0	40	79	17765	0
GOBP_CARDIAC_CHAMBER_DEVELOPMENT	1	1	0	167	79	17638	0
GOBP_CARDIAC_CHAMBER_MORPHOGENESIS	1	1	0	126	79	17679	0
GOBP_CARDIAC_CHAMBER_FORMATION	1	1	0	14	79	17791	0
GOBP_CARDIAC_VENTRICLE_MORPHOGENESIS	1	1	0	73	79	17732	0
GOBP_CARDIAC_ATRIUM_MORPHOGENESIS	1	1	0	29	79	17776	0
GOBP_CARDIAC_VENTRICLE_FORMATION	1	1	0	10	79	17795	0
GOBP_CARDIAC_LEFT_VENTRICLE_MORPHOGENESIS	1	1	0	15	79	17790	0
GOBP_CARDIAC_RIGHT_VENTRICLE_MORPHOGENESIS	1	1	0	21	79	17784	0
GOBP_VENTRICULAR_TRABECULA_MYOCARDIUM_MORPHOGENESIS	1	1	0	14	79	17791	0
GOBP_VENTRICULAR_COMPACT_MYOCARDIUM_MORPHOGENESIS	1	1	0	8	79	17797	0
GOBP_ATRIAL_CARDIAC_MUSCLE_TISSUE_DEVELOPMENT	1	1	0	9	79	17796	0
GOBP_VENTRICULAR_CARDIAC_MUSCLE_TISSUE_DEVELOPMENT	1	1	0	56	79	17749	0
GOBP_CARDIAC_ATRIUM_DEVELOPMENT	1	1	0	37	79	17768	0
GOBP_CARDIAC_VENTRICLE_DEVELOPMENT	1	1	0	126	79	17679	0
GOBP_GROWTH_INVOLVED_IN_HEART_MORPHOGENESIS	1	1	0	5	79	17800	0
GOBP_CARDIAC_NEURAL_CREST_CELL_MIGRATION_INVOLVED_IN_OUTFLOW_TRACT_MORPHOGENESIS	1	1	0	11	79	17794	0
GOBP_REGULATION_OF_MEMBRANE_DEPOLARIZATION	1	1	0	47	79	17758	0
GOBP_CARDIOBLAST_PROLIFERATION	1	1	0	11	79	17794	0
GOBP_REGULATION_OF_SECONDARY_HEART_FIELD_CARDIOBLAST_PROLIFERATION	1	1	0	9	79	17796	0
GOBP_ENDOCARDIAL_CUSHION_FORMATION	1	1	0	31	79	17774	0
GOBP_APOPTOTIC_PROCESS_INVOLVED_IN_HEART_MORPHOGENESIS	1	1	0	7	79	17798	0
GOBP_CARDIAC_SEPTUM_DEVELOPMENT	1	1	0	106	79	17699	0
GOBP_VENTRICULAR_SEPTUM_DEVELOPMENT	1	1	0	73	79	17732	0
GOBP_ATRIAL_SEPTUM_DEVELOPMENT	1	1	0	23	79	17782	0
GOBP_SEPTUM_PRIMUM_DEVELOPMENT	1	1	0	5	79	17800	0
GOBP_MUSCLE_HYPERTROPHY_IN_RESPONSE_TO_STRESS	1	1	0	31	79	17774	0
GOBP_PHYSIOLOGICAL_CARDIAC_MUSCLE_HYPERTROPHY	1	1	0	29	79	17776	0
GOBP_WNT_SIGNALING_PATHWAY_INVOLVED_IN_HEART_DEVELOPMENT	1	1	0	12	79	17793	0
GOBP_REGULATION_OF_WNT_SIGNALING_PATHWAY_INVOLVED_IN_HEART_DEVELOPMENT	1	1	0	9	79	17796	0
GOBP_NEGATIVE_REGULATION_OF_WNT_SIGNALING_PATHWAY_INVOLVED_IN_HEART_DEVELOPMENT	1	1	0	7	79	17798	0
GOBP_PANCREATIC_A_CELL_DIFFERENTIATION	1	1	0	7	79	17798	0
GOBP_POSITIVE_REGULATION_OF_BLOOD_PRESSURE_BY_EPINEPHRINE_NOREPINEPHRINE	1	1	0	7	79	17798	0
GOBP_TYPE_B_PANCREATIC_CELL_DEVELOPMENT	1	1	0	23	79	17782	0
GOBP_REGULATION_OF_EXTRACELLULAR_MATRIX_CONSTITUENT_SECRETION	1	1	0	10	79	17795	0
GOBP_POSITIVE_REGULATION_OF_EXTRACELLULAR_MATRIX_CONSTITUENT_SECRETION	1	1	0	5	79	17800	0
GOBP_AMINO_ACID_TRANSMEMBRANE_TRANSPORT	1	1	0	100	79	17705	0
GOBP_KERATINOCYTE_DEVELOPMENT	1	1	0	13	79	17792	0
GOBP_MESENCHYMAL_TO_EPITHELIAL_TRANSITION_INVOLVED_IN_METANEPHROS_MORPHOGENESIS	1	1	0	12	79	17793	0
GOBP_METANEPHROS_MORPHOGENESIS	1	1	0	32	79	17773	0
GOBP_REGULATION_OF_MESENCHYMAL_TO_EPITHELIAL_TRANSITION_INVOLVED_IN_METANEPHROS_MORPHOGENESIS	1	1	0	7	79	17798	0
GOBP_CILIUM_MOVEMENT	1	1	0	185	79	17620	0
GOBP_PERICARDIUM_MORPHOGENESIS	1	1	0	8	79	17797	0
GOBP_REGULATION_OF_CILIUM_MOVEMENT	1	1	0	39	79	17766	0
GOBP_POSITIVE_REGULATION_OF_CILIUM_MOVEMENT	1	1	0	12	79	17793	0
GOBP_REGULATION_OF_CILIUM_BEAT_FREQUENCY	1	1	0	16	79	17789	0
GOBP_NORADRENERGIC_NEURON_DIFFERENTIATION	1	1	0	11	79	17794	0
GOBP_NORADRENERGIC_NEURON_DEVELOPMENT	1	1	0	5	79	17800	0
GOBP_BRAINSTEM_DEVELOPMENT	1	1	0	8	79	17797	0
GOBP_EPITHELIAL_CELL_MORPHOGENESIS	1	1	0	33	79	17772	0
GOBP_AXIS_ELONGATION	1	1	0	27	79	17778	0
GOBP_PLANAR_CELL_POLARITY_PATHWAY_INVOLVED_IN_AXIS_ELONGATION	1	1	0	5	79	17800	0
GOBP_RETINAL_PIGMENT_EPITHELIUM_DEVELOPMENT	1	1	0	5	79	17800	0
GOBP_NEURAL_RETINA_DEVELOPMENT	1	1	0	70	79	17735	0
GOBP_CHONDROCYTE_DIFFERENTIATION_INVOLVED_IN_ENDOCHONDRAL_BONE_MORPHOGENESIS	1	1	0	15	79	17790	0
GOBP_CHONDROCYTE_HYPERTROPHY	1	1	0	6	79	17799	0
GOBP_GROWTH_PLATE_CARTILAGE_DEVELOPMENT	1	1	0	19	79	17786	0
GOBP_GROWTH_PLATE_CARTILAGE_CHONDROCYTE_DIFFERENTIATION	1	1	0	10	79	17795	0
GOBP_GROWTH_PLATE_CARTILAGE_CHONDROCYTE_DEVELOPMENT	1	1	0	5	79	17800	0
GOBP_CHONDROCYTE_DEVELOPMENT_INVOLVED_IN_ENDOCHONDRAL_BONE_MORPHOGENESIS	1	1	0	8	79	17797	0
GOBP_DETECTION_OF_CALCIUM_ION	1	1	0	13	79	17792	0
GOBP_CARBOHYDRATE_METABOLIC_PROCESS	1	1	0	597	79	17208	0
GOBP_POLYSACCHARIDE_METABOLIC_PROCESS	1	1	0	109	79	17696	0
GOBP_REGULATION_OF_GLYCOGEN_CATABOLIC_PROCESS	1	1	0	6	79	17799	0
GOBP_DISACCHARIDE_METABOLIC_PROCESS	1	1	0	11	79	17794	0
GOBP_MONOSACCHARIDE_METABOLIC_PROCESS	1	1	0	263	79	17542	0
GOBP_FRUCTOSE_METABOLIC_PROCESS	1	1	0	13	79	17792	0
GOBP_FRUCTOSE_6_PHOSPHATE_METABOLIC_PROCESS	1	1	0	11	79	17794	0
GOBP_FRUCTOSE_2_6_BISPHOSPHATE_METABOLIC_PROCESS	1	1	0	5	79	17800	0
GOBP_FUCOSE_METABOLIC_PROCESS	1	1	0	16	79	17789	0
GOBP_GLUCOSE_METABOLIC_PROCESS	1	1	0	201	79	17604	0
GOBP_GLUCOSE_CATABOLIC_PROCESS	1	1	0	20	79	17785	0
GOBP_UDP_GLUCOSE_METABOLIC_PROCESS	1	1	0	5	79	17800	0
GOBP_GALACTOSE_METABOLIC_PROCESS	1	1	0	9	79	17796	0
GOBP_MANNOSE_METABOLIC_PROCESS	1	1	0	9	79	17796	0
GOBP_INOSITOL_METABOLIC_PROCESS	1	1	0	11	79	17794	0
GOBP_AMINOGLYCAN_METABOLIC_PROCESS	1	1	0	131	79	17674	0
GOBP_AMINOGLYCAN_BIOSYNTHETIC_PROCESS	1	1	0	80	79	17725	0
GOBP_AMINOGLYCAN_CATABOLIC_PROCESS	1	1	0	32	79	17773	0
GOBP_GLYCOSAMINOGLYCAN_CATABOLIC_PROCESS	1	1	0	26	79	17779	0
GOBP_PROTEOGLYCAN_METABOLIC_PROCESS	1	1	0	80	79	17725	0
GOBP_CHITIN_METABOLIC_PROCESS	1	1	0	6	79	17799	0
GOBP_AMINO_SUGAR_METABOLIC_PROCESS	1	1	0	41	79	17764	0
GOBP_N_ACETYLGLUCOSAMINE_METABOLIC_PROCESS	1	1	0	18	79	17787	0
GOBP_UDP_N_ACETYLGLUCOSAMINE_METABOLIC_PROCESS	1	1	0	12	79	17793	0
GOBP_UDP_N_ACETYLGLUCOSAMINE_BIOSYNTHETIC_PROCESS	1	1	0	7	79	17798	0
GOBP_N_ACETYLNEURAMINATE_METABOLIC_PROCESS	1	1	0	11	79	17794	0
GOBP_URONIC_ACID_METABOLIC_PROCESS	1	1	0	22	79	17783	0
GOBP_ALCOHOL_METABOLIC_PROCESS	1	1	0	361	79	17444	0
GOBP_ETHANOL_METABOLIC_PROCESS	1	1	0	21	79	17784	0
GOBP_ETHANOL_CATABOLIC_PROCESS	1	1	0	12	79	17793	0
GOBP_ETHANOL_OXIDATION	1	1	0	9	79	17796	0
GOBP_GLYCEROL_3_PHOSPHATE_METABOLIC_PROCESS	1	1	0	9	79	17796	0
GOBP_CELLULAR_GLUCAN_METABOLIC_PROCESS	1	1	0	74	79	17731	0
GOBP_CELLULAR_ALDEHYDE_METABOLIC_PROCESS	1	1	0	66	79	17739	0
GOBP_ORGANIC_ACID_METABOLIC_PROCESS	1	1	0	964	79	16841	0
GOBP_ACETYL_COA_METABOLIC_PROCESS	1	1	0	33	79	17772	0
GOBP_ACETYL_COA_BIOSYNTHETIC_PROCESS	1	1	0	18	79	17787	0
GOBP_ACETYL_COA_BIOSYNTHETIC_PROCESS_FROM_PYRUVATE	1	1	0	11	79	17794	0
GOBP_LACTATE_METABOLIC_PROCESS	1	1	0	16	79	17789	0
GOBP_PYRUVATE_METABOLIC_PROCESS	1	1	0	106	79	17699	0
GOBP_GENERATION_OF_PRECURSOR_METABOLITES_AND_ENERGY	0.373269285	1	3	491	76	17314	0.037974684
GOBP_PENTOSE_PHOSPHATE_SHUNT	1	1	0	15	79	17790	0
GOBP_TRICARBOXYLIC_ACID_CYCLE	1	1	0	31	79	17774	0
GOBP_CITRATE_METABOLIC_PROCESS	1	1	0	5	79	17800	0
GOBP_ISOCITRATE_METABOLIC_PROCESS	1	1	0	6	79	17799	0
GOBP_2_OXOGLUTARATE_METABOLIC_PROCESS	1	1	0	17	79	17788	0
GOBP_SUCCINYL_COA_METABOLIC_PROCESS	1	1	0	8	79	17797	0
GOBP_SUCCINATE_METABOLIC_PROCESS	1	1	0	5	79	17800	0
GOBP_OXALOACETATE_METABOLIC_PROCESS	1	1	0	9	79	17796	0
GOBP_MALATE_METABOLIC_PROCESS	1	1	0	9	79	17796	0
GOBP_REGULATION_OF_CARBOHYDRATE_METABOLIC_PROCESS	1	1	0	183	79	17622	0
GOBP_REGULATION_OF_GLYCOLYTIC_PROCESS	1	1	0	45	79	17760	0
GOBP_REGULATION_OF_GLUCONEOGENESIS	1	1	0	51	79	17754	0
GOBP_ENERGY_RESERVE_METABOLIC_PROCESS	1	1	0	86	79	17719	0
GOBP_FERMENTATION	1	1	0	6	79	17799	0
GOBP_NADH_OXIDATION	1	1	0	6	79	17799	0
GOBP_OXIDATIVE_PHOSPHORYLATION	0.125741714	1	2	137	77	17668	0.025316456
GOBP_MITOCHONDRIAL_ELECTRON_TRANSPORT_NADH_TO_UBIQUINONE	1	1	0	51	79	17754	0
GOBP_MITOCHONDRIAL_ELECTRON_TRANSPORT_UBIQUINOL_TO_CYTOCHROME_C	0.047544801	1	1	10	78	17795	0.012658228
GOBP_MITOCHONDRIAL_ELECTRON_TRANSPORT_CYTOCHROME_C_TO_OXYGEN	0.076631177	1	1	17	78	17788	0.012658228
GOBP_REGULATION_OF_NUCLEOTIDE_METABOLIC_PROCESS	1	1	0	87	79	17718	0
GOBP_PURINE_NUCLEOBASE_METABOLIC_PROCESS	1	1	0	20	79	17785	0
GOBP_PURINE_NUCLEOSIDE_CATABOLIC_PROCESS	1	1	0	8	79	17797	0
GOBP_PURINE_RIBONUCLEOSIDE_SALVAGE	1	1	0	6	79	17799	0
GOBP_AMP_BIOSYNTHETIC_PROCESS	1	1	0	14	79	17791	0
GOBP_CAMP_BIOSYNTHETIC_PROCESS	1	1	0	10	79	17795	0
GOBP_ADP_BIOSYNTHETIC_PROCESS	1	1	0	5	79	17800	0
GOBP_GMP_BIOSYNTHETIC_PROCESS	1	1	0	14	79	17791	0
GOBP_CGMP_BIOSYNTHETIC_PROCESS	1	1	0	11	79	17794	0
GOBP_GTP_BIOSYNTHETIC_PROCESS	1	1	0	11	79	17794	0
GOBP_IMP_BIOSYNTHETIC_PROCESS	1	1	0	11	79	17794	0
GOBP_PURINE_NUCLEOTIDE_CATABOLIC_PROCESS	1	1	0	46	79	17759	0
GOBP_AMP_CATABOLIC_PROCESS	1	1	0	5	79	17800	0
GOBP_CAMP_CATABOLIC_PROCESS	1	1	0	9	79	17796	0
GOBP_IMP_CATABOLIC_PROCESS	1	1	0	5	79	17800	0
GOBP_PYRIMIDINE_NUCLEOBASE_METABOLIC_PROCESS	1	1	0	20	79	17785	0
GOBP_DE_NOVO_PYRIMIDINE_NUCLEOBASE_BIOSYNTHETIC_PROCESS	1	1	0	6	79	17799	0
GOBP_PYRIMIDINE_NUCLEOBASE_CATABOLIC_PROCESS	1	1	0	8	79	17797	0
GOBP_PYRIMIDINE_NUCLEOSIDE_METABOLIC_PROCESS	1	1	0	24	79	17781	0
GOBP_PYRIMIDINE_NUCLEOTIDE_METABOLIC_PROCESS	1	1	0	52	79	17753	0
GOBP_UMP_BIOSYNTHETIC_PROCESS	1	1	0	11	79	17794	0
GOBP_UTP_BIOSYNTHETIC_PROCESS	1	1	0	10	79	17795	0
GOBP_PYRIMIDINE_NUCLEOTIDE_CATABOLIC_PROCESS	1	1	0	21	79	17784	0
GOBP_DCMP_CATABOLIC_PROCESS	1	1	0	6	79	17799	0
GOBP_DNA_METABOLIC_PROCESS	0.774333366	1	3	909	76	16896	0.037974684
GOBP_DNA_REPLICATION	1	1	0	282	79	17523	0
GOBP_DNA_DEPENDENT_DNA_REPLICATION	1	1	0	160	79	17645	0
GOBP_MITOCHONDRIAL_DNA_REPLICATION	1	1	0	15	79	17790	0
GOBP_DNA_TOPOLOGICAL_CHANGE	1	1	0	9	79	17796	0
GOBP_DNA_LIGATION	1	1	0	16	79	17789	0
GOBP_DNA_UNWINDING_INVOLVED_IN_DNA_REPLICATION	1	1	0	22	79	17783	0
GOBP_DNA_REPLICATION_SYNTHESIS_OF_RNA_PRIMER	1	1	0	6	79	17799	0
GOBP_DNA_REPLICATION_INITIATION	1	1	0	38	79	17767	0
GOBP_DNA_STRAND_ELONGATION_INVOLVED_IN_DNA_REPLICATION	1	1	0	15	79	17790	0
GOBP_REGULATION_OF_DNA_REPLICATION	1	1	0	131	79	17674	0
GOBP_RNA_DEPENDENT_DNA_BIOSYNTHETIC_PROCESS	0.266920136	1	1	69	78	17736	0.012658228
GOBP_DNA_REPAIR	0.681715522	1	2	526	77	17279	0.025316456
GOBP_REGULATION_OF_DNA_REPAIR	0.491245096	1	1	151	78	17654	0.012658228
GOBP_TRANSCRIPTION_COUPLED_NUCLEOTIDE_EXCISION_REPAIR	0.039069515	1	1	8	78	17797	0.012658228
GOBP_BASE_EXCISION_REPAIR	1	1	0	43	79	17762	0
GOBP_BASE_EXCISION_REPAIR_AP_SITE_FORMATION	1	1	0	12	79	17793	0
GOBP_BASE_EXCISION_REPAIR_GAP_FILLING	1	1	0	14	79	17791	0
GOBP_NUCLEOTIDE_EXCISION_REPAIR	0.233613454	1	1	59	78	17746	0.012658228
GOBP_PYRIMIDINE_DIMER_REPAIR	1	1	0	8	79	17797	0
GOBP_NUCLEOTIDE_EXCISION_REPAIR_DNA_GAP_FILLING	1	1	0	6	79	17799	0
GOBP_MISMATCH_REPAIR	1	1	0	33	79	17772	0
GOBP_POSTREPLICATION_REPAIR	1	1	0	35	79	17770	0
GOBP_DOUBLE_STRAND_BREAK_REPAIR	0.704153889	1	1	272	78	17533	0.012658228
GOBP_DOUBLE_STRAND_BREAK_REPAIR_VIA_NONHOMOLOGOUS_END_JOINING	1	1	0	70	79	17735	0
GOBP_DNA_MODIFICATION	1	1	0	119	79	17686	0
GOBP_DNA_METHYLATION	1	1	0	74	79	17731	0
GOBP_DNA_DEALKYLATION_INVOLVED_IN_DNA_REPAIR	1	1	0	7	79	17798	0
GOBP_DNA_CATABOLIC_PROCESS	1	1	0	32	79	17773	0
GOBP_APOPTOTIC_DNA_FRAGMENTATION	1	1	0	18	79	17787	0
GOBP_DNA_RECOMBINATION	0.760571723	1	1	319	78	17486	0.012658228
GOBP_MITOTIC_RECOMBINATION	1	1	0	26	79	17779	0
GOBP_DNA_PACKAGING	1	1	0	254	79	17551	0
GOBP_CHROMATIN_ORGANIZATION	0.740519255	1	2	589	77	17216	0.025316456
GOBP_CHROMATIN_ASSEMBLY_OR_DISASSEMBLY	1	1	0	233	79	17572	0
GOBP_NUCLEOSOME_ASSEMBLY	1	1	0	125	79	17680	0
GOBP_CHROMATIN_REMODELING	0.696066296	1	1	266	78	17539	0.012658228
GOBP_DNA_METHYLATION_DEPENDENT_HETEROCHROMATIN_ASSEMBLY	1	1	0	24	79	17781	0
GOBP_REGULATION_OF_GENE_EXPRESSION_BY_GENOMIC_IMPRINTING	1	1	0	16	79	17789	0
GOBP_DNA_TEMPLATED_TRANSCRIPTION_INITIATION	0.448690464	1	1	133	78	17672	0.012658228
GOBP_DNA_TEMPLATED_TRANSCRIPTION_TERMINATION	1	1	0	21	79	17784	0
GOBP_DNA_TEMPLATED_TRANSCRIPTION_ELONGATION	0.308090173	1	1	82	78	17723	0.012658228
GOBP_REGULATION_OF_TRANSCRIPTION_BY_RNA_POLYMERASE_I	1	1	0	33	79	17772	0
GOBP_REGULATION_OF_TRANSCRIPTION_BY_RNA_POLYMERASE_III	1	1	0	29	79	17776	0
GOBP_TRANSCRIPTION_BY_RNA_POLYMERASE_I	1	1	0	54	79	17751	0
GOBP_TRANSCRIPTION_INITIATION_FROM_RNA_POLYMERASE_I_PROMOTER	1	1	0	13	79	17792	0
GOBP_TRANSCRIPTION_ELONGATION_FROM_RNA_POLYMERASE_I_PROMOTER	1	1	0	5	79	17800	0
GOBP_TRANSCRIPTION_INITIATION_FROM_RNA_POLYMERASE_II_PROMOTER	0.298796863	1	1	79	78	17726	0.012658228
GOBP_TRANSCRIPTION_ELONGATION_FROM_RNA_POLYMERASE_II_PROMOTER	0.250449432	1	1	64	78	17741	0.012658228
GOBP_TERMINATION_OF_RNA_POLYMERASE_II_TRANSCRIPTION	1	1	0	8	79	17797	0
GOBP_MRNA_SPLICE_SITE_SELECTION	1	1	0	48	79	17757	0
GOBP_MRNA_CLEAVAGE	0.084779268	1	1	19	78	17786	0.012658228
GOBP_ADENOSINE_TO_INOSINE_EDITING	1	1	0	8	79	17797	0
GOBP_TRANSCRIPTION_BY_RNA_POLYMERASE_III	1	1	0	53	79	17752	0
GOBP_TRANSCRIPTION_INITIATION_FROM_RNA_POLYMERASE_III_PROMOTER	1	1	0	8	79	17797	0
GOBP_MITOCHONDRIAL_TRANSCRIPTION	1	1	0	17	79	17788	0
GOBP_MRNA_PROCESSING	0.892137108	1	1	495	78	17310	0.012658228
GOBP_MRNA_3_END_PROCESSING_BY_STEM_LOOP_BINDING_AND_CLEAVAGE	1	1	0	6	79	17799	0
GOBP_TRNA_METABOLIC_PROCESS	1	1	0	185	79	17620	0
GOBP_TRNA_MODIFICATION	1	1	0	88	79	17717	0
GOBP_RNA_CATABOLIC_PROCESS	1	1	0	282	79	17523	0
GOBP_MRNA_CATABOLIC_PROCESS	1	1	0	235	79	17570	0
GOBP_RNA_LOCALIZATION	0.582092766	1	1	195	78	17610	0.012658228
GOBP_RNA_EXPORT_FROM_NUCLEUS	0.314218044	1	1	84	78	17721	0.012658228
GOBP_MRNA_EXPORT_FROM_NUCLEUS	1	1	0	62	79	17743	0
GOBP_TRANSLATIONAL_ELONGATION	0.025438721	1	2	54	77	17751	0.025316456
GOBP_TRANSLATIONAL_TERMINATION	1	1	0	18	79	17787	0
GOBP_REGULATION_OF_TRANSLATIONAL_INITIATION	0.005527242	1	3	78	76	17727	0.037974684
GOBP_REGULATION_OF_TRANSLATIONAL_ELONGATION	1	1	0	20	79	17785	0
GOBP_REGULATION_OF_TRANSLATIONAL_TERMINATION	1	1	0	11	79	17794	0
GOBP_TRANSLATIONAL_READTHROUGH	1	1	0	8	79	17797	0
GOBP_PROTEIN_FOLDING	0.609242093	1	1	210	78	17595	0.012658228
GOBP_DE_NOVO_PROTEIN_FOLDING	1	1	0	43	79	17762	0
GOBP_SIGNAL_PEPTIDE_PROCESSING	1	1	0	12	79	17793	0
GOBP_PROTEIN_DEPHOSPHORYLATION	1	1	0	292	79	17513	0
GOBP_PROTEIN_ADP_RIBOSYLATION	1	1	0	37	79	17768	0
GOBP_PROTEIN_ACETYLATION	0.61960747	1	1	216	78	17589	0.012658228
GOBP_N_TERMINAL_PROTEIN_AMINO_ACID_ACETYLATION	1	1	0	17	79	17788	0
GOBP_PROTEIN_SULFATION	1	1	0	8	79	17797	0
GOBP_PROTEIN_METHYLATION	1	1	0	200	79	17605	0
GOBP_PROTEIN_DEMETHYLATION	1	1	0	34	79	17771	0
GOBP_PROTEIN_N_LINKED_GLYCOSYLATION	1	1	0	70	79	17735	0
GOBP_DOLICHYL_DIPHOSPHATE_BIOSYNTHETIC_PROCESS	1	1	0	5	79	17800	0
GOBP_OLIGOSACCHARIDE_LIPID_INTERMEDIATE_BIOSYNTHETIC_PROCESS	1	1	0	19	79	17786	0
GOBP_N_GLYCAN_PROCESSING	1	1	0	19	79	17786	0
GOBP_PROTEIN_O_LINKED_GLYCOSYLATION	1	1	0	91	79	17714	0
GOBP_N_TERMINAL_PROTEIN_LIPIDATION	1	1	0	7	79	17798	0
GOBP_C_TERMINAL_PROTEIN_LIPIDATION	1	1	0	7	79	17798	0
GOBP_GPI_ANCHOR_METABOLIC_PROCESS	1	1	0	32	79	17773	0
GOBP_PROTEOLYSIS	0.962556213	1	4	1786	75	16019	0.050632911
GOBP_MEMBRANE_PROTEIN_ECTODOMAIN_PROTEOLYSIS	1	1	0	47	79	17758	0
GOBP_PROTEIN_MONOUBIQUITINATION	1	1	0	78	79	17727	0
GOBP_PROTEIN_QUALITY_CONTROL_FOR_MISFOLDED_OR_INCOMPLETELY_SYNTHESIZED_PROTEINS	1	1	0	27	79	17778	0
GOBP_GLYCOPROTEIN_CATABOLIC_PROCESS	1	1	0	27	79	17778	0
GOBP_PROTEIN_DEGLYCOSYLATION	1	1	0	25	79	17780	0
GOBP_CELLULAR_AMINO_ACID_METABOLIC_PROCESS	1	1	0	286	79	17519	0
GOBP_REGULATION_OF_CELLULAR_AMINO_ACID_METABOLIC_PROCESS	1	1	0	13	79	17792	0
GOBP_ALANINE_CATABOLIC_PROCESS	1	1	0	5	79	17800	0
GOBP_ARGININE_METABOLIC_PROCESS	1	1	0	20	79	17785	0
GOBP_ARGININE_BIOSYNTHETIC_PROCESS	1	1	0	5	79	17800	0
GOBP_ARGININE_CATABOLIC_PROCESS	1	1	0	11	79	17794	0
GOBP_ASPARAGINE_METABOLIC_PROCESS	1	1	0	5	79	17800	0
GOBP_ASPARTATE_METABOLIC_PROCESS	1	1	0	8	79	17797	0
GOBP_CYSTEINE_METABOLIC_PROCESS	1	1	0	12	79	17793	0
GOBP_GLUTAMATE_METABOLIC_PROCESS	1	1	0	34	79	17771	0
GOBP_GLUTAMATE_BIOSYNTHETIC_PROCESS	1	1	0	5	79	17800	0
GOBP_GLUTAMATE_CATABOLIC_PROCESS	1	1	0	8	79	17797	0
GOBP_GLUTAMINE_METABOLIC_PROCESS	1	1	0	25	79	17780	0
GOBP_GLYCINE_METABOLIC_PROCESS	1	1	0	16	79	17789	0
GOBP_GLYCINE_BIOSYNTHETIC_PROCESS	1	1	0	7	79	17798	0
GOBP_HISTIDINE_METABOLIC_PROCESS	1	1	0	11	79	17794	0
GOBP_HISTIDINE_CATABOLIC_PROCESS	1	1	0	8	79	17797	0
GOBP_ISOLEUCINE_METABOLIC_PROCESS	1	1	0	7	79	17798	0
GOBP_LEUCINE_METABOLIC_PROCESS	1	1	0	8	79	17797	0
GOBP_LEUCINE_CATABOLIC_PROCESS	1	1	0	6	79	17799	0
GOBP_LYSINE_METABOLIC_PROCESS	1	1	0	9	79	17796	0
GOBP_LYSINE_CATABOLIC_PROCESS	1	1	0	7	79	17798	0
GOBP_METHIONINE_METABOLIC_PROCESS	1	1	0	16	79	17789	0
GOBP_L_PHENYLALANINE_METABOLIC_PROCESS	1	1	0	9	79	17796	0
GOBP_PROLINE_METABOLIC_PROCESS	1	1	0	10	79	17795	0
GOBP_L_SERINE_METABOLIC_PROCESS	1	1	0	12	79	17793	0
GOBP_L_SERINE_BIOSYNTHETIC_PROCESS	1	1	0	6	79	17799	0
GOBP_L_SERINE_CATABOLIC_PROCESS	1	1	0	5	79	17800	0
GOBP_THREONINE_METABOLIC_PROCESS	1	1	0	6	79	17799	0
GOBP_THREONINE_CATABOLIC_PROCESS	1	1	0	5	79	17800	0
GOBP_TRYPTOPHAN_CATABOLIC_PROCESS	1	1	0	9	79	17796	0
GOBP_TYROSINE_METABOLIC_PROCESS	1	1	0	15	79	17790	0
GOBP_TYROSINE_CATABOLIC_PROCESS	1	1	0	6	79	17799	0
GOBP_VALINE_METABOLIC_PROCESS	1	1	0	7	79	17798	0
GOBP_CELLULAR_MODIFIED_AMINO_ACID_METABOLIC_PROCESS	1	1	0	190	79	17615	0
GOBP_AMINO_ACID_BETAINE_METABOLIC_PROCESS	1	1	0	18	79	17787	0
GOBP_AMINO_ACID_BETAINE_BIOSYNTHETIC_PROCESS	1	1	0	6	79	17799	0
GOBP_INDOLALKYLAMINE_METABOLIC_PROCESS	1	1	0	14	79	17791	0
GOBP_THYROID_HORMONE_GENERATION	1	1	0	21	79	17784	0
GOBP_ORNITHINE_METABOLIC_PROCESS	1	1	0	9	79	17796	0
GOBP_POLYAMINE_METABOLIC_PROCESS	0.080714136	1	1	18	78	17787	0.012658228
GOBP_POLYAMINE_BIOSYNTHETIC_PROCESS	0.064274569	1	1	14	78	17791	0.012658228
GOBP_PHOSPHAGEN_METABOLIC_PROCESS	1	1	0	5	79	17800	0
GOBP_PROTEIN_TARGETING	1	1	0	315	79	17490	0
GOBP_NLS_BEARING_PROTEIN_IMPORT_INTO_NUCLEUS	1	1	0	20	79	17785	0
GOBP_PROTEIN_EXPORT_FROM_NUCLEUS	1	1	0	58	79	17747	0
GOBP_PROTEIN_TARGETING_TO_MEMBRANE	1	1	0	130	79	17675	0
GOBP_COTRANSLATIONAL_PROTEIN_TARGETING_TO_MEMBRANE	1	1	0	29	79	17776	0
GOBP_SRP_DEPENDENT_COTRANSLATIONAL_PROTEIN_TARGETING_TO_MEMBRANE	1	1	0	23	79	17782	0
GOBP_SRP_DEPENDENT_COTRANSLATIONAL_PROTEIN_TARGETING_TO_MEMBRANE_TRANSLOCATION	1	1	0	8	79	17797	0
GOBP_SRP_DEPENDENT_COTRANSLATIONAL_PROTEIN_TARGETING_TO_MEMBRANE_SIGNAL_SEQUENCE_RECOGNITION	1	1	0	10	79	17795	0
GOBP_POSTTRANSLATIONAL_PROTEIN_TARGETING_TO_ENDOPLASMIC_RETICULUM_MEMBRANE	1	1	0	15	79	17790	0
GOBP_PROTEIN_RETENTION_IN_ER_LUMEN	1	1	0	9	79	17796	0
GOBP_PROTEIN_TARGETING_TO_LYSOSOME	1	1	0	23	79	17782	0
GOBP_PROTEIN_TARGETING_TO_VACUOLE	1	1	0	37	79	17768	0
GOBP_PROTEIN_TARGETING_TO_PEROXISOME	1	1	0	18	79	17787	0
GOBP_PROTEIN_TARGETING_TO_MITOCHONDRION	1	1	0	101	79	17704	0
GOBP_PROTEIN_PROCESSING_INVOLVED_IN_PROTEIN_TARGETING_TO_MITOCHONDRION	1	1	0	7	79	17798	0
GOBP_LIPID_METABOLIC_PROCESS	1	1	0	1388	79	16417	0
GOBP_FATTY_ACID_METABOLIC_PROCESS	1	1	0	395	79	17410	0
GOBP_FATTY_ACID_BIOSYNTHETIC_PROCESS	1	1	0	162	79	17643	0
GOBP_FATTY_ACID_BETA_OXIDATION	1	1	0	76	79	17729	0
GOBP_UNSATURATED_FATTY_ACID_BIOSYNTHETIC_PROCESS	1	1	0	52	79	17753	0
GOBP_NEUTRAL_LIPID_METABOLIC_PROCESS	1	1	0	132	79	17673	0
GOBP_MONOACYLGLYCEROL_BIOSYNTHETIC_PROCESS	1	1	0	7	79	17798	0
GOBP_TRIGLYCERIDE_METABOLIC_PROCESS	1	1	0	103	79	17702	0
GOBP_MEMBRANE_LIPID_METABOLIC_PROCESS	1	1	0	208	79	17597	0
GOBP_PHOSPHOLIPID_METABOLIC_PROCESS	1	1	0	389	79	17416	0
GOBP_PHOSPHATIDYLETHANOLAMINE_BIOSYNTHETIC_PROCESS	1	1	0	10	79	17795	0
GOBP_GLYCEROPHOSPHOLIPID_METABOLIC_PROCESS	1	1	0	309	79	17496	0
GOBP_DIACYLGLYCEROL_BIOSYNTHETIC_PROCESS	1	1	0	9	79	17796	0
GOBP_PHOSPHATIDYLGLYCEROL_BIOSYNTHETIC_PROCESS	1	1	0	10	79	17795	0
GOBP_PHOSPHATIDYLCHOLINE_BIOSYNTHETIC_PROCESS	1	1	0	29	79	17776	0
GOBP_CDP_CHOLINE_PATHWAY	1	1	0	7	79	17798	0
GOBP_PHOSPHATIDYLSERINE_METABOLIC_PROCESS	1	1	0	25	79	17780	0
GOBP_PHOSPHATIDYLINOSITOL_BIOSYNTHETIC_PROCESS	1	1	0	134	79	17671	0
GOBP_GLYCEROL_ETHER_METABOLIC_PROCESS	1	1	0	22	79	17783	0
GOBP_SPHINGOLIPID_METABOLIC_PROCESS	1	1	0	162	79	17643	0
GOBP_CERAMIDE_METABOLIC_PROCESS	1	1	0	105	79	17700	0
GOBP_GLYCOSYLCERAMIDE_METABOLIC_PROCESS	1	1	0	17	79	17788	0
GOBP_GLUCOSYLCERAMIDE_METABOLIC_PROCESS	1	1	0	7	79	17798	0
GOBP_SPHINGOMYELIN_METABOLIC_PROCESS	1	1	0	19	79	17786	0
GOBP_SPHINGOMYELIN_CATABOLIC_PROCESS	1	1	0	8	79	17797	0
GOBP_SPHINGOMYELIN_BIOSYNTHETIC_PROCESS	1	1	0	10	79	17795	0
GOBP_GLYCOSPHINGOLIPID_METABOLIC_PROCESS	1	1	0	60	79	17745	0
GOBP_GLYCOSPHINGOLIPID_BIOSYNTHETIC_PROCESS	1	1	0	33	79	17772	0
GOBP_GANGLIOSIDE_CATABOLIC_PROCESS	1	1	0	7	79	17798	0
GOBP_ICOSANOID_METABOLIC_PROCESS	1	1	0	121	79	17684	0
GOBP_LEUKOTRIENE_METABOLIC_PROCESS	1	1	0	34	79	17771	0
GOBP_PROSTANOID_METABOLIC_PROCESS	1	1	0	50	79	17755	0
GOBP_STEROID_BIOSYNTHETIC_PROCESS	1	1	0	176	79	17629	0
GOBP_BILE_ACID_BIOSYNTHETIC_PROCESS	1	1	0	36	79	17769	0
GOBP_C21_STEROID_HORMONE_BIOSYNTHETIC_PROCESS	1	1	0	20	79	17785	0
GOBP_PROGESTERONE_BIOSYNTHETIC_PROCESS	1	1	0	6	79	17799	0
GOBP_ANDROGEN_BIOSYNTHETIC_PROCESS	1	1	0	10	79	17795	0
GOBP_ESTROGEN_BIOSYNTHETIC_PROCESS	1	1	0	11	79	17794	0
GOBP_GLUCOCORTICOID_BIOSYNTHETIC_PROCESS	1	1	0	15	79	17790	0
GOBP_MINERALOCORTICOID_BIOSYNTHETIC_PROCESS	1	1	0	12	79	17793	0
GOBP_STEROID_CATABOLIC_PROCESS	1	1	0	27	79	17778	0
GOBP_CHOLESTEROL_CATABOLIC_PROCESS	1	1	0	11	79	17794	0
GOBP_ANDROGEN_CATABOLIC_PROCESS	1	1	0	5	79	17800	0
GOBP_ISOPRENOID_METABOLIC_PROCESS	1	1	0	117	79	17688	0
GOBP_TERPENOID_METABOLIC_PROCESS	1	1	0	98	79	17707	0
GOBP_ONE_CARBON_METABOLIC_PROCESS	1	1	0	40	79	17765	0
GOBP_NADH_METABOLIC_PROCESS	1	1	0	31	79	17774	0
GOBP_NADH_REGENERATION	1	1	0	11	79	17794	0
GOBP_NADP_METABOLIC_PROCESS	1	1	0	37	79	17768	0
GOBP_NADPH_REGENERATION	1	1	0	18	79	17787	0
GOBP_UBIQUINONE_METABOLIC_PROCESS	1	1	0	18	79	17787	0
GOBP_GLUTATHIONE_METABOLIC_PROCESS	1	1	0	65	79	17740	0
GOBP_GLUTATHIONE_CATABOLIC_PROCESS	1	1	0	11	79	17794	0
GOBP_ATP_BIOSYNTHETIC_PROCESS	1	1	0	57	79	17748	0
GOBP_FOLIC_ACID_CONTAINING_COMPOUND_METABOLIC_PROCESS	1	1	0	29	79	17776	0
GOBP_VITAMIN_METABOLIC_PROCESS	1	1	0	111	79	17694	0
GOBP_WATER_SOLUBLE_VITAMIN_METABOLIC_PROCESS	1	1	0	65	79	17740	0
GOBP_RIBOFLAVIN_METABOLIC_PROCESS	1	1	0	5	79	17800	0
GOBP_FAT_SOLUBLE_VITAMIN_METABOLIC_PROCESS	1	1	0	43	79	17762	0
GOBP_VITAMIN_A_METABOLIC_PROCESS	1	1	0	8	79	17797	0
GOBP_PORPHYRIN_CONTAINING_COMPOUND_METABOLIC_PROCESS	1	1	0	53	79	17752	0
GOBP_PROTOPORPHYRINOGEN_IX_BIOSYNTHETIC_PROCESS	1	1	0	9	79	17796	0
GOBP_SULFUR_COMPOUND_METABOLIC_PROCESS	1	1	0	339	79	17466	0
GOBP_SUPEROXIDE_METABOLIC_PROCESS	0.2734079	1	1	71	78	17734	0.012658228
GOBP_XENOBIOTIC_METABOLIC_PROCESS	1	1	0	108	79	17697	0
GOBP_ION_TRANSPORT	0.921393823	1	4	1552	75	16253	0.050632911
GOBP_CATION_TRANSPORT	0.7772741	1	4	1182	75	16623	0.050632911
GOBP_POTASSIUM_ION_TRANSPORT	1	1	0	243	79	17562	0
GOBP_SODIUM_ION_TRANSPORT	1	1	0	249	79	17556	0
GOBP_CALCIUM_ION_TRANSPORT	0.85038871	1	1	423	78	17382	0.012658228
GOBP_PHOSPHATE_ION_TRANSPORT	1	1	0	26	79	17779	0
GOBP_ANION_TRANSPORT	1	1	0	518	79	17287	0
GOBP_CHLORIDE_TRANSPORT	1	1	0	112	79	17693	0
GOBP_COBALT_ION_TRANSPORT	1	1	0	7	79	17798	0
GOBP_COPPER_ION_TRANSPORT	1	1	0	16	79	17789	0
GOBP_IRON_ION_TRANSPORT	0.230201726	1	1	58	78	17747	0.012658228
GOBP_MANGANESE_ION_TRANSPORT	1	1	0	16	79	17789	0
GOBP_ZINC_ION_TRANSPORT	1	1	0	28	79	17777	0
GOBP_WATER_TRANSPORT	1	1	0	24	79	17781	0
GOBP_DICARBOXYLIC_ACID_TRANSPORT	1	1	0	92	79	17713	0
GOBP_NEUROTRANSMITTER_TRANSPORT	1	1	0	208	79	17597	0
GOBP_SEROTONIN_TRANSPORT	1	1	0	19	79	17786	0
GOBP_MITOCHONDRIAL_TRANSPORT	1	1	0	200	79	17605	0
GOBP_PYRUVATE_TRANSPORT	1	1	0	6	79	17799	0
GOBP_MITOCHONDRIAL_CALCIUM_ION_TRANSMEMBRANE_TRANSPORT	1	1	0	18	79	17787	0
GOBP_XENOBIOTIC_TRANSMEMBRANE_TRANSPORT	1	1	0	7	79	17798	0
GOBP_OLIGOPEPTIDE_TRANSPORT	1	1	0	16	79	17789	0
GOBP_EXTRACELLULAR_TRANSPORT	1	1	0	44	79	17761	0
GOBP_NUCLEOTIDE_TRANSPORT	1	1	0	38	79	17767	0
GOBP_AMINO_ACID_TRANSPORT	1	1	0	150	79	17655	0
GOBP_GLUTAMINE_TRANSPORT	1	1	0	9	79	17796	0
GOBP_CELLULAR_ION_HOMEOSTASIS	0.801782596	1	2	669	77	17136	0.025316456
GOBP_CELLULAR_COPPER_ION_HOMEOSTASIS	1	1	0	16	79	17789	0
GOBP_CELLULAR_IRON_ION_HOMEOSTASIS	1	1	0	66	79	17739	0
GOBP_CELLULAR_SODIUM_ION_HOMEOSTASIS	1	1	0	22	79	17783	0
GOBP_CELL_VOLUME_HOMEOSTASIS	1	1	0	31	79	17774	0
GOBP_REGULATION_OF_PH	1	1	0	93	79	17712	0
GOBP_INTRACELLULAR_PROTEIN_TRANSPORT	0.894644897	1	2	847	77	16958	0.025316456
GOBP_EXOCYTOSIS	1	1	0	360	79	17445	0
GOBP_ENDOPLASMIC_RETICULUM_TO_GOLGI_VESICLE_MEDIATED_TRANSPORT	1	1	0	136	79	17669	0
GOBP_RETROGRADE_VESICLE_MEDIATED_TRANSPORT_GOLGI_TO_ENDOPLASMIC_RETICULUM	1	1	0	52	79	17753	0
GOBP_INTRA_GOLGI_VESICLE_MEDIATED_TRANSPORT	1	1	0	34	79	17771	0
GOBP_POST_GOLGI_VESICLE_MEDIATED_TRANSPORT	1	1	0	106	79	17699	0
GOBP_GOLGI_TO_PLASMA_MEMBRANE_TRANSPORT	1	1	0	62	79	17743	0
GOBP_GOLGI_TO_ENDOSOME_TRANSPORT	1	1	0	17	79	17788	0
GOBP_GOLGI_TO_VACUOLE_TRANSPORT	1	1	0	20	79	17785	0
GOBP_ENDOCYTOSIS	0.775957327	1	2	633	77	17172	0.025316456
GOBP_RECEPTOR_MEDIATED_ENDOCYTOSIS	0.673416689	1	1	250	78	17555	0.012658228
GOBP_VESICLE_BUDDING_FROM_MEMBRANE	1	1	0	64	79	17741	0
GOBP_VESICLE_TARGETING	1	1	0	43	79	17762	0
GOBP_VESICLE_DOCKING_INVOLVED_IN_EXOCYTOSIS	1	1	0	36	79	17769	0
GOBP_PINOCYTOSIS	1	1	0	23	79	17782	0
GOBP_PHAGOCYTOSIS	0.743829616	1	1	304	78	17501	0.012658228
GOBP_PHAGOCYTOSIS_RECOGNITION	1	1	0	95	79	17710	0
GOBP_ACTIVATION_OF_CYSTEINE_TYPE_ENDOPEPTIDASE_ACTIVITY_INVOLVED_IN_APOPTOTIC_PROCESS	1	1	0	81	79	17724	0
GOBP_CELLULAR_COMPONENT_DISASSEMBLY_INVOLVED_IN_EXECUTION_PHASE_OF_APOPTOSIS	1	1	0	29	79	17776	0
GOBP_ACTIVATION_INDUCED_CELL_DEATH_OF_T_CELLS	0.039069515	1	1	8	78	17797	0.012658228
GOBP_INFLAMMATORY_CELL_APOPTOTIC_PROCESS	1	1	0	22	79	17783	0
GOBP_SUBSTRATE_DEPENDENT_CELL_MIGRATION	1	1	0	25	79	17780	0
GOBP_SUBSTRATE_DEPENDENT_CELL_MIGRATION_CELL_EXTENSION	1	1	0	9	79	17796	0
GOBP_MUSCLE_CONTRACTION	1	1	0	349	79	17456	0
GOBP_REGULATION_OF_MUSCLE_CONTRACTION	1	1	0	170	79	17635	0
GOBP_SMOOTH_MUSCLE_CONTRACTION	1	1	0	112	79	17693	0
GOBP_REGULATION_OF_SMOOTH_MUSCLE_CONTRACTION	1	1	0	65	79	17740	0
GOBP_STRIATED_MUSCLE_CONTRACTION	1	1	0	178	79	17627	0
GOBP_REGULATION_OF_STRIATED_MUSCLE_CONTRACTION	1	1	0	96	79	17709	0
GOBP_SYNCYTIUM_FORMATION	0.243759317	1	1	62	78	17743	0.012658228
GOBP_DEFENSE_RESPONSE	0.893427361	1	5	1734	74	16071	0.063291139
GOBP_ACUTE_PHASE_RESPONSE	1	1	0	48	79	17757	0
GOBP_INFLAMMATORY_RESPONSE	0.704498037	1	3	812	76	16993	0.037974684
GOBP_IMMUNE_RESPONSE	0.45353559	1	9	1873	70	15932	0.113924051
GOBP_COMPLEMENT_ACTIVATION	1	1	0	125	79	17680	0
GOBP_COMPLEMENT_ACTIVATION_ALTERNATIVE_PATHWAY	1	1	0	18	79	17787	0
GOBP_HUMORAL_IMMUNE_RESPONSE	0.402057015	1	2	310	77	17495	0.025316456
GOBP_CELLULAR_DEFENSE_RESPONSE	1	1	0	54	79	17751	0
GOBP_RESPONSE_TO_OSMOTIC_STRESS	1	1	0	80	79	17725	0
GOBP_HYPOTONIC_RESPONSE	1	1	0	11	79	17794	0
GOBP_HYPEROSMOTIC_RESPONSE	1	1	0	26	79	17779	0
GOBP_CELLULAR_RESPONSE_TO_DNA_DAMAGE_STIMULUS	0.700498418	1	3	807	76	16998	0.037974684
GOBP_DNA_DAMAGE_INDUCED_PROTEIN_PHOSPHORYLATION	1	1	0	8	79	17797	0
GOBP_DNA_DAMAGE_RESPONSE_SIGNAL_TRANSDUCTION_BY_P53_CLASS_MEDIATOR_RESULTING_IN_CELL_CYCLE_ARREST	0.076631177	1	1	17	78	17788	0.012658228
GOBP_RESPONSE_TO_OXIDATIVE_STRESS	1	1	0	436	79	17369	0
GOBP_ER_OVERLOAD_RESPONSE	1	1	0	12	79	17793	0
GOBP_ER_NUCLEUS_SIGNALING_PATHWAY	1	1	0	45	79	17760	0
GOBP_RESPONSE_TO_STEROL_DEPLETION	1	1	0	18	79	17787	0
GOBP_CELLULAR_RESPONSE_TO_NITROGEN_STARVATION	1	1	0	12	79	17793	0
GOBP_NUCLEUS_ORGANIZATION	0.465641658	1	1	140	78	17665	0.012658228
GOBP_NUCLEAR_ENVELOPE_ORGANIZATION	1	1	0	57	79	17748	0
GOBP_NUCLEAR_PORE_ORGANIZATION	1	1	0	14	79	17791	0
GOBP_NUCLEOLUS_ORGANIZATION	0.068411472	1	1	15	78	17790	0.012658228
GOBP_MITOCHONDRION_ORGANIZATION	1	1	0	518	79	17287	0
GOBP_MITOCHONDRIAL_MEMBRANE_ORGANIZATION	1	1	0	116	79	17689	0
GOBP_INNER_MITOCHONDRIAL_MEMBRANE_ORGANIZATION	1	1	0	40	79	17765	0
GOBP_OUTER_MITOCHONDRIAL_MEMBRANE_ORGANIZATION	1	1	0	5	79	17800	0
GOBP_PLASMA_MEMBRANE_ORGANIZATION	1	1	0	156	79	17649	0
GOBP_CYTOSKELETON_ORGANIZATION	0.962622786	1	3	1465	76	16340	0.037974684
GOBP_ACTIN_FILAMENT_ORGANIZATION	0.593479051	1	2	447	77	17358	0.025316456
GOBP_MICROTUBULE_BASED_PROCESS	1	1	0	907	79	16898	0
GOBP_MICROTUBULE_BASED_MOVEMENT	1	1	0	393	79	17412	0
GOBP_MICROTUBULE_DEPOLYMERIZATION	1	1	0	47	79	17758	0
GOBP_MICROTUBULE_NUCLEATION	1	1	0	35	79	17770	0
GOBP_TUBULIN_COMPLEX_ASSEMBLY	1	1	0	8	79	17797	0
GOBP_POST_CHAPERONIN_TUBULIN_FOLDING_PATHWAY	1	1	0	6	79	17799	0
GOBP_CYTOPLASM_ORGANIZATION	1	1	0	16	79	17789	0
GOBP_ENDOPLASMIC_RETICULUM_ORGANIZATION	1	1	0	90	79	17715	0
GOBP_GOLGI_ORGANIZATION	1	1	0	161	79	17644	0
GOBP_PEROXISOME_ORGANIZATION	1	1	0	36	79	17769	0
GOBP_ENDOSOME_ORGANIZATION	1	1	0	85	79	17720	0
GOBP_VACUOLE_ORGANIZATION	1	1	0	188	79	17617	0
GOBP_VACUOLAR_TRANSPORT	1	1	0	156	79	17649	0
GOBP_VACUOLAR_ACIDIFICATION	1	1	0	24	79	17781	0
GOBP_PROTEIN_CATABOLIC_PROCESS_IN_THE_VACUOLE	1	1	0	23	79	17782	0
GOBP_LYSOSOMAL_TRANSPORT	1	1	0	122	79	17683	0
GOBP_LYSOSOMAL_LUMEN_ACIDIFICATION	1	1	0	11	79	17794	0
GOBP_CELL_CELL_JUNCTION_ASSEMBLY	0.486681776	1	1	149	78	17656	0.012658228
GOBP_CELL_CYCLE	0.961179319	1	4	1775	75	16030	0.050632911
GOBP_SPINDLE_ORGANIZATION	1	1	0	208	79	17597	0
GOBP_MITOTIC_SPINDLE_ORGANIZATION	1	1	0	126	79	17679	0
GOBP_SPINDLE_ASSEMBLY_INVOLVED_IN_FEMALE_MEIOSIS	1	1	0	5	79	17800	0
GOBP_CHROMOSOME_SEGREGATION	1	1	0	350	79	17455	0
GOBP_SISTER_CHROMATID_COHESION	1	1	0	63	79	17742	0
GOBP_REGULATION_OF_SISTER_CHROMATID_COHESION	1	1	0	21	79	17784	0
GOBP_MITOTIC_SISTER_CHROMATID_COHESION	1	1	0	28	79	17777	0
GOBP_MITOTIC_CHROMOSOME_CONDENSATION	1	1	0	19	79	17786	0
GOBP_MITOTIC_NUCLEAR_MEMBRANE_DISASSEMBLY	1	1	0	7	79	17798	0
GOBP_MITOTIC_METAPHASE_PLATE_CONGRESSION	1	1	0	53	79	17752	0
GOBP_REGULATION_OF_MITOTIC_NUCLEAR_DIVISION	1	1	0	111	79	17694	0
GOBP_MITOTIC_CELL_CYCLE_CHECKPOINT_SIGNALING	0.438766827	1	1	129	78	17676	0.012658228
GOBP_MITOTIC_G2_DNA_DAMAGE_CHECKPOINT_SIGNALING	1	1	0	35	79	17770	0
GOBP_REGULATION_OF_EXIT_FROM_MITOSIS	1	1	0	18	79	17787	0
GOBP_NUCLEAR_MIGRATION	1	1	0	21	79	17784	0
GOBP_HOMOLOGOUS_CHROMOSOME_PAIRING_AT_MEIOSIS	1	1	0	53	79	17752	0
GOBP_MALE_MEIOTIC_NUCLEAR_DIVISION	1	1	0	51	79	17754	0
GOBP_MALE_MEIOSIS_I	1	1	0	28	79	17777	0
GOBP_FEMALE_MEIOTIC_NUCLEAR_DIVISION	1	1	0	33	79	17772	0
GOBP_FEMALE_MEIOSIS_I	1	1	0	13	79	17792	0
GOBP_HOMOPHILIC_CELL_ADHESION_VIA_PLASMA_MEMBRANE_ADHESION_MOLECULES	1	1	0	170	79	17635	0
GOBP_HETEROPHILIC_CELL_CELL_ADHESION_VIA_PLASMA_MEMBRANE_CELL_ADHESION_MOLECULES	1	1	0	47	79	17758	0
GOBP_NEURON_CELL_CELL_ADHESION	1	1	0	17	79	17788	0
GOBP_LEUKOCYTE_CELL_CELL_ADHESION	0.818220365	1	1	380	78	17425	0.012658228
GOBP_CELL_MATRIX_ADHESION	1	1	0	236	79	17569	0
GOBP_NEGATIVE_REGULATION_OF_CELL_ADHESION	1	1	0	305	79	17500	0
GOBP_ESTABLISHMENT_OR_MAINTENANCE_OF_CELL_POLARITY	0.626366413	1	1	220	78	17585	0.012658228
GOBP_ESTABLISHMENT_OF_TISSUE_POLARITY	1	1	0	72	79	17733	0
GOBP_ENZYME_LINKED_RECEPTOR_PROTEIN_SIGNALING_PATHWAY	1	1	0	984	79	16821	0
GOBP_RECEPTOR_GUANYLYL_CYCLASE_SIGNALING_PATHWAY	1	1	0	10	79	17795	0
GOBP_TRANSMEMBRANE_RECEPTOR_PROTEIN_TYROSINE_KINASE_SIGNALING_PATHWAY	1	1	0	634	79	17171	0
GOBP_ACTIVATION_OF_TRANSMEMBRANE_RECEPTOR_PROTEIN_TYROSINE_KINASE_ACTIVITY	1	1	0	14	79	17791	0
GOBP_SIGNAL_COMPLEX_ASSEMBLY	1	1	0	8	79	17797	0
GOBP_NEGATIVE_REGULATION_OF_EPIDERMAL_GROWTH_FACTOR_ACTIVATED_RECEPTOR_ACTIVITY	1	1	0	14	79	17791	0
GOBP_REGULATION_OF_EPIDERMAL_GROWTH_FACTOR_ACTIVATED_RECEPTOR_ACTIVITY	1	1	0	30	79	17775	0
GOBP_TRANSMEMBRANE_RECEPTOR_PROTEIN_SERINE_THREONINE_KINASE_SIGNALING_PATHWAY	1	1	0	373	79	17432	0
GOBP_TRANSFORMING_GROWTH_FACTOR_BETA_RECEPTOR_SIGNALING_PATHWAY	1	1	0	204	79	17601	0
GOBP_COMMON_PARTNER_SMAD_PROTEIN_PHOSPHORYLATION	1	1	0	6	79	17799	0
GOBP_SMAD_PROTEIN_COMPLEX_ASSEMBLY	1	1	0	13	79	17792	0
GOBP_TRANSMEMBRANE_RECEPTOR_PROTEIN_TYROSINE_PHOSPHATASE_SIGNALING_PATHWAY	1	1	0	6	79	17799	0
GOBP_G_PROTEIN_COUPLED_RECEPTOR_SIGNALING_PATHWAY	1	1	0	1274	79	16531	0
GOBP_G_PROTEIN_COUPLED_RECEPTOR_SIGNALING_PATHWAY_COUPLED_TO_CYCLIC_NUCLEOTIDE_SECOND_MESSENGER	1	1	0	67	79	17738	0
GOBP_ADENYLATE_CYCLASE_MODULATING_G_PROTEIN_COUPLED_RECEPTOR_SIGNALING_PATHWAY	1	1	0	244	79	17561	0
GOBP_ADENYLATE_CYCLASE_ACTIVATING_G_PROTEIN_COUPLED_RECEPTOR_SIGNALING_PATHWAY	1	1	0	155	79	17650	0
GOBP_ACTIVATION_OF_ADENYLATE_CYCLASE_ACTIVITY	1	1	0	31	79	17774	0
GOBP_ADENYLATE_CYCLASE_ACTIVATING_DOPAMINE_RECEPTOR_SIGNALING_PATHWAY	1	1	0	10	79	17795	0
GOBP_ADENYLATE_CYCLASE_INHIBITING_G_PROTEIN_COUPLED_RECEPTOR_SIGNALING_PATHWAY	1	1	0	78	79	17727	0
GOBP_NEGATIVE_REGULATION_OF_ADENYLATE_CYCLASE_ACTIVITY	1	1	0	21	79	17784	0
GOBP_ADENYLATE_CYCLASE_INHIBITING_DOPAMINE_RECEPTOR_SIGNALING_PATHWAY	1	1	0	6	79	17799	0
GOBP_ADENYLATE_CYCLASE_INHIBITING_G_PROTEIN_COUPLED_GLUTAMATE_RECEPTOR_SIGNALING_PATHWAY	1	1	0	9	79	17796	0
GOBP_ADENYLATE_CYCLASE_INHIBITING_G_PROTEIN_COUPLED_ACETYLCHOLINE_RECEPTOR_SIGNALING_PATHWAY	1	1	0	8	79	17797	0
GOBP_ADENYLATE_CYCLASE_INHIBITING_SEROTONIN_RECEPTOR_SIGNALING_PATHWAY	1	1	0	7	79	17798	0
GOBP_PHOSPHOLIPASE_C_ACTIVATING_G_PROTEIN_COUPLED_RECEPTOR_SIGNALING_PATHWAY	1	1	0	104	79	17701	0
GOBP_ACTIVATION_OF_PHOSPHOLIPASE_C_ACTIVITY	1	1	0	30	79	17775	0
GOBP_PROTEIN_KINASE_C_ACTIVATING_G_PROTEIN_COUPLED_RECEPTOR_SIGNALING_PATHWAY	1	1	0	27	79	17778	0
GOBP_SEROTONIN_RECEPTOR_SIGNALING_PATHWAY	1	1	0	40	79	17765	0
GOBP_DOPAMINE_RECEPTOR_SIGNALING_PATHWAY	1	1	0	40	79	17765	0
GOBP_G_PROTEIN_COUPLED_ACETYLCHOLINE_RECEPTOR_SIGNALING_PATHWAY	1	1	0	19	79	17786	0
GOBP_GAMMA_AMINOBUTYRIC_ACID_SIGNALING_PATHWAY	1	1	0	27	79	17778	0
GOBP_GLUTAMATE_RECEPTOR_SIGNALING_PATHWAY	1	1	0	52	79	17753	0
GOBP_G_PROTEIN_COUPLED_GLUTAMATE_RECEPTOR_SIGNALING_PATHWAY	1	1	0	15	79	17790	0
GOBP_TACHYKININ_RECEPTOR_SIGNALING_PATHWAY	1	1	0	8	79	17797	0
GOBP_NEUROPEPTIDE_SIGNALING_PATHWAY	1	1	0	108	79	17697	0
GOBP_NOTCH_SIGNALING_PATHWAY	0.555077023	1	1	181	78	17624	0.012658228
GOBP_NOTCH_RECEPTOR_PROCESSING	1	1	0	9	79	17796	0
GOBP_POSITIVE_REGULATION_OF_TRANSCRIPTION_OF_NOTCH_RECEPTOR_TARGET	1	1	0	7	79	17798	0
GOBP_WNT_SIGNALING_PATHWAY_CALCIUM_MODULATING_PATHWAY	1	1	0	6	79	17799	0
GOBP_SMOOTHENED_SIGNALING_PATHWAY	1	1	0	140	79	17665	0
GOBP_INTEGRIN_MEDIATED_SIGNALING_PATHWAY	1	1	0	109	79	17696	0
GOBP_I_KAPPAB_KINASE_NF_KAPPAB_SIGNALING	0.364284249	1	2	286	77	17519	0.025316456
GOBP_ACTIVATION_OF_NF_KAPPAB_INDUCING_KINASE_ACTIVITY	1	1	0	18	79	17787	0
GOBP_I_KAPPAB_PHOSPHORYLATION	1	1	0	21	79	17784	0
GOBP_CYTOPLASMIC_SEQUESTERING_OF_NF_KAPPAB	0.034803993	1	1	7	78	17798	0.012658228
GOBP_JNK_CASCADE	1	1	0	175	79	17630	0
GOBP_TYROSINE_PHOSPHORYLATION_OF_STAT_PROTEIN	1	1	0	87	79	17718	0
GOBP_NITRIC_OXIDE_MEDIATED_SIGNAL_TRANSDUCTION	1	1	0	27	79	17778	0
GOBP_SMALL_GTPASE_MEDIATED_SIGNAL_TRANSDUCTION	1	1	0	502	79	17303	0
GOBP_RAS_PROTEIN_SIGNAL_TRANSDUCTION	1	1	0	348	79	17457	0
GOBP_RHO_PROTEIN_SIGNAL_TRANSDUCTION	1	1	0	139	79	17666	0
GOBP_CELL_CELL_SIGNALING	0.999490344	1	1	1632	78	16173	0.012658228
GOBP_NEUROTRANSMITTER_SECRETION	1	1	0	146	79	17659	0
GOBP_NEURON_NEURON_SYNAPTIC_TRANSMISSION	1	1	0	5	79	17800	0
GOBP_SYNAPTIC_TRANSMISSION_CHOLINERGIC	1	1	0	29	79	17776	0
GOBP_ENSHEATHMENT_OF_NEURONS	1	1	0	140	79	17665	0
GOBP_NEUROMUSCULAR_SYNAPTIC_TRANSMISSION	1	1	0	28	79	17777	0
GOBP_GAMETE_GENERATION	0.964113146	1	1	735	78	17070	0.012658228
GOBP_GERM_CELL_DEVELOPMENT	0.735626074	1	1	297	78	17508	0.012658228
GOBP_SPERMATID_NUCLEUS_DIFFERENTIATION	1	1	0	21	79	17784	0
GOBP_FEMALE_GAMETE_GENERATION	0.50469609	1	1	157	78	17648	0.012658228
GOBP_OOCYTE_CONSTRUCTION	1	1	0	9	79	17796	0
GOBP_INSEMINATION	1	1	0	13	79	17792	0
GOBP_SINGLE_FERTILIZATION	1	1	0	156	79	17649	0
GOBP_BINDING_OF_SPERM_TO_ZONA_PELLUCIDA	1	1	0	41	79	17764	0
GOBP_ACROSOME_REACTION	1	1	0	40	79	17765	0
GOBP_PENETRATION_OF_ZONA_PELLUCIDA	1	1	0	8	79	17797	0
GOBP_FUSION_OF_SPERM_TO_EGG_PLASMA_MEMBRANE_INVOLVED_IN_SINGLE_FERTILIZATION	1	1	0	22	79	17783	0
GOBP_EGG_ACTIVATION	1	1	0	10	79	17795	0
GOBP_REGULATION_OF_MITOTIC_CELL_CYCLE	0.883989039	1	1	479	78	17326	0.012658228
GOBP_BLASTODERM_SEGMENTATION	1	1	0	26	79	17779	0
GOBP_TRIPARTITE_REGIONAL_SUBDIVISION	1	1	0	22	79	17783	0
GOBP_ZYGOTIC_DETERMINATION_OF_ANTERIOR_POSTERIOR_AXIS_EMBRYO	1	1	0	6	79	17799	0
GOBP_THORAX_AND_ANTERIOR_ABDOMEN_DETERMINATION	1	1	0	5	79	17800	0
GOBP_GASTRULATION	0.570718876	1	1	189	78	17616	0.012658228
GOBP_SEGMENT_SPECIFICATION	1	1	0	17	79	17788	0
GOBP_COMPARTMENT_PATTERN_SPECIFICATION	1	1	0	5	79	17800	0
GOBP_PATTERN_SPECIFICATION_PROCESS	1	1	0	460	79	17345	0
GOBP_ECTODERM_DEVELOPMENT	1	1	0	22	79	17783	0
GOBP_NEUROBLAST_PROLIFERATION	1	1	0	61	79	17744	0
GOBP_NEGATIVE_REGULATION_OF_NEUROBLAST_PROLIFERATION	1	1	0	6	79	17799	0
GOBP_AXONAL_FASCICULATION	1	1	0	22	79	17783	0
GOBP_SYNAPSE_ASSEMBLY	1	1	0	180	79	17625	0
GOBP_CENTRAL_NERVOUS_SYSTEM_DEVELOPMENT	0.945995221	1	2	1025	77	16780	0.025316456
GOBP_VENTRAL_MIDLINE_DEVELOPMENT	1	1	0	5	79	17800	0
GOBP_PERIPHERAL_NERVOUS_SYSTEM_DEVELOPMENT	1	1	0	78	79	17727	0
GOBP_SENSORY_ORGAN_DEVELOPMENT	0.920908237	1	1	563	78	17242	0.012658228
GOBP_SALIVARY_GLAND_DEVELOPMENT	1	1	0	36	79	17769	0
GOBP_FOREGUT_MORPHOGENESIS	1	1	0	10	79	17795	0
GOBP_ENDODERM_DEVELOPMENT	1	1	0	78	79	17727	0
GOBP_MIDGUT_DEVELOPMENT	1	1	0	11	79	17794	0
GOBP_MESODERM_DEVELOPMENT	0.443750495	1	1	131	78	17674	0.012658228
GOBP_MESODERMAL_CELL_FATE_SPECIFICATION	1	1	0	12	79	17793	0
GOBP_GONADAL_MESODERM_DEVELOPMENT	1	1	0	8	79	17797	0
GOBP_HEART_DEVELOPMENT	1	1	0	595	79	17210	0
GOBP_ADULT_HEART_DEVELOPMENT	1	1	0	14	79	17791	0
GOBP_MUSCLE_ORGAN_DEVELOPMENT	1	1	0	333	79	17472	0
GOBP_MYOBLAST_FUSION	0.180833073	1	1	44	78	17761	0.012658228
GOBP_NEUROMUSCULAR_JUNCTION_DEVELOPMENT	1	1	0	43	79	17762	0
GOBP_SEX_DETERMINATION	1	1	0	22	79	17783	0
GOBP_SEX_DIFFERENTIATION	1	1	0	281	79	17524	0
GOBP_DOSAGE_COMPENSATION	0.08882665	1	1	20	78	17785	0.012658228
GOBP_EMBRYO_IMPLANTATION	1	1	0	57	79	17748	0
GOBP_PARTURITION	1	1	0	15	79	17790	0
GOBP_AGING	0.752897661	1	1	312	78	17493	0.012658228
GOBP_CELL_AGING	0.433739079	1	1	127	78	17678	0.012658228
GOBP_RESPONSE_TO_NUTRIENT	1	1	0	150	79	17655	0
GOBP_RESPIRATORY_GASEOUS_EXCHANGE_BY_RESPIRATORY_SYSTEM	1	1	0	70	79	17735	0
GOBP_DIGESTION	1	1	0	137	79	17668	0
GOBP_EXCRETION	1	1	0	65	79	17740	0
GOBP_BODY_FLUID_SECRETION	0.332281961	1	1	90	78	17715	0.012658228
GOBP_LACTATION	1	1	0	44	79	17761	0
GOBP_BLOOD_COAGULATION_INTRINSIC_PATHWAY	1	1	0	8	79	17797	0
GOBP_HEMOSTASIS	0.266880857	1	2	226	77	17579	0.025316456
GOBP_SENSORY_PERCEPTION	0.937072798	1	2	985	77	16820	0.025316456
GOBP_PHOTOTRANSDUCTION	1	1	0	48	79	17757	0
GOBP_PHOTOTRANSDUCTION_VISIBLE_LIGHT	1	1	0	19	79	17786	0
GOBP_SENSORY_PERCEPTION_OF_CHEMICAL_STIMULUS	0.90762216	1	1	529	78	17276	0.012658228
GOBP_SENSORY_PERCEPTION_OF_SMELL	0.871785085	1	1	457	78	17348	0.012658228
GOBP_BEHAVIOR	0.931993389	1	1	596	78	17209	0.012658228
GOBP_LEARNING	1	1	0	145	79	17660	0
GOBP_MEMORY	1	1	0	122	79	17683	0
GOBP_SHORT_TERM_MEMORY	1	1	0	11	79	17794	0
GOBP_LONG_TERM_MEMORY	1	1	0	35	79	17770	0
GOBP_MATING_BEHAVIOR	1	1	0	19	79	17786	0
GOBP_MATING	1	1	0	39	79	17766	0
GOBP_COPULATION	1	1	0	22	79	17783	0
GOBP_RHYTHMIC_BEHAVIOR	1	1	0	45	79	17760	0
GOBP_CIRCADIAN_RHYTHM	1	1	0	205	79	17600	0
GOBP_GROOMING_BEHAVIOR	1	1	0	18	79	17787	0
GOBP_LOCOMOTORY_BEHAVIOR	1	1	0	193	79	17612	0
GOBP_FEEDING_BEHAVIOR	1	1	0	107	79	17698	0
GOBP_VISUAL_BEHAVIOR	1	1	0	48	79	17757	0
GOBP_CHEMOSENSORY_BEHAVIOR	1	1	0	16	79	17789	0
GOBP_MECHANOSENSORY_BEHAVIOR	1	1	0	14	79	17791	0
GOBP_REGULATION_OF_HEART_CONTRACTION	1	1	0	212	79	17593	0
GOBP_TRNA_PROCESSING	1	1	0	125	79	17680	0
GOBP_CELL_RECOGNITION	1	1	0	222	79	17583	0
GOBP_NEURON_RECOGNITION	1	1	0	49	79	17756	0
GOBP_MOTOR_NEURON_AXON_GUIDANCE	1	1	0	30	79	17775	0
GOBP_MITOCHONDRIAL_FUSION	1	1	0	30	79	17775	0
GOBP_TOLL_SIGNALING_PATHWAY	1	1	0	7	79	17798	0
GOBP_AXO_DENDRITIC_TRANSPORT	1	1	0	77	79	17728	0
GOBP_ANTEROGRADE_AXONAL_TRANSPORT	1	1	0	49	79	17756	0
GOBP_RETROGRADE_AXONAL_TRANSPORT	1	1	0	21	79	17784	0
GOBP_ACTIN_POLYMERIZATION_OR_DEPOLYMERIZATION	0.21463816	1	2	194	77	17611	0.025316456
GOBP_NEGATIVE_REGULATION_OF_DNA_REPLICATION	1	1	0	32	79	17773	0
GOBP_STEROID_METABOLIC_PROCESS	1	1	0	323	79	17482	0
GOBP_BILE_ACID_METABOLIC_PROCESS	1	1	0	49	79	17756	0
GOBP_C21_STEROID_HORMONE_METABOLIC_PROCESS	1	1	0	37	79	17768	0
GOBP_ANDROGEN_METABOLIC_PROCESS	1	1	0	29	79	17776	0
GOBP_ESTROGEN_METABOLIC_PROCESS	1	1	0	37	79	17768	0
GOBP_GLUCOCORTICOID_METABOLIC_PROCESS	1	1	0	23	79	17782	0
GOBP_MINERALOCORTICOID_METABOLIC_PROCESS	1	1	0	14	79	17791	0
GOBP_SPERMINE_METABOLIC_PROCESS	1	1	0	5	79	17800	0
GOBP_SPERMIDINE_METABOLIC_PROCESS	1	1	0	9	79	17796	0
GOBP_REGULATION_OF_BLOOD_PRESSURE	0.557062613	1	1	182	78	17623	0.012658228
GOBP_OPSONIZATION	1	1	0	16	79	17789	0
GOBP_SULFATE_TRANSPORT	1	1	0	18	79	17787	0
GOBP_REGULATION_OF_G_PROTEIN_COUPLED_RECEPTOR_SIGNALING_PATHWAY	1	1	0	139	79	17666	0
GOBP_POSITIVE_REGULATION_OF_CELL_POPULATION_PROLIFERATION	0.248938944	1	6	953	73	16852	0.075949367
GOBP_NEGATIVE_REGULATION_OF_CELL_POPULATION_PROLIFERATION	0.971389012	1	1	784	78	17021	0.012658228
GOBP_INSULIN_RECEPTOR_SIGNALING_PATHWAY	1	1	0	120	79	17685	0
GOBP_ACETYLCHOLINE_METABOLIC_PROCESS	1	1	0	6	79	17799	0
GOBP_INTRACELLULAR_MRNA_LOCALIZATION	1	1	0	9	79	17796	0
GOBP_ISOPRENOID_BIOSYNTHETIC_PROCESS	1	1	0	30	79	17775	0
GOBP_ISOPRENOID_CATABOLIC_PROCESS	1	1	0	11	79	17794	0
GOBP_ASSOCIATIVE_LEARNING	1	1	0	80	79	17725	0
GOBP_G2_MI_TRANSITION_OF_MEIOTIC_CELL_CYCLE	1	1	0	6	79	17799	0
GOBP_ENDOSOME_TO_LYSOSOME_TRANSPORT	1	1	0	62	79	17743	0
GOBP_HISTONE_MRNA_METABOLIC_PROCESS	1	1	0	24	79	17781	0
GOBP_DETERMINATION_OF_ADULT_LIFESPAN	1	1	0	18	79	17787	0
GOBP_ADULT_FEEDING_BEHAVIOR	1	1	0	10	79	17795	0
GOBP_ADULT_LOCOMOTORY_BEHAVIOR	1	1	0	76	79	17729	0
GOBP_GLIAL_CELL_MIGRATION	1	1	0	51	79	17754	0
GOBP_GERM_CELL_MIGRATION	1	1	0	6	79	17799	0
GOBP_ASYMMETRIC_CELL_DIVISION	1	1	0	18	79	17787	0
GOBP_REGULATION_OF_CELL_SHAPE	1	1	0	151	79	17654	0
GOBP_REGULATION_OF_CELL_SIZE	1	1	0	180	79	17625	0
GOBP_RNA_SPLICING	0.300550658	1	3	431	76	17374	0.037974684
GOBP_RESPIRATORY_CHAIN_COMPLEX_IV_ASSEMBLY	1	1	0	26	79	17779	0
GOBP_FIBROBLAST_GROWTH_FACTOR_RECEPTOR_SIGNALING_PATHWAY	1	1	0	85	79	17720	0
GOBP_EPIDERMIS_DEVELOPMENT	1	1	0	335	79	17470	0
GOBP_REGULATION_OF_SYNAPTIC_ASSEMBLY_AT_NEUROMUSCULAR_JUNCTION	1	1	0	5	79	17800	0
GOBP_REGULATION_OF_SMOOTHENED_SIGNALING_PATHWAY	1	1	0	82	79	17723	0
GOBP_REGULATION_OF_NOTCH_SIGNALING_PATHWAY	0.34987593	1	1	96	78	17709	0.012658228
GOBP_ATTACHMENT_OF_SPINDLE_MICROTUBULES_TO_KINETOCHORE	1	1	0	37	79	17768	0
GOBP_LIPID_BIOSYNTHETIC_PROCESS	1	1	0	706	79	17099	0
GOBP_EXTRINSIC_APOPTOTIC_SIGNALING_PATHWAY_VIA_DEATH_DOMAIN_RECEPTORS	1	1	0	85	79	17720	0
GOBP_INTRINSIC_APOPTOTIC_SIGNALING_PATHWAY_IN_RESPONSE_TO_OSMOTIC_STRESS	1	1	0	8	79	17797	0
GOBP_INTRINSIC_APOPTOTIC_SIGNALING_PATHWAY_IN_RESPONSE_TO_DNA_DAMAGE	0.361350135	1	1	100	78	17705	0.012658228
GOBP_INTRINSIC_APOPTOTIC_SIGNALING_PATHWAY_IN_RESPONSE_TO_OXIDATIVE_STRESS	1	1	0	45	79	17760	0
GOBP_ACTIVATION_OF_CYSTEINE_TYPE_ENDOPEPTIDASE_ACTIVITY_INVOLVED_IN_APOPTOTIC_PROCESS_BY_CYTOCHROME_C	1	1	0	7	79	17798	0
GOBP_APOPTOTIC_MITOCHONDRIAL_CHANGES	1	1	0	105	79	17700	0
GOBP_CARBOHYDRATE_TRANSPORT	1	1	0	156	79	17649	0
GOBP_CELLULAR_AMINO_ACID_BIOSYNTHETIC_PROCESS	1	1	0	76	79	17729	0
GOBP_PHOSPHOLIPID_BIOSYNTHETIC_PROCESS	1	1	0	258	79	17547	0
GOBP_PYRIMIDINE_CONTAINING_COMPOUND_SALVAGE	1	1	0	7	79	17798	0
GOBP_PENTOSE_PHOSPHATE_SHUNT_NON_OXIDATIVE_BRANCH	1	1	0	6	79	17799	0
GOBP_MACROMOLECULE_CATABOLIC_PROCESS	0.709189816	1	5	1326	74	16479	0.063291139
GOBP_AEROBIC_RESPIRATION	0.200114605	1	2	185	77	17620	0.025316456
GOBP_FATTY_ACID_CATABOLIC_PROCESS	1	1	0	102	79	17703	0
GOBP_CELLULAR_AMINO_ACID_CATABOLIC_PROCESS	1	1	0	112	79	17693	0
GOBP_GLUTAMINE_FAMILY_AMINO_ACID_METABOLIC_PROCESS	1	1	0	79	79	17726	0
GOBP_GLUTAMINE_FAMILY_AMINO_ACID_CATABOLIC_PROCESS	1	1	0	27	79	17778	0
GOBP_ASPARTATE_FAMILY_AMINO_ACID_METABOLIC_PROCESS	1	1	0	49	79	17756	0
GOBP_ASPARTATE_FAMILY_AMINO_ACID_BIOSYNTHETIC_PROCESS	1	1	0	21	79	17784	0
GOBP_ASPARTATE_FAMILY_AMINO_ACID_CATABOLIC_PROCESS	1	1	0	18	79	17787	0
GOBP_SERINE_FAMILY_AMINO_ACID_METABOLIC_PROCESS	1	1	0	40	79	17765	0
GOBP_SERINE_FAMILY_AMINO_ACID_BIOSYNTHETIC_PROCESS	1	1	0	21	79	17784	0
GOBP_SERINE_FAMILY_AMINO_ACID_CATABOLIC_PROCESS	1	1	0	14	79	17791	0
GOBP_AROMATIC_AMINO_ACID_FAMILY_METABOLIC_PROCESS	1	1	0	31	79	17774	0
GOBP_AROMATIC_AMINO_ACID_FAMILY_CATABOLIC_PROCESS	1	1	0	16	79	17789	0
GOBP_BRANCHED_CHAIN_AMINO_ACID_METABOLIC_PROCESS	1	1	0	25	79	17780	0
GOBP_BRANCHED_CHAIN_AMINO_ACID_BIOSYNTHETIC_PROCESS	1	1	0	5	79	17800	0
GOBP_BRANCHED_CHAIN_AMINO_ACID_CATABOLIC_PROCESS	1	1	0	21	79	17784	0
GOBP_GLUTAMINE_FAMILY_AMINO_ACID_BIOSYNTHETIC_PROCESS	1	1	0	18	79	17787	0
GOBP_METHIONINE_BIOSYNTHETIC_PROCESS	1	1	0	12	79	17793	0
GOBP_CYSTEINE_CATABOLIC_PROCESS	1	1	0	5	79	17800	0
GOBP_GLYCOPROTEIN_METABOLIC_PROCESS	1	1	0	388	79	17417	0
GOBP_GLYCOPROTEIN_BIOSYNTHETIC_PROCESS	1	1	0	319	79	17486	0
GOBP_VITAMIN_BIOSYNTHETIC_PROCESS	1	1	0	20	79	17785	0
GOBP_VITAMIN_CATABOLIC_PROCESS	1	1	0	16	79	17789	0
GOBP_NUCLEOBASE_METABOLIC_PROCESS	1	1	0	39	79	17766	0
GOBP_PURINE_NUCLEOBASE_BIOSYNTHETIC_PROCESS	1	1	0	11	79	17794	0
GOBP_NUCLEOSIDE_METABOLIC_PROCESS	1	1	0	63	79	17742	0
GOBP_RIBONUCLEOSIDE_METABOLIC_PROCESS	1	1	0	36	79	17769	0
GOBP_DEOXYRIBONUCLEOSIDE_METABOLIC_PROCESS	1	1	0	11	79	17794	0
GOBP_NUCLEOSIDE_MONOPHOSPHATE_METABOLIC_PROCESS	1	1	0	79	79	17726	0
GOBP_NUCLEOSIDE_MONOPHOSPHATE_BIOSYNTHETIC_PROCESS	1	1	0	44	79	17761	0
GOBP_NUCLEOSIDE_MONOPHOSPHATE_CATABOLIC_PROCESS	1	1	0	19	79	17786	0
GOBP_PURINE_NUCLEOSIDE_MONOPHOSPHATE_METABOLIC_PROCESS	1	1	0	45	79	17760	0
GOBP_PURINE_NUCLEOSIDE_MONOPHOSPHATE_BIOSYNTHETIC_PROCESS	1	1	0	22	79	17783	0
GOBP_PURINE_NUCLEOSIDE_MONOPHOSPHATE_CATABOLIC_PROCESS	1	1	0	11	79	17794	0
GOBP_PYRIMIDINE_NUCLEOSIDE_MONOPHOSPHATE_METABOLIC_PROCESS	1	1	0	22	79	17783	0
GOBP_PYRIMIDINE_NUCLEOSIDE_MONOPHOSPHATE_BIOSYNTHETIC_PROCESS	1	1	0	16	79	17789	0
GOBP_PYRIMIDINE_NUCLEOSIDE_MONOPHOSPHATE_CATABOLIC_PROCESS	1	1	0	8	79	17797	0
GOBP_NUCLEOSIDE_DIPHOSPHATE_METABOLIC_PROCESS	1	1	0	130	79	17675	0
GOBP_NUCLEOSIDE_DIPHOSPHATE_BIOSYNTHETIC_PROCESS	1	1	0	13	79	17792	0
GOBP_NUCLEOSIDE_DIPHOSPHATE_CATABOLIC_PROCESS	1	1	0	13	79	17792	0
GOBP_PURINE_NUCLEOSIDE_DIPHOSPHATE_BIOSYNTHETIC_PROCESS	1	1	0	6	79	17799	0
GOBP_PURINE_NUCLEOSIDE_DIPHOSPHATE_CATABOLIC_PROCESS	1	1	0	6	79	17799	0
GOBP_PYRIMIDINE_NUCLEOSIDE_DIPHOSPHATE_METABOLIC_PROCESS	1	1	0	8	79	17797	0
GOBP_PYRIMIDINE_NUCLEOSIDE_DIPHOSPHATE_BIOSYNTHETIC_PROCESS	1	1	0	6	79	17799	0
GOBP_NUCLEOSIDE_TRIPHOSPHATE_METABOLIC_PROCESS	1	1	0	111	79	17694	0
GOBP_NUCLEOSIDE_TRIPHOSPHATE_BIOSYNTHETIC_PROCESS	1	1	0	85	79	17720	0
GOBP_NUCLEOSIDE_TRIPHOSPHATE_CATABOLIC_PROCESS	1	1	0	13	79	17792	0
GOBP_PURINE_NUCLEOSIDE_TRIPHOSPHATE_CATABOLIC_PROCESS	1	1	0	5	79	17800	0
GOBP_PYRIMIDINE_NUCLEOSIDE_TRIPHOSPHATE_METABOLIC_PROCESS	1	1	0	25	79	17780	0
GOBP_PYRIMIDINE_NUCLEOSIDE_TRIPHOSPHATE_BIOSYNTHETIC_PROCESS	1	1	0	19	79	17786	0
GOBP_PURINE_DEOXYRIBONUCLEOTIDE_METABOLIC_PROCESS	1	1	0	16	79	17789	0
GOBP_PURINE_DEOXYRIBONUCLEOTIDE_BIOSYNTHETIC_PROCESS	1	1	0	5	79	17800	0
GOBP_PURINE_DEOXYRIBONUCLEOTIDE_CATABOLIC_PROCESS	1	1	0	10	79	17795	0
GOBP_RIBONUCLEOSIDE_MONOPHOSPHATE_BIOSYNTHETIC_PROCESS	1	1	0	34	79	17771	0
GOBP_DEOXYRIBONUCLEOSIDE_MONOPHOSPHATE_BIOSYNTHETIC_PROCESS	1	1	0	10	79	17795	0
GOBP_RIBONUCLEOSIDE_MONOPHOSPHATE_CATABOLIC_PROCESS	1	1	0	15	79	17790	0
GOBP_DEOXYRIBONUCLEOSIDE_MONOPHOSPHATE_CATABOLIC_PROCESS	1	1	0	14	79	17791	0
GOBP_RIBONUCLEOSIDE_MONOPHOSPHATE_METABOLIC_PROCESS	1	1	0	60	79	17745	0
GOBP_DEOXYRIBONUCLEOSIDE_MONOPHOSPHATE_METABOLIC_PROCESS	1	1	0	24	79	17781	0
GOBP_NUCLEOSIDE_CATABOLIC_PROCESS	1	1	0	26	79	17779	0
GOBP_PURINE_DEOXYRIBONUCLEOSIDE_MONOPHOSPHATE_METABOLIC_PROCESS	1	1	0	9	79	17796	0
GOBP_PURINE_DEOXYRIBONUCLEOSIDE_MONOPHOSPHATE_CATABOLIC_PROCESS	1	1	0	6	79	17799	0
GOBP_PYRIMIDINE_RIBONUCLEOSIDE_MONOPHOSPHATE_METABOLIC_PROCESS	1	1	0	15	79	17790	0
GOBP_PYRIMIDINE_DEOXYRIBONUCLEOSIDE_MONOPHOSPHATE_METABOLIC_PROCESS	1	1	0	13	79	17792	0
GOBP_PYRIMIDINE_DEOXYRIBONUCLEOSIDE_MONOPHOSPHATE_BIOSYNTHETIC_PROCESS	1	1	0	5	79	17800	0
GOBP_RIBONUCLEOSIDE_DIPHOSPHATE_METABOLIC_PROCESS	1	1	0	112	79	17693	0
GOBP_DEOXYRIBONUCLEOSIDE_DIPHOSPHATE_METABOLIC_PROCESS	1	1	0	6	79	17799	0
GOBP_CYCLIC_NUCLEOTIDE_METABOLIC_PROCESS	1	1	0	39	79	17766	0
GOBP_RIBONUCLEOSIDE_DIPHOSPHATE_BIOSYNTHETIC_PROCESS	1	1	0	9	79	17796	0
GOBP_CYCLIC_NUCLEOTIDE_BIOSYNTHETIC_PROCESS	1	1	0	22	79	17783	0
GOBP_RIBONUCLEOSIDE_DIPHOSPHATE_CATABOLIC_PROCESS	1	1	0	8	79	17797	0
GOBP_PYRIMIDINE_RIBONUCLEOSIDE_DIPHOSPHATE_METABOLIC_PROCESS	1	1	0	6	79	17799	0
GOBP_RIBONUCLEOSIDE_TRIPHOSPHATE_METABOLIC_PROCESS	1	1	0	89	79	17716	0
GOBP_DEOXYRIBONUCLEOSIDE_TRIPHOSPHATE_METABOLIC_PROCESS	1	1	0	16	79	17789	0
GOBP_RIBONUCLEOSIDE_TRIPHOSPHATE_BIOSYNTHETIC_PROCESS	1	1	0	74	79	17731	0
GOBP_DEOXYRIBONUCLEOSIDE_TRIPHOSPHATE_BIOSYNTHETIC_PROCESS	1	1	0	6	79	17799	0
GOBP_DEOXYRIBONUCLEOSIDE_TRIPHOSPHATE_CATABOLIC_PROCESS	1	1	0	8	79	17797	0
GOBP_PYRIMIDINE_RIBONUCLEOSIDE_TRIPHOSPHATE_METABOLIC_PROCESS	1	1	0	18	79	17787	0
GOBP_PYRIMIDINE_RIBONUCLEOSIDE_TRIPHOSPHATE_BIOSYNTHETIC_PROCESS	1	1	0	15	79	17790	0
GOBP_PYRIMIDINE_DEOXYRIBONUCLEOSIDE_TRIPHOSPHATE_METABOLIC_PROCESS	1	1	0	7	79	17798	0
GOBP_CYCLIC_NUCLEOTIDE_CATABOLIC_PROCESS	1	1	0	13	79	17792	0
GOBP_PURINE_DEOXYRIBONUCLEOSIDE_TRIPHOSPHATE_METABOLIC_PROCESS	1	1	0	7	79	17798	0
GOBP_PYRIMIDINE_RIBONUCLEOTIDE_METABOLIC_PROCESS	1	1	0	30	79	17775	0
GOBP_PYRIMIDINE_DEOXYRIBONUCLEOTIDE_METABOLIC_PROCESS	1	1	0	25	79	17780	0
GOBP_PYRIMIDINE_RIBONUCLEOTIDE_BIOSYNTHETIC_PROCESS	1	1	0	23	79	17782	0
GOBP_PYRIMIDINE_DEOXYRIBONUCLEOTIDE_BIOSYNTHETIC_PROCESS	1	1	0	8	79	17797	0
GOBP_PYRIMIDINE_RIBONUCLEOTIDE_CATABOLIC_PROCESS	1	1	0	7	79	17798	0
GOBP_NUCLEOTIDE_SUGAR_METABOLIC_PROCESS	1	1	0	33	79	17772	0
GOBP_NUCLEOTIDE_SUGAR_BIOSYNTHETIC_PROCESS	1	1	0	17	79	17788	0
GOBP_MENAQUINONE_METABOLIC_PROCESS	1	1	0	5	79	17800	0
GOBP_COBALAMIN_METABOLIC_PROCESS	1	1	0	14	79	17791	0
GOBP_ISOPENTENYL_DIPHOSPHATE_BIOSYNTHETIC_PROCESS	1	1	0	5	79	17800	0
GOBP_GLYCOLIPID_BIOSYNTHETIC_PROCESS	1	1	0	71	79	17734	0
GOBP_PROTEIN_LIPOYLATION	1	1	0	6	79	17799	0
GOBP_GLUCAN_BIOSYNTHETIC_PROCESS	1	1	0	46	79	17759	0
GOBP_10_FORMYLTETRAHYDROFOLATE_METABOLIC_PROCESS	1	1	0	6	79	17799	0
GOBP_RIBONUCLEOTIDE_CATABOLIC_PROCESS	1	1	0	47	79	17758	0
GOBP_DEOXYRIBONUCLEOTIDE_BIOSYNTHETIC_PROCESS	1	1	0	16	79	17789	0
GOBP_RESPONSE_TO_TEMPERATURE_STIMULUS	0.549067372	1	1	178	78	17627	0.012658228
GOBP_CELLULAR_RESPONSE_TO_STARVATION	0.509101248	1	1	159	78	17646	0.012658228
GOBP_RESPONSE_TO_PH	1	1	0	45	79	17760	0
GOBP_MRNA_TRANSCRIPTION	1	1	0	41	79	17764	0
GOBP_SNRNA_TRANSCRIPTION	1	1	0	19	79	17786	0
GOBP_RRNA_TRANSCRIPTION	1	1	0	34	79	17771	0
GOBP_TRNA_TRANSCRIPTION	1	1	0	8	79	17797	0
GOBP_AMINE_METABOLIC_PROCESS	0.418387485	1	1	121	78	17684	0.012658228
GOBP_AMINE_BIOSYNTHETIC_PROCESS	0.166162346	1	1	40	78	17765	0.012658228
GOBP_AMINE_CATABOLIC_PROCESS	1	1	0	30	79	17775	0
GOBP_OLIGOSACCHARIDE_METABOLIC_PROCESS	1	1	0	63	79	17742	0
GOBP_OLIGOSACCHARIDE_BIOSYNTHETIC_PROCESS	1	1	0	28	79	17777	0
GOBP_OLIGOSACCHARIDE_CATABOLIC_PROCESS	1	1	0	13	79	17792	0
GOBP_RESPONSE_TO_RADIATION	0.579869449	1	2	436	77	17369	0.025316456
GOBP_PHOSPHOLIPID_CATABOLIC_PROCESS	1	1	0	53	79	17752	0
GOBP_FOLIC_ACID_CONTAINING_COMPOUND_BIOSYNTHETIC_PROCESS	1	1	0	10	79	17795	0
GOBP_FOLIC_ACID_CONTAINING_COMPOUND_CATABOLIC_PROCESS	1	1	0	5	79	17800	0
GOBP_TOXIN_METABOLIC_PROCESS	1	1	0	17	79	17788	0
GOBP_RESPONSE_TO_HEAT	1	1	0	108	79	17697	0
GOBP_RESPONSE_TO_COLD	0.202362579	1	1	50	78	17755	0.012658228
GOBP_RESPONSE_TO_XENOBIOTIC_STIMULUS	0.841307163	1	1	410	78	17395	0.012658228
GOBP_RESPONSE_TO_UV	0.479760921	1	1	146	78	17659	0.012658228
GOBP_RESPONSE_TO_WATER_DEPRIVATION	1	1	0	6	79	17799	0
GOBP_RESPONSE_TO_WATER	1	1	0	13	79	17792	0
GOBP_RESPONSE_TO_LIGHT_STIMULUS	0.749534901	1	1	309	78	17496	0.012658228
GOBP_CARNITINE_METABOLIC_PROCESS	1	1	0	13	79	17792	0
GOBP_METHYLGLYOXAL_METABOLIC_PROCESS	1	1	0	5	79	17800	0
GOBP_PUTRESCINE_METABOLIC_PROCESS	1	1	0	8	79	17797	0
GOBP_PUTRESCINE_BIOSYNTHETIC_PROCESS	1	1	0	5	79	17800	0
GOBP_GAMMA_AMINOBUTYRIC_ACID_METABOLIC_PROCESS	1	1	0	5	79	17800	0
GOBP_RNA_MODIFICATION	1	1	0	166	79	17639	0
GOBP_FERTILIZATION	1	1	0	197	79	17608	0
GOBP_DETECTION_OF_ABIOTIC_STIMULUS	1	1	0	138	79	17667	0
GOBP_DETECTION_OF_LIGHT_STIMULUS	1	1	0	66	79	17739	0
GOBP_DETECTION_OF_VISIBLE_LIGHT	1	1	0	51	79	17754	0
GOBP_DETECTION_OF_BIOTIC_STIMULUS	1	1	0	37	79	17768	0
GOBP_DETECTION_OF_VIRUS	1	1	0	6	79	17799	0
GOBP_RESPONSE_TO_SYMBIONT	1	1	0	5	79	17800	0
GOBP_RESPONSE_TO_WOUNDING	0.713746698	1	2	559	77	17246	0.025316456
GOBP_RESPONSE_TO_MECHANICAL_STIMULUS	0.222751468	1	2	199	77	17606	0.025316456
GOBP_RESPONSE_TO_VIRUS	0.826262384	1	1	390	78	17415	0.012658228
GOBP_RESPONSE_TO_BACTERIUM	0.236735765	1	5	745	74	17060	0.063291139
GOBP_RESPONSE_TO_FUNGUS	1	1	0	64	79	17741	0
GOBP_RESPONSE_TO_ABIOTIC_STIMULUS	0.725317375	1	4	1098	75	16707	0.050632911
GOBP_RESPONSE_TO_GRAVITY	1	1	0	8	79	17797	0
GOBP_RESPONSE_TO_HERBICIDE	1	1	0	5	79	17800	0
GOBP_RESPONSE_TO_TOXIC_SUBSTANCE	1	1	0	247	79	17558	0
GOBP_RESPONSE_TO_BLUE_LIGHT	1	1	0	6	79	17799	0
GOBP_RESPONSE_TO_LIGHT_INTENSITY	1	1	0	16	79	17789	0
GOBP_PHOTOPERIODISM	1	1	0	33	79	17772	0
GOBP_ENTRAINMENT_OF_CIRCADIAN_CLOCK	1	1	0	34	79	17771	0
GOBP_UV_PROTECTION	1	1	0	13	79	17792	0
GOBP_RESPONSE_TO_SALT_STRESS	1	1	0	27	79	17778	0
GOBP_PHENYLPROPANOID_METABOLIC_PROCESS	1	1	0	8	79	17797	0
GOBP_CATECHOL_CONTAINING_COMPOUND_METABOLIC_PROCESS	1	1	0	58	79	17747	0
GOBP_CATECHOL_CONTAINING_COMPOUND_BIOSYNTHETIC_PROCESS	1	1	0	22	79	17783	0
GOBP_RESPONSE_TO_ENDOGENOUS_STIMULUS	0.930682099	1	4	1593	75	16212	0.050632911
GOBP_RESPONSE_TO_HORMONE	0.891913131	1	2	840	77	16965	0.025316456
GOBP_RESPONSE_TO_CARBOHYDRATE	0.636283093	1	1	226	78	17579	0.012658228
GOBP_RESPONSE_TO_FRUCTOSE	1	1	0	7	79	17798	0
GOBP_HORMONE_MEDIATED_SIGNALING_PATHWAY	1	1	0	190	79	17615	0
GOBP_CARBOHYDRATE_MEDIATED_SIGNALING	1	1	0	9	79	17796	0
GOBP_REGULATION_OF_ASYMMETRIC_CELL_DIVISION	1	1	0	5	79	17800	0
GOBP_EMBRYO_DEVELOPMENT	0.531428802	1	5	1085	74	16720	0.063291139
GOBP_POST_EMBRYONIC_DEVELOPMENT	1	1	0	87	79	17718	0
GOBP_EMBRYO_DEVELOPMENT_ENDING_IN_BIRTH_OR_EGG_HATCHING	0.564102228	1	3	659	76	17146	0.037974684
GOBP_AXIS_SPECIFICATION	1	1	0	94	79	17711	0
GOBP_SPECIFICATION_OF_SYMMETRY	1	1	0	139	79	17666	0
GOBP_FLAVONOID_METABOLIC_PROCESS	1	1	0	16	79	17789	0
GOBP_ALKALOID_METABOLIC_PROCESS	1	1	0	8	79	17797	0
GOBP_ABSCISSION	1	1	0	6	79	17799	0
GOBP_EMBRYONIC_PATTERN_SPECIFICATION	1	1	0	74	79	17731	0
GOBP_POST_EMBRYONIC_ANIMAL_MORPHOGENESIS	1	1	0	14	79	17791	0
GOBP_ANIMAL_ORGAN_MORPHOGENESIS	0.948032634	1	2	1035	77	16770	0.025316456
GOBP_TISSUE_DEVELOPMENT	0.935314109	1	5	1911	74	15894	0.063291139
GOBP_NEGATIVE_REGULATION_OF_BIOSYNTHETIC_PROCESS	0.9964635	1	2	1691	77	16114	0.025316456
GOBP_REGULATION_OF_CATABOLIC_PROCESS	0.814921672	1	3	977	76	16828	0.037974684
GOBP_NEGATIVE_REGULATION_OF_CATABOLIC_PROCESS	0.423617211	1	2	324	77	17481	0.025316456
GOBP_POSITIVE_REGULATION_OF_CATABOLIC_PROCESS	0.900175663	1	1	512	78	17293	0.012658228
GOBP_EPIDERMAL_CELL_DIFFERENTIATION	1	1	0	205	79	17600	0
GOBP_HORMONE_TRANSPORT	1	1	0	293	79	17512	0
GOBP_ANTERIOR_POSTERIOR_AXIS_SPECIFICATION	1	1	0	57	79	17748	0
GOBP_DORSAL_VENTRAL_AXIS_SPECIFICATION	1	1	0	12	79	17793	0
GOBP_ANTERIOR_POSTERIOR_PATTERN_SPECIFICATION	1	1	0	214	79	17591	0
GOBP_DORSAL_VENTRAL_PATTERN_FORMATION	1	1	0	89	79	17716	0
GOBP_PROXIMAL_DISTAL_PATTERN_FORMATION	1	1	0	34	79	17771	0
GOBP_CELL_CELL_RECOGNITION	1	1	0	70	79	17735	0
GOBP_RESPONSE_TO_EXTRACELLULAR_STIMULUS	0.355129226	1	3	476	76	17329	0.037974684
GOBP_CELLULAR_WATER_HOMEOSTASIS	1	1	0	6	79	17799	0
GOBP_OOCYTE_DIFFERENTIATION	1	1	0	58	79	17747	0
GOBP_NEGATIVE_REGULATION_OF_CELL_FATE_SPECIFICATION	1	1	0	5	79	17800	0
GOBP_GLIAL_CELL_DIFFERENTIATION	1	1	0	218	79	17587	0
GOBP_CARDIOBLAST_DIFFERENTIATION	1	1	0	20	79	17785	0
GOBP_MEIOTIC_CHROMOSOME_CONDENSATION	1	1	0	6	79	17799	0
GOBP_RESPONSE_TO_INORGANIC_SUBSTANCE	0.691714203	1	2	536	77	17269	0.025316456
GOBP_RESPONSE_TO_METAL_ION	0.79088122	1	1	349	78	17456	0.012658228
GOBP_RESPONSE_TO_IRON_ION	0.128340913	1	1	30	78	17775	0.012658228
GOBP_RESPONSE_TO_IRON_II_ION	1	1	0	6	79	17799	0
GOBP_RESPONSE_TO_MANGANESE_ION	1	1	0	22	79	17783	0
GOBP_RESPONSE_TO_ZINC_ION	1	1	0	53	79	17752	0
GOBP_SPECIFICATION_OF_ANIMAL_ORGAN_IDENTITY	1	1	0	37	79	17768	0
GOBP_REGULATION_OF_PROTON_TRANSPORT	1	1	0	24	79	17781	0
GOBP_RESPONSE_TO_X_RAY	1	1	0	32	79	17773	0
GOBP_BODY_MORPHOGENESIS	1	1	0	45	79	17760	0
GOBP_EMBRYONIC_BODY_MORPHOGENESIS	1	1	0	10	79	17795	0
GOBP_SUGAR_MEDIATED_SIGNALING_PATHWAY	1	1	0	7	79	17798	0
GOBP_RESPONSE_TO_OZONE	1	1	0	6	79	17799	0
GOBP_RESPONSE_TO_IONIZING_RADIATION	0.131658455	1	2	141	77	17664	0.025316456
GOBP_MAINTENANCE_OF_DNA_METHYLATION	1	1	0	7	79	17798	0
GOBP_RESPONSE_TO_UV_B	1	1	0	16	79	17789	0
GOBP_RESPONSE_TO_UV_C	1	1	0	14	79	17791	0
GOBP_RESPONSE_TO_LITHIUM_ION	1	1	0	22	79	17783	0
GOBP_VASCULAR_TRANSPORT	1	1	0	87	79	17718	0
GOBP_ESTABLISHMENT_OR_MAINTENANCE_OF_TRANSMEMBRANE_ELECTROCHEMICAL_GRADIENT	1	1	0	9	79	17796	0
GOBP_ENDOMEMBRANE_SYSTEM_ORGANIZATION	1	1	0	547	79	17258	0
GOBP_NADH_DEHYDROGENASE_COMPLEX_ASSEMBLY	1	1	0	58	79	17747	0
GOBP_MULTICELLULAR_ORGANISM_AGING	1	1	0	42	79	17763	0
GOBP_RESPONSE_TO_SELENIUM_ION	1	1	0	12	79	17793	0
GOBP_DETOXIFICATION_OF_COPPER_ION	1	1	0	15	79	17790	0
GOBP_HEAT_ACCLIMATION	1	1	0	6	79	17799	0
GOBP_RESPONSE_TO_LEAD_ION	1	1	0	20	79	17785	0
GOBP_REGULATION_OF_HYDROGEN_PEROXIDE_METABOLIC_PROCESS	1	1	0	20	79	17785	0
GOBP_MEMBRANE_INVAGINATION	1	1	0	137	79	17668	0
GOBP_RESPONSE_TO_GAMMA_RADIATION	0.025438721	1	2	54	77	17751	0.025316456
GOBP_REGULATION_OF_ANION_CHANNEL_ACTIVITY	1	1	0	9	79	17796	0
GOBP_COP9_SIGNALOSOME_ASSEMBLY	1	1	0	5	79	17800	0
GOBP_HISTONE_MONOUBIQUITINATION	1	1	0	29	79	17776	0
GOBP_FATTY_ACID_OMEGA_OXIDATION	1	1	0	6	79	17799	0
GOBP_RESPONSE_TO_ACIDIC_PH	1	1	0	29	79	17776	0
GOBP_HISTONE_H3_K36_METHYLATION	1	1	0	15	79	17790	0
GOBP_REGULATION_OF_CELL_FATE_COMMITMENT	1	1	0	29	79	17776	0
GOBP_NEGATIVE_REGULATION_OF_CELL_FATE_COMMITMENT	1	1	0	11	79	17794	0
GOBP_POSITIVE_REGULATION_OF_CELL_FATE_COMMITMENT	1	1	0	12	79	17793	0
GOBP_CENTRIOLE_CENTRIOLE_COHESION	1	1	0	14	79	17791	0
GOBP_EXIT_FROM_MITOSIS	1	1	0	30	79	17775	0
GOBP_NEGATIVE_REGULATION_OF_HEART_RATE	1	1	0	12	79	17793	0
GOBP_POSITIVE_REGULATION_OF_HEART_RATE	1	1	0	27	79	17778	0
GOBP_MESENCHYMAL_CELL_PROLIFERATION	1	1	0	41	79	17764	0
GOBP_REGULATION_OF_MESENCHYMAL_CELL_PROLIFERATION	1	1	0	29	79	17776	0
GOBP_NEGATIVE_REGULATION_OF_PEPTIDASE_ACTIVITY	1	1	0	260	79	17545	0
GOBP_REGULATION_OF_SIGNALING_RECEPTOR_ACTIVITY	1	1	0	173	79	17632	0
GOBP_REGULATION_OF_GASTRULATION	1	1	0	17	79	17788	0
GOBP_INTERCELLULAR_TRANSPORT	1	1	0	9	79	17796	0
GOBP_PROTEASOMAL_PROTEIN_CATABOLIC_PROCESS	0.891150353	1	1	493	78	17312	0.012658228
GOBP_RNA_SECONDARY_STRUCTURE_UNWINDING	1	1	0	8	79	17797	0
GOBP_REGULATION_OF_AUTOPHAGY	1	1	0	339	79	17466	0
GOBP_NEGATIVE_REGULATION_OF_AUTOPHAGY	1	1	0	87	79	17718	0
GOBP_POSITIVE_REGULATION_OF_AUTOPHAGY	1	1	0	136	79	17669	0
GOBP_REGULATION_OF_PHOSPHATIDYLINOSITOL_BIOSYNTHETIC_PROCESS	1	1	0	5	79	17800	0
GOBP_REGULATION_OF_PHOSPHOLIPASE_ACTIVITY	1	1	0	68	79	17737	0
GOBP_POSITIVE_REGULATION_OF_PHOSPHOLIPASE_ACTIVITY	1	1	0	56	79	17749	0
GOBP_NEGATIVE_REGULATION_OF_PHOSPHOLIPASE_ACTIVITY	1	1	0	8	79	17797	0
GOBP_REGULATION_OF_CALCIUM_ION_TRANSPORT_INTO_CYTOSOL	0.367012024	1	1	102	78	17703	0.012658228
GOBP_NEGATIVE_REGULATION_OF_CALCIUM_ION_TRANSPORT_INTO_CYTOSOL	1	1	0	21	79	17784	0
GOBP_POSITIVE_REGULATION_OF_CALCIUM_ION_TRANSPORT_INTO_CYTOSOL	1	1	0	54	79	17751	0
GOBP_REGULATION_OF_TRANSPOSITION	1	1	0	27	79	17778	0
GOBP_REGULATION_OF_ACTIVATION_OF_JANUS_KINASE_ACTIVITY	1	1	0	9	79	17796	0
GOBP_POSITIVE_REGULATION_OF_ACTIVATION_OF_JANUS_KINASE_ACTIVITY	1	1	0	7	79	17798	0
GOBP_REGULATION_OF_PLATELET_ACTIVATION	1	1	0	48	79	17757	0
GOBP_NEGATIVE_REGULATION_OF_PLATELET_ACTIVATION	1	1	0	19	79	17786	0
GOBP_POSITIVE_REGULATION_OF_PHOSPHORUS_METABOLIC_PROCESS	0.982185025	1	1	886	78	16919	0.012658228
GOBP_NEGATIVE_REGULATION_OF_PHOSPHORUS_METABOLIC_PROCESS	1	1	0	442	79	17363	0
GOBP_REGULATION_OF_CELL_CYCLE_PROCESS	0.955222811	1	1	687	78	17118	0.012658228
GOBP_REGULATION_OF_CELLULAR_KETONE_METABOLIC_PROCESS	1	1	0	132	79	17673	0
GOBP_REGULATION_OF_KETONE_BIOSYNTHETIC_PROCESS	1	1	0	17	79	17788	0
GOBP_REGULATION_OF_DOUBLE_STRAND_BREAK_REPAIR_VIA_HOMOLOGOUS_RECOMBINATION	0.266920136	1	1	69	78	17736	0.012658228
GOBP_POSITIVE_REGULATION_OF_NUCLEAR_CELL_CYCLE_DNA_REPLICATION	1	1	0	6	79	17799	0
GOBP_POSITIVE_REGULATION_OF_PLATELET_ACTIVATION	1	1	0	9	79	17796	0
GOBP_VASCULAR_ENDOTHELIAL_GROWTH_FACTOR_PRODUCTION	1	1	0	63	79	17742	0
GOBP_POSITIVE_REGULATION_OF_VASCULAR_ENDOTHELIAL_GROWTH_FACTOR_PRODUCTION	1	1	0	29	79	17776	0
GOBP_MIRNA_METABOLIC_PROCESS	1	1	0	27	79	17778	0
GOBP_MIRNA_CATABOLIC_PROCESS	1	1	0	12	79	17793	0
GOBP_REGULATION_OF_LAMELLIPODIUM_ASSEMBLY	1	1	0	41	79	17764	0
GOBP_POSITIVE_REGULATION_OF_LAMELLIPODIUM_ASSEMBLY	1	1	0	28	79	17777	0
GOBP_NEGATIVE_REGULATION_OF_LAMELLIPODIUM_ASSEMBLY	1	1	0	6	79	17799	0
GOBP_REGULATION_OF_ENDOTHELIAL_CELL_MIGRATION	1	1	0	231	79	17574	0
GOBP_POSITIVE_REGULATION_OF_ENDOTHELIAL_CELL_MIGRATION	1	1	0	132	79	17673	0
GOBP_REGULATION_OF_CYTOPLASMIC_MRNA_PROCESSING_BODY_ASSEMBLY	1	1	0	7	79	17798	0
GOBP_POSTTRANSCRIPTIONAL_REGULATION_OF_GENE_EXPRESSION	0.047687472	1	9	1069	70	16736	0.113924051
GOBP_REGULATION_OF_CARDIAC_MUSCLE_ADAPTATION	1	1	0	18	79	17787	0
GOBP_POSITIVE_REGULATION_OF_CARDIAC_MUSCLE_ADAPTATION	1	1	0	9	79	17796	0
GOBP_NEGATIVE_REGULATION_OF_CARDIAC_MUSCLE_ADAPTATION	1	1	0	9	79	17796	0
GOBP_PROGRAMMED_CELL_DEATH_INVOLVED_IN_CELL_DEVELOPMENT	1	1	0	13	79	17792	0
GOBP_NEGATIVE_REGULATION_OF_SCHWANN_CELL_PROLIFERATION	1	1	0	6	79	17799	0
GOBP_POSITIVE_REGULATION_OF_GENE_EXPRESSION	0.132994203	1	8	1139	71	16666	0.101265823
GOBP_NEGATIVE_REGULATION_OF_GENE_EXPRESSION	0.970048918	1	3	1527	76	16278	0.037974684
GOBP_REGULATION_OF_EPITHELIAL_CELL_MIGRATION	0.369056264	1	2	289	77	17516	0.025316456
GOBP_NEGATIVE_REGULATION_OF_EPITHELIAL_CELL_MIGRATION	0.391883307	1	1	111	78	17694	0.012658228
GOBP_POSITIVE_REGULATION_OF_EPITHELIAL_CELL_MIGRATION	0.540929673	1	1	174	78	17631	0.012658228
GOBP_REGULATION_OF_MITOCHONDRIAL_FUSION	1	1	0	12	79	17793	0
GOBP_NEGATIVE_REGULATION_OF_MITOCHONDRIAL_FUSION	1	1	0	8	79	17797	0
GOBP_POSITIVE_REGULATION_OF_ORGANELLE_ORGANIZATION	0.364812722	1	3	484	76	17321	0.037974684
GOBP_NEGATIVE_REGULATION_OF_ORGANELLE_ORGANIZATION	0.461114239	1	2	349	77	17456	0.025316456
GOBP_REGULATION_OF_PLATELET_DERIVED_GROWTH_FACTOR_RECEPTOR_SIGNALING_PATHWAY	1	1	0	23	79	17782	0
GOBP_POSITIVE_REGULATION_OF_PLATELET_DERIVED_GROWTH_FACTOR_RECEPTOR_SIGNALING_PATHWAY	1	1	0	6	79	17799	0
GOBP_NEGATIVE_REGULATION_OF_PLATELET_DERIVED_GROWTH_FACTOR_RECEPTOR_SIGNALING_PATHWAY	1	1	0	12	79	17793	0
GOBP_CELL_COMMUNICATION_BY_ELECTRICAL_COUPLING	1	1	0	34	79	17771	0
GOBP_REGULATION_OF_CELL_COMMUNICATION_BY_ELECTRICAL_COUPLING	1	1	0	16	79	17789	0
GOBP_NEGATIVE_REGULATION_OF_MUSCLE_CELL_APOPTOTIC_PROCESS	1	1	0	49	79	17756	0
GOBP_MUSCLE_CELL_APOPTOTIC_PROCESS	1	1	0	87	79	17718	0
GOBP_STRIATED_MUSCLE_CELL_APOPTOTIC_PROCESS	1	1	0	53	79	17752	0
GOBP_POSITIVE_REGULATION_OF_MUSCLE_CELL_APOPTOTIC_PROCESS	1	1	0	33	79	17772	0
GOBP_POSITIVE_REGULATION_OF_STRIATED_MUSCLE_CELL_APOPTOTIC_PROCESS	1	1	0	17	79	17788	0
GOBP_NEGATIVE_REGULATION_OF_STRIATED_MUSCLE_CELL_APOPTOTIC_PROCESS	1	1	0	31	79	17774	0
GOBP_ECTODERMAL_CELL_DIFFERENTIATION	1	1	0	7	79	17798	0
GOBP_EPITHELIAL_STRUCTURE_MAINTENANCE	1	1	0	32	79	17773	0
GOBP_REGULATION_OF_CELLULAR_CARBOHYDRATE_METABOLIC_PROCESS	1	1	0	150	79	17655	0
GOBP_POSITIVE_REGULATION_OF_CELLULAR_CARBOHYDRATE_METABOLIC_PROCESS	1	1	0	56	79	17749	0
GOBP_REGULATION_OF_ALKALINE_PHOSPHATASE_ACTIVITY	1	1	0	9	79	17796	0
GOBP_POSITIVE_REGULATION_OF_ALKALINE_PHOSPHATASE_ACTIVITY	1	1	0	6	79	17799	0
GOBP_NEGATIVE_REGULATION_OF_NOREPINEPHRINE_SECRETION	1	1	0	5	79	17800	0
GOBP_GANGLIOSIDE_BIOSYNTHETIC_PROCESS_VIA_LACTOSYLCERAMIDE	1	1	0	5	79	17800	0
GOBP_REGULATION_OF_COLLAGEN_METABOLIC_PROCESS	1	1	0	43	79	17762	0
GOBP_NEGATIVE_REGULATION_OF_COLLAGEN_METABOLIC_PROCESS	1	1	0	13	79	17792	0
GOBP_POSITIVE_REGULATION_OF_COLLAGEN_METABOLIC_PROCESS	1	1	0	26	79	17779	0
GOBP_REGULATION_OF_EXTRACELLULAR_MATRIX_DISASSEMBLY	1	1	0	16	79	17789	0
GOBP_NEGATIVE_REGULATION_OF_EXTRACELLULAR_MATRIX_DISASSEMBLY	1	1	0	5	79	17800	0
GOBP_REGULATION_OF_EPITHELIAL_TO_MESENCHYMAL_TRANSITION	1	1	0	102	79	17703	0
GOBP_POSITIVE_REGULATION_OF_EPITHELIAL_TO_MESENCHYMAL_TRANSITION	1	1	0	53	79	17752	0
GOBP_NEGATIVE_REGULATION_OF_EPITHELIAL_TO_MESENCHYMAL_TRANSITION	1	1	0	40	79	17765	0
GOBP_POSITIVE_REGULATION_OF_CELL_DEVELOPMENT	1	1	0	297	79	17508	0
GOBP_NEGATIVE_REGULATION_OF_CELL_DEVELOPMENT	0.551079441	1	1	179	78	17626	0.012658228
GOBP_POSITIVE_REGULATION_OF_HYDROGEN_PEROXIDE_METABOLIC_PROCESS	1	1	0	7	79	17798	0
GOBP_NEGATIVE_REGULATION_OF_HYDROGEN_PEROXIDE_METABOLIC_PROCESS	1	1	0	7	79	17798	0
GOBP_REGULATION_OF_HYDROGEN_PEROXIDE_BIOSYNTHETIC_PROCESS	1	1	0	9	79	17796	0
GOBP_PROTEIN_KINASE_A_SIGNALING	1	1	0	35	79	17770	0
GOBP_REGULATION_OF_PROTEIN_KINASE_A_SIGNALING	1	1	0	19	79	17786	0
GOBP_POSITIVE_REGULATION_OF_PROTEIN_KINASE_A_SIGNALING	1	1	0	11	79	17794	0
GOBP_REGULATION_OF_MACROPHAGE_DERIVED_FOAM_CELL_DIFFERENTIATION	0.132198028	1	1	31	78	17774	0.012658228
GOBP_POSITIVE_REGULATION_OF_MACROPHAGE_DERIVED_FOAM_CELL_DIFFERENTIATION	1	1	0	19	79	17786	0
GOBP_NEGATIVE_REGULATION_OF_MACROPHAGE_DERIVED_FOAM_CELL_DIFFERENTIATION	0.055946275	1	1	12	78	17793	0.012658228
GOBP_REGULATION_OF_LONG_CHAIN_FATTY_ACID_IMPORT_ACROSS_PLASMA_MEMBRANE	1	1	0	6	79	17799	0
GOBP_REGULATION_OF_NITRIC_OXIDE_MEDIATED_SIGNAL_TRANSDUCTION	1	1	0	10	79	17795	0
GOBP_POSITIVE_REGULATION_OF_NITRIC_OXIDE_MEDIATED_SIGNAL_TRANSDUCTION	1	1	0	5	79	17800	0
GOBP_REGULATION_OF_CGMP_MEDIATED_SIGNALING	1	1	0	14	79	17791	0
GOBP_POSITIVE_REGULATION_OF_CGMP_MEDIATED_SIGNALING	1	1	0	7	79	17798	0
GOBP_NEGATIVE_REGULATION_OF_CGMP_MEDIATED_SIGNALING	1	1	0	6	79	17799	0
GOBP_REGULATION_OF_PLASMINOGEN_ACTIVATION	1	1	0	15	79	17790	0
GOBP_POSITIVE_REGULATION_OF_PLASMINOGEN_ACTIVATION	1	1	0	8	79	17797	0
GOBP_NEGATIVE_REGULATION_OF_PLASMINOGEN_ACTIVATION	1	1	0	6	79	17799	0
GOBP_REGULATION_OF_MACROPHAGE_CHEMOTAXIS	1	1	0	27	79	17778	0
GOBP_POSITIVE_REGULATION_OF_MACROPHAGE_CHEMOTAXIS	1	1	0	18	79	17787	0
GOBP_NEGATIVE_REGULATION_OF_MACROPHAGE_CHEMOTAXIS	1	1	0	7	79	17798	0
GOBP_FIBROBLAST_MIGRATION	0.188072571	1	1	46	78	17759	0.012658228
GOBP_REGULATION_OF_FIBROBLAST_MIGRATION	1	1	0	35	79	17770	0
GOBP_POSITIVE_REGULATION_OF_FIBROBLAST_MIGRATION	1	1	0	15	79	17790	0
GOBP_NEGATIVE_REGULATION_OF_FIBROBLAST_MIGRATION	1	1	0	8	79	17797	0
GOBP_POSITIVE_REGULATION_OF_SODIUM_ION_TRANSPORT	1	1	0	33	79	17772	0
GOBP_NEGATIVE_REGULATION_OF_SODIUM_ION_TRANSPORT	1	1	0	21	79	17784	0
GOBP_REGULATION_OF_CELL_MORPHOGENESIS_INVOLVED_IN_DIFFERENTIATION	1	1	0	96	79	17709	0
GOBP_POSITIVE_REGULATION_OF_CELL_MORPHOGENESIS_INVOLVED_IN_DIFFERENTIATION	1	1	0	79	79	17726	0
GOBP_NEGATIVE_REGULATION_OF_CELL_MORPHOGENESIS_INVOLVED_IN_DIFFERENTIATION	1	1	0	13	79	17792	0
GOBP_REGULATION_OF_MRNA_EXPORT_FROM_NUCLEUS	1	1	0	6	79	17799	0
GOBP_REGULATION_OF_PEPTIDYL_THREONINE_PHOSPHORYLATION	1	1	0	44	79	17761	0
GOBP_POSITIVE_REGULATION_OF_PEPTIDYL_THREONINE_PHOSPHORYLATION	1	1	0	28	79	17777	0
GOBP_NEGATIVE_REGULATION_OF_PEPTIDYL_THREONINE_PHOSPHORYLATION	1	1	0	19	79	17786	0
GOBP_REGULATION_OF_TUMOR_NECROSIS_FACTOR_MEDIATED_SIGNALING_PATHWAY	1	1	0	57	79	17748	0
GOBP_NEGATIVE_REGULATION_OF_TUMOR_NECROSIS_FACTOR_MEDIATED_SIGNALING_PATHWAY	1	1	0	28	79	17777	0
GOBP_REGULATION_OF_SYNAPTIC_VESICLE_PRIMING	1	1	0	8	79	17797	0
GOBP_REGULATION_OF_CELL_SUBSTRATE_ADHESION	1	1	0	217	79	17588	0
GOBP_POSITIVE_REGULATION_OF_CELL_SUBSTRATE_ADHESION	1	1	0	122	79	17683	0
GOBP_NEGATIVE_REGULATION_OF_CELL_SUBSTRATE_ADHESION	1	1	0	66	79	17739	0
GOBP_BRADYKININ_CATABOLIC_PROCESS	1	1	0	6	79	17799	0
GOBP_REGULATION_OF_HORMONE_LEVELS	1	1	0	499	79	17306	0
GOBP_T_CELL_CHEMOTAXIS	1	1	0	28	79	17777	0
GOBP_REGULATION_OF_T_CELL_CHEMOTAXIS	1	1	0	17	79	17788	0
GOBP_REGULATION_OF_MITOCHONDRION_ORGANIZATION	1	1	0	143	79	17662	0
GOBP_POSITIVE_REGULATION_OF_MITOCHONDRION_ORGANIZATION	1	1	0	72	79	17733	0
GOBP_NEGATIVE_REGULATION_OF_MITOCHONDRION_ORGANIZATION	1	1	0	48	79	17757	0
GOBP_NEGATIVE_REGULATION_OF_CENTROSOME_DUPLICATION	1	1	0	12	79	17793	0
GOBP_REGULATION_OF_GLUCOSE_TRANSMEMBRANE_TRANSPORT	1	1	0	78	79	17727	0
GOBP_POSITIVE_REGULATION_OF_GLUCOSE_TRANSMEMBRANE_TRANSPORT	1	1	0	44	79	17761	0
GOBP_NEGATIVE_REGULATION_OF_GLUCOSE_TRANSMEMBRANE_TRANSPORT	1	1	0	22	79	17783	0
GOBP_REGULATION_OF_MYOTUBE_DIFFERENTIATION	1	1	0	48	79	17757	0
GOBP_POSITIVE_REGULATION_OF_MYOTUBE_DIFFERENTIATION	1	1	0	17	79	17788	0
GOBP_NEGATIVE_REGULATION_OF_MYOTUBE_DIFFERENTIATION	1	1	0	17	79	17788	0
GOBP_TELOMERE_MAINTENANCE_VIA_TELOMERE_LENGTHENING	0.301908245	1	1	80	78	17725	0.012658228
GOBP_REGULATION_OF_PROTEIN_ADP_RIBOSYLATION	1	1	0	9	79	17796	0
GOBP_REGULATION_OF_KERATINOCYTE_PROLIFERATION	1	1	0	37	79	17768	0
GOBP_POSITIVE_REGULATION_OF_KERATINOCYTE_PROLIFERATION	1	1	0	14	79	17791	0
GOBP_NEGATIVE_REGULATION_OF_KERATINOCYTE_PROLIFERATION	1	1	0	15	79	17790	0
GOBP_RETINA_LAYER_FORMATION	1	1	0	25	79	17780	0
GOBP_REGULATION_OF_CHROMATIN_ASSEMBLY	1	1	0	31	79	17774	0
GOBP_POSITIVE_REGULATION_OF_PATHWAY_RESTRICTED_SMAD_PROTEIN_PHOSPHORYLATION	1	1	0	49	79	17756	0
GOBP_REGULATION_OF_TRIGLYCERIDE_BIOSYNTHETIC_PROCESS	1	1	0	22	79	17783	0
GOBP_POSITIVE_REGULATION_OF_TRIGLYCERIDE_BIOSYNTHETIC_PROCESS	1	1	0	14	79	17791	0
GOBP_NEGATIVE_REGULATION_OF_TRIGLYCERIDE_BIOSYNTHETIC_PROCESS	1	1	0	5	79	17800	0
GOBP_REGULATION_OF_CHOLESTEROL_ESTERIFICATION	1	1	0	14	79	17791	0
GOBP_POSITIVE_REGULATION_OF_CHOLESTEROL_ESTERIFICATION	1	1	0	9	79	17796	0
GOBP_REGULATION_OF_CHOLESTEROL_EFFLUX	0.205896104	1	1	51	78	17754	0.012658228
GOBP_POSITIVE_REGULATION_OF_CHOLESTEROL_EFFLUX	0.112742463	1	1	26	78	17779	0.012658228
GOBP_LIPID_LOCALIZATION	0.878037684	1	1	468	78	17337	0.012658228
GOBP_CHOLESTEROL_STORAGE	1	1	0	21	79	17784	0
GOBP_REGULATION_OF_CARDIAC_MUSCLE_CONTRACTION_BY_REGULATION_OF_THE_RELEASE_OF_SEQUESTERED_CALCIUM_ION	1	1	0	22	79	17783	0
GOBP_REGULATION_OF_CARDIAC_MUSCLE_CONTRACTION_BY_CALCIUM_ION_SIGNALING	1	1	0	26	79	17779	0
GOBP_REGULATION_OF_LIPID_STORAGE	0.21640421	1	1	54	78	17751	0.012658228
GOBP_POSITIVE_REGULATION_OF_LIPID_STORAGE	1	1	0	27	79	17778	0
GOBP_POSITIVE_REGULATION_OF_CHOLESTEROL_STORAGE	1	1	0	8	79	17797	0
GOBP_NEGATIVE_REGULATION_OF_CHOLESTEROL_STORAGE	1	1	0	11	79	17794	0
GOBP_NEGATIVE_REGULATION_OF_LIPID_STORAGE	0.092856359	1	1	21	78	17784	0.012658228
GOBP_REGULATION_OF_SEQUESTERING_OF_TRIGLYCERIDE	1	1	0	15	79	17790	0
GOBP_POSITIVE_REGULATION_OF_SEQUESTERING_OF_TRIGLYCERIDE	1	1	0	9	79	17796	0
GOBP_NEGATIVE_REGULATION_OF_SEQUESTERING_OF_TRIGLYCERIDE	1	1	0	6	79	17799	0
GOBP_POSITIVE_REGULATION_OF_STEROID_BIOSYNTHETIC_PROCESS	1	1	0	23	79	17782	0
GOBP_REGULATION_OF_TRIGLYCERIDE_CATABOLIC_PROCESS	1	1	0	14	79	17791	0
GOBP_NEGATIVE_REGULATION_OF_TRIGLYCERIDE_CATABOLIC_PROCESS	1	1	0	5	79	17800	0
GOBP_POSITIVE_REGULATION_OF_TRIGLYCERIDE_CATABOLIC_PROCESS	1	1	0	9	79	17796	0
GOBP_REGULATION_OF_VERY_LOW_DENSITY_LIPOPROTEIN_PARTICLE_REMODELING	1	1	0	6	79	17799	0
GOBP_REGULATION_OF_GLUCOSE_METABOLIC_PROCESS	1	1	0	123	79	17682	0
GOBP_POSITIVE_REGULATION_OF_GLUCOSE_METABOLIC_PROCESS	1	1	0	42	79	17763	0
GOBP_REGULATION_OF_ISOMERASE_ACTIVITY	1	1	0	8	79	17797	0
GOBP_REGULATION_OF_VERY_LOW_DENSITY_LIPOPROTEIN_PARTICLE_CLEARANCE	1	1	0	5	79	17800	0
GOBP_POSITIVE_REGULATION_OF_MITOCHONDRIAL_MEMBRANE_POTENTIAL	1	1	0	11	79	17794	0
GOBP_REGULATION_OF_INOSITOL_PHOSPHATE_BIOSYNTHETIC_PROCESS	1	1	0	16	79	17789	0
GOBP_REGULATION_OF_PHOSPHATASE_ACTIVITY	1	1	0	84	79	17721	0
GOBP_POSITIVE_REGULATION_OF_PHOSPHATASE_ACTIVITY	1	1	0	36	79	17769	0
GOBP_NEGATIVE_REGULATION_OF_PHOSPHATASE_ACTIVITY	1	1	0	37	79	17768	0
GOBP_CELLULAR_COMPONENT_ASSEMBLY_INVOLVED_IN_MORPHOGENESIS	1	1	0	112	79	17693	0
GOBP_MACROPHAGE_CYTOKINE_PRODUCTION	1	1	0	17	79	17788	0
GOBP_NEGATIVE_REGULATION_OF_MACROPHAGE_CYTOKINE_PRODUCTION	1	1	0	5	79	17800	0
GOBP_REGULATION_OF_NECROTIC_CELL_DEATH	1	1	0	47	79	17758	0
GOBP_POSITIVE_REGULATION_OF_NECROTIC_CELL_DEATH	1	1	0	18	79	17787	0
GOBP_REGULATION_OF_CELL_DEATH	0.939934715	1	4	1639	75	16166	0.050632911
GOBP_POSITIVE_REGULATION_OF_CELL_DEATH	0.501712712	1	3	601	76	17204	0.037974684
GOBP_NEGATIVE_REGULATION_OF_TRANSCRIPTION_BY_COMPETITIVE_PROMOTER_BINDING	1	1	0	10	79	17795	0
GOBP_NEGATIVE_REGULATION_OF_CELL_CYCLE_PROCESS	0.739173163	1	1	300	78	17505	0.012658228
GOBP_POSITIVE_REGULATION_OF_PEPTIDASE_ACTIVITY	1	1	0	195	79	17610	0
GOBP_NEGATIVE_REGULATION_OF_VITAMIN_D_BIOSYNTHETIC_PROCESS	1	1	0	5	79	17800	0
GOBP_REGULATION_OF_METAL_ION_TRANSPORT	0.534423261	1	2	401	77	17404	0.025316456
GOBP_MAGNESIUM_ION_HOMEOSTASIS	1	1	0	13	79	17792	0
GOBP_CELLULAR_MAGNESIUM_ION_HOMEOSTASIS	1	1	0	5	79	17800	0
GOBP_REGULATION_OF_GLUCAN_BIOSYNTHETIC_PROCESS	1	1	0	31	79	17774	0
GOBP_REGULATION_OF_PHOSPHATE_TRANSPORT	1	1	0	6	79	17799	0
GOBP_REGULATION_OF_MICROTUBULE_NUCLEATION	1	1	0	10	79	17795	0
GOBP_TRANSPORT_ALONG_MICROTUBULE	1	1	0	156	79	17649	0
GOBP_REGULATION_OF_NEURON_PROJECTION_DEVELOPMENT	0.855064212	1	1	430	78	17375	0.012658228
GOBP_POSITIVE_REGULATION_OF_NEURON_PROJECTION_DEVELOPMENT	1	1	0	150	79	17655	0
GOBP_NEGATIVE_REGULATION_OF_NEURON_PROJECTION_DEVELOPMENT	0.453587112	1	1	135	78	17670	0.012658228
GOBP_REGULATION_OF_HIGH_DENSITY_LIPOPROTEIN_PARTICLE_CLEARANCE	1	1	0	8	79	17797	0
GOBP_REGULATION_OF_LIPOPROTEIN_PARTICLE_CLEARANCE	1	1	0	34	79	17771	0
GOBP_NEGATIVE_REGULATION_OF_LIPOPROTEIN_PARTICLE_CLEARANCE	1	1	0	19	79	17786	0
GOBP_POSITIVE_REGULATION_OF_LIPOPROTEIN_PARTICLE_CLEARANCE	1	1	0	11	79	17794	0
GOBP_REGULATION_OF_LOW_DENSITY_LIPOPROTEIN_PARTICLE_CLEARANCE	1	1	0	22	79	17783	0
GOBP_NEGATIVE_REGULATION_OF_LOW_DENSITY_LIPOPROTEIN_PARTICLE_CLEARANCE	1	1	0	15	79	17790	0
GOBP_REGULATION_OF_SMAD_PROTEIN_COMPLEX_ASSEMBLY	1	1	0	6	79	17799	0
GOBP_NEGATIVE_REGULATION_OF_SMAD_PROTEIN_COMPLEX_ASSEMBLY	1	1	0	5	79	17800	0
GOBP_UBIQUITIN_RECYCLING	1	1	0	12	79	17793	0
GOBP_FREE_UBIQUITIN_CHAIN_POLYMERIZATION	1	1	0	9	79	17796	0
GOBP_RESPONSE_TO_AUDITORY_STIMULUS	1	1	0	27	79	17778	0
GOBP_REGULATION_OF_TRANSLATIONAL_INITIATION_BY_EIF2_ALPHA_PHOSPHORYLATION	1	1	0	10	79	17795	0
GOBP_PROGRAMMED_CELL_DEATH	0.941458202	1	5	1945	74	15860	0.063291139
GOBP_ASTROCYTE_DEVELOPMENT	1	1	0	43	79	17762	0
GOBP_OLIGODENDROCYTE_DEVELOPMENT	1	1	0	42	79	17763	0
GOBP_MICROGLIA_DIFFERENTIATION	1	1	0	6	79	17799	0
GOBP_GLIAL_CELL_PROLIFERATION	1	1	0	44	79	17761	0
GOBP_SCHWANN_CELL_PROLIFERATION	1	1	0	10	79	17795	0
GOBP_PERIPHERAL_NERVOUS_SYSTEM_AXON_REGENERATION	1	1	0	9	79	17796	0
GOBP_REGULATION_OF_GLIOGENESIS	1	1	0	100	79	17705	0
GOBP_NEGATIVE_REGULATION_OF_GLIOGENESIS	1	1	0	41	79	17764	0
GOBP_POSITIVE_REGULATION_OF_GLIOGENESIS	1	1	0	64	79	17741	0
GOBP_NEUROBLAST_DIFFERENTIATION	1	1	0	5	79	17800	0
GOBP_NEURAL_CREST_FORMATION	1	1	0	15	79	17790	0
GOBP_MESENCHYMAL_CELL_DEVELOPMENT	1	1	0	89	79	17716	0
GOBP_NEURAL_CREST_CELL_DIFFERENTIATION	1	1	0	96	79	17709	0
GOBP_NEURAL_CREST_CELL_FATE_COMMITMENT	1	1	0	6	79	17799	0
GOBP_SCHWANN_CELL_DIFFERENTIATION	1	1	0	37	79	17768	0
GOBP_REGULATION_OF_NEURON_MATURATION	1	1	0	8	79	17797	0
GOBP_SCHWANN_CELL_DEVELOPMENT	1	1	0	31	79	17774	0
GOBP_DOPAMINE_SECRETION	1	1	0	37	79	17768	0
GOBP_GLUTAMATE_SECRETION	1	1	0	25	79	17780	0
GOBP_REGULATION_OF_GLUTAMATE_SECRETION	1	1	0	19	79	17786	0
GOBP_POSITIVE_REGULATION_OF_GLUTAMATE_SECRETION	1	1	0	12	79	17793	0
GOBP_NEGATIVE_REGULATION_OF_GLUTAMATE_SECRETION	1	1	0	5	79	17800	0
GOBP_GAMMA_AMINOBUTYRIC_ACID_SECRETION	1	1	0	11	79	17794	0
GOBP_REGULATION_OF_GAMMA_AMINOBUTYRIC_ACID_SECRETION	1	1	0	8	79	17797	0
GOBP_REGULATION_OF_SEROTONIN_SECRETION	1	1	0	7	79	17798	0
GOBP_NEGATIVE_REGULATION_OF_SEROTONIN_SECRETION	1	1	0	5	79	17800	0
GOBP_PHOSPHATIDYLINOSITOL_3_KINASE_SIGNALING	1	1	0	144	79	17661	0
GOBP_REGULATION_OF_PHOSPHATIDYLINOSITOL_3_KINASE_SIGNALING	1	1	0	111	79	17694	0
GOBP_NEGATIVE_REGULATION_OF_PHOSPHATIDYLINOSITOL_3_KINASE_SIGNALING	1	1	0	19	79	17786	0
GOBP_POSITIVE_REGULATION_OF_PHOSPHATIDYLINOSITOL_3_KINASE_SIGNALING	1	1	0	79	79	17726	0
GOBP_RESPONSE_TO_ORGANIC_CYCLIC_COMPOUND	0.568019207	1	4	897	75	16908	0.050632911
GOBP_RESPONSE_TO_ISOQUINOLINE_ALKALOID	1	1	0	28	79	17777	0
GOBP_RESPONSE_TO_PURINE_CONTAINING_COMPOUND	1	1	0	134	79	17671	0
GOBP_RESPONSE_TO_AMINE	1	1	0	43	79	17762	0
GOBP_SKELETAL_MUSCLE_SATELLITE_CELL_ACTIVATION	1	1	0	8	79	17797	0
GOBP_REGULATION_OF_SKELETAL_MUSCLE_CONTRACTION_BY_CALCIUM_ION_SIGNALING	1	1	0	5	79	17800	0
GOBP_SKELETAL_MUSCLE_ATROPHY	1	1	0	6	79	17799	0
GOBP_REGULATION_OF_SKELETAL_MUSCLE_ADAPTATION	1	1	0	14	79	17791	0
GOBP_NEGATIVE_REGULATION_OF_MUSCLE_HYPERTROPHY	1	1	0	37	79	17768	0
GOBP_POSITIVE_REGULATION_OF_MUSCLE_HYPERTROPHY	1	1	0	37	79	17768	0
GOBP_REGULATION_OF_MUSCLE_HYPERTROPHY	1	1	0	71	79	17734	0
GOBP_POSITIVE_REGULATION_OF_MUSCLE_ADAPTATION	1	1	0	14	79	17791	0
GOBP_NEGATIVE_REGULATION_OF_MUSCLE_ADAPTATION	1	1	0	12	79	17793	0
GOBP_SMOOTH_MUSCLE_ADAPTATION	0.021894938	1	1	4	78	17801	0.012658228
GOBP_REGULATION_OF_SOMITOGENESIS	1	1	0	6	79	17799	0
GOBP_MUSCLE_CELL_MIGRATION	1	1	0	104	79	17701	0
GOBP_SKELETAL_MUSCLE_SATELLITE_CELL_DIFFERENTIATION	1	1	0	7	79	17798	0
GOBP_REGULATION_OF_SKELETAL_MUSCLE_CONTRACTION	1	1	0	16	79	17789	0
GOBP_TONIC_SMOOTH_MUSCLE_CONTRACTION	1	1	0	11	79	17794	0
GOBP_PHASIC_SMOOTH_MUSCLE_CONTRACTION	1	1	0	23	79	17782	0
GOBP_RESPONSE_TO_ACTIVITY	0.250449432	1	1	64	78	17741	0.012658228
GOBP_INTESTINE_SMOOTH_MUSCLE_CONTRACTION	1	1	0	7	79	17798	0
GOBP_VASCULAR_ASSOCIATED_SMOOTH_MUSCLE_CONTRACTION	1	1	0	26	79	17779	0
GOBP_GASTRO_INTESTINAL_SYSTEM_SMOOTH_MUSCLE_CONTRACTION	1	1	0	11	79	17794	0
GOBP_URINARY_BLADDER_SMOOTH_MUSCLE_CONTRACTION	1	1	0	8	79	17797	0
GOBP_URINARY_TRACT_SMOOTH_MUSCLE_CONTRACTION	1	1	0	10	79	17795	0
GOBP_RESPONSE_TO_MUSCLE_ACTIVITY	1	1	0	21	79	17784	0
GOBP_RESPONSE_TO_INACTIVITY	1	1	0	12	79	17793	0
GOBP_STRIATED_MUSCLE_CELL_PROLIFERATION	1	1	0	72	79	17733	0
GOBP_SKELETAL_MUSCLE_CELL_PROLIFERATION	1	1	0	15	79	17790	0
GOBP_REGULATION_OF_SKELETAL_MUSCLE_CELL_PROLIFERATION	1	1	0	13	79	17792	0
GOBP_SKELETAL_MYOFIBRIL_ASSEMBLY	1	1	0	9	79	17796	0
GOBP_RESPONSE_TO_MUSCLE_INACTIVITY	1	1	0	9	79	17796	0
GOBP_RESPONSE_TO_STIMULUS_INVOLVED_IN_REGULATION_OF_MUSCLE_ADAPTATION	1	1	0	13	79	17792	0
GOBP_TRANSITION_BETWEEN_FAST_AND_SLOW_FIBER	1	1	0	9	79	17796	0
GOBP_STRIATED_MUSCLE_ADAPTATION	1	1	0	54	79	17751	0
GOBP_MUSCLE_ATROPHY	1	1	0	11	79	17794	0
GOBP_STRIATED_MUSCLE_ATROPHY	1	1	0	8	79	17797	0
GOBP_MUSCLE_HYPERTROPHY	0.361350135	1	1	100	78	17705	0.012658228
GOBP_SATELLITE_CELL_ACTIVATION_INVOLVED_IN_SKELETAL_MUSCLE_REGENERATION	1	1	0	5	79	17800	0
GOBP_MYOTUBE_DIFFERENTIATION	0.423549797	1	1	123	78	17682	0.012658228
GOBP_MYOTUBE_CELL_DEVELOPMENT	1	1	0	39	79	17766	0
GOBP_MYOBLAST_FUSION_INVOLVED_IN_SKELETAL_MUSCLE_REGENERATION	1	1	0	5	79	17800	0
GOBP_MYOTUBE_DIFFERENTIATION_INVOLVED_IN_SKELETAL_MUSCLE_REGENERATION	1	1	0	9	79	17796	0
GOBP_SMOOTH_MUSCLE_CELL_MIGRATION	1	1	0	91	79	17714	0
GOBP_POSITIVE_REGULATION_OF_SMOOTH_MUSCLE_CELL_MIGRATION	1	1	0	42	79	17763	0
GOBP_NEGATIVE_REGULATION_OF_SMOOTH_MUSCLE_CELL_MIGRATION	1	1	0	39	79	17766	0
GOBP_REGULATION_OF_LUNG_BLOOD_PRESSURE	1	1	0	5	79	17800	0
GOBP_HEPARAN_SULFATE_PROTEOGLYCAN_BIOSYNTHETIC_PROCESS	1	1	0	26	79	17779	0
GOBP_HEPARAN_SULFATE_PROTEOGLYCAN_BIOSYNTHETIC_PROCESS_POLYSACCHARIDE_CHAIN_BIOSYNTHETIC_PROCESS	1	1	0	8	79	17797	0
GOBP_HEPARAN_SULFATE_PROTEOGLYCAN_BIOSYNTHETIC_PROCESS_ENZYMATIC_MODIFICATION	1	1	0	6	79	17799	0
GOBP_DNA_INTEGRATION	1	1	0	10	79	17795	0
GOBP_GAS_TRANSPORT	1	1	0	21	79	17784	0
GOBP_CARBON_DIOXIDE_TRANSPORT	1	1	0	6	79	17799	0
GOBP_OXYGEN_TRANSPORT	1	1	0	15	79	17790	0
GOBP_COPPER_ION_IMPORT	1	1	0	6	79	17799	0
GOBP_MAGNESIUM_ION_TRANSPORT	1	1	0	18	79	17787	0
GOBP_ORGANIC_CATION_TRANSPORT	1	1	0	37	79	17768	0
GOBP_QUATERNARY_AMMONIUM_GROUP_TRANSPORT	1	1	0	15	79	17790	0
GOBP_INORGANIC_ANION_TRANSPORT	1	1	0	185	79	17620	0
GOBP_BICARBONATE_TRANSPORT	1	1	0	29	79	17776	0
GOBP_IODIDE_TRANSPORT	1	1	0	6	79	17799	0
GOBP_ORGANIC_ANION_TRANSPORT	1	1	0	362	79	17443	0
GOBP_HEXOSE_PHOSPHATE_TRANSPORT	1	1	0	7	79	17798	0
GOBP_MONOCARBOXYLIC_ACID_TRANSPORT	1	1	0	117	79	17688	0
GOBP_BILE_ACID_AND_BILE_SALT_TRANSPORT	1	1	0	31	79	17774	0
GOBP_OXALOACETATE_TRANSPORT	1	1	0	5	79	17800	0
GOBP_PROSTAGLANDIN_TRANSPORT	1	1	0	19	79	17786	0
GOBP_TAURINE_TRANSPORT	1	1	0	6	79	17799	0
GOBP_SIALIC_ACID_TRANSPORT	1	1	0	5	79	17800	0
GOBP_C4_DICARBOXYLATE_TRANSPORT	1	1	0	28	79	17777	0
GOBP_ALPHA_KETOGLUTARATE_TRANSPORT	1	1	0	5	79	17800	0
GOBP_URATE_TRANSPORT	1	1	0	7	79	17798	0
GOBP_ORGANOPHOSPHATE_ESTER_TRANSPORT	1	1	0	147	79	17658	0
GOBP_FRUCTOSE_TRANSMEMBRANE_TRANSPORT	1	1	0	6	79	17799	0
GOBP_NUCLEOTIDE_SUGAR_TRANSMEMBRANE_TRANSPORT	1	1	0	12	79	17793	0
GOBP_POLYOL_TRANSPORT	1	1	0	13	79	17792	0
GOBP_GLYCEROL_TRANSPORT	1	1	0	8	79	17797	0
GOBP_ACIDIC_AMINO_ACID_TRANSPORT	1	1	0	63	79	17742	0
GOBP_AROMATIC_AMINO_ACID_TRANSPORT	1	1	0	13	79	17792	0
GOBP_BASIC_AMINO_ACID_TRANSPORT	1	1	0	11	79	17794	0
GOBP_BRANCHED_CHAIN_AMINO_ACID_TRANSPORT	1	1	0	12	79	17793	0
GOBP_NEUTRAL_AMINO_ACID_TRANSPORT	1	1	0	51	79	17754	0
GOBP_L_AMINO_ACID_TRANSPORT	1	1	0	69	79	17736	0
GOBP_L_ALANINE_TRANSPORT	1	1	0	10	79	17795	0
GOBP_ASPARTATE_TRANSMEMBRANE_TRANSPORT	1	1	0	11	79	17794	0
GOBP_L_CYSTINE_TRANSPORT	1	1	0	5	79	17800	0
GOBP_GAMMA_AMINOBUTYRIC_ACID_TRANSPORT	1	1	0	17	79	17788	0
GOBP_L_GLUTAMATE_TRANSMEMBRANE_TRANSPORT	1	1	0	29	79	17776	0
GOBP_GLYCINE_TRANSPORT	1	1	0	13	79	17792	0
GOBP_LEUCINE_TRANSPORT	1	1	0	8	79	17797	0
GOBP_ORNITHINE_TRANSPORT	1	1	0	7	79	17798	0
GOBP_PROLINE_TRANSPORT	1	1	0	10	79	17795	0
GOBP_L_SERINE_TRANSPORT	1	1	0	9	79	17796	0
GOBP_TRYPTOPHAN_TRANSPORT	1	1	0	5	79	17800	0
GOBP_PEPTIDE_TRANSPORT	1	1	0	249	79	17556	0
GOBP_AMINE_TRANSPORT	1	1	0	100	79	17705	0
GOBP_AMINO_ACID_BETAINE_TRANSPORT	1	1	0	8	79	17797	0
GOBP_UREA_TRANSPORT	1	1	0	9	79	17796	0
GOBP_MONOAMINE_TRANSPORT	0.308090173	1	1	82	78	17723	0.012658228
GOBP_POLYAMINE_TRANSPORT	0.034803993	1	1	7	78	17798	0.012658228
GOBP_ORGANIC_ACID_TRANSPORT	1	1	0	323	79	17482	0
GOBP_ORGANIC_HYDROXY_COMPOUND_TRANSPORT	0.36109565	1	2	284	77	17521	0.025316456
GOBP_NUCLEOBASE_TRANSPORT	1	1	0	10	79	17795	0
GOBP_PYRIMIDINE_NUCLEOBASE_TRANSPORT	1	1	0	5	79	17800	0
GOBP_NUCLEOSIDE_TRANSPORT	1	1	0	9	79	17796	0
GOBP_PYRIMIDINE_NUCLEOSIDE_TRANSPORT	1	1	0	5	79	17800	0
GOBP_PURINE_NUCLEOTIDE_TRANSPORT	1	1	0	30	79	17775	0
GOBP_ADP_TRANSPORT	1	1	0	8	79	17797	0
GOBP_ATP_TRANSPORT	1	1	0	16	79	17789	0
GOBP_CHOLINE_TRANSPORT	1	1	0	9	79	17796	0
GOBP_DOPAMINE_TRANSPORT	1	1	0	51	79	17754	0
GOBP_NOREPINEPHRINE_TRANSPORT	0.092856359	1	1	21	78	17784	0.012658228
GOBP_CARNITINE_TRANSPORT	1	1	0	6	79	17799	0
GOBP_FOLIC_ACID_TRANSPORT	1	1	0	10	79	17795	0
GOBP_HEME_TRANSPORT	1	1	0	11	79	17794	0
GOBP_THIAMINE_TRANSPORT	1	1	0	5	79	17800	0
GOBP_COBALAMIN_TRANSPORT	1	1	0	8	79	17797	0
GOBP_FATTY_ACID_TRANSPORT	1	1	0	99	79	17706	0
GOBP_LONG_CHAIN_FATTY_ACID_TRANSPORT	1	1	0	66	79	17739	0
GOBP_LONG_CHAIN_FATTY_ACID_IMPORT_ACROSS_PLASMA_MEMBRANE	1	1	0	10	79	17795	0
GOBP_PHOSPHOLIPID_TRANSPORT	1	1	0	102	79	17703	0
GOBP_AMINOPHOSPHOLIPID_TRANSPORT	1	1	0	9	79	17796	0
GOBP_STEROL_TRANSPORT	0.443750495	1	1	131	78	17674	0.012658228
GOBP_NUCLEOBASE_CONTAINING_COMPOUND_TRANSPORT	0.621308438	1	1	217	78	17588	0.012658228
GOBP_COENZYME_A_METABOLIC_PROCESS	1	1	0	18	79	17787	0
GOBP_COENZYME_A_BIOSYNTHETIC_PROCESS	1	1	0	11	79	17794	0
GOBP_PANTOTHENATE_METABOLIC_PROCESS	1	1	0	5	79	17800	0
GOBP_FORMATE_METABOLIC_PROCESS	1	1	0	6	79	17799	0
GOBP_NUCLEOBASE_CONTAINING_SMALL_MOLECULE_INTERCONVERSION	1	1	0	8	79	17797	0
GOBP_DIADENOSINE_POLYPHOSPHATE_METABOLIC_PROCESS	1	1	0	8	79	17797	0
GOBP_DIADENOSINE_POLYPHOSPHATE_CATABOLIC_PROCESS	1	1	0	6	79	17799	0
GOBP_ENERGY_DERIVATION_BY_OXIDATION_OF_ORGANIC_COMPOUNDS	0.415960765	1	2	319	77	17486	0.025316456
GOBP_ATP_SYNTHESIS_COUPLED_PROTON_TRANSPORT	1	1	0	26	79	17779	0
GOBP_VIRAL_PROCESS	1	1	0	415	79	17390	0
GOBP_LIPID_CATABOLIC_PROCESS	1	1	0	328	79	17477	0
GOBP_DETECTION_OF_TEMPERATURE_STIMULUS	1	1	0	24	79	17781	0
GOBP_CELL_GROWTH	0.637994698	1	2	485	77	17320	0.025316456
GOBP_VESICLE_ORGANIZATION	1	1	0	306	79	17499	0
GOBP_CARBOHYDRATE_BIOSYNTHETIC_PROCESS	1	1	0	210	79	17595	0
GOBP_CARBOHYDRATE_CATABOLIC_PROCESS	1	1	0	154	79	17651	0
GOBP_ORGANIC_ACID_BIOSYNTHETIC_PROCESS	1	1	0	318	79	17487	0
GOBP_ORGANIC_ACID_CATABOLIC_PROCESS	1	1	0	243	79	17562	0
GOBP_RHODOPSIN_MEDIATED_SIGNALING_PATHWAY	1	1	0	13	79	17792	0
GOBP_MRNA_METABOLIC_PROCESS	0.83564242	1	2	723	77	17082	0.025316456
GOBP_SNRNA_METABOLIC_PROCESS	1	1	0	64	79	17741	0
GOBP_SNO_S_RNA_METABOLIC_PROCESS	1	1	0	17	79	17788	0
GOBP_RRNA_CATABOLIC_PROCESS	1	1	0	21	79	17784	0
GOBP_TRNA_CATABOLIC_PROCESS	1	1	0	13	79	17792	0
GOBP_SYNAPTIC_VESICLE_EXOCYTOSIS	1	1	0	108	79	17697	0
GOBP_SYNAPTIC_VESICLE_DOCKING	1	1	0	10	79	17795	0
GOBP_SYNAPTIC_VESICLE_PRIMING	1	1	0	19	79	17786	0
GOBP_POLYPRENOL_METABOLIC_PROCESS	1	1	0	8	79	17797	0
GOBP_MONOTERPENOID_METABOLIC_PROCESS	1	1	0	6	79	17799	0
GOBP_DITERPENOID_BIOSYNTHETIC_PROCESS	1	1	0	11	79	17794	0
GOBP_TERPENOID_BIOSYNTHETIC_PROCESS	1	1	0	17	79	17788	0
GOBP_TERPENOID_CATABOLIC_PROCESS	1	1	0	9	79	17796	0
GOBP_STEROL_METABOLIC_PROCESS	1	1	0	155	79	17650	0
GOBP_STEROL_BIOSYNTHETIC_PROCESS	1	1	0	66	79	17739	0
GOBP_GLYCOSIDE_METABOLIC_PROCESS	1	1	0	22	79	17783	0
GOBP_GLYCOSIDE_CATABOLIC_PROCESS	1	1	0	10	79	17795	0
GOBP_SNRNA_PROCESSING	1	1	0	36	79	17769	0
GOBP_SYNAPTIC_VESICLE_MATURATION	1	1	0	12	79	17793	0
GOBP_SYNAPTIC_VESICLE_UNCOATING	1	1	0	7	79	17798	0
GOBP_VESICLE_MEDIATED_TRANSPORT	0.974552504	1	3	1572	76	16233	0.037974684
GOBP_ENDOSOMAL_TRANSPORT	1	1	0	233	79	17572	0
GOBP_AXON_CHOICE_POINT_RECOGNITION	1	1	0	7	79	17798	0
GOBP_AXON_MIDLINE_CHOICE_POINT_RECOGNITION	1	1	0	5	79	17800	0
GOBP_IRON_SULFUR_CLUSTER_ASSEMBLY	1	1	0	26	79	17779	0
GOBP_TELOMERE_CAPPING	1	1	0	40	79	17765	0
GOBP_MACROAUTOPHAGY	1	1	0	310	79	17495	0
GOBP_LYSOSOMAL_MICROAUTOPHAGY	1	1	0	9	79	17796	0
GOBP_POSITIVE_REGULATION_OF_MACROAUTOPHAGY	1	1	0	73	79	17732	0
GOBP_AUTOPHAGOSOME_MEMBRANE_DOCKING	1	1	0	7	79	17798	0
GOBP_REGULATION_OF_MACROAUTOPHAGY	1	1	0	158	79	17647	0
GOBP_NEGATIVE_REGULATION_OF_MACROAUTOPHAGY	1	1	0	35	79	17770	0
GOBP_RNA_INTERFERENCE	1	1	0	18	79	17787	0
GOBP_PREASSEMBLY_OF_GPI_ANCHOR_IN_ER_MEMBRANE	1	1	0	8	79	17797	0
GOBP_ATTACHMENT_OF_GPI_ANCHOR_TO_PROTEIN	1	1	0	6	79	17799	0
GOBP_GAP_JUNCTION_ASSEMBLY	1	1	0	17	79	17788	0
GOBP_O_GLYCAN_PROCESSING	1	1	0	43	79	17762	0
GOBP_PHOSPHORYLATION	0.998253097	1	2	1853	77	15952	0.025316456
GOBP_DEPHOSPHORYLATION	1	1	0	425	79	17380	0
GOBP_FEMALE_MEIOSIS_CHROMOSOME_SEGREGATION	1	1	0	6	79	17799	0
GOBP_NEURON_REMODELING	1	1	0	14	79	17791	0
GOBP_MORPHOGENESIS_OF_EMBRYONIC_EPITHELIUM	0.142163145	1	2	148	77	17657	0.025316456
GOBP_CALCIUM_INDEPENDENT_CELL_CELL_ADHESION_VIA_PLASMA_MEMBRANE_CELL_ADHESION_MOLECULES	1	1	0	23	79	17782	0
GOBP_CALCIUM_DEPENDENT_CELL_CELL_ADHESION_VIA_PLASMA_MEMBRANE_CELL_ADHESION_MOLECULES	1	1	0	43	79	17762	0
GOBP_DENDRITE_DEVELOPMENT	1	1	0	231	79	17574	0
GOBP_SOMATIC_DIVERSIFICATION_OF_IMMUNOGLOBULINS	1	1	0	69	79	17736	0
GOBP_CELL_MIGRATION	0.921393823	1	4	1552	75	16253	0.050632911
GOBP_NEGATIVE_REGULATION_OF_TRANSCRIPTION_BY_RNA_POLYMERASE_I	1	1	0	6	79	17799	0
GOBP_CYTOSOLIC_TRANSPORT	1	1	0	173	79	17632	0
GOBP_PROTEIN_PROCESSING	1	1	0	242	79	17563	0
GOBP_PROTEIN_AUTOPROCESSING	1	1	0	27	79	17778	0
GOBP_BASE_CONVERSION_OR_SUBSTITUTION_EDITING	1	1	0	20	79	17785	0
GOBP_CYTIDINE_TO_URIDINE_EDITING	1	1	0	12	79	17793	0
GOBP_MRNA_MODIFICATION	1	1	0	28	79	17777	0
GOBP_PROTEIN_IMPORT_INTO_PEROXISOME_MATRIX	1	1	0	13	79	17792	0
GOBP_PEROXISOME_FISSION	1	1	0	10	79	17795	0
GOBP_HISTONE_MODIFICATION	0.89311503	1	1	497	78	17308	0.012658228
GOBP_HISTONE_METHYLATION	1	1	0	159	79	17646	0
GOBP_HISTONE_PHOSPHORYLATION	1	1	0	45	79	17760	0
GOBP_HISTONE_UBIQUITINATION	1	1	0	48	79	17757	0
GOBP_HISTONE_DEACETYLATION	1	1	0	99	79	17706	0
GOBP_HISTONE_DEPHOSPHORYLATION	1	1	0	8	79	17797	0
GOBP_HISTONE_DEUBIQUITINATION	1	1	0	40	79	17765	0
GOBP_NUCLEOSOME_POSITIONING	1	1	0	17	79	17788	0
GOBP_RAC_PROTEIN_SIGNAL_TRANSDUCTION	1	1	0	43	79	17762	0
GOBP_PROTEIN_SUMOYLATION	1	1	0	54	79	17751	0
GOBP_PROTEIN_DESUMOYLATION	1	1	0	9	79	17796	0
GOBP_POLY_A_PLUS_MRNA_EXPORT_FROM_NUCLEUS	1	1	0	23	79	17782	0
GOBP_CYTOCHROME_COMPLEX_ASSEMBLY	0.147458685	1	1	35	78	17770	0.012658228
GOBP_PROTEIN_NITROSYLATION	1	1	0	16	79	17789	0
GOBP_PROTEIN_IMPORT	0.607487625	1	1	209	78	17596	0.012658228
GOBP_RESPIRATORY_CHAIN_COMPLEX_III_ASSEMBLY	1	1	0	9	79	17796	0
GOBP_RESPONSE_TO_INSECTICIDE	1	1	0	7	79	17798	0
GOBP_PLASMA_MEMBRANE_PHOSPHOLIPID_SCRAMBLING	1	1	0	24	79	17781	0
GOBP_STEM_CELL_DIVISION	1	1	0	29	79	17776	0
GOBP_CALCIUM_ION_REGULATED_EXOCYTOSIS	1	1	0	65	79	17740	0
GOBP_REGULATION_OF_EXOCYTOSIS	1	1	0	206	79	17599	0
GOBP_REGULATION_OF_CALCIUM_ION_DEPENDENT_EXOCYTOSIS	1	1	0	40	79	17765	0
GOBP_PEPTIDYL_DIPHTHAMIDE_BIOSYNTHETIC_PROCESS_FROM_PEPTIDYL_HISTIDINE	1	1	0	8	79	17797	0
GOBP_PEPTIDYL_LYSINE_HYDROXYLATION	1	1	0	9	79	17796	0
GOBP_N_TERMINAL_PEPTIDYL_METHIONINE_ACETYLATION	1	1	0	7	79	17798	0
GOBP_PEPTIDYL_LYSINE_METHYLATION	1	1	0	144	79	17661	0
GOBP_PEPTIDYL_LYSINE_TRIMETHYLATION	1	1	0	57	79	17748	0
[truncated: 5,659 more rows]
