# Supplementary material for: Transformer for Gene Expression Modeling (T-GEM): An Interpretable Deep Learning Model for Gene Expression-Based Phenotype Predictions
Source: Cancers (Basel). 2022 Sep 29;14(19):4763. doi: 10.3390/cancers14194763 (PMC9562172; doi:10.3390/cancers14194763)
Supplement: Supplementary file 1 [file cancers-14-04763-s001.zip › cancers-1924785-supplementary/supplementary/enrich_res_l1_NK_cell.csv]

	p-value	Adjusted p-value	Significant (in gene set)	Non-significant (in gene set)	Significant (not in gene set)	Non-significant (not in gene set)
GOBP_CYTOPLASMIC_TRANSLATION	8.94E-51	6.85E-47	34	114	46	17690	0.425
GOBP_PEPTIDE_BIOSYNTHETIC_PROCESS	2.04E-31	7.81E-28	38	702	42	17102	0.475
GOBP_AMIDE_BIOSYNTHETIC_PROCESS	8.11E-29	2.07E-25	38	832	42	16972	0.475
GOBP_PEPTIDE_METABOLIC_PROCESS	3.89E-28	7.45E-25	38	870	42	16934	0.475
GOBP_CELLULAR_AMIDE_METABOLIC_PROCESS	5.25E-24	8.05E-21	38	1143	42	16661	0.475
GOBP_CELLULAR_MACROMOLECULE_BIOSYNTHETIC_PROCESS	8.75E-21	1.12E-17	39	1518	41	16286	0.4875
GOBP_ORGANONITROGEN_COMPOUND_BIOSYNTHETIC_PROCESS	2.10E-19	2.30E-16	39	1664	41	16140	0.4875
GOBP_RIBOSOME_BIOGENESIS	4.75E-12	4.54E-09	15	288	65	17516	0.1875
GOBP_RIBONUCLEOPROTEIN_COMPLEX_BIOGENESIS	1.31E-11	1.11E-08	17	437	63	17367	0.2125
GOBP_RIBOSOMAL_LARGE_SUBUNIT_BIOGENESIS	3.06E-11	2.34E-08	9	63	71	17741	0.1125
GOBP_RIBOSOME_ASSEMBLY	1.11E-08	7.70E-06	7	55	73	17749	0.0875
GOBP_RIBOSOMAL_LARGE_SUBUNIT_ASSEMBLY	1.18E-07	7.53E-05	5	22	75	17782	0.0625
GOBP_RIBONUCLEOPROTEIN_COMPLEX_SUBUNIT_ORGANIZATION	4.73E-07	0.000278347	9	205	71	17599	0.1125
GOBP_RRNA_METABOLIC_PROCESS	2.62E-06	0.001431574	9	254	71	17550	0.1125
GOBP_RIBOSOMAL_SMALL_SUBUNIT_BIOGENESIS	1.87E-05	0.009539185	5	68	75	17736	0.0625
GOBP_NCRNA_PROCESSING	6.38E-05	0.030544039	9	384	71	17420	0.1125
GOBP_NON_MEMBRANE_BOUNDED_ORGANELLE_ASSEMBLY	7.31E-05	0.032914286	9	391	71	17413	0.1125
GOBP_REGULATION_OF_CELLULAR_AMIDE_METABOLIC_PROCESS	0.000119126	0.050681632	10	518	70	17286	0.125
GOBP_TRANSLATIONAL_INITIATION	0.000201266	0.081120739	5	115	75	17689	0.0625
GOBP_SEQUESTERING_OF_IRON_ION	0.000408989	0.142365373	2	5	78	17799	0.025
GOBP_POSITIVE_REGULATION_OF_INTRINSIC_APOPTOTIC_SIGNALING_PATHWAY_IN_RESPONSE_TO_DNA_DAMAGE	0.000408989	0.142365373	2	5	78	17799	0.025
GOBP_POSITIVE_REGULATION_OF_INTRINSIC_APOPTOTIC_SIGNALING_PATHWAY_BY_P53_CLASS_MEDIATOR	0.000408989	0.142365373	2	5	78	17799	0.025
GOBP_CYTOPLASMIC_SEQUESTERING_OF_NF_KAPPAB	0.000543736	0.181040296	2	6	78	17798	0.025
GOBP_IRON_ION_HOMEOSTASIS	0.000570979	0.181204117	4	81	76	17723	0.05
GOBP_REGULATION_OF_CELLULAR_MACROMOLECULE_BIOSYNTHETIC_PROCESS	0.000591552	0.181204117	11	756	69	17048	0.1375
GOBP_NCRNA_METABOLIC_PROCESS	0.000622007	0.183205101	9	525	71	17279	0.1125
GOBP_SEQUESTERING_OF_ACTIN_MONOMERS	0.000868796	0.246416416	2	8	78	17796	0.025
GOBP_NEGATIVE_REGULATION_OF_UBIQUITIN_PROTEIN_LIGASE_ACTIVITY	0.001266855	0.346484864	2	10	78	17794	0.025
GOBP_CELL_KILLING	0.001511169	0.399052754	5	182	75	17622	0.0625
GOBP_PROTEIN_STABILIZATION	0.001658635	0.423394317	5	186	75	17618	0.0625
GOBP_TRANSLATIONAL_ELONGATION	0.002014479	0.467481113	3	53	77	17751	0.0375
GOBP_CYTOPLASMIC_SEQUESTERING_OF_TRANSCRIPTION_FACTOR	0.001997982	0.467481113	2	13	78	17791	0.025
GOBP_REGULATION_OF_UBIQUITIN_PROTEIN_TRANSFERASE_ACTIVITY	0.002014479	0.467481113	3	53	77	17751	0.0375
GOBP_IRON_ION_TRANSPORT	0.002339907	0.497750203	3	56	77	17748	0.0375
GOBP_REGULATION_OF_PROTEIN_STABILITY	0.002328209	0.497750203	6	296	74	17508	0.075
GOBP_SEQUESTERING_OF_METAL_ION	0.002276796	0.497750203	2	14	78	17790	0.025
GOBP_POSITIVE_REGULATION_OF_INTRINSIC_APOPTOTIC_SIGNALING_PATHWAY	0.002573921	0.532731991	3	58	77	17746	0.0375
GOBP_EMBRYONIC_BRAIN_DEVELOPMENT	0.002886136	0.581632306	2	16	78	17788	0.025
GOBP_RIBOSOMAL_SMALL_SUBUNIT_ASSEMBLY	0.00321635	0.601562998	2	17	78	17787	0.025
GOBP_CELLULAR_IRON_ION_HOMEOSTASIS	0.003220695	0.601562998	3	63	77	17741	0.0375
GOBP_NEGATIVE_REGULATION_OF_ACTIN_FILAMENT_POLYMERIZATION	0.003084151	0.601562998	3	62	77	17742	0.0375
GOBP_TRANSITION_METAL_ION_HOMEOSTASIS	0.003500958	0.638341414	4	135	76	17669	0.05
GOBP_POSITIVE_REGULATION_OF_TRANSLATION	0.003684326	0.656152839	4	137	76	17667	0.05
GOBP_NEGATIVE_REGULATION_OF_PROTEIN_CONTAINING_COMPLEX_ASSEMBLY	0.004070436	0.692697791	4	141	76	17663	0.05
GOBP_POSITIVE_REGULATION_OF_INFLAMMATORY_RESPONSE	0.004070436	0.692697791	4	141	76	17663	0.05
GOBP_CYTOPLASMIC_SEQUESTERING_OF_PROTEIN	0.00430732	0.701818212	2	20	78	17784	0.025
GOBP_NEGATIVE_REGULATION_OF_UBIQUITIN_PROTEIN_TRANSFERASE_ACTIVITY	0.00430732	0.701818212	2	20	78	17784	0.025
GOBP_POSITIVE_REGULATION_OF_MRNA_SPLICING_VIA_SPLICEOSOME	0.004703912	0.75046992	2	21	78	17783	0.025
GOBP_POSITIVE_REGULATION_OF_GENE_EXPRESSION	0.004807123	0.751284663	12	1135	68	16669	0.15
GOBP_REGULATION_OF_UBIQUITIN_PROTEIN_LIGASE_ACTIVITY	0.00511672	0.783676806	2	22	78	17782	0.025
GOBP_NEGATIVE_REGULATION_OF_PROTEIN_POLYMERIZATION	0.005529672	0.830318225	3	77	77	17727	0.0375
GOBP_MATURATION_OF_LSU_RRNA	0.006927143	0.98237151	2	26	78	17778	0.025
GOBP_POSITIVE_REGULATION_OF_CELLULAR_AMIDE_METABOLIC_PROCESS	0.006689862	0.98237151	4	163	76	17641	0.05
GOBP_POSITIVE_REGULATION_OF_SIGNAL_TRANSDUCTION_BY_P53_CLASS_MEDIATOR	0.006927143	0.98237151	2	26	78	17778	0.025
GOBP_MITOCHONDRIAL_GENOME_MAINTENANCE	1	1	0	23	80	17781	0
GOBP_REPRODUCTION	0.999168998	1	1	1513	79	16291	0.0125
GOBP_SINGLE_STRAND_BREAK_REPAIR	1	1	0	12	80	17792	0
GOBP_REGULATION_OF_DNA_RECOMBINATION	1	1	0	131	80	17673	0
GOBP_REGULATION_OF_MITOTIC_RECOMBINATION	1	1	0	7	80	17797	0
GOBP_VERY_LONG_CHAIN_FATTY_ACID_METABOLIC_PROCESS	1	1	0	35	80	17769	0
GOBP_TRANSITION_METAL_ION_TRANSPORT	0.0116517	1	3	102	77	17702	0.0375
GOBP_UREA_CYCLE	1	1	0	10	80	17794	0
GOBP_CITRULLINE_METABOLIC_PROCESS	1	1	0	8	80	17796	0
GOBP_RIBOSOMAL_SUBUNIT_EXPORT_FROM_NUCLEUS	1	1	0	14	80	17790	0
GOBP_RIBOSOMAL_LARGE_SUBUNIT_EXPORT_FROM_NUCLEUS	1	1	0	7	80	17797	0
GOBP_RIBOSOMAL_SMALL_SUBUNIT_EXPORT_FROM_NUCLEUS	1	1	0	8	80	17796	0
GOBP_MITOTIC_SISTER_CHROMATID_SEGREGATION	1	1	0	173	80	17631	0
GOBP_CELL_CYCLE_CHECKPOINT_SIGNALING	0.535035615	1	1	169	79	17635	0.0125
GOBP_DNA_REPLICATION_CHECKPOINT_SIGNALING	1	1	0	17	80	17787	0
GOBP_REGULATION_OF_TRANSCRIPTION_INVOLVED_IN_G1_S_TRANSITION_OF_MITOTIC_CELL_CYCLE	1	1	0	21	80	17783	0
GOBP_SULFUR_AMINO_ACID_METABOLIC_PROCESS	1	1	0	33	80	17771	0
GOBP_SULFUR_AMINO_ACID_BIOSYNTHETIC_PROCESS	1	1	0	17	80	17787	0
GOBP_SULFUR_AMINO_ACID_CATABOLIC_PROCESS	1	1	0	10	80	17794	0
GOBP_SULFUR_AMINO_ACID_TRANSPORT	1	1	0	9	80	17795	0
GOBP_NEGATIVE_REGULATION_OF_TRANSCRIPTION_BY_RNA_POLYMERASE_II	0.986249293	1	1	930	79	16874	0.0125
GOBP_RRNA_MODIFICATION	1	1	0	37	80	17767	0
GOBP_MAPK_CASCADE	0.874968201	1	2	790	78	17014	0.025
GOBP_NUCLEAR_TRANSCRIBED_MRNA_CATABOLIC_PROCESS_NONSENSE_MEDIATED_DECAY	1	1	0	40	80	17764	0
GOBP_PROTEIN_POLYUBIQUITINATION	1	1	0	244	80	17560	0
GOBP_MEIOTIC_SPINDLE_ORGANIZATION	1	1	0	15	80	17789	0
GOBP_MICROTUBULE_CYTOSKELETON_ORGANIZATION	0.787080427	1	2	640	78	17164	0.025
GOBP_SPLICEOSOMAL_TRI_SNRNP_COMPLEX_ASSEMBLY	1	1	0	25	80	17779	0
GOBP_SPLICEOSOMAL_COMPLEX_ASSEMBLY	0.292453498	1	1	76	79	17728	0.0125
GOBP_ALLANTOIN_METABOLIC_PROCESS	1	1	0	8	80	17796	0
GOBP_MITOCHONDRIAL_FISSION	1	1	0	40	80	17764	0
GOBP_PEPTIDOGLYCAN_METABOLIC_PROCESS	1	1	0	6	80	17798	0
GOBP_POLYSACCHARIDE_BIOSYNTHETIC_PROCESS	1	1	0	75	80	17729	0
GOBP_POLYSACCHARIDE_CATABOLIC_PROCESS	1	1	0	19	80	17785	0
GOBP_MITOTIC_CELL_CYCLE	0.77385152	1	3	897	77	16907	0.0375
GOBP_MITOTIC_CYTOKINESIS	1	1	0	71	80	17733	0
GOBP_NUCLEAR_TRANSCRIBED_MRNA_CATABOLIC_PROCESS_DEADENYLATION_DEPENDENT_DECAY	1	1	0	63	80	17741	0
GOBP_NUCLEAR_TRANSCRIBED_MRNA_POLY_A_TAIL_SHORTENING	1	1	0	28	80	17776	0
GOBP_DEADENYLATION_DEPENDENT_DECAPPING_OF_NUCLEAR_TRANSCRIBED_MRNA	1	1	0	10	80	17794	0
GOBP_NUCLEAR_TRANSCRIBED_MRNA_CATABOLIC_PROCESS_EXONUCLEOLYTIC	1	1	0	19	80	17785	0
GOBP_RETROGRADE_TRANSPORT_VESICLE_RECYCLING_WITHIN_GOLGI	1	1	0	9	80	17795	0
GOBP_RESPONSE_TO_REACTIVE_OXYGEN_SPECIES	0.601415983	1	1	203	79	17601	0.0125
GOBP_RESPONSE_TO_OXYGEN_RADICAL	1	1	0	29	80	17775	0
GOBP_PROTEIN_DENEDDYLATION	1	1	0	10	80	17794	0
GOBP_FORMATION_OF_QUADRUPLE_SL_U4_U5_U6_SNRNP	1	1	0	10	80	17794	0
GOBP_RNA_SPLICING_VIA_TRANSESTERIFICATION_REACTIONS	0.056299622	1	4	318	76	17486	0.05
GOBP_ALTERNATIVE_MRNA_SPLICING_VIA_SPLICEOSOME	0.046600246	1	2	75	78	17729	0.025
GOBP_REGULATION_OF_ALTERNATIVE_MRNA_SPLICING_VIA_SPLICEOSOME	0.029588056	1	2	58	78	17746	0.025
GOBP_SPLICEOSOMAL_SNRNP_ASSEMBLY	0.201063423	1	1	49	79	17755	0.0125
GOBP_MRNA_3_SPLICE_SITE_RECOGNITION	1	1	0	6	80	17798	0
GOBP_SPLICEOSOMAL_CONFORMATIONAL_CHANGES_TO_GENERATE_CATALYTIC_CONFORMATION	1	1	0	5	80	17799	0
GOBP_RNA_SPLICING_VIA_ENDONUCLEOLYTIC_CLEAVAGE_AND_LIGATION	1	1	0	11	80	17793	0
GOBP_MRNA_5_SPLICE_SITE_RECOGNITION	1	1	0	23	80	17781	0
GOBP_PROTEIN_PEPTIDYL_PROLYL_ISOMERIZATION	1	1	0	42	80	17762	0
GOBP_REGULATION_OF_HISTONE_H3_K36_METHYLATION	1	1	0	7	80	17797	0
GOBP_AUTOPHAGY_OF_MITOCHONDRION	0.32665401	1	1	87	79	17717	0.0125
GOBP_MITOPHAGY	0.141504271	1	1	33	79	17771	0.0125
GOBP_ENDONUCLEOLYTIC_CLEAVAGE_IN_ITS1_TO_SEPARATE_SSU_RRNA_FROM_5_8S_RRNA_AND_LSU_RRNA_FROM_TRICISTRONIC_RRNA_TRANSCRIPT_SSU_RRNA_5_8S_RRNA_LSU_RRNA	0.039555243	1	1	8	79	17796	0.0125
GOBP_ENZYME_DIRECTED_RRNA_PSEUDOURIDINE_SYNTHESIS	1	1	0	6	80	17798	0
GOBP_MATURATION_OF_5_8S_RRNA	0.145351871	1	1	34	79	17770	0.0125
GOBP_MATURATION_OF_SSU_RRNA_FROM_TRICISTRONIC_RRNA_TRANSCRIPT_SSU_RRNA_5_8S_RRNA_LSU_RRNA	0.152996057	1	1	36	79	17768	0.0125
GOBP_MATURATION_OF_LSU_RRNA_FROM_TRICISTRONIC_RRNA_TRANSCRIPT_SSU_RRNA_5_8S_RRNA_LSU_RRNA	0.065062881	1	1	14	79	17790	0.0125
GOBP_MATURATION_OF_5_8S_RRNA_FROM_TRICISTRONIC_RRNA_TRANSCRIPT_SSU_RRNA_5_8S_RRNA_LSU_RRNA	0.102075042	1	1	23	79	17781	0.0125
GOBP_CLEAVAGE_INVOLVED_IN_RRNA_PROCESSING	0.114087925	1	1	26	79	17778	0.0125
GOBP_ENDONUCLEOLYTIC_CLEAVAGE_INVOLVED_IN_RRNA_PROCESSING	0.065062881	1	1	14	79	17790	0.0125
GOBP_ENDONUCLEOLYTIC_CLEAVAGE_IN_5_ETS_OF_TRICISTRONIC_RRNA_TRANSCRIPT_SSU_RRNA_5_8S_RRNA_LSU_RRNA	1	1	0	7	80	17797	0
GOBP_SMALL_NUCLEOLAR_RIBONUCLEOPROTEIN_COMPLEX_ASSEMBLY	1	1	0	12	80	17792	0
GOBP_BOX_C_D_SNORNP_ASSEMBLY	1	1	0	10	80	17794	0
GOBP_EMBRYONIC_AXIS_SPECIFICATION	1	1	0	43	80	17761	0
GOBP_RESOLUTION_OF_MEIOTIC_RECOMBINATION_INTERMEDIATES	1	1	0	17	80	17787	0
GOBP_TELOMERE_MAINTENANCE_VIA_RECOMBINATION	1	1	0	15	80	17789	0
GOBP_TELOMERE_MAINTENANCE	0.447874333	1	1	131	79	17673	0.0125
GOBP_RECOMBINATIONAL_REPAIR	1	1	0	164	80	17640	0
GOBP_DOUBLE_STRAND_BREAK_REPAIR_VIA_BREAK_INDUCED_REPLICATION	1	1	0	12	80	17792	0
GOBP_DNA_DOUBLE_STRAND_BREAK_PROCESSING	1	1	0	19	80	17785	0
GOBP_DNA_SYNTHESIS_INVOLVED_IN_DNA_REPAIR	1	1	0	37	80	17767	0
GOBP_DNA_CATABOLIC_PROCESS_ENDONUCLEOLYTIC	1	1	0	26	80	17778	0
GOBP_DNA_CATABOLIC_PROCESS_EXONUCLEOLYTIC	1	1	0	5	80	17799	0
GOBP_SISTER_CHROMATID_SEGREGATION	1	1	0	207	80	17597	0
GOBP_REGULATION_OF_GLUTAMINE_FAMILY_AMINO_ACID_METABOLIC_PROCESS	1	1	0	8	80	17796	0
GOBP_CELL_MORPHOGENESIS	0.990271536	1	1	1003	79	16801	0.0125
GOBP_CELL_MORPHOGENESIS_INVOLVED_IN_DIFFERENTIATION	0.96133358	1	1	710	79	17094	0.0125
GOBP_CYTOKINESIS	1	1	0	174	80	17630	0
GOBP_NUCLEAR_TRANSCRIBED_MRNA_CATABOLIC_PROCESS	1	1	0	123	80	17681	0
GOBP_MITOCHONDRIAL_RNA_CATABOLIC_PROCESS	1	1	0	6	80	17798	0
GOBP_MITOCHONDRIAL_RNA_METABOLIC_PROCESS	1	1	0	49	80	17755	0
GOBP_REGULATION_OF_MITOCHONDRIAL_RNA_CATABOLIC_PROCESS	1	1	0	5	80	17799	0
GOBP_MITOCHONDRIAL_RNA_PROCESSING	1	1	0	20	80	17784	0
GOBP_MITOCHONDRIAL_RNA_3_END_PROCESSING	1	1	0	5	80	17799	0
GOBP_RNA_5_END_PROCESSING	1	1	0	23	80	17781	0
GOBP_RRNA_5_END_PROCESSING	1	1	0	5	80	17799	0
GOBP_TRANSCRIPTION_DEPENDENT_TETHERING_OF_RNA_POLYMERASE_II_GENE_DNA_AT_NUCLEAR_PERIPHERY	1	1	0	6	80	17798	0
GOBP_RESPONSE_TO_ACID_CHEMICAL	1	1	0	129	80	17675	0
GOBP_RNA_POLYMERASE_I_PREINITIATION_COMPLEX_ASSEMBLY	1	1	0	9	80	17795	0
GOBP_FORMATION_OF_EXTRACHROMOSOMAL_CIRCULAR_DNA	1	1	0	15	80	17789	0
GOBP_GUANINE_NUCLEOTIDE_TRANSPORT	1	1	0	8	80	17796	0
GOBP_SKELETAL_SYSTEM_DEVELOPMENT	0.907426351	1	1	522	79	17282	0.0125
GOBP_OSSIFICATION	1	1	0	419	80	17385	0
GOBP_NEUROTRANSMITTER_UPTAKE	1	1	0	43	80	17761	0
GOBP_REGULATION_OF_NEUROTRANSMITTER_LEVELS	1	1	0	214	80	17590	0
GOBP_ACTION_POTENTIAL	1	1	0	143	80	17661	0
GOBP_RNA_METHYLATION	1	1	0	83	80	17721	0
GOBP_PSEUDOURIDINE_SYNTHESIS	1	1	0	18	80	17786	0
GOBP_CILIUM_OR_FLAGELLUM_DEPENDENT_CELL_MOTILITY	1	1	0	149	80	17655	0
GOBP_OVARIAN_FOLLICLE_DEVELOPMENT	1	1	0	57	80	17747	0
GOBP_OVULATION_FROM_OVARIAN_FOLLICLE	1	1	0	10	80	17794	0
GOBP_ANTRAL_OVARIAN_FOLLICLE_GROWTH	1	1	0	9	80	17795	0
GOBP_LUTEINIZATION	1	1	0	12	80	17792	0
GOBP_LUTEOLYSIS	1	1	0	7	80	17797	0
GOBP_OOCYTE_MATURATION	1	1	0	27	80	17777	0
GOBP_FATTY_ACID_ALPHA_OXIDATION	1	1	0	7	80	17797	0
GOBP_RESPONSE_TO_PROTOZOAN	0.114087925	1	1	26	79	17778	0.0125
GOBP_BRANCHING_INVOLVED_IN_BLOOD_VESSEL_MORPHOGENESIS	1	1	0	35	80	17769	0
GOBP_VASCULOGENESIS	1	1	0	80	80	17724	0
GOBP_GANGLIOSIDE_METABOLIC_PROCESS	1	1	0	26	80	17778	0
GOBP_GANGLIOSIDE_BIOSYNTHETIC_PROCESS	1	1	0	16	80	17788	0
GOBP_MICROTUBULE_BUNDLE_FORMATION	1	1	0	119	80	17685	0
GOBP_OSTEOBLAST_DIFFERENTIATION	1	1	0	241	80	17563	0
GOBP_UROGENITAL_SYSTEM_DEVELOPMENT	1	1	0	353	80	17451	0
GOBP_METANEPHROS_DEVELOPMENT	1	1	0	89	80	17715	0
GOBP_TEMPERATURE_HOMEOSTASIS	1	1	0	177	80	17627	0
GOBP_FEVER_GENERATION	1	1	0	11	80	17793	0
GOBP_AMEBOIDAL_TYPE_CELL_MIGRATION	0.63918467	1	2	480	78	17324	0.025
GOBP_REGULATION_OF_CHROMATIN_ASSEMBLY_OR_DISASSEMBLY	1	1	0	36	80	17768	0
GOBP_ACROSOME_ASSEMBLY	1	1	0	18	80	17786	0
GOBP_LONG_CHAIN_FATTY_ACID_METABOLIC_PROCESS	1	1	0	111	80	17693	0
GOBP_CELLULAR_GLUCOSE_HOMEOSTASIS	0.502385064	1	1	154	79	17650	0.0125
GOBP_TRNA_5_LEADER_REMOVAL	1	1	0	13	80	17791	0
GOBP_HISTAMINE_METABOLIC_PROCESS	1	1	0	6	80	17798	0
GOBP_GASTRIC_ACID_SECRETION	1	1	0	18	80	17786	0
GOBP_IN_UTERO_EMBRYONIC_DEVELOPMENT	1	1	0	389	80	17415	0
GOBP_GASTRULATION_WITH_MOUTH_FORMING_SECOND	1	1	0	26	80	17778	0
GOBP_FORMATION_OF_PRIMARY_GERM_LAYER	1	1	0	123	80	17681	0
GOBP_ENDODERM_FORMATION	1	1	0	55	80	17749	0
GOBP_CELL_FATE_SPECIFICATION	1	1	0	96	80	17708	0
GOBP_CELL_FATE_DETERMINATION	1	1	0	43	80	17761	0
GOBP_MESODERMAL_CELL_FATE_COMMITMENT	1	1	0	17	80	17787	0
GOBP_ENDODERMAL_CELL_FATE_COMMITMENT	1	1	0	15	80	17789	0
GOBP_ENDODERMAL_CELL_FATE_SPECIFICATION	1	1	0	8	80	17796	0
GOBP_FORMATION_OF_TRANSLATION_PREINITIATION_COMPLEX	0.048133232	1	1	10	79	17794	0.0125
GOBP_MORPHOGENESIS_OF_A_POLARIZED_EPITHELIUM	1	1	0	96	80	17708	0
GOBP_EYE_PHOTORECEPTOR_CELL_DIFFERENTIATION	1	1	0	45	80	17759	0
GOBP_NEURAL_CREST_CELL_MIGRATION	1	1	0	60	80	17744	0
GOBP_SOMITOGENESIS	1	1	0	65	80	17739	0
GOBP_SOMITE_SPECIFICATION	1	1	0	5	80	17799	0
GOBP_ORGAN_INDUCTION	1	1	0	24	80	17780	0
GOBP_MORPHOGENESIS_OF_A_BRANCHING_STRUCTURE	1	1	0	199	80	17605	0
GOBP_NEURON_MIGRATION	1	1	0	164	80	17640	0
GOBP_MEMBRANE_RAFT_ASSEMBLY	1	1	0	11	80	17793	0
GOBP_ESTABLISHMENT_OF_LYMPHOCYTE_POLARITY	1	1	0	14	80	17790	0
GOBP_IMMUNOLOGICAL_SYNAPSE_FORMATION	1	1	0	15	80	17789	0
GOBP_MYELOID_DENDRITIC_CELL_ACTIVATION	1	1	0	29	80	17775	0
GOBP_MICROGLIAL_CELL_ACTIVATION	0.01875572	1	2	45	78	17759	0.025
GOBP_CELL_ACTIVATION	0.115762382	1	8	1087	72	16717	0.1
GOBP_LEUKOCYTE_HOMEOSTASIS	0.329680964	1	1	88	79	17716	0.0125
GOBP_PLASMA_MEMBRANE_REPAIR	1	1	0	24	80	17780	0
GOBP_NATURAL_KILLER_CELL_DIFFERENTIATION	1	1	0	24	80	17780	0
GOBP_NEUTROPHIL_HOMEOSTASIS	1	1	0	16	80	17788	0
GOBP_NEUTROPHIL_APOPTOTIC_PROCESS	1	1	0	7	80	17797	0
GOBP_B_CELL_HOMEOSTASIS	1	1	0	31	80	17773	0
GOBP_B_CELL_APOPTOTIC_PROCESS	1	1	0	26	80	17778	0
GOBP_NATURAL_KILLER_CELL_PROLIFERATION	1	1	0	14	80	17790	0
GOBP_ANTIBODY_DEPENDENT_CELLULAR_CYTOTOXICITY	1	1	0	5	80	17799	0
GOBP_CYTOKINE_PRODUCTION	0.165566459	1	6	822	74	16982	0.075
GOBP_NEGATIVE_REGULATION_OF_CYTOKINE_PRODUCTION	0.488105355	1	2	363	78	17441	0.025
GOBP_POSITIVE_REGULATION_OF_CYTOKINE_PRODUCTION	0.062070425	1	5	471	75	17333	0.0625
GOBP_SEROTONIN_SECRETION	1	1	0	9	80	17795	0
GOBP_HISTAMINE_SECRETION	1	1	0	12	80	17792	0
GOBP_MESONEPHROS_DEVELOPMENT	1	1	0	99	80	17705	0
GOBP_BLASTOCYST_DEVELOPMENT	1	1	0	113	80	17691	0
GOBP_BLASTOCYST_FORMATION	1	1	0	43	80	17761	0
GOBP_INNER_CELL_MASS_CELL_DIFFERENTIATION	1	1	0	7	80	17797	0
GOBP_TROPHECTODERMAL_CELL_DIFFERENTIATION	1	1	0	19	80	17785	0
GOBP_BLASTOCYST_GROWTH	1	1	0	21	80	17783	0
GOBP_INNER_CELL_MASS_CELL_PROLIFERATION	1	1	0	13	80	17791	0
GOBP_RELEASE_OF_CYTOCHROME_C_FROM_MITOCHONDRIA	1	1	0	56	80	17748	0
GOBP_EPITHELIAL_TO_MESENCHYMAL_TRANSITION	0.52223737	1	1	163	79	17641	0.0125
GOBP_NEURAL_PLATE_MORPHOGENESIS	1	1	0	5	80	17799	0
GOBP_NEURAL_PLATE_DEVELOPMENT	1	1	0	8	80	17796	0
GOBP_NEURAL_TUBE_FORMATION	0.079033952	1	2	102	78	17702	0.025
GOBP_NEURAL_FOLD_FORMATION	1	1	0	6	80	17798	0
GOBP_PROTEIN_INSERTION_INTO_MITOCHONDRIAL_MEMBRANE_INVOLVED_IN_APOPTOTIC_SIGNALING_PATHWAY	1	1	0	6	80	17798	0
GOBP_PHAGOLYSOSOME_ASSEMBLY	1	1	0	17	80	17787	0
GOBP_NK_T_CELL_DIFFERENTIATION	1	1	0	10	80	17794	0
GOBP_NK_T_CELL_PROLIFERATION	1	1	0	9	80	17795	0
GOBP_COMPLEMENT_ACTIVATION_LECTIN_PATHWAY	1	1	0	12	80	17792	0
GOBP_RESPONSE_TO_YEAST	1	1	0	7	80	17797	0
GOBP_RECEPTOR_RECYCLING	1	1	0	33	80	17771	0
GOBP_ENDOTHELIAL_CELL_DEVELOPMENT	1	1	0	69	80	17735	0
GOBP_ENDOTHELIAL_CELL_MORPHOGENESIS	1	1	0	11	80	17793	0
GOBP_PLACENTA_DEVELOPMENT	0.486383156	1	1	147	79	17657	0.0125
GOBP_EMBRYONIC_PLACENTA_DEVELOPMENT	1	1	0	88	80	17716	0
GOBP_MATERNAL_PLACENTA_DEVELOPMENT	1	1	0	33	80	17771	0
GOBP_RETINA_HOMEOSTASIS	0.301947453	1	1	79	79	17725	0.0125
GOBP_LEUKOCYTE_MEDIATED_CYTOTOXICITY	0.020543897	1	3	127	77	17677	0.0375
GOBP_REGULATION_OF_LEUKOCYTE_MEDIATED_CYTOTOXICITY	0.055581378	1	2	83	78	17721	0.025
GOBP_T_CELL_MEDIATED_CYTOTOXICITY	0.201063423	1	1	49	79	17755	0.0125
GOBP_REGULATION_OF_T_CELL_MEDIATED_CYTOTOXICITY	0.164335911	1	1	39	79	17765	0.0125
GOBP_NEGATIVE_REGULATION_OF_T_CELL_MEDIATED_CYTOTOXICITY	1	1	0	10	80	17794	0
GOBP_POSITIVE_REGULATION_OF_T_CELL_MEDIATED_CYTOTOXICITY	0.125942076	1	1	29	79	17775	0.0125
GOBP_REGULATION_OF_RECEPTOR_RECYCLING	1	1	0	22	80	17782	0
GOBP_NEGATIVE_REGULATION_OF_RECEPTOR_RECYCLING	1	1	0	5	80	17799	0
GOBP_POSITIVE_REGULATION_OF_RECEPTOR_RECYCLING	1	1	0	12	80	17792	0
GOBP_B_1_B_CELL_DIFFERENTIATION	1	1	0	5	80	17799	0
GOBP_REGULATION_OF_PROTEIN_PHOSPHORYLATION	0.878673996	1	3	1101	77	16703	0.0375
GOBP_POSITIVE_REGULATION_OF_PROTEIN_PHOSPHORYLATION	0.635807915	1	3	723	77	17081	0.0375
GOBP_ENDOTHELIAL_CELL_PROLIFERATION	1	1	0	201	80	17603	0
GOBP_NEGATIVE_REGULATION_OF_ENDOTHELIAL_CELL_PROLIFERATION	1	1	0	77	80	17727	0
GOBP_POSITIVE_REGULATION_OF_ENDOTHELIAL_CELL_PROLIFERATION	1	1	0	111	80	17693	0
GOBP_POSTSYNAPTIC_MEMBRANE_ORGANIZATION	1	1	0	36	80	17768	0
GOBP_VASCULATURE_DEVELOPMENT	1	1	0	819	80	16985	0
GOBP_LYMPH_VESSEL_DEVELOPMENT	1	1	0	30	80	17774	0
GOBP_LYMPHANGIOGENESIS	1	1	0	18	80	17786	0
GOBP_REGULATION_OF_CELL_MATRIX_ADHESION	1	1	0	123	80	17681	0
GOBP_NEGATIVE_REGULATION_OF_CELL_MATRIX_ADHESION	1	1	0	40	80	17764	0
GOBP_POSITIVE_REGULATION_OF_CELL_MATRIX_ADHESION	1	1	0	55	80	17749	0
GOBP_BLOOD_VESSEL_MATURATION	1	1	0	8	80	17796	0
GOBP_POSITIVE_REGULATION_OF_NEUROTRANSMITTER_SECRETION	1	1	0	17	80	17787	0
GOBP_SYNAPTIC_TRANSMISSION_DOPAMINERGIC	1	1	0	27	80	17777	0
GOBP_STARTLE_RESPONSE	1	1	0	24	80	17780	0
GOBP_SUCKLING_BEHAVIOR	1	1	0	12	80	17792	0
GOBP_BLOOD_VESSEL_REMODELING	1	1	0	46	80	17758	0
GOBP_RESPONSE_TO_AMPHETAMINE	1	1	0	30	80	17774	0
GOBP_NERVOUS_SYSTEM_PROCESS_INVOLVED_IN_REGULATION_OF_SYSTEMIC_ARTERIAL_BLOOD_PRESSURE	1	1	0	14	80	17790	0
GOBP_RENAL_SYSTEM_PROCESS_INVOLVED_IN_REGULATION_OF_BLOOD_VOLUME	1	1	0	15	80	17789	0
GOBP_REGULATION_OF_SYSTEMIC_ARTERIAL_BLOOD_PRESSURE_BY_HORMONE	1	1	0	38	80	17766	0
GOBP_REGULATION_OF_SYSTEMIC_ARTERIAL_BLOOD_PRESSURE_BY_CIRCULATORY_RENIN_ANGIOTENSIN	1	1	0	16	80	17788	0
GOBP_REGULATION_OF_SYSTEMIC_ARTERIAL_BLOOD_PRESSURE_BY_VASOPRESSIN	1	1	0	5	80	17799	0
GOBP_REGULATION_OF_SYSTEMIC_ARTERIAL_BLOOD_PRESSURE_BY_NOREPINEPHRINE_EPINEPHRINE	1	1	0	9	80	17795	0
GOBP_RENIN_SECRETION_INTO_BLOOD_STREAM	1	1	0	6	80	17798	0
GOBP_REGULATION_OF_ANGIOTENSIN_LEVELS_IN_BLOOD	1	1	0	9	80	17795	0
GOBP_MORPHOGENESIS_OF_AN_EPITHELIUM	0.672959661	1	2	511	78	17293	0.025
GOBP_MORPHOGENESIS_OF_AN_EPITHELIAL_SHEET	1	1	0	59	80	17745	0
GOBP_REGULATION_OF_BLOOD_VOLUME_BY_RENIN_ANGIOTENSIN	1	1	0	9	80	17795	0
GOBP_RESPONSE_TO_DIETARY_EXCESS	1	1	0	29	80	17775	0
GOBP_REDUCTION_OF_FOOD_INTAKE_IN_RESPONSE_TO_DIETARY_EXCESS	1	1	0	6	80	17798	0
GOBP_DIET_INDUCED_THERMOGENESIS	1	1	0	12	80	17792	0
GOBP_REGULATION_OF_THE_FORCE_OF_HEART_CONTRACTION	1	1	0	26	80	17778	0
GOBP_REGULATION_OF_HEART_RATE	1	1	0	105	80	17699	0
GOBP_REGULATION_OF_SODIUM_ION_TRANSPORT	0.33269448	1	1	89	79	17715	0.0125
GOBP_G_PROTEIN_COUPLED_RECEPTOR_INTERNALIZATION	1	1	0	15	80	17789	0
GOBP_BRAIN_RENIN_ANGIOTENSIN_SYSTEM	1	1	0	5	80	17799	0
GOBP_REGULATION_OF_L_GLUTAMATE_IMPORT_ACROSS_PLASMA_MEMBRANE	1	1	0	7	80	17797	0
GOBP_SPROUTING_ANGIOGENESIS	1	1	0	189	80	17615	0
GOBP_CELL_MIGRATION_INVOLVED_IN_SPROUTING_ANGIOGENESIS	1	1	0	94	80	17710	0
GOBP_BLOOD_VESSEL_ENDOTHELIAL_CELL_PROLIFERATION_INVOLVED_IN_SPROUTING_ANGIOGENESIS	1	1	0	55	80	17749	0
GOBP_POSITIVE_REGULATION_OF_NEUROBLAST_PROLIFERATION	1	1	0	24	80	17780	0
GOBP_POSITIVE_REGULATION_OF_MESENCHYMAL_CELL_PROLIFERATION	1	1	0	23	80	17781	0
GOBP_CHONDROCYTE_DIFFERENTIATION	1	1	0	110	80	17694	0
GOBP_CHONDROCYTE_DEVELOPMENT	1	1	0	31	80	17773	0
GOBP_EPITHELIAL_CELL_DEVELOPMENT	1	1	0	208	80	17596	0
GOBP_COLUMNAR_CUBOIDAL_EPITHELIAL_CELL_DIFFERENTIATION	1	1	0	92	80	17712	0
GOBP_COLUMNAR_CUBOIDAL_EPITHELIAL_CELL_DEVELOPMENT	1	1	0	44	80	17760	0
GOBP_GLANDULAR_EPITHELIAL_CELL_DIFFERENTIATION	1	1	0	54	80	17750	0
GOBP_GLANDULAR_EPITHELIAL_CELL_DEVELOPMENT	1	1	0	29	80	17775	0
GOBP_COLUMNAR_CUBOIDAL_EPITHELIAL_CELL_MATURATION	1	1	0	6	80	17798	0
GOBP_EPITHELIAL_CELL_MATURATION	1	1	0	15	80	17789	0
GOBP_OPTIC_CUP_MORPHOGENESIS_INVOLVED_IN_CAMERA_TYPE_EYE_DEVELOPMENT	1	1	0	7	80	17797	0
GOBP_OSTEOBLAST_DEVELOPMENT	1	1	0	18	80	17786	0
GOBP_REGULATION_OF_OXIDATIVE_PHOSPHORYLATION	1	1	0	24	80	17780	0
GOBP_PROTEIN_DEPALMITOYLATION	1	1	0	10	80	17794	0
GOBP_REGULATION_OF_RESPIRATORY_GASEOUS_EXCHANGE_BY_NERVOUS_SYSTEM_PROCESS	1	1	0	13	80	17791	0
GOBP_LENS_DEVELOPMENT_IN_CAMERA_TYPE_EYE	1	1	0	86	80	17718	0
GOBP_LENS_MORPHOGENESIS_IN_CAMERA_TYPE_EYE	1	1	0	22	80	17782	0
GOBP_REGULATION_OF_RECEPTOR_INTERNALIZATION	1	1	0	59	80	17745	0
GOBP_NEGATIVE_REGULATION_OF_RECEPTOR_INTERNALIZATION	1	1	0	17	80	17787	0
GOBP_POSITIVE_REGULATION_OF_RECEPTOR_INTERNALIZATION	1	1	0	28	80	17776	0
GOBP_AUDITORY_RECEPTOR_CELL_MORPHOGENESIS	1	1	0	18	80	17786	0
GOBP_TRNA_WOBBLE_BASE_MODIFICATION	1	1	0	18	80	17786	0
GOBP_TRNA_WOBBLE_URIDINE_MODIFICATION	1	1	0	15	80	17789	0
GOBP_STORE_OPERATED_CALCIUM_ENTRY	1	1	0	21	80	17783	0
GOBP_AGGRESSIVE_BEHAVIOR	1	1	0	8	80	17796	0
GOBP_THYROID_HORMONE_MEDIATED_SIGNALING_PATHWAY	1	1	0	8	80	17796	0
GOBP_OSTEOCLAST_PROLIFERATION	1	1	0	8	80	17796	0
GOBP_CYTOPLASMIC_TRANSLATIONAL_ELONGATION	0.056635558	1	1	12	79	17792	0.0125
GOBP_CYTOPLASMIC_TRANSLATIONAL_INITIATION	0.114087925	1	1	26	79	17778	0.0125
GOBP_CAP_DEPENDENT_TRANSLATIONAL_INITIATION	1	1	0	5	80	17799	0
GOBP_SOMATIC_DIVERSIFICATION_OF_IMMUNE_RECEPTORS	1	1	0	82	80	17722	0
GOBP_SOMATIC_DIVERSIFICATION_OF_IMMUNOGLOBULINS_INVOLVED_IN_IMMUNE_RESPONSE	1	1	0	52	80	17752	0
GOBP_ACTIVATION_OF_INNATE_IMMUNE_RESPONSE	0.229293792	1	1	57	79	17747	0.0125
GOBP_PATTERN_RECOGNITION_RECEPTOR_SIGNALING_PATHWAY	0.555617812	1	1	179	79	17625	0.0125
GOBP_TOLL_LIKE_RECEPTOR_SIGNALING_PATHWAY	0.432709997	1	1	125	79	17679	0.0125
GOBP_INNATE_IMMUNE_RESPONSE_IN_MUCOSA	1	1	0	27	80	17777	0
GOBP_NATURAL_KILLER_CELL_MEDIATED_IMMUNITY	0.289260598	1	1	75	79	17729	0.0125
GOBP_POSITIVE_REGULATION_OF_DEFENSE_RESPONSE_TO_VIRUS_BY_HOST	1	1	0	31	80	17773	0
GOBP_LEUKOCYTE_CHEMOTAXIS_INVOLVED_IN_INFLAMMATORY_RESPONSE	1	1	0	8	80	17796	0
GOBP_RESPONSE_TO_MOLECULE_OF_BACTERIAL_ORIGIN	0.472045872	1	2	352	78	17452	0.025
GOBP_RESPONSE_TO_MOLECULE_OF_FUNGAL_ORIGIN	1	1	0	5	80	17799	0
GOBP_HEMATOPOIETIC_PROGENITOR_CELL_DIFFERENTIATION	1	1	0	123	80	17681	0
GOBP_WOUND_HEALING_INVOLVED_IN_INFLAMMATORY_RESPONSE	1	1	0	9	80	17795	0
GOBP_CONNECTIVE_TISSUE_REPLACEMENT_INVOLVED_IN_INFLAMMATORY_RESPONSE_WOUND_HEALING	1	1	0	7	80	17797	0
GOBP_LYMPHOCYTE_ANERGY	1	1	0	8	80	17796	0
GOBP_ADAPTIVE_IMMUNE_RESPONSE	0.9627516	1	1	718	79	17086	0.0125
GOBP_ORGAN_OR_TISSUE_SPECIFIC_IMMUNE_RESPONSE	1	1	0	41	80	17763	0
GOBP_IMMUNE_EFFECTOR_PROCESS	0.179078256	1	5	663	75	17141	0.0625
GOBP_ACTIVATION_OF_IMMUNE_RESPONSE	0.508108672	1	2	377	78	17427	0.025
GOBP_LYMPHOCYTE_HOMEOSTASIS	0.253185786	1	1	64	79	17740	0.0125
GOBP_MYELOID_CELL_HOMEOSTASIS	0.162178857	1	2	159	78	17645	0.025
GOBP_CELL_ACTIVATION_INVOLVED_IN_IMMUNE_RESPONSE	0.0414973	1	4	287	76	17517	0.05
GOBP_MYELOID_LEUKOCYTE_ACTIVATION	0.281567573	1	2	232	78	17572	0.025
GOBP_MYELOID_CELL_ACTIVATION_INVOLVED_IN_IMMUNE_RESPONSE	0.347562544	1	1	94	79	17710	0.0125
GOBP_MAST_CELL_ACTIVATION_INVOLVED_IN_IMMUNE_RESPONSE	1	1	0	55	80	17749	0
GOBP_MACROPHAGE_ACTIVATION_INVOLVED_IN_IMMUNE_RESPONSE	0.077564659	1	1	17	79	17787	0.0125
GOBP_NEUTROPHIL_ACTIVATION_INVOLVED_IN_IMMUNE_RESPONSE	0.089901328	1	1	20	79	17784	0.0125
GOBP_LYMPHOCYTE_ACTIVATION_INVOLVED_IN_IMMUNE_RESPONSE	0.06200957	1	3	199	77	17605	0.0375
GOBP_T_CELL_ACTIVATION_INVOLVED_IN_IMMUNE_RESPONSE	0.406517023	1	1	115	79	17689	0.0125
GOBP_T_CELL_ACTIVATION_VIA_T_CELL_RECEPTOR_CONTACT_WITH_ANTIGEN_BOUND_TO_MHC_MOLECULE_ON_ANTIGEN_PRESENTING_CELL	1	1	0	10	80	17794	0
GOBP_T_CELL_DIFFERENTIATION_INVOLVED_IN_IMMUNE_RESPONSE	1	1	0	76	80	17728	0
GOBP_T_HELPER_CELL_LINEAGE_COMMITMENT	1	1	0	17	80	17787	0
GOBP_T_CELL_PROLIFERATION_INVOLVED_IN_IMMUNE_RESPONSE	0.02216961	1	1	4	79	17800	0.0125
GOBP_B_CELL_ACTIVATION_INVOLVED_IN_IMMUNE_RESPONSE	0.32055955	1	1	85	79	17719	0.0125
GOBP_GERMINAL_CENTER_B_CELL_DIFFERENTIATION	1	1	0	8	80	17796	0
GOBP_MARGINAL_ZONE_B_CELL_DIFFERENTIATION	1	1	0	9	80	17795	0
GOBP_PLASMA_CELL_DIFFERENTIATION	0.030900925	1	1	6	79	17798	0.0125
GOBP_MYELOID_PROGENITOR_CELL_DIFFERENTIATION	1	1	0	7	80	17797	0
GOBP_LYMPHOID_PROGENITOR_CELL_DIFFERENTIATION	1	1	0	22	80	17782	0
GOBP_B_CELL_PROLIFERATION_INVOLVED_IN_IMMUNE_RESPONSE	1	1	0	6	80	17798	0
GOBP_NATURAL_KILLER_CELL_ACTIVATION_INVOLVED_IN_IMMUNE_RESPONSE	0.137639567	1	1	32	79	17772	0.0125
GOBP_B_CELL_LINEAGE_COMMITMENT	1	1	0	6	80	17798	0
GOBP_IMMATURE_B_CELL_DIFFERENTIATION	1	1	0	11	80	17793	0
GOBP_PRO_B_CELL_DIFFERENTIATION	1	1	0	12	80	17792	0
GOBP_MATURE_B_CELL_DIFFERENTIATION	0.141504271	1	1	33	79	17771	0.0125
GOBP_RESPONSE_TO_TUMOR_CELL	0.164335911	1	1	39	79	17765	0.0125
GOBP_HISTAMINE_PRODUCTION_INVOLVED_IN_INFLAMMATORY_RESPONSE	1	1	0	10	80	17794	0
GOBP_DEFENSE_RESPONSE_TO_TUMOR_CELL	1	1	0	11	80	17793	0
GOBP_T_CELL_LINEAGE_COMMITMENT	1	1	0	28	80	17776	0
GOBP_CD4_POSITIVE_CD25_POSITIVE_ALPHA_BETA_REGULATORY_T_CELL_DIFFERENTIATION	1	1	0	8	80	17796	0
GOBP_CYTOKINE_PRODUCTION_INVOLVED_IN_IMMUNE_RESPONSE	0.364972917	1	1	100	79	17704	0.0125
GOBP_T_CELL_CYTOKINE_PRODUCTION	0.156792791	1	1	37	79	17767	0.0125
GOBP_NATURAL_KILLER_CELL_CYTOKINE_PRODUCTION	1	1	0	9	80	17795	0
GOBP_DENDRITIC_CELL_CYTOKINE_PRODUCTION	1	1	0	17	80	17787	0
GOBP_MYELOID_DENDRITIC_CELL_CYTOKINE_PRODUCTION	1	1	0	7	80	17797	0
GOBP_IMMUNOGLOBULIN_PRODUCTION	0.625945044	1	1	217	79	17587	0.0125
GOBP_IMMUNOGLOBULIN_PRODUCTION_INVOLVED_IN_IMMUNOGLOBULIN_MEDIATED_IMMUNE_RESPONSE	0.279596285	1	1	72	79	17732	0.0125
GOBP_DENDRITIC_CELL_CHEMOTAXIS	1	1	0	26	80	17778	0
GOBP_MYELOID_DENDRITIC_CELL_CHEMOTAXIS	1	1	0	5	80	17799	0
GOBP_IMMUNE_RESPONSE_TO_TUMOR_CELL	0.106097102	1	1	24	79	17780	0.0125
GOBP_NATURAL_KILLER_CELL_MEDIATED_IMMUNE_RESPONSE_TO_TUMOR_CELL	0.043853737	1	1	9	79	17795	0.0125
GOBP_T_CELL_MEDIATED_IMMUNE_RESPONSE_TO_TUMOR_CELL	1	1	0	10	80	17794	0
GOBP_ANTIGEN_PROCESSING_AND_PRESENTATION_OF_PEPTIDE_ANTIGEN_VIA_MHC_CLASS_IB	0.030900925	1	1	6	79	17798	0.0125
GOBP_COMPLEMENT_RECEPTOR_MEDIATED_SIGNALING_PATHWAY	1	1	0	13	80	17791	0
GOBP_FC_RECEPTOR_MEDIATED_STIMULATORY_SIGNALING_PATHWAY	1	1	0	33	80	17771	0
GOBP_IMMUNE_COMPLEX_CLEARANCE	1	1	0	5	80	17799	0
GOBP_INFLAMMATORY_RESPONSE_TO_ANTIGENIC_STIMULUS	1	1	0	75	80	17729	0
GOBP_ACUTE_INFLAMMATORY_RESPONSE_TO_ANTIGENIC_STIMULUS	1	1	0	25	80	17779	0
GOBP_PRODUCTION_OF_MOLECULAR_MEDIATOR_OF_IMMUNE_RESPONSE	0.757241555	1	1	312	79	17492	0.0125
GOBP_LEUKOCYTE_MEDIATED_IMMUNITY	0.328086405	1	3	448	77	17356	0.0375
GOBP_MYELOID_LEUKOCYTE_MEDIATED_IMMUNITY	0.381924346	1	1	106	79	17698	0.0125
GOBP_TYPE_II_HYPERSENSITIVITY	1	1	0	6	80	17798	0
GOBP_NEUTROPHIL_MEDIATED_IMMUNITY	1	1	0	37	80	17767	0
GOBP_EOSINOPHIL_MEDIATED_IMMUNITY	1	1	0	8	80	17796	0
GOBP_LYMPHOCYTE_MEDIATED_IMMUNITY	0.476455003	1	2	355	78	17449	0.025
GOBP_HUMORAL_IMMUNE_RESPONSE_MEDIATED_BY_CIRCULATING_IMMUNOGLOBULIN	1	1	0	114	80	17690	0
GOBP_T_CELL_MEDIATED_IMMUNITY	0.395708584	1	1	111	79	17693	0.0125
GOBP_T_CELL_ANTIGEN_PROCESSING_AND_PRESENTATION	1	1	0	6	80	17798	0
GOBP_ADAPTIVE_IMMUNE_RESPONSE_BASED_ON_SOMATIC_RECOMBINATION_OF_IMMUNE_RECEPTORS_BUILT_FROM_IMMUNOGLOBULIN_SUPERFAMILY_DOMAINS	0.806828232	1	1	362	79	17442	0.0125
GOBP_TOLERANCE_INDUCTION_DEPENDENT_UPON_IMMUNE_RESPONSE	1	1	0	6	80	17798	0
GOBP_GERMINAL_CENTER_FORMATION	1	1	0	14	80	17790	0
GOBP_DENDRITIC_CELL_ANTIGEN_PROCESSING_AND_PRESENTATION	1	1	0	15	80	17789	0
GOBP_ANTIGEN_PROCESSING_AND_PRESENTATION_OF_PEPTIDE_ANTIGEN_VIA_MHC_CLASS_I	0.122008201	1	1	28	79	17776	0.0125
GOBP_ANTIGEN_PROCESSING_AND_PRESENTATION_VIA_MHC_CLASS_IB	0.060858554	1	1	13	79	17791	0.0125
GOBP_ANTIGEN_PROCESSING_AND_PRESENTATION_OF_EXOGENOUS_PEPTIDE_ANTIGEN	0.156792791	1	1	37	79	17767	0.0125
GOBP_ANTIGEN_PROCESSING_AND_PRESENTATION_OF_ENDOGENOUS_PEPTIDE_ANTIGEN	0.081695121	1	1	18	79	17786	0.0125
GOBP_ANTIGEN_PROCESSING_AND_PRESENTATION_OF_ENDOGENOUS_PEPTIDE_ANTIGEN_VIA_MHC_CLASS_I_VIA_ER_PATHWAY	1	1	0	8	80	17796	0
GOBP_PEPTIDE_ANTIGEN_ASSEMBLY_WITH_MHC_PROTEIN_COMPLEX	0.085807317	1	1	19	79	17785	0.0125
GOBP_PEPTIDE_ANTIGEN_ASSEMBLY_WITH_MHC_CLASS_II_PROTEIN_COMPLEX	0.06924862	1	1	15	79	17789	0.0125
GOBP_ANTIGEN_PROCESSING_AND_PRESENTATION_OF_PEPTIDE_OR_POLYSACCHARIDE_ANTIGEN_VIA_MHC_CLASS_II	0.149182441	1	1	35	79	17769	0.0125
GOBP_TOLERANCE_INDUCTION	1	1	0	31	80	17773	0
GOBP_TOLERANCE_INDUCTION_TO_SELF_ANTIGEN	1	1	0	6	80	17798	0
GOBP_T_CELL_TOLERANCE_INDUCTION	1	1	0	15	80	17789	0
GOBP_IMMUNE_SYSTEM_DEVELOPMENT	0.262587002	1	6	959	74	16845	0.075
GOBP_LEUKOCYTE_DIFFERENTIATION	0.23476032	1	4	549	76	17255	0.05
GOBP_LEUKOCYTE_MIGRATION_INVOLVED_IN_INFLAMMATORY_RESPONSE	1	1	0	19	80	17785	0
GOBP_HYPERSENSITIVITY	1	1	0	13	80	17791	0
GOBP_ACUTE_INFLAMMATORY_RESPONSE	0.39842878	1	1	112	79	17692	0.0125
GOBP_PRODUCTION_OF_MOLECULAR_MEDIATOR_INVOLVED_IN_INFLAMMATORY_RESPONSE	0.362103387	1	1	99	79	17705	0.0125
GOBP_CYTOKINE_PRODUCTION_INVOLVED_IN_INFLAMMATORY_RESPONSE	1	1	0	75	80	17729	0
GOBP_RESPIRATORY_BURST_INVOLVED_IN_INFLAMMATORY_RESPONSE	1	1	0	8	80	17796	0
GOBP_CHRONIC_INFLAMMATORY_RESPONSE	1	1	0	17	80	17787	0
GOBP_MONOCYTE_CHEMOTAXIS	1	1	0	70	80	17734	0
GOBP_SOMATIC_DIVERSIFICATION_OF_IMMUNE_RECEPTORS_VIA_SOMATIC_MUTATION	1	1	0	16	80	17788	0
GOBP_SOMATIC_DIVERSIFICATION_OF_T_CELL_RECEPTOR_GENES	1	1	0	5	80	17799	0
GOBP_MYELOID_LEUKOCYTE_DIFFERENTIATION	0.61387281	1	1	210	79	17594	0.0125
GOBP_PLATELET_DEGRANULATION	1	1	0	9	80	17795	0
GOBP_REGULATION_OF_ANTIGEN_PROCESSING_AND_PRESENTATION	1	1	0	20	80	17784	0
GOBP_NEGATIVE_REGULATION_OF_ANTIGEN_PROCESSING_AND_PRESENTATION	1	1	0	9	80	17795	0
GOBP_POSITIVE_REGULATION_OF_ANTIGEN_PROCESSING_AND_PRESENTATION	1	1	0	9	80	17795	0
GOBP_REGULATION_OF_ANTIGEN_PROCESSING_AND_PRESENTATION_OF_PEPTIDE_OR_POLYSACCHARIDE_ANTIGEN_VIA_MHC_CLASS_II	1	1	0	5	80	17799	0
GOBP_REGULATION_OF_ANTIGEN_PROCESSING_AND_PRESENTATION_OF_PEPTIDE_ANTIGEN	1	1	0	6	80	17798	0
GOBP_REGULATION_OF_DENDRITIC_CELL_ANTIGEN_PROCESSING_AND_PRESENTATION	1	1	0	11	80	17793	0
GOBP_POSITIVE_REGULATION_OF_DENDRITIC_CELL_ANTIGEN_PROCESSING_AND_PRESENTATION	1	1	0	7	80	17797	0
GOBP_REGULATION_OF_GERMINAL_CENTER_FORMATION	1	1	0	8	80	17796	0
GOBP_REGULATION_OF_IMMUNOGLOBULIN_PRODUCTION	1	1	0	75	80	17729	0
GOBP_NEGATIVE_REGULATION_OF_IMMUNOGLOBULIN_PRODUCTION	1	1	0	12	80	17792	0
GOBP_POSITIVE_REGULATION_OF_IMMUNOGLOBULIN_PRODUCTION	1	1	0	52	80	17752	0
GOBP_REGULATION_OF_TOLERANCE_INDUCTION	1	1	0	20	80	17784	0
GOBP_POSITIVE_REGULATION_OF_TOLERANCE_INDUCTION	1	1	0	12	80	17792	0
GOBP_POSITIVE_REGULATION_OF_T_CELL_TOLERANCE_INDUCTION	1	1	0	9	80	17795	0
GOBP_REGULATION_OF_ACUTE_INFLAMMATORY_RESPONSE	0.190215822	1	1	46	79	17758	0.0125
GOBP_NEGATIVE_REGULATION_OF_ACUTE_INFLAMMATORY_RESPONSE	1	1	0	12	80	17792	0
GOBP_POSITIVE_REGULATION_OF_ACUTE_INFLAMMATORY_RESPONSE	0.114087925	1	1	26	79	17778	0.0125
GOBP_REGULATION_OF_CHRONIC_INFLAMMATORY_RESPONSE	1	1	0	10	80	17794	0
GOBP_NEGATIVE_REGULATION_OF_CHRONIC_INFLAMMATORY_RESPONSE	1	1	0	5	80	17799	0
GOBP_RESPIRATORY_BURST_INVOLVED_IN_DEFENSE_RESPONSE	1	1	0	15	80	17789	0
GOBP_REGULATION_OF_IMMUNE_SYSTEM_PROCESS	0.628390803	1	6	1429	74	16375	0.075
GOBP_NEGATIVE_REGULATION_OF_IMMUNE_SYSTEM_PROCESS	0.5702192	1	2	423	78	17381	0.025
GOBP_POSITIVE_REGULATION_OF_IMMUNE_SYSTEM_PROCESS	0.592187979	1	4	913	76	16891	0.05
GOBP_REGULATION_OF_LEUKOCYTE_MIGRATION	1	1	0	219	80	17585	0
GOBP_NEGATIVE_REGULATION_OF_LEUKOCYTE_MIGRATION	1	1	0	52	80	17752	0
GOBP_POSITIVE_REGULATION_OF_LEUKOCYTE_MIGRATION	1	1	0	141	80	17663	0
GOBP_REGULATION_OF_LEUKOCYTE_CHEMOTAXIS	1	1	0	124	80	17680	0
GOBP_NEGATIVE_REGULATION_OF_LEUKOCYTE_CHEMOTAXIS	1	1	0	23	80	17781	0
GOBP_POSITIVE_REGULATION_OF_LEUKOCYTE_CHEMOTAXIS	1	1	0	94	80	17710	0
GOBP_REGULATION_OF_CELLULAR_EXTRAVASATION	1	1	0	40	80	17764	0
GOBP_NEGATIVE_REGULATION_OF_CELLULAR_EXTRAVASATION	1	1	0	9	80	17795	0
GOBP_POSITIVE_REGULATION_OF_CELLULAR_EXTRAVASATION	1	1	0	18	80	17786	0
GOBP_REGULATION_OF_IMMUNE_EFFECTOR_PROCESS	0.473517996	1	2	353	78	17451	0.025
GOBP_NEGATIVE_REGULATION_OF_IMMUNE_EFFECTOR_PROCESS	1	1	0	112	80	17692	0
GOBP_POSITIVE_REGULATION_OF_IMMUNE_EFFECTOR_PROCESS	0.308057864	1	2	248	78	17556	0.025
GOBP_REGULATION_OF_PRODUCTION_OF_MOLECULAR_MEDIATOR_OF_IMMUNE_RESPONSE	0.532926335	1	1	168	79	17636	0.0125
GOBP_NEGATIVE_REGULATION_OF_PRODUCTION_OF_MOLECULAR_MEDIATOR_OF_IMMUNE_RESPONSE	1	1	0	38	80	17766	0
GOBP_POSITIVE_REGULATION_OF_PRODUCTION_OF_MOLECULAR_MEDIATOR_OF_IMMUNE_RESPONSE	0.422372699	1	1	121	79	17683	0.0125
GOBP_REGULATION_OF_LEUKOCYTE_MEDIATED_IMMUNITY	0.286542907	1	2	235	78	17569	0.025
GOBP_NEGATIVE_REGULATION_OF_LEUKOCYTE_MEDIATED_IMMUNITY	1	1	0	67	80	17737	0
GOBP_POSITIVE_REGULATION_OF_LEUKOCYTE_MEDIATED_IMMUNITY	0.128339028	1	2	137	78	17667	0.025
GOBP_REGULATION_OF_LYMPHOCYTE_MEDIATED_IMMUNITY	0.545441737	1	1	174	79	17630	0.0125
GOBP_NEGATIVE_REGULATION_OF_LYMPHOCYTE_MEDIATED_IMMUNITY	1	1	0	55	80	17749	0
GOBP_POSITIVE_REGULATION_OF_LYMPHOCYTE_MEDIATED_IMMUNITY	0.409189166	1	1	116	79	17688	0.0125
GOBP_REGULATION_OF_T_CELL_MEDIATED_IMMUNITY	0.32665401	1	1	87	79	17717	0.0125
GOBP_NEGATIVE_REGULATION_OF_T_CELL_MEDIATED_IMMUNITY	1	1	0	27	80	17777	0
GOBP_POSITIVE_REGULATION_OF_T_CELL_MEDIATED_IMMUNITY	0.232752588	1	1	58	79	17746	0.0125
GOBP_REGULATION_OF_B_CELL_MEDIATED_IMMUNITY	1	1	0	62	80	17742	0
GOBP_NEGATIVE_REGULATION_OF_B_CELL_MEDIATED_IMMUNITY	1	1	0	16	80	17788	0
GOBP_POSITIVE_REGULATION_OF_B_CELL_MEDIATED_IMMUNITY	1	1	0	41	80	17763	0
GOBP_REGULATION_OF_NATURAL_KILLER_CELL_MEDIATED_IMMUNITY	1	1	0	50	80	17754	0
GOBP_NEGATIVE_REGULATION_OF_NATURAL_KILLER_CELL_MEDIATED_IMMUNITY	1	1	0	20	80	17784	0
GOBP_POSITIVE_REGULATION_OF_NATURAL_KILLER_CELL_MEDIATED_IMMUNITY	1	1	0	32	80	17772	0
GOBP_NEGATIVE_REGULATION_OF_CYTOKINE_PRODUCTION_INVOLVED_IN_IMMUNE_RESPONSE	1	1	0	27	80	17777	0
GOBP_POSITIVE_REGULATION_OF_CYTOKINE_PRODUCTION_INVOLVED_IN_IMMUNE_RESPONSE	0.266508409	1	1	68	79	17736	0.0125
GOBP_NEGATIVE_REGULATION_OF_T_CELL_CYTOKINE_PRODUCTION	1	1	0	11	80	17793	0
GOBP_POSITIVE_REGULATION_OF_T_CELL_CYTOKINE_PRODUCTION	0.11010137	1	1	25	79	17779	0.0125
GOBP_POSITIVE_REGULATION_OF_DENDRITIC_CELL_CYTOKINE_PRODUCTION	1	1	0	12	80	17792	0
GOBP_CYTOPLASMIC_PATTERN_RECOGNITION_RECEPTOR_SIGNALING_PATHWAY	0.239624259	1	1	60	79	17744	0.0125
GOBP_MYD88_DEPENDENT_TOLL_LIKE_RECEPTOR_SIGNALING_PATHWAY	1	1	0	24	80	17780	0
GOBP_MYD88_INDEPENDENT_TOLL_LIKE_RECEPTOR_SIGNALING_PATHWAY	1	1	0	14	80	17790	0
GOBP_INNATE_IMMUNE_RESPONSE_ACTIVATING_SIGNAL_TRANSDUCTION	0.118056843	1	1	27	79	17777	0.0125
GOBP_REGULATION_OF_ANTIMICROBIAL_HUMORAL_RESPONSE	1	1	0	11	80	17793	0
GOBP_POSITIVE_REGULATION_OF_ANTIMICROBIAL_HUMORAL_RESPONSE	1	1	0	8	80	17796	0
GOBP_REGULATION_OF_MYELOID_LEUKOCYTE_DIFFERENTIATION	0.409189166	1	1	116	79	17688	0.0125
GOBP_NEGATIVE_REGULATION_OF_MYELOID_LEUKOCYTE_DIFFERENTIATION	1	1	0	49	80	17755	0
GOBP_POSITIVE_REGULATION_OF_MYELOID_LEUKOCYTE_DIFFERENTIATION	0.218824753	1	1	54	79	17750	0.0125
GOBP_IMMUNE_RESPONSE_REGULATING_SIGNALING_PATHWAY	0.362464805	1	3	476	77	17328	0.0375
GOBP_IMMUNE_RESPONSE_INHIBITING_SIGNAL_TRANSDUCTION	1	1	0	11	80	17793	0
GOBP_IMMUNE_RESPONSE_INHIBITING_CELL_SURFACE_RECEPTOR_SIGNALING_PATHWAY	1	1	0	9	80	17795	0
GOBP_IMMUNE_RESPONSE_REGULATING_CELL_SURFACE_RECEPTOR_SIGNALING_PATHWAY	0.422173633	1	2	319	78	17485	0.025
GOBP_FC_RECEPTOR_MEDIATED_INHIBITORY_SIGNALING_PATHWAY	1	1	0	5	80	17799	0
GOBP_ANTIMICROBIAL_PEPTIDE_PRODUCTION	1	1	0	9	80	17795	0
GOBP_ANTIBACTERIAL_PEPTIDE_PRODUCTION	1	1	0	7	80	17797	0
GOBP_NEGATIVE_REGULATION_OF_PEPTIDE_SECRETION	1	1	0	40	80	17764	0
GOBP_POSITIVE_REGULATION_OF_PEPTIDE_SECRETION	1	1	0	93	80	17711	0
GOBP_POSITIVE_REGULATION_OF_ANTIBACTERIAL_PEPTIDE_PRODUCTION	1	1	0	5	80	17799	0
GOBP_REGULATION_OF_ADAPTIVE_IMMUNE_RESPONSE	0.57143353	1	1	187	79	17617	0.0125
GOBP_NEGATIVE_REGULATION_OF_ADAPTIVE_IMMUNE_RESPONSE	1	1	0	59	80	17745	0
GOBP_POSITIVE_REGULATION_OF_ADAPTIVE_IMMUNE_RESPONSE	0.403832946	1	1	114	79	17690	0.0125
GOBP_REGULATION_OF_T_HELPER_1_TYPE_IMMUNE_RESPONSE	1	1	0	29	80	17775	0
GOBP_NEGATIVE_REGULATION_OF_T_HELPER_1_TYPE_IMMUNE_RESPONSE	1	1	0	6	80	17798	0
GOBP_POSITIVE_REGULATION_OF_T_HELPER_1_TYPE_IMMUNE_RESPONSE	1	1	0	18	80	17786	0
GOBP_NEGATIVE_REGULATION_OF_TYPE_2_IMMUNE_RESPONSE	1	1	0	14	80	17790	0
GOBP_POSITIVE_REGULATION_OF_TYPE_2_IMMUNE_RESPONSE	1	1	0	17	80	17787	0
GOBP_REGULATION_OF_RESPONSE_TO_BIOTIC_STIMULUS	0.794991952	1	1	349	79	17455	0.0125
GOBP_NEGATIVE_REGULATION_OF_RESPONSE_TO_BIOTIC_STIMULUS	1	1	0	113	80	17691	0
GOBP_POSITIVE_REGULATION_OF_RESPONSE_TO_BIOTIC_STIMULUS	0.553600758	1	1	178	79	17626	0.0125
GOBP_REGULATION_OF_RESPONSE_TO_TUMOR_CELL	1	1	0	22	80	17782	0
GOBP_POSITIVE_REGULATION_OF_RESPONSE_TO_TUMOR_CELL	1	1	0	15	80	17789	0
GOBP_REGULATION_OF_T_CELL_MEDIATED_IMMUNE_RESPONSE_TO_TUMOR_CELL	1	1	0	9	80	17795	0
GOBP_POSITIVE_REGULATION_OF_T_CELL_MEDIATED_IMMUNE_RESPONSE_TO_TUMOR_CELL	1	1	0	6	80	17798	0
GOBP_REGULATION_OF_NATURAL_KILLER_CELL_MEDIATED_IMMUNE_RESPONSE_TO_TUMOR_CELL	1	1	0	9	80	17795	0
GOBP_POSITIVE_REGULATION_OF_NATURAL_KILLER_CELL_MEDIATED_IMMUNE_RESPONSE_TO_TUMOR_CELL	1	1	0	7	80	17797	0
GOBP_REGULATION_OF_INFLAMMATORY_RESPONSE_TO_ANTIGENIC_STIMULUS	1	1	0	45	80	17759	0
GOBP_NEGATIVE_REGULATION_OF_INFLAMMATORY_RESPONSE_TO_ANTIGENIC_STIMULUS	1	1	0	31	80	17773	0
GOBP_POSITIVE_REGULATION_OF_INFLAMMATORY_RESPONSE_TO_ANTIGENIC_STIMULUS	1	1	0	12	80	17792	0
GOBP_REGULATION_OF_ACUTE_INFLAMMATORY_RESPONSE_TO_ANTIGENIC_STIMULUS	1	1	0	14	80	17790	0
GOBP_NEGATIVE_REGULATION_OF_ACUTE_INFLAMMATORY_RESPONSE_TO_ANTIGENIC_STIMULUS	1	1	0	5	80	17799	0
GOBP_POSITIVE_REGULATION_OF_ACUTE_INFLAMMATORY_RESPONSE_TO_ANTIGENIC_STIMULUS	1	1	0	7	80	17797	0
GOBP_REGULATION_OF_HYPERSENSITIVITY	1	1	0	8	80	17796	0
GOBP_POSITIVE_REGULATION_OF_HYPERSENSITIVITY	1	1	0	5	80	17799	0
GOBP_REGULATION_OF_MYELOID_LEUKOCYTE_MEDIATED_IMMUNITY	0.236196054	1	1	59	79	17745	0.0125
GOBP_NEGATIVE_REGULATION_OF_MYELOID_LEUKOCYTE_MEDIATED_IMMUNITY	1	1	0	12	80	17792	0
GOBP_POSITIVE_REGULATION_OF_MYELOID_LEUKOCYTE_MEDIATED_IMMUNITY	0.085807317	1	1	19	79	17785	0.0125
GOBP_REGULATION_OF_B_CELL_APOPTOTIC_PROCESS	1	1	0	21	80	17783	0
GOBP_NEGATIVE_REGULATION_OF_B_CELL_APOPTOTIC_PROCESS	1	1	0	14	80	17790	0
GOBP_POSITIVE_REGULATION_OF_LYMPHOCYTE_ANERGY	1	1	0	5	80	17799	0
GOBP_REGULATION_OF_HUMORAL_IMMUNE_RESPONSE	1	1	0	46	80	17758	0
GOBP_NEGATIVE_REGULATION_OF_HUMORAL_IMMUNE_RESPONSE	1	1	0	16	80	17788	0
GOBP_POSITIVE_REGULATION_OF_HUMORAL_IMMUNE_RESPONSE	1	1	0	24	80	17780	0
GOBP_REGULATION_OF_HUMORAL_IMMUNE_RESPONSE_MEDIATED_BY_CIRCULATING_IMMUNOGLOBULIN	1	1	0	18	80	17786	0
GOBP_NEGATIVE_REGULATION_OF_HUMORAL_IMMUNE_RESPONSE_MEDIATED_BY_CIRCULATING_IMMUNOGLOBULIN	1	1	0	11	80	17793	0
GOBP_POSITIVE_REGULATION_OF_HUMORAL_IMMUNE_RESPONSE_MEDIATED_BY_CIRCULATING_IMMUNOGLOBULIN	1	1	0	7	80	17797	0
GOBP_RESPONSE_TO_ISCHEMIA	1	1	0	53	80	17751	0
GOBP_LIPID_HYDROXYLATION	1	1	0	7	80	17797	0
GOBP_DESMOSOME_ORGANIZATION	1	1	0	10	80	17794	0
GOBP_REGIONALIZATION	0.795927314	1	1	350	79	17454	0.0125
GOBP_DEVELOPMENTAL_PROCESS_INVOLVED_IN_REPRODUCTION	0.990544958	1	1	1009	79	16795	0.0125
GOBP_HEART_MORPHOGENESIS	1	1	0	255	80	17549	0
GOBP_SKELETAL_MUSCLE_CONTRACTION	1	1	0	43	80	17761	0
GOBP_VOLUNTARY_SKELETAL_MUSCLE_CONTRACTION	1	1	0	6	80	17798	0
GOBP_MUSCLE_SYSTEM_PROCESS	1	1	0	449	80	17355	0
GOBP_CIRCULATORY_SYSTEM_PROCESS	1	1	0	597	80	17207	0
GOBP_RENAL_SYSTEM_PROCESS	1	1	0	114	80	17690	0
GOBP_HEART_PROCESS	1	1	0	258	80	17546	0
GOBP_RESPIRATORY_SYSTEM_PROCESS	1	1	0	39	80	17765	0
GOBP_VASCULAR_PROCESS_IN_CIRCULATORY_SYSTEM	1	1	0	263	80	17541	0
GOBP_REGULATION_OF_SYSTEMIC_ARTERIAL_BLOOD_PRESSURE_MEDIATED_BY_A_CHEMICAL_SIGNAL	1	1	0	48	80	17756	0
GOBP_REGULATION_OF_VASCULAR_ASSOCIATED_SMOOTH_MUSCLE_CONTRACTION	1	1	0	10	80	17794	0
GOBP_REGULATION_OF_THE_FORCE_OF_HEART_CONTRACTION_BY_CHEMICAL_SIGNAL	1	1	0	6	80	17798	0
GOBP_REGULATION_OF_HEART_RATE_BY_CHEMICAL_SIGNAL	1	1	0	7	80	17797	0
GOBP_RENAL_SYSTEM_PROCESS_INVOLVED_IN_REGULATION_OF_SYSTEMIC_ARTERIAL_BLOOD_PRESSURE	1	1	0	25	80	17779	0
GOBP_RENAL_CONTROL_OF_PERIPHERAL_VASCULAR_RESISTANCE_INVOLVED_IN_REGULATION_OF_SYSTEMIC_ARTERIAL_BLOOD_PRESSURE	1	1	0	5	80	17799	0
GOBP_REGULATION_OF_SYSTEMIC_ARTERIAL_BLOOD_PRESSURE	1	1	0	95	80	17709	0
GOBP_REGULATION_OF_SYSTEMIC_ARTERIAL_BLOOD_PRESSURE_BY_RENIN_ANGIOTENSIN	1	1	0	24	80	17780	0
GOBP_POSITIVE_REGULATION_OF_SYSTEMIC_ARTERIAL_BLOOD_PRESSURE	1	1	0	13	80	17791	0
GOBP_NEGATIVE_REGULATION_OF_SYSTEMIC_ARTERIAL_BLOOD_PRESSURE	1	1	0	21	80	17783	0
GOBP_RENAL_WATER_HOMEOSTASIS	1	1	0	21	80	17783	0
GOBP_REGULATION_OF_GLOMERULAR_FILTRATION	1	1	0	10	80	17794	0
GOBP_RENAL_SODIUM_ION_TRANSPORT	1	1	0	11	80	17793	0
GOBP_RENAL_WATER_TRANSPORT	1	1	0	6	80	17798	0
GOBP_REGULATION_OF_SYSTEMIC_ARTERIAL_BLOOD_PRESSURE_BY_ENDOTHELIN	1	1	0	6	80	17798	0
GOBP_HEART_FIELD_SPECIFICATION	1	1	0	18	80	17786	0
GOBP_SECONDARY_HEART_FIELD_SPECIFICATION	1	1	0	11	80	17793	0
GOBP_DETERMINATION_OF_LEFT_RIGHT_ASYMMETRY_IN_LATERAL_MESODERM	1	1	0	8	80	17796	0
GOBP_EMBRYONIC_HEART_TUBE_MORPHOGENESIS	1	1	0	70	80	17734	0
GOBP_OUTFLOW_TRACT_SEPTUM_MORPHOGENESIS	1	1	0	26	80	17778	0
GOBP_MEMBRANOUS_SEPTUM_MORPHOGENESIS	1	1	0	8	80	17796	0
GOBP_MUSCULAR_SEPTUM_MORPHOGENESIS	1	1	0	5	80	17799	0
GOBP_OUTFLOW_TRACT_MORPHOGENESIS	1	1	0	81	80	17723	0
GOBP_REGULATION_OF_ANIMAL_ORGAN_FORMATION	1	1	0	29	80	17775	0
GOBP_ENDOCARDIUM_DEVELOPMENT	1	1	0	12	80	17792	0
GOBP_ENDOTHELIUM_DEVELOPMENT	1	1	0	138	80	17666	0
GOBP_MORPHOGENESIS_OF_AN_ENDOTHELIUM	1	1	0	18	80	17786	0
GOBP_ENDOCARDIUM_MORPHOGENESIS	1	1	0	6	80	17798	0
GOBP_CARDIAC_CONDUCTION_SYSTEM_DEVELOPMENT	1	1	0	37	80	17767	0
GOBP_ATRIOVENTRICULAR_NODE_DEVELOPMENT	1	1	0	8	80	17796	0
GOBP_SINOATRIAL_NODE_DEVELOPMENT	1	1	0	11	80	17793	0
GOBP_HIS_PURKINJE_SYSTEM_DEVELOPMENT	1	1	0	7	80	17797	0
GOBP_HEART_VALVE_DEVELOPMENT	1	1	0	65	80	17739	0
GOBP_ATRIOVENTRICULAR_VALVE_DEVELOPMENT	1	1	0	27	80	17777	0
GOBP_MITRAL_VALVE_DEVELOPMENT	1	1	0	11	80	17793	0
GOBP_TRICUSPID_VALVE_DEVELOPMENT	1	1	0	6	80	17798	0
GOBP_PULMONARY_VALVE_DEVELOPMENT	1	1	0	21	80	17783	0
GOBP_HEART_VALVE_MORPHOGENESIS	1	1	0	55	80	17749	0
GOBP_AORTIC_VALVE_MORPHOGENESIS	1	1	0	32	80	17772	0
GOBP_PULMONARY_VALVE_MORPHOGENESIS	1	1	0	17	80	17787	0
GOBP_TRICUSPID_VALVE_MORPHOGENESIS	1	1	0	5	80	17799	0
GOBP_HEART_VALVE_FORMATION	1	1	0	14	80	17790	0
GOBP_ATRIOVENTRICULAR_VALVE_FORMATION	1	1	0	8	80	17796	0
GOBP_ENDOCARDIAL_CUSHION_DEVELOPMENT	1	1	0	49	80	17755	0
GOBP_EPITHELIAL_TO_MESENCHYMAL_TRANSITION_INVOLVED_IN_ENDOCARDIAL_CUSHION_FORMATION	1	1	0	20	80	17784	0
GOBP_ENDOCARDIAL_CUSHION_MORPHOGENESIS	1	1	0	40	80	17764	0
GOBP_CARDIAC_CHAMBER_DEVELOPMENT	1	1	0	167	80	17637	0
GOBP_CARDIAC_CHAMBER_MORPHOGENESIS	1	1	0	126	80	17678	0
GOBP_CARDIAC_CHAMBER_FORMATION	1	1	0	14	80	17790	0
GOBP_CARDIAC_VENTRICLE_MORPHOGENESIS	1	1	0	73	80	17731	0
GOBP_CARDIAC_ATRIUM_MORPHOGENESIS	1	1	0	29	80	17775	0
GOBP_CARDIAC_VENTRICLE_FORMATION	1	1	0	10	80	17794	0
GOBP_CARDIAC_LEFT_VENTRICLE_MORPHOGENESIS	1	1	0	15	80	17789	0
GOBP_CARDIAC_RIGHT_VENTRICLE_MORPHOGENESIS	1	1	0	21	80	17783	0
GOBP_VENTRICULAR_TRABECULA_MYOCARDIUM_MORPHOGENESIS	1	1	0	14	80	17790	0
GOBP_VENTRICULAR_COMPACT_MYOCARDIUM_MORPHOGENESIS	1	1	0	8	80	17796	0
GOBP_ATRIAL_CARDIAC_MUSCLE_TISSUE_DEVELOPMENT	1	1	0	9	80	17795	0
GOBP_VENTRICULAR_CARDIAC_MUSCLE_TISSUE_DEVELOPMENT	1	1	0	56	80	17748	0
GOBP_CARDIAC_ATRIUM_DEVELOPMENT	1	1	0	37	80	17767	0
GOBP_CARDIAC_VENTRICLE_DEVELOPMENT	1	1	0	126	80	17678	0
GOBP_GROWTH_INVOLVED_IN_HEART_MORPHOGENESIS	1	1	0	5	80	17799	0
GOBP_CARDIAC_NEURAL_CREST_CELL_MIGRATION_INVOLVED_IN_OUTFLOW_TRACT_MORPHOGENESIS	1	1	0	11	80	17793	0
GOBP_REGULATION_OF_MEMBRANE_DEPOLARIZATION	1	1	0	47	80	17757	0
GOBP_CARDIOBLAST_PROLIFERATION	1	1	0	11	80	17793	0
GOBP_REGULATION_OF_SECONDARY_HEART_FIELD_CARDIOBLAST_PROLIFERATION	1	1	0	9	80	17795	0
GOBP_ENDOCARDIAL_CUSHION_FORMATION	1	1	0	31	80	17773	0
GOBP_APOPTOTIC_PROCESS_INVOLVED_IN_HEART_MORPHOGENESIS	1	1	0	7	80	17797	0
GOBP_CARDIAC_SEPTUM_DEVELOPMENT	1	1	0	106	80	17698	0
GOBP_VENTRICULAR_SEPTUM_DEVELOPMENT	1	1	0	73	80	17731	0
GOBP_ATRIAL_SEPTUM_DEVELOPMENT	1	1	0	23	80	17781	0
GOBP_SEPTUM_PRIMUM_DEVELOPMENT	1	1	0	5	80	17799	0
GOBP_MUSCLE_HYPERTROPHY_IN_RESPONSE_TO_STRESS	1	1	0	31	80	17773	0
GOBP_PHYSIOLOGICAL_CARDIAC_MUSCLE_HYPERTROPHY	1	1	0	29	80	17775	0
GOBP_WNT_SIGNALING_PATHWAY_INVOLVED_IN_HEART_DEVELOPMENT	1	1	0	12	80	17792	0
GOBP_REGULATION_OF_WNT_SIGNALING_PATHWAY_INVOLVED_IN_HEART_DEVELOPMENT	1	1	0	9	80	17795	0
GOBP_NEGATIVE_REGULATION_OF_WNT_SIGNALING_PATHWAY_INVOLVED_IN_HEART_DEVELOPMENT	1	1	0	7	80	17797	0
GOBP_PANCREATIC_A_CELL_DIFFERENTIATION	1	1	0	7	80	17797	0
GOBP_POSITIVE_REGULATION_OF_BLOOD_PRESSURE_BY_EPINEPHRINE_NOREPINEPHRINE	1	1	0	7	80	17797	0
GOBP_TYPE_B_PANCREATIC_CELL_DEVELOPMENT	1	1	0	23	80	17781	0
GOBP_REGULATION_OF_EXTRACELLULAR_MATRIX_CONSTITUENT_SECRETION	1	1	0	10	80	17794	0
GOBP_POSITIVE_REGULATION_OF_EXTRACELLULAR_MATRIX_CONSTITUENT_SECRETION	1	1	0	5	80	17799	0
GOBP_AMINO_ACID_TRANSMEMBRANE_TRANSPORT	1	1	0	100	80	17704	0
GOBP_KERATINOCYTE_DEVELOPMENT	1	1	0	13	80	17791	0
GOBP_MESENCHYMAL_TO_EPITHELIAL_TRANSITION_INVOLVED_IN_METANEPHROS_MORPHOGENESIS	1	1	0	12	80	17792	0
GOBP_METANEPHROS_MORPHOGENESIS	1	1	0	32	80	17772	0
GOBP_REGULATION_OF_MESENCHYMAL_TO_EPITHELIAL_TRANSITION_INVOLVED_IN_METANEPHROS_MORPHOGENESIS	1	1	0	7	80	17797	0
GOBP_CILIUM_MOVEMENT	1	1	0	185	80	17619	0
GOBP_PERICARDIUM_MORPHOGENESIS	1	1	0	8	80	17796	0
GOBP_REGULATION_OF_CILIUM_MOVEMENT	1	1	0	39	80	17765	0
GOBP_POSITIVE_REGULATION_OF_CILIUM_MOVEMENT	1	1	0	12	80	17792	0
GOBP_REGULATION_OF_CILIUM_BEAT_FREQUENCY	1	1	0	16	80	17788	0
GOBP_NORADRENERGIC_NEURON_DIFFERENTIATION	1	1	0	11	80	17793	0
GOBP_NORADRENERGIC_NEURON_DEVELOPMENT	1	1	0	5	80	17799	0
GOBP_BRAINSTEM_DEVELOPMENT	1	1	0	8	80	17796	0
GOBP_EPITHELIAL_CELL_MORPHOGENESIS	1	1	0	33	80	17771	0
GOBP_AXIS_ELONGATION	1	1	0	27	80	17777	0
GOBP_PLANAR_CELL_POLARITY_PATHWAY_INVOLVED_IN_AXIS_ELONGATION	1	1	0	5	80	17799	0
GOBP_RETINAL_PIGMENT_EPITHELIUM_DEVELOPMENT	1	1	0	5	80	17799	0
GOBP_NEURAL_RETINA_DEVELOPMENT	1	1	0	70	80	17734	0
GOBP_CHONDROCYTE_DIFFERENTIATION_INVOLVED_IN_ENDOCHONDRAL_BONE_MORPHOGENESIS	1	1	0	15	80	17789	0
GOBP_CHONDROCYTE_HYPERTROPHY	1	1	0	6	80	17798	0
GOBP_GROWTH_PLATE_CARTILAGE_DEVELOPMENT	1	1	0	19	80	17785	0
GOBP_GROWTH_PLATE_CARTILAGE_CHONDROCYTE_DIFFERENTIATION	1	1	0	10	80	17794	0
GOBP_GROWTH_PLATE_CARTILAGE_CHONDROCYTE_DEVELOPMENT	1	1	0	5	80	17799	0
GOBP_CHONDROCYTE_DEVELOPMENT_INVOLVED_IN_ENDOCHONDRAL_BONE_MORPHOGENESIS	1	1	0	8	80	17796	0
GOBP_DETECTION_OF_CALCIUM_ION	1	1	0	13	80	17791	0
GOBP_CARBOHYDRATE_METABOLIC_PROCESS	0.934273644	1	1	596	79	17208	0.0125
GOBP_POLYSACCHARIDE_METABOLIC_PROCESS	1	1	0	109	80	17695	0
GOBP_REGULATION_OF_GLYCOGEN_CATABOLIC_PROCESS	1	1	0	6	80	17798	0
GOBP_DISACCHARIDE_METABOLIC_PROCESS	1	1	0	11	80	17793	0
GOBP_MONOSACCHARIDE_METABOLIC_PROCESS	0.695124564	1	1	262	79	17542	0.0125
GOBP_FRUCTOSE_METABOLIC_PROCESS	1	1	0	13	80	17791	0
GOBP_FRUCTOSE_6_PHOSPHATE_METABOLIC_PROCESS	1	1	0	11	80	17793	0
GOBP_FRUCTOSE_2_6_BISPHOSPHATE_METABOLIC_PROCESS	1	1	0	5	80	17799	0
GOBP_FUCOSE_METABOLIC_PROCESS	1	1	0	16	80	17788	0
GOBP_GLUCOSE_METABOLIC_PROCESS	0.595956627	1	1	200	79	17604	0.0125
GOBP_GLUCOSE_CATABOLIC_PROCESS	1	1	0	20	80	17784	0
GOBP_UDP_GLUCOSE_METABOLIC_PROCESS	1	1	0	5	80	17799	0
GOBP_GALACTOSE_METABOLIC_PROCESS	1	1	0	9	80	17795	0
GOBP_MANNOSE_METABOLIC_PROCESS	1	1	0	9	80	17795	0
GOBP_INOSITOL_METABOLIC_PROCESS	1	1	0	11	80	17793	0
GOBP_AMINOGLYCAN_METABOLIC_PROCESS	1	1	0	131	80	17673	0
GOBP_AMINOGLYCAN_BIOSYNTHETIC_PROCESS	1	1	0	80	80	17724	0
GOBP_AMINOGLYCAN_CATABOLIC_PROCESS	1	1	0	32	80	17772	0
GOBP_GLYCOSAMINOGLYCAN_CATABOLIC_PROCESS	1	1	0	26	80	17778	0
GOBP_PROTEOGLYCAN_METABOLIC_PROCESS	1	1	0	80	80	17724	0
GOBP_CHITIN_METABOLIC_PROCESS	1	1	0	6	80	17798	0
GOBP_AMINO_SUGAR_METABOLIC_PROCESS	1	1	0	41	80	17763	0
GOBP_N_ACETYLGLUCOSAMINE_METABOLIC_PROCESS	1	1	0	18	80	17786	0
GOBP_UDP_N_ACETYLGLUCOSAMINE_METABOLIC_PROCESS	1	1	0	12	80	17792	0
GOBP_UDP_N_ACETYLGLUCOSAMINE_BIOSYNTHETIC_PROCESS	1	1	0	7	80	17797	0
GOBP_N_ACETYLNEURAMINATE_METABOLIC_PROCESS	1	1	0	11	80	17793	0
GOBP_URONIC_ACID_METABOLIC_PROCESS	1	1	0	22	80	17782	0
GOBP_ALCOHOL_METABOLIC_PROCESS	1	1	0	361	80	17443	0
GOBP_ETHANOL_METABOLIC_PROCESS	1	1	0	21	80	17783	0
GOBP_ETHANOL_CATABOLIC_PROCESS	1	1	0	12	80	17792	0
GOBP_ETHANOL_OXIDATION	1	1	0	9	80	17795	0
GOBP_GLYCEROL_3_PHOSPHATE_METABOLIC_PROCESS	1	1	0	9	80	17795	0
GOBP_CELLULAR_GLUCAN_METABOLIC_PROCESS	1	1	0	74	80	17730	0
GOBP_CELLULAR_ALDEHYDE_METABOLIC_PROCESS	1	1	0	66	80	17738	0
GOBP_ORGANIC_ACID_METABOLIC_PROCESS	0.934377896	1	2	962	78	16842	0.025
GOBP_ACETYL_COA_METABOLIC_PROCESS	1	1	0	33	80	17771	0
GOBP_ACETYL_COA_BIOSYNTHETIC_PROCESS	1	1	0	18	80	17786	0
GOBP_ACETYL_COA_BIOSYNTHETIC_PROCESS_FROM_PYRUVATE	1	1	0	11	80	17793	0
GOBP_LACTATE_METABOLIC_PROCESS	1	1	0	16	80	17788	0
GOBP_PYRUVATE_METABOLIC_PROCESS	0.379130468	1	1	105	79	17699	0.0125
GOBP_GENERATION_OF_PRECURSOR_METABOLITES_AND_ENERGY	0.652567578	1	2	492	78	17312	0.025
GOBP_PENTOSE_PHOSPHATE_SHUNT	1	1	0	15	80	17789	0
GOBP_TRICARBOXYLIC_ACID_CYCLE	1	1	0	31	80	17773	0
GOBP_CITRATE_METABOLIC_PROCESS	1	1	0	5	80	17799	0
GOBP_ISOCITRATE_METABOLIC_PROCESS	1	1	0	6	80	17798	0
GOBP_2_OXOGLUTARATE_METABOLIC_PROCESS	1	1	0	17	80	17787	0
GOBP_SUCCINYL_COA_METABOLIC_PROCESS	1	1	0	8	80	17796	0
GOBP_SUCCINATE_METABOLIC_PROCESS	1	1	0	5	80	17799	0
GOBP_OXALOACETATE_METABOLIC_PROCESS	1	1	0	9	80	17795	0
GOBP_MALATE_METABOLIC_PROCESS	1	1	0	9	80	17795	0
GOBP_REGULATION_OF_CARBOHYDRATE_METABOLIC_PROCESS	1	1	0	183	80	17621	0
GOBP_REGULATION_OF_GLYCOLYTIC_PROCESS	1	1	0	45	80	17759	0
GOBP_REGULATION_OF_GLUCONEOGENESIS	1	1	0	51	80	17753	0
GOBP_ENERGY_RESERVE_METABOLIC_PROCESS	1	1	0	86	80	17718	0
GOBP_FERMENTATION	1	1	0	6	80	17798	0
GOBP_NADH_OXIDATION	1	1	0	6	80	17798	0
GOBP_OXIDATIVE_PHOSPHORYLATION	0.465060698	1	1	138	79	17666	0.0125
GOBP_MITOCHONDRIAL_ELECTRON_TRANSPORT_NADH_TO_UBIQUINONE	1	1	0	51	80	17753	0
GOBP_MITOCHONDRIAL_ELECTRON_TRANSPORT_UBIQUINOL_TO_CYTOCHROME_C	1	1	0	11	80	17793	0
GOBP_MITOCHONDRIAL_ELECTRON_TRANSPORT_CYTOCHROME_C_TO_OXYGEN	0.077564659	1	1	17	79	17787	0.0125
GOBP_REGULATION_OF_NUCLEOTIDE_METABOLIC_PROCESS	0.323613558	1	1	86	79	17718	0.0125
GOBP_PURINE_NUCLEOBASE_METABOLIC_PROCESS	1	1	0	20	80	17784	0
GOBP_PURINE_NUCLEOSIDE_CATABOLIC_PROCESS	1	1	0	8	80	17796	0
GOBP_PURINE_RIBONUCLEOSIDE_SALVAGE	1	1	0	6	80	17798	0
GOBP_AMP_BIOSYNTHETIC_PROCESS	1	1	0	14	80	17790	0
GOBP_CAMP_BIOSYNTHETIC_PROCESS	1	1	0	10	80	17794	0
GOBP_ADP_BIOSYNTHETIC_PROCESS	1	1	0	5	80	17799	0
GOBP_GMP_BIOSYNTHETIC_PROCESS	1	1	0	14	80	17790	0
GOBP_CGMP_BIOSYNTHETIC_PROCESS	1	1	0	11	80	17793	0
GOBP_GTP_BIOSYNTHETIC_PROCESS	1	1	0	11	80	17793	0
GOBP_IMP_BIOSYNTHETIC_PROCESS	1	1	0	11	80	17793	0
GOBP_PURINE_NUCLEOTIDE_CATABOLIC_PROCESS	1	1	0	46	80	17758	0
GOBP_AMP_CATABOLIC_PROCESS	1	1	0	5	80	17799	0
GOBP_CAMP_CATABOLIC_PROCESS	1	1	0	9	80	17795	0
GOBP_IMP_CATABOLIC_PROCESS	1	1	0	5	80	17799	0
GOBP_PYRIMIDINE_NUCLEOBASE_METABOLIC_PROCESS	1	1	0	20	80	17784	0
GOBP_DE_NOVO_PYRIMIDINE_NUCLEOBASE_BIOSYNTHETIC_PROCESS	1	1	0	6	80	17798	0
GOBP_PYRIMIDINE_NUCLEOBASE_CATABOLIC_PROCESS	1	1	0	8	80	17796	0
GOBP_PYRIMIDINE_NUCLEOSIDE_METABOLIC_PROCESS	1	1	0	24	80	17780	0
GOBP_PYRIMIDINE_NUCLEOTIDE_METABOLIC_PROCESS	1	1	0	52	80	17752	0
GOBP_UMP_BIOSYNTHETIC_PROCESS	1	1	0	11	80	17793	0
GOBP_UTP_BIOSYNTHETIC_PROCESS	1	1	0	10	80	17794	0
GOBP_PYRIMIDINE_NUCLEOTIDE_CATABOLIC_PROCESS	1	1	0	21	80	17783	0
GOBP_DCMP_CATABOLIC_PROCESS	1	1	0	6	80	17798	0
GOBP_DNA_METABOLIC_PROCESS	0.919987353	1	2	910	78	16894	0.025
GOBP_DNA_REPLICATION	1	1	0	282	80	17522	0
GOBP_DNA_DEPENDENT_DNA_REPLICATION	1	1	0	160	80	17644	0
GOBP_MITOCHONDRIAL_DNA_REPLICATION	1	1	0	15	80	17789	0
GOBP_DNA_TOPOLOGICAL_CHANGE	1	1	0	9	80	17795	0
GOBP_DNA_LIGATION	1	1	0	16	80	17788	0
GOBP_DNA_UNWINDING_INVOLVED_IN_DNA_REPLICATION	1	1	0	22	80	17782	0
GOBP_DNA_REPLICATION_SYNTHESIS_OF_RNA_PRIMER	1	1	0	6	80	17798	0
GOBP_DNA_REPLICATION_INITIATION	1	1	0	38	80	17766	0
GOBP_DNA_STRAND_ELONGATION_INVOLVED_IN_DNA_REPLICATION	1	1	0	15	80	17789	0
GOBP_REGULATION_OF_DNA_REPLICATION	1	1	0	131	80	17673	0
GOBP_RNA_DEPENDENT_DNA_BIOSYNTHETIC_PROCESS	0.269802225	1	1	69	79	17735	0.0125
GOBP_DNA_REPAIR	0.909539936	1	1	527	79	17277	0.0125
GOBP_REGULATION_OF_DNA_REPAIR	0.495588299	1	1	151	79	17653	0.0125
GOBP_TRANSCRIPTION_COUPLED_NUCLEOTIDE_EXCISION_REPAIR	1	1	0	9	80	17795	0
GOBP_BASE_EXCISION_REPAIR	0.175525818	1	1	42	79	17762	0.0125
GOBP_BASE_EXCISION_REPAIR_AP_SITE_FORMATION	1	1	0	12	80	17792	0
GOBP_BASE_EXCISION_REPAIR_GAP_FILLING	1	1	0	14	80	17790	0
GOBP_NUCLEOTIDE_EXCISION_REPAIR	1	1	0	60	80	17744	0
GOBP_PYRIMIDINE_DIMER_REPAIR	1	1	0	8	80	17796	0
GOBP_NUCLEOTIDE_EXCISION_REPAIR_DNA_GAP_FILLING	1	1	0	6	80	17798	0
GOBP_MISMATCH_REPAIR	1	1	0	33	80	17771	0
GOBP_POSTREPLICATION_REPAIR	1	1	0	35	80	17769	0
GOBP_DOUBLE_STRAND_BREAK_REPAIR	1	1	0	273	80	17531	0
GOBP_DOUBLE_STRAND_BREAK_REPAIR_VIA_NONHOMOLOGOUS_END_JOINING	1	1	0	70	80	17734	0
GOBP_DNA_MODIFICATION	1	1	0	119	80	17685	0
GOBP_DNA_METHYLATION	1	1	0	74	80	17730	0
GOBP_DNA_DEALKYLATION_INVOLVED_IN_DNA_REPAIR	1	1	0	7	80	17797	0
GOBP_DNA_CATABOLIC_PROCESS	1	1	0	32	80	17772	0
GOBP_APOPTOTIC_DNA_FRAGMENTATION	1	1	0	18	80	17786	0
GOBP_DNA_RECOMBINATION	1	1	0	320	80	17484	0
GOBP_MITOTIC_RECOMBINATION	1	1	0	26	80	17778	0
GOBP_DNA_PACKAGING	1	1	0	254	80	17550	0
GOBP_CHROMATIN_ORGANIZATION	1	1	0	591	80	17213	0
GOBP_CHROMATIN_ASSEMBLY_OR_DISASSEMBLY	1	1	0	233	80	17571	0
GOBP_NUCLEOSOME_ASSEMBLY	1	1	0	125	80	17679	0
GOBP_CHROMATIN_REMODELING	1	1	0	267	80	17537	0
GOBP_DNA_METHYLATION_DEPENDENT_HETEROCHROMATIN_ASSEMBLY	1	1	0	24	80	17780	0
GOBP_REGULATION_OF_GENE_EXPRESSION_BY_GENOMIC_IMPRINTING	1	1	0	16	80	17788	0
GOBP_DNA_TEMPLATED_TRANSCRIPTION_INITIATION	1	1	0	134	80	17670	0
GOBP_DNA_TEMPLATED_TRANSCRIPTION_TERMINATION	1	1	0	21	80	17783	0
GOBP_DNA_TEMPLATED_TRANSCRIPTION_ELONGATION	1	1	0	83	80	17721	0
GOBP_REGULATION_OF_TRANSCRIPTION_BY_RNA_POLYMERASE_I	1	1	0	33	80	17771	0
GOBP_REGULATION_OF_TRANSCRIPTION_BY_RNA_POLYMERASE_III	1	1	0	29	80	17775	0
GOBP_TRANSCRIPTION_BY_RNA_POLYMERASE_I	1	1	0	54	80	17750	0
GOBP_TRANSCRIPTION_INITIATION_FROM_RNA_POLYMERASE_I_PROMOTER	1	1	0	13	80	17791	0
GOBP_TRANSCRIPTION_ELONGATION_FROM_RNA_POLYMERASE_I_PROMOTER	1	1	0	5	80	17799	0
GOBP_TRANSCRIPTION_INITIATION_FROM_RNA_POLYMERASE_II_PROMOTER	1	1	0	80	80	17724	0
GOBP_TRANSCRIPTION_ELONGATION_FROM_RNA_POLYMERASE_II_PROMOTER	1	1	0	65	80	17739	0
GOBP_TERMINATION_OF_RNA_POLYMERASE_II_TRANSCRIPTION	1	1	0	8	80	17796	0
GOBP_MRNA_SPLICE_SITE_SELECTION	1	1	0	48	80	17756	0
GOBP_MRNA_CLEAVAGE	1	1	0	20	80	17784	0
GOBP_ADENOSINE_TO_INOSINE_EDITING	1	1	0	8	80	17796	0
GOBP_TRANSCRIPTION_BY_RNA_POLYMERASE_III	1	1	0	53	80	17751	0
GOBP_TRANSCRIPTION_INITIATION_FROM_RNA_POLYMERASE_III_PROMOTER	1	1	0	8	80	17796	0
GOBP_MITOCHONDRIAL_TRANSCRIPTION	1	1	0	17	80	17787	0
GOBP_RNA_PROCESSING	0.008518554	1	13	1379	67	16425	0.1625
GOBP_MRNA_PROCESSING	0.181778499	1	4	492	76	17312	0.05
GOBP_MRNA_3_END_PROCESSING_BY_STEM_LOOP_BINDING_AND_CLEAVAGE	1	1	0	6	80	17798	0
GOBP_TRNA_METABOLIC_PROCESS	1	1	0	185	80	17619	0
GOBP_TRNA_MODIFICATION	1	1	0	88	80	17716	0
GOBP_RNA_CATABOLIC_PROCESS	0.720388293	1	1	281	79	17523	0.0125
GOBP_MRNA_CATABOLIC_PROCESS	0.653733465	1	1	234	79	17570	0.0125
GOBP_RNA_LOCALIZATION	0.586693149	1	1	195	79	17609	0.0125
GOBP_RNA_EXPORT_FROM_NUCLEUS	0.317491926	1	1	84	79	17720	0.0125
GOBP_MRNA_EXPORT_FROM_NUCLEUS	1	1	0	62	80	17742	0
GOBP_TRANSLATIONAL_TERMINATION	1	1	0	18	80	17786	0
GOBP_REGULATION_OF_TRANSLATIONAL_INITIATION	0.051018656	1	2	79	78	17725	0.025
GOBP_REGULATION_OF_TRANSLATIONAL_ELONGATION	1	1	0	20	80	17784	0
GOBP_REGULATION_OF_TRANSLATIONAL_TERMINATION	1	1	0	11	80	17793	0
GOBP_REGULATION_OF_TRANSLATIONAL_FIDELITY	0.089901328	1	1	20	79	17784	0.0125
GOBP_TRANSLATIONAL_READTHROUGH	1	1	0	8	80	17796	0
GOBP_PROTEIN_FOLDING	0.24341544	1	2	209	78	17595	0.025
GOBP_DE_NOVO_PROTEIN_FOLDING	1	1	0	43	80	17761	0
GOBP_SIGNAL_PEPTIDE_PROCESSING	1	1	0	12	80	17792	0
GOBP_PROTEIN_DEPHOSPHORYLATION	1	1	0	292	80	17512	0
GOBP_PROTEIN_ADP_RIBOSYLATION	1	1	0	37	80	17767	0
GOBP_PROTEIN_ACETYLATION	1	1	0	217	80	17587	0
GOBP_N_TERMINAL_PROTEIN_AMINO_ACID_ACETYLATION	1	1	0	17	80	17787	0
GOBP_PROTEIN_SULFATION	1	1	0	8	80	17796	0
GOBP_PROTEIN_METHYLATION	1	1	0	200	80	17604	0
GOBP_PROTEIN_DEMETHYLATION	1	1	0	34	80	17770	0
GOBP_PROTEIN_N_LINKED_GLYCOSYLATION	1	1	0	70	80	17734	0
GOBP_DOLICHYL_DIPHOSPHATE_BIOSYNTHETIC_PROCESS	1	1	0	5	80	17799	0
GOBP_OLIGOSACCHARIDE_LIPID_INTERMEDIATE_BIOSYNTHETIC_PROCESS	1	1	0	19	80	17785	0
GOBP_N_GLYCAN_PROCESSING	1	1	0	19	80	17785	0
GOBP_PROTEIN_O_LINKED_GLYCOSYLATION	1	1	0	91	80	17713	0
GOBP_N_TERMINAL_PROTEIN_LIPIDATION	1	1	0	7	80	17797	0
GOBP_C_TERMINAL_PROTEIN_LIPIDATION	1	1	0	7	80	17797	0
GOBP_GPI_ANCHOR_METABOLIC_PROCESS	1	1	0	32	80	17772	0
GOBP_PROTEOLYSIS	0.700998094	1	7	1783	73	16021	0.0875
GOBP_MEMBRANE_PROTEIN_ECTODOMAIN_PROTEOLYSIS	1	1	0	47	80	17757	0
GOBP_PROTEIN_MONOUBIQUITINATION	1	1	0	78	80	17726	0
GOBP_PROTEIN_QUALITY_CONTROL_FOR_MISFOLDED_OR_INCOMPLETELY_SYNTHESIZED_PROTEINS	1	1	0	27	80	17777	0
GOBP_GLYCOPROTEIN_CATABOLIC_PROCESS	1	1	0	27	80	17777	0
GOBP_PROTEIN_DEGLYCOSYLATION	1	1	0	25	80	17779	0
GOBP_CELLULAR_AMINO_ACID_METABOLIC_PROCESS	1	1	0	286	80	17518	0
GOBP_REGULATION_OF_CELLULAR_AMINO_ACID_METABOLIC_PROCESS	1	1	0	13	80	17791	0
GOBP_ALANINE_CATABOLIC_PROCESS	1	1	0	5	80	17799	0
GOBP_ARGININE_METABOLIC_PROCESS	1	1	0	20	80	17784	0
GOBP_ARGININE_BIOSYNTHETIC_PROCESS	1	1	0	5	80	17799	0
GOBP_ARGININE_CATABOLIC_PROCESS	1	1	0	11	80	17793	0
GOBP_ASPARAGINE_METABOLIC_PROCESS	1	1	0	5	80	17799	0
GOBP_ASPARTATE_METABOLIC_PROCESS	1	1	0	8	80	17796	0
GOBP_CYSTEINE_METABOLIC_PROCESS	1	1	0	12	80	17792	0
GOBP_GLUTAMATE_METABOLIC_PROCESS	1	1	0	34	80	17770	0
GOBP_GLUTAMATE_BIOSYNTHETIC_PROCESS	1	1	0	5	80	17799	0
GOBP_GLUTAMATE_CATABOLIC_PROCESS	1	1	0	8	80	17796	0
GOBP_GLUTAMINE_METABOLIC_PROCESS	1	1	0	25	80	17779	0
GOBP_GLYCINE_METABOLIC_PROCESS	1	1	0	16	80	17788	0
GOBP_GLYCINE_BIOSYNTHETIC_PROCESS	1	1	0	7	80	17797	0
GOBP_HISTIDINE_METABOLIC_PROCESS	1	1	0	11	80	17793	0
GOBP_HISTIDINE_CATABOLIC_PROCESS	1	1	0	8	80	17796	0
GOBP_ISOLEUCINE_METABOLIC_PROCESS	1	1	0	7	80	17797	0
GOBP_LEUCINE_METABOLIC_PROCESS	1	1	0	8	80	17796	0
GOBP_LEUCINE_CATABOLIC_PROCESS	1	1	0	6	80	17798	0
GOBP_LYSINE_METABOLIC_PROCESS	1	1	0	9	80	17795	0
GOBP_LYSINE_CATABOLIC_PROCESS	1	1	0	7	80	17797	0
GOBP_METHIONINE_METABOLIC_PROCESS	1	1	0	16	80	17788	0
GOBP_L_PHENYLALANINE_METABOLIC_PROCESS	1	1	0	9	80	17795	0
GOBP_PROLINE_METABOLIC_PROCESS	1	1	0	10	80	17794	0
GOBP_L_SERINE_METABOLIC_PROCESS	1	1	0	12	80	17792	0
GOBP_L_SERINE_BIOSYNTHETIC_PROCESS	1	1	0	6	80	17798	0
GOBP_L_SERINE_CATABOLIC_PROCESS	1	1	0	5	80	17799	0
GOBP_THREONINE_METABOLIC_PROCESS	1	1	0	6	80	17798	0
GOBP_THREONINE_CATABOLIC_PROCESS	1	1	0	5	80	17799	0
GOBP_TRYPTOPHAN_CATABOLIC_PROCESS	1	1	0	9	80	17795	0
GOBP_TYROSINE_METABOLIC_PROCESS	1	1	0	15	80	17789	0
GOBP_TYROSINE_CATABOLIC_PROCESS	1	1	0	6	80	17798	0
GOBP_VALINE_METABOLIC_PROCESS	1	1	0	7	80	17797	0
GOBP_CELLULAR_MODIFIED_AMINO_ACID_METABOLIC_PROCESS	1	1	0	190	80	17614	0
GOBP_AMINO_ACID_BETAINE_METABOLIC_PROCESS	1	1	0	18	80	17786	0
GOBP_AMINO_ACID_BETAINE_BIOSYNTHETIC_PROCESS	1	1	0	6	80	17798	0
GOBP_INDOLALKYLAMINE_METABOLIC_PROCESS	1	1	0	14	80	17790	0
GOBP_THYROID_HORMONE_GENERATION	1	1	0	21	80	17783	0
GOBP_ORNITHINE_METABOLIC_PROCESS	1	1	0	9	80	17795	0
GOBP_POLYAMINE_METABOLIC_PROCESS	1	1	0	19	80	17785	0
GOBP_POLYAMINE_BIOSYNTHETIC_PROCESS	1	1	0	15	80	17789	0
GOBP_PHOSPHAGEN_METABOLIC_PROCESS	1	1	0	5	80	17799	0
GOBP_PROTEIN_TARGETING	0.167080366	1	3	312	77	17492	0.0375
GOBP_NLS_BEARING_PROTEIN_IMPORT_INTO_NUCLEUS	1	1	0	20	80	17784	0
GOBP_PROTEIN_EXPORT_FROM_NUCLEUS	1	1	0	58	80	17746	0
GOBP_PROTEIN_TARGETING_TO_MEMBRANE	0.115045137	1	2	128	78	17676	0.025
GOBP_COTRANSLATIONAL_PROTEIN_TARGETING_TO_MEMBRANE	0.122008201	1	1	28	79	17776	0.0125
GOBP_SRP_DEPENDENT_COTRANSLATIONAL_PROTEIN_TARGETING_TO_MEMBRANE	0.098035112	1	1	22	79	17782	0.0125
GOBP_SRP_DEPENDENT_COTRANSLATIONAL_PROTEIN_TARGETING_TO_MEMBRANE_TRANSLOCATION	1	1	0	8	80	17796	0
GOBP_SRP_DEPENDENT_COTRANSLATIONAL_PROTEIN_TARGETING_TO_MEMBRANE_SIGNAL_SEQUENCE_RECOGNITION	1	1	0	10	80	17794	0
GOBP_POSTTRANSLATIONAL_PROTEIN_TARGETING_TO_ENDOPLASMIC_RETICULUM_MEMBRANE	1	1	0	15	80	17789	0
GOBP_PROTEIN_RETENTION_IN_ER_LUMEN	1	1	0	9	80	17795	0
GOBP_PROTEIN_TARGETING_TO_LYSOSOME	1	1	0	23	80	17781	0
GOBP_PROTEIN_TARGETING_TO_VACUOLE	1	1	0	37	80	17767	0
GOBP_PROTEIN_TARGETING_TO_PEROXISOME	1	1	0	18	80	17786	0
GOBP_PROTEIN_TARGETING_TO_MITOCHONDRION	0.364972917	1	1	100	79	17704	0.0125
GOBP_PROTEIN_PROCESSING_INVOLVED_IN_PROTEIN_TARGETING_TO_MITOCHONDRION	1	1	0	7	80	17797	0
GOBP_LIPID_METABOLIC_PROCESS	0.998463112	1	1	1387	79	16417	0.0125
GOBP_FATTY_ACID_METABOLIC_PROCESS	0.833165082	1	1	394	79	17410	0.0125
GOBP_FATTY_ACID_BIOSYNTHETIC_PROCESS	1	1	0	162	80	17642	0
GOBP_FATTY_ACID_BETA_OXIDATION	1	1	0	76	80	17728	0
GOBP_UNSATURATED_FATTY_ACID_BIOSYNTHETIC_PROCESS	1	1	0	52	80	17752	0
GOBP_NEUTRAL_LIPID_METABOLIC_PROCESS	1	1	0	132	80	17672	0
GOBP_MONOACYLGLYCEROL_BIOSYNTHETIC_PROCESS	1	1	0	7	80	17797	0
GOBP_TRIGLYCERIDE_METABOLIC_PROCESS	1	1	0	103	80	17701	0
GOBP_MEMBRANE_LIPID_METABOLIC_PROCESS	1	1	0	208	80	17596	0
GOBP_PHOSPHOLIPID_METABOLIC_PROCESS	1	1	0	389	80	17415	0
GOBP_PHOSPHATIDYLETHANOLAMINE_BIOSYNTHETIC_PROCESS	1	1	0	10	80	17794	0
GOBP_GLYCEROPHOSPHOLIPID_METABOLIC_PROCESS	1	1	0	309	80	17495	0
GOBP_DIACYLGLYCEROL_BIOSYNTHETIC_PROCESS	1	1	0	9	80	17795	0
GOBP_PHOSPHATIDYLGLYCEROL_BIOSYNTHETIC_PROCESS	1	1	0	10	80	17794	0
GOBP_PHOSPHATIDYLCHOLINE_BIOSYNTHETIC_PROCESS	1	1	0	29	80	17775	0
GOBP_CDP_CHOLINE_PATHWAY	1	1	0	7	80	17797	0
GOBP_PHOSPHATIDYLSERINE_METABOLIC_PROCESS	1	1	0	25	80	17779	0
GOBP_PHOSPHATIDYLINOSITOL_BIOSYNTHETIC_PROCESS	1	1	0	134	80	17670	0
GOBP_GLYCEROL_ETHER_METABOLIC_PROCESS	1	1	0	22	80	17782	0
GOBP_SPHINGOLIPID_METABOLIC_PROCESS	1	1	0	162	80	17642	0
GOBP_CERAMIDE_METABOLIC_PROCESS	1	1	0	105	80	17699	0
GOBP_GLYCOSYLCERAMIDE_METABOLIC_PROCESS	1	1	0	17	80	17787	0
GOBP_GLUCOSYLCERAMIDE_METABOLIC_PROCESS	1	1	0	7	80	17797	0
GOBP_SPHINGOMYELIN_METABOLIC_PROCESS	1	1	0	19	80	17785	0
GOBP_SPHINGOMYELIN_CATABOLIC_PROCESS	1	1	0	8	80	17796	0
GOBP_SPHINGOMYELIN_BIOSYNTHETIC_PROCESS	1	1	0	10	80	17794	0
GOBP_GLYCOSPHINGOLIPID_METABOLIC_PROCESS	1	1	0	60	80	17744	0
GOBP_GLYCOSPHINGOLIPID_BIOSYNTHETIC_PROCESS	1	1	0	33	80	17771	0
GOBP_GANGLIOSIDE_CATABOLIC_PROCESS	1	1	0	7	80	17797	0
GOBP_ICOSANOID_METABOLIC_PROCESS	0.419759444	1	1	120	79	17684	0.0125
GOBP_LEUKOTRIENE_METABOLIC_PROCESS	0.141504271	1	1	33	79	17771	0.0125
GOBP_PROSTANOID_METABOLIC_PROCESS	1	1	0	50	80	17754	0
GOBP_STEROID_BIOSYNTHETIC_PROCESS	1	1	0	176	80	17628	0
GOBP_BILE_ACID_BIOSYNTHETIC_PROCESS	1	1	0	36	80	17768	0
GOBP_C21_STEROID_HORMONE_BIOSYNTHETIC_PROCESS	1	1	0	20	80	17784	0
GOBP_PROGESTERONE_BIOSYNTHETIC_PROCESS	1	1	0	6	80	17798	0
GOBP_ANDROGEN_BIOSYNTHETIC_PROCESS	1	1	0	10	80	17794	0
GOBP_ESTROGEN_BIOSYNTHETIC_PROCESS	1	1	0	11	80	17793	0
GOBP_GLUCOCORTICOID_BIOSYNTHETIC_PROCESS	1	1	0	15	80	17789	0
GOBP_MINERALOCORTICOID_BIOSYNTHETIC_PROCESS	1	1	0	12	80	17792	0
GOBP_STEROID_CATABOLIC_PROCESS	1	1	0	27	80	17777	0
GOBP_CHOLESTEROL_CATABOLIC_PROCESS	1	1	0	11	80	17793	0
GOBP_ANDROGEN_CATABOLIC_PROCESS	1	1	0	5	80	17799	0
GOBP_ISOPRENOID_METABOLIC_PROCESS	1	1	0	117	80	17687	0
GOBP_TERPENOID_METABOLIC_PROCESS	1	1	0	98	80	17706	0
GOBP_ONE_CARBON_METABOLIC_PROCESS	1	1	0	40	80	17764	0
GOBP_NADH_METABOLIC_PROCESS	1	1	0	31	80	17773	0
GOBP_NADH_REGENERATION	1	1	0	11	80	17793	0
GOBP_NADP_METABOLIC_PROCESS	1	1	0	37	80	17767	0
GOBP_NADPH_REGENERATION	1	1	0	18	80	17786	0
GOBP_UBIQUINONE_METABOLIC_PROCESS	1	1	0	18	80	17786	0
GOBP_GLUTATHIONE_METABOLIC_PROCESS	1	1	0	65	80	17739	0
GOBP_GLUTATHIONE_CATABOLIC_PROCESS	1	1	0	11	80	17793	0
GOBP_ATP_BIOSYNTHETIC_PROCESS	0.225819599	1	1	56	79	17748	0.0125
GOBP_FOLIC_ACID_CONTAINING_COMPOUND_METABOLIC_PROCESS	1	1	0	29	80	17775	0
GOBP_VITAMIN_METABOLIC_PROCESS	1	1	0	111	80	17693	0
GOBP_WATER_SOLUBLE_VITAMIN_METABOLIC_PROCESS	1	1	0	65	80	17739	0
GOBP_RIBOFLAVIN_METABOLIC_PROCESS	1	1	0	5	80	17799	0
GOBP_FAT_SOLUBLE_VITAMIN_METABOLIC_PROCESS	1	1	0	43	80	17761	0
GOBP_VITAMIN_A_METABOLIC_PROCESS	1	1	0	8	80	17796	0
GOBP_PORPHYRIN_CONTAINING_COMPOUND_METABOLIC_PROCESS	1	1	0	53	80	17751	0
GOBP_PROTOPORPHYRINOGEN_IX_BIOSYNTHETIC_PROCESS	1	1	0	9	80	17795	0
GOBP_SULFUR_COMPOUND_METABOLIC_PROCESS	1	1	0	339	80	17465	0
GOBP_SUPEROXIDE_METABOLIC_PROCESS	0.276346099	1	1	71	79	17733	0.0125
GOBP_XENOBIOTIC_METABOLIC_PROCESS	1	1	0	108	80	17696	0
GOBP_ION_TRANSPORT	0.551265065	1	7	1549	73	16255	0.0875
GOBP_CATION_TRANSPORT	0.279617354	1	7	1179	73	16625	0.0875
GOBP_POTASSIUM_ION_TRANSPORT	1	1	0	243	80	17561	0
GOBP_SODIUM_ION_TRANSPORT	0.675079228	1	1	248	79	17556	0.0125
GOBP_CALCIUM_ION_TRANSPORT	1	1	0	424	80	17380	0
GOBP_PHOSPHATE_ION_TRANSPORT	1	1	0	26	80	17778	0
GOBP_ANION_TRANSPORT	1	1	0	518	80	17286	0
GOBP_CHLORIDE_TRANSPORT	1	1	0	112	80	17692	0
GOBP_COBALT_ION_TRANSPORT	1	1	0	7	80	17797	0
GOBP_COPPER_ION_TRANSPORT	1	1	0	16	80	17788	0
GOBP_MANGANESE_ION_TRANSPORT	1	1	0	16	80	17788	0
GOBP_ZINC_ION_TRANSPORT	1	1	0	28	80	17776	0
GOBP_WATER_TRANSPORT	1	1	0	24	80	17780	0
GOBP_DICARBOXYLIC_ACID_TRANSPORT	1	1	0	92	80	17712	0
GOBP_NEUROTRANSMITTER_TRANSPORT	1	1	0	208	80	17596	0
GOBP_SEROTONIN_TRANSPORT	1	1	0	19	80	17785	0
GOBP_MITOCHONDRIAL_TRANSPORT	0.594120483	1	1	199	79	17605	0.0125
GOBP_PYRUVATE_TRANSPORT	1	1	0	6	80	17798	0
GOBP_MITOCHONDRIAL_CALCIUM_ION_TRANSMEMBRANE_TRANSPORT	1	1	0	18	80	17786	0
GOBP_XENOBIOTIC_TRANSMEMBRANE_TRANSPORT	1	1	0	7	80	17797	0
GOBP_OLIGOPEPTIDE_TRANSPORT	1	1	0	16	80	17788	0
GOBP_EXTRACELLULAR_TRANSPORT	1	1	0	44	80	17760	0
GOBP_NUCLEOTIDE_TRANSPORT	1	1	0	38	80	17766	0
GOBP_AMINO_ACID_TRANSPORT	1	1	0	150	80	17654	0
GOBP_GLUTAMINE_TRANSPORT	1	1	0	9	80	17795	0
GOBP_CELLULAR_ION_HOMEOSTASIS	0.353079584	1	4	667	76	17137	0.05
GOBP_CELLULAR_COPPER_ION_HOMEOSTASIS	1	1	0	16	80	17788	0
GOBP_CELLULAR_SODIUM_ION_HOMEOSTASIS	1	1	0	22	80	17782	0
GOBP_CELL_VOLUME_HOMEOSTASIS	1	1	0	31	80	17773	0
GOBP_REGULATION_OF_PH	1	1	0	93	80	17711	0
GOBP_INTRACELLULAR_PROTEIN_TRANSPORT	0.330610979	1	5	844	75	16960	0.0625
GOBP_EXOCYTOSIS	0.804158154	1	1	359	79	17445	0.0125
GOBP_ENDOPLASMIC_RETICULUM_TO_GOLGI_VESICLE_MEDIATED_TRANSPORT	1	1	0	136	80	17668	0
GOBP_RETROGRADE_VESICLE_MEDIATED_TRANSPORT_GOLGI_TO_ENDOPLASMIC_RETICULUM	1	1	0	52	80	17752	0
GOBP_INTRA_GOLGI_VESICLE_MEDIATED_TRANSPORT	1	1	0	34	80	17770	0
GOBP_POST_GOLGI_VESICLE_MEDIATED_TRANSPORT	1	1	0	106	80	17698	0
GOBP_GOLGI_TO_PLASMA_MEMBRANE_TRANSPORT	1	1	0	62	80	17742	0
GOBP_GOLGI_TO_ENDOSOME_TRANSPORT	1	1	0	17	80	17787	0
GOBP_GOLGI_TO_VACUOLE_TRANSPORT	1	1	0	20	80	17784	0
GOBP_ENDOCYTOSIS	0.944905615	1	1	634	79	17170	0.0125
GOBP_RECEPTOR_MEDIATED_ENDOCYTOSIS	0.678020588	1	1	250	79	17554	0.0125
GOBP_VESICLE_BUDDING_FROM_MEMBRANE	1	1	0	64	80	17740	0
GOBP_VESICLE_TARGETING	1	1	0	43	80	17761	0
GOBP_VESICLE_DOCKING_INVOLVED_IN_EXOCYTOSIS	1	1	0	36	80	17768	0
GOBP_PINOCYTOSIS	1	1	0	23	80	17781	0
GOBP_PHAGOCYTOSIS	0.74821782	1	1	304	79	17500	0.0125
GOBP_PHAGOCYTOSIS_RECOGNITION	1	1	0	95	80	17709	0
GOBP_ACTIVATION_OF_CYSTEINE_TYPE_ENDOPEPTIDASE_ACTIVITY_INVOLVED_IN_APOPTOTIC_PROCESS	1	1	0	81	80	17723	0
GOBP_CELLULAR_COMPONENT_DISASSEMBLY_INVOLVED_IN_EXECUTION_PHASE_OF_APOPTOSIS	1	1	0	29	80	17775	0
GOBP_ACTIVATION_INDUCED_CELL_DEATH_OF_T_CELLS	0.039555243	1	1	8	79	17796	0.0125
GOBP_INFLAMMATORY_CELL_APOPTOTIC_PROCESS	1	1	0	22	80	17782	0
GOBP_SUBSTRATE_DEPENDENT_CELL_MIGRATION	1	1	0	25	80	17779	0
GOBP_SUBSTRATE_DEPENDENT_CELL_MIGRATION_CELL_EXTENSION	1	1	0	9	80	17795	0
GOBP_MUSCLE_CONTRACTION	1	1	0	349	80	17455	0
GOBP_REGULATION_OF_MUSCLE_CONTRACTION	1	1	0	170	80	17634	0
GOBP_SMOOTH_MUSCLE_CONTRACTION	1	1	0	112	80	17692	0
GOBP_REGULATION_OF_SMOOTH_MUSCLE_CONTRACTION	1	1	0	65	80	17739	0
GOBP_STRIATED_MUSCLE_CONTRACTION	1	1	0	178	80	17626	0
GOBP_REGULATION_OF_STRIATED_MUSCLE_CONTRACTION	1	1	0	96	80	17708	0
GOBP_SYNCYTIUM_FORMATION	0.246435148	1	1	62	79	17742	0.0125
GOBP_DEFENSE_RESPONSE	0.15146182	1	11	1728	69	16076	0.1375
GOBP_ACUTE_PHASE_RESPONSE	1	1	0	48	80	17756	0
GOBP_INFLAMMATORY_RESPONSE	0.157298744	1	6	809	74	16995	0.075
GOBP_IMMUNE_RESPONSE	0.038604058	1	14	1868	66	15936	0.175
GOBP_COMPLEMENT_ACTIVATION	1	1	0	125	80	17679	0
GOBP_COMPLEMENT_ACTIVATION_ALTERNATIVE_PATHWAY	1	1	0	18	80	17786	0
GOBP_HUMORAL_IMMUNE_RESPONSE	0.408165657	1	2	310	78	17494	0.025
GOBP_CELLULAR_DEFENSE_RESPONSE	0.215303963	1	1	53	79	17751	0.0125
GOBP_RESPONSE_TO_OSMOTIC_STRESS	1	1	0	80	80	17724	0
GOBP_HYPOTONIC_RESPONSE	1	1	0	11	80	17793	0
GOBP_HYPEROSMOTIC_RESPONSE	1	1	0	26	80	17778	0
GOBP_CELLULAR_RESPONSE_TO_DNA_DAMAGE_STIMULUS	0.882941403	1	2	808	78	16996	0.025
GOBP_DNA_DAMAGE_INDUCED_PROTEIN_PHOSPHORYLATION	1	1	0	8	80	17796	0
GOBP_DNA_DAMAGE_RESPONSE_SIGNAL_TRANSDUCTION_BY_P53_CLASS_MEDIATOR_RESULTING_IN_CELL_CYCLE_ARREST	0.077564659	1	1	17	79	17787	0.0125
GOBP_RESPONSE_TO_OXIDATIVE_STRESS	0.861784744	1	1	435	79	17369	0.0125
GOBP_ER_OVERLOAD_RESPONSE	1	1	0	12	80	17792	0
GOBP_ER_NUCLEUS_SIGNALING_PATHWAY	1	1	0	45	80	17759	0
GOBP_RESPONSE_TO_STEROL_DEPLETION	1	1	0	18	80	17786	0
GOBP_CELLULAR_RESPONSE_TO_NITROGEN_STARVATION	1	1	0	12	80	17792	0
GOBP_NUCLEUS_ORGANIZATION	1	1	0	141	80	17663	0
GOBP_NUCLEAR_ENVELOPE_ORGANIZATION	1	1	0	57	80	17747	0
GOBP_NUCLEAR_PORE_ORGANIZATION	1	1	0	14	80	17790	0
GOBP_NUCLEOLUS_ORGANIZATION	1	1	0	16	80	17788	0
GOBP_MITOCHONDRION_ORGANIZATION	0.905264014	1	1	517	79	17287	0.0125
GOBP_MITOCHONDRIAL_MEMBRANE_ORGANIZATION	1	1	0	116	80	17688	0
GOBP_INNER_MITOCHONDRIAL_MEMBRANE_ORGANIZATION	1	1	0	40	80	17764	0
GOBP_OUTER_MITOCHONDRIAL_MEMBRANE_ORGANIZATION	1	1	0	5	80	17799	0
GOBP_PLASMA_MEMBRANE_ORGANIZATION	1	1	0	156	80	17648	0
GOBP_CYTOSKELETON_ORGANIZATION	0.650731523	1	6	1462	74	16342	0.075
GOBP_ACTIN_FILAMENT_ORGANIZATION	0.32562832	1	3	446	77	17358	0.0375
GOBP_MICROTUBULE_BASED_PROCESS	0.91845926	1	2	905	78	16899	0.025
GOBP_MICROTUBULE_BASED_MOVEMENT	1	1	0	393	80	17411	0
GOBP_MICROTUBULE_DEPOLYMERIZATION	1	1	0	47	80	17757	0
GOBP_MICROTUBULE_NUCLEATION	1	1	0	35	80	17769	0
GOBP_TUBULIN_COMPLEX_ASSEMBLY	1	1	0	8	80	17796	0
GOBP_POST_CHAPERONIN_TUBULIN_FOLDING_PATHWAY	1	1	0	6	80	17798	0
GOBP_CYTOPLASM_ORGANIZATION	1	1	0	16	80	17788	0
GOBP_ENDOPLASMIC_RETICULUM_ORGANIZATION	1	1	0	90	80	17714	0
GOBP_GOLGI_ORGANIZATION	1	1	0	161	80	17643	0
GOBP_PEROXISOME_ORGANIZATION	1	1	0	36	80	17768	0
GOBP_ENDOSOME_ORGANIZATION	1	1	0	85	80	17719	0
GOBP_VACUOLE_ORGANIZATION	1	1	0	188	80	17616	0
GOBP_VACUOLAR_TRANSPORT	1	1	0	156	80	17648	0
GOBP_VACUOLAR_ACIDIFICATION	1	1	0	24	80	17780	0
GOBP_PROTEIN_CATABOLIC_PROCESS_IN_THE_VACUOLE	1	1	0	23	80	17781	0
GOBP_LYSOSOMAL_TRANSPORT	1	1	0	122	80	17682	0
GOBP_LYSOSOMAL_LUMEN_ACIDIFICATION	1	1	0	11	80	17793	0
GOBP_CELL_CELL_JUNCTION_ASSEMBLY	1	1	0	150	80	17654	0
GOBP_CELL_CYCLE	0.963864777	1	4	1775	76	16029	0.05
GOBP_SPINDLE_ORGANIZATION	0.60858196	1	1	207	79	17597	0.0125
GOBP_MITOTIC_SPINDLE_ORGANIZATION	1	1	0	126	80	17678	0
GOBP_SPINDLE_ASSEMBLY_INVOLVED_IN_FEMALE_MEIOSIS	1	1	0	5	80	17799	0
GOBP_CHROMOSOME_SEGREGATION	0.794991952	1	1	349	79	17455	0.0125
GOBP_SISTER_CHROMATID_COHESION	1	1	0	63	80	17741	0
GOBP_REGULATION_OF_SISTER_CHROMATID_COHESION	1	1	0	21	80	17783	0
GOBP_MITOTIC_SISTER_CHROMATID_COHESION	1	1	0	28	80	17776	0
GOBP_MITOTIC_CHROMOSOME_CONDENSATION	1	1	0	19	80	17785	0
GOBP_MITOTIC_NUCLEAR_MEMBRANE_DISASSEMBLY	1	1	0	7	80	17797	0
GOBP_MITOTIC_METAPHASE_PLATE_CONGRESSION	1	1	0	53	80	17751	0
GOBP_REGULATION_OF_MITOTIC_NUCLEAR_DIVISION	1	1	0	111	80	17693	0
GOBP_MITOTIC_CELL_CYCLE_CHECKPOINT_SIGNALING	0.44286457	1	1	129	79	17675	0.0125
GOBP_MITOTIC_G2_DNA_DAMAGE_CHECKPOINT_SIGNALING	1	1	0	35	80	17769	0
GOBP_REGULATION_OF_EXIT_FROM_MITOSIS	1	1	0	18	80	17786	0
GOBP_NUCLEAR_MIGRATION	1	1	0	21	80	17783	0
GOBP_HOMOLOGOUS_CHROMOSOME_PAIRING_AT_MEIOSIS	1	1	0	53	80	17751	0
GOBP_MALE_MEIOTIC_NUCLEAR_DIVISION	1	1	0	51	80	17753	0
GOBP_MALE_MEIOSIS_I	1	1	0	28	80	17776	0
GOBP_FEMALE_MEIOTIC_NUCLEAR_DIVISION	1	1	0	33	80	17771	0
GOBP_FEMALE_MEIOSIS_I	1	1	0	13	80	17791	0
GOBP_HOMOPHILIC_CELL_ADHESION_VIA_PLASMA_MEMBRANE_ADHESION_MOLECULES	1	1	0	170	80	17634	0
GOBP_HETEROPHILIC_CELL_CELL_ADHESION_VIA_PLASMA_MEMBRANE_CELL_ADHESION_MOLECULES	1	1	0	47	80	17757	0
GOBP_NEURON_CELL_CELL_ADHESION	1	1	0	17	80	17787	0
GOBP_LEUKOCYTE_CELL_CELL_ADHESION	0.242869131	1	3	378	77	17426	0.0375
GOBP_CELL_MATRIX_ADHESION	1	1	0	236	80	17568	0
GOBP_NEGATIVE_REGULATION_OF_CELL_ADHESION	0.74821782	1	1	304	79	17500	0.0125
GOBP_ESTABLISHMENT_OR_MAINTENANCE_OF_CELL_POLARITY	1	1	0	221	80	17583	0
GOBP_ESTABLISHMENT_OF_TISSUE_POLARITY	1	1	0	72	80	17732	0
GOBP_ENZYME_LINKED_RECEPTOR_PROTEIN_SIGNALING_PATHWAY	1	1	0	984	80	16820	0
GOBP_RECEPTOR_GUANYLYL_CYCLASE_SIGNALING_PATHWAY	1	1	0	10	80	17794	0
GOBP_TRANSMEMBRANE_RECEPTOR_PROTEIN_TYROSINE_KINASE_SIGNALING_PATHWAY	1	1	0	634	80	17170	0
GOBP_ACTIVATION_OF_TRANSMEMBRANE_RECEPTOR_PROTEIN_TYROSINE_KINASE_ACTIVITY	1	1	0	14	80	17790	0
GOBP_SIGNAL_COMPLEX_ASSEMBLY	1	1	0	8	80	17796	0
GOBP_NEGATIVE_REGULATION_OF_EPIDERMAL_GROWTH_FACTOR_ACTIVATED_RECEPTOR_ACTIVITY	1	1	0	14	80	17790	0
GOBP_REGULATION_OF_EPIDERMAL_GROWTH_FACTOR_ACTIVATED_RECEPTOR_ACTIVITY	1	1	0	30	80	17774	0
GOBP_TRANSMEMBRANE_RECEPTOR_PROTEIN_SERINE_THREONINE_KINASE_SIGNALING_PATHWAY	1	1	0	373	80	17431	0
GOBP_TRANSFORMING_GROWTH_FACTOR_BETA_RECEPTOR_SIGNALING_PATHWAY	1	1	0	204	80	17600	0
GOBP_COMMON_PARTNER_SMAD_PROTEIN_PHOSPHORYLATION	1	1	0	6	80	17798	0
GOBP_SMAD_PROTEIN_COMPLEX_ASSEMBLY	1	1	0	13	80	17791	0
GOBP_TRANSMEMBRANE_RECEPTOR_PROTEIN_TYROSINE_PHOSPHATASE_SIGNALING_PATHWAY	1	1	0	6	80	17798	0
GOBP_G_PROTEIN_COUPLED_RECEPTOR_SIGNALING_PATHWAY	1	1	0	1274	80	16530	0
GOBP_G_PROTEIN_COUPLED_RECEPTOR_SIGNALING_PATHWAY_COUPLED_TO_CYCLIC_NUCLEOTIDE_SECOND_MESSENGER	1	1	0	67	80	17737	0
GOBP_ADENYLATE_CYCLASE_MODULATING_G_PROTEIN_COUPLED_RECEPTOR_SIGNALING_PATHWAY	1	1	0	244	80	17560	0
GOBP_ADENYLATE_CYCLASE_ACTIVATING_G_PROTEIN_COUPLED_RECEPTOR_SIGNALING_PATHWAY	1	1	0	155	80	17649	0
GOBP_ACTIVATION_OF_ADENYLATE_CYCLASE_ACTIVITY	1	1	0	31	80	17773	0
GOBP_ADENYLATE_CYCLASE_ACTIVATING_DOPAMINE_RECEPTOR_SIGNALING_PATHWAY	1	1	0	10	80	17794	0
GOBP_ADENYLATE_CYCLASE_INHIBITING_G_PROTEIN_COUPLED_RECEPTOR_SIGNALING_PATHWAY	1	1	0	78	80	17726	0
GOBP_NEGATIVE_REGULATION_OF_ADENYLATE_CYCLASE_ACTIVITY	1	1	0	21	80	17783	0
GOBP_ADENYLATE_CYCLASE_INHIBITING_DOPAMINE_RECEPTOR_SIGNALING_PATHWAY	1	1	0	6	80	17798	0
GOBP_ADENYLATE_CYCLASE_INHIBITING_G_PROTEIN_COUPLED_GLUTAMATE_RECEPTOR_SIGNALING_PATHWAY	1	1	0	9	80	17795	0
GOBP_ADENYLATE_CYCLASE_INHIBITING_G_PROTEIN_COUPLED_ACETYLCHOLINE_RECEPTOR_SIGNALING_PATHWAY	1	1	0	8	80	17796	0
GOBP_ADENYLATE_CYCLASE_INHIBITING_SEROTONIN_RECEPTOR_SIGNALING_PATHWAY	1	1	0	7	80	17797	0
GOBP_PHOSPHOLIPASE_C_ACTIVATING_G_PROTEIN_COUPLED_RECEPTOR_SIGNALING_PATHWAY	1	1	0	104	80	17700	0
GOBP_ACTIVATION_OF_PHOSPHOLIPASE_C_ACTIVITY	1	1	0	30	80	17774	0
GOBP_PROTEIN_KINASE_C_ACTIVATING_G_PROTEIN_COUPLED_RECEPTOR_SIGNALING_PATHWAY	1	1	0	27	80	17777	0
GOBP_SEROTONIN_RECEPTOR_SIGNALING_PATHWAY	1	1	0	40	80	17764	0
GOBP_DOPAMINE_RECEPTOR_SIGNALING_PATHWAY	1	1	0	40	80	17764	0
GOBP_G_PROTEIN_COUPLED_ACETYLCHOLINE_RECEPTOR_SIGNALING_PATHWAY	1	1	0	19	80	17785	0
GOBP_GAMMA_AMINOBUTYRIC_ACID_SIGNALING_PATHWAY	1	1	0	27	80	17777	0
GOBP_GLUTAMATE_RECEPTOR_SIGNALING_PATHWAY	1	1	0	52	80	17752	0
GOBP_G_PROTEIN_COUPLED_GLUTAMATE_RECEPTOR_SIGNALING_PATHWAY	1	1	0	15	80	17789	0
GOBP_TACHYKININ_RECEPTOR_SIGNALING_PATHWAY	1	1	0	8	80	17796	0
GOBP_NEUROPEPTIDE_SIGNALING_PATHWAY	1	1	0	108	80	17696	0
GOBP_NOTCH_SIGNALING_PATHWAY	0.559624958	1	1	181	79	17623	0.0125
GOBP_NOTCH_RECEPTOR_PROCESSING	1	1	0	9	80	17795	0
GOBP_POSITIVE_REGULATION_OF_TRANSCRIPTION_OF_NOTCH_RECEPTOR_TARGET	1	1	0	7	80	17797	0
GOBP_WNT_SIGNALING_PATHWAY_CALCIUM_MODULATING_PATHWAY	1	1	0	6	80	17798	0
GOBP_SMOOTHENED_SIGNALING_PATHWAY	1	1	0	140	80	17664	0
GOBP_INTEGRIN_MEDIATED_SIGNALING_PATHWAY	1	1	0	109	80	17695	0
GOBP_I_KAPPAB_KINASE_NF_KAPPAB_SIGNALING	0.009418715	1	5	283	75	17521	0.0625
GOBP_ACTIVATION_OF_NF_KAPPAB_INDUCING_KINASE_ACTIVITY	1	1	0	18	80	17786	0
GOBP_I_KAPPAB_PHOSPHORYLATION	1	1	0	21	80	17783	0
GOBP_JNK_CASCADE	1	1	0	175	80	17629	0
GOBP_TYROSINE_PHOSPHORYLATION_OF_STAT_PROTEIN	1	1	0	87	80	17717	0
GOBP_NITRIC_OXIDE_MEDIATED_SIGNAL_TRANSDUCTION	1	1	0	27	80	17777	0
GOBP_SMALL_GTPASE_MEDIATED_SIGNAL_TRANSDUCTION	1	1	0	502	80	17302	0
GOBP_RAS_PROTEIN_SIGNAL_TRANSDUCTION	1	1	0	348	80	17456	0
GOBP_RHO_PROTEIN_SIGNAL_TRANSDUCTION	1	1	0	139	80	17665	0
GOBP_CELL_CELL_SIGNALING	0.995797603	1	2	1631	78	16173	0.025
GOBP_NEUROTRANSMITTER_SECRETION	1	1	0	146	80	17658	0
GOBP_NEURON_NEURON_SYNAPTIC_TRANSMISSION	1	1	0	5	80	17799	0
GOBP_SYNAPTIC_TRANSMISSION_CHOLINERGIC	1	1	0	29	80	17775	0
GOBP_ENSHEATHMENT_OF_NEURONS	0.467472372	1	1	139	79	17665	0.0125
GOBP_NEUROMUSCULAR_SYNAPTIC_TRANSMISSION	1	1	0	28	80	17776	0
GOBP_GAMETE_GENERATION	0.96559659	1	1	735	79	17069	0.0125
GOBP_GERM_CELL_DEVELOPMENT	0.740050867	1	1	297	79	17507	0.0125
GOBP_SPERMATID_NUCLEUS_DIFFERENTIATION	1	1	0	21	80	17783	0
GOBP_FEMALE_GAMETE_GENERATION	0.509091374	1	1	157	79	17647	0.0125
GOBP_OOCYTE_CONSTRUCTION	1	1	0	9	80	17795	0
GOBP_INSEMINATION	1	1	0	13	80	17791	0
GOBP_SINGLE_FERTILIZATION	1	1	0	156	80	17648	0
GOBP_BINDING_OF_SPERM_TO_ZONA_PELLUCIDA	1	1	0	41	80	17763	0
GOBP_ACROSOME_REACTION	1	1	0	40	80	17764	0
GOBP_PENETRATION_OF_ZONA_PELLUCIDA	1	1	0	8	80	17796	0
GOBP_FUSION_OF_SPERM_TO_EGG_PLASMA_MEMBRANE_INVOLVED_IN_SINGLE_FERTILIZATION	1	1	0	22	80	17782	0
GOBP_EGG_ACTIVATION	1	1	0	10	80	17794	0
GOBP_REGULATION_OF_MITOTIC_CELL_CYCLE	0.887116546	1	1	479	79	17325	0.0125
GOBP_BLASTODERM_SEGMENTATION	1	1	0	26	80	17778	0
GOBP_TRIPARTITE_REGIONAL_SUBDIVISION	1	1	0	22	80	17782	0
GOBP_ZYGOTIC_DETERMINATION_OF_ANTERIOR_POSTERIOR_AXIS_EMBRYO	1	1	0	6	80	17798	0
GOBP_THORAX_AND_ANTERIOR_ABDOMEN_DETERMINATION	1	1	0	5	80	17799	0
GOBP_GASTRULATION	0.575299803	1	1	189	79	17615	0.0125
GOBP_SEGMENT_SPECIFICATION	1	1	0	17	80	17787	0
GOBP_COMPARTMENT_PATTERN_SPECIFICATION	1	1	0	5	80	17799	0
GOBP_PATTERN_SPECIFICATION_PROCESS	0.876227518	1	1	459	79	17345	0.0125
GOBP_ECTODERM_DEVELOPMENT	1	1	0	22	80	17782	0
GOBP_NEUROBLAST_PROLIFERATION	1	1	0	61	80	17743	0
GOBP_NEGATIVE_REGULATION_OF_NEUROBLAST_PROLIFERATION	1	1	0	6	80	17798	0
GOBP_AXONAL_FASCICULATION	1	1	0	22	80	17782	0
GOBP_SYNAPSE_ASSEMBLY	1	1	0	180	80	17624	0
GOBP_CENTRAL_NERVOUS_SYSTEM_DEVELOPMENT	0.845426298	1	3	1024	77	16780	0.0375
GOBP_VENTRAL_MIDLINE_DEVELOPMENT	1	1	0	5	80	17799	0
GOBP_PERIPHERAL_NERVOUS_SYSTEM_DEVELOPMENT	1	1	0	78	80	17726	0
GOBP_SENSORY_ORGAN_DEVELOPMENT	0.923413587	1	1	563	79	17241	0.0125
GOBP_SALIVARY_GLAND_DEVELOPMENT	1	1	0	36	80	17768	0
GOBP_FOREGUT_MORPHOGENESIS	1	1	0	10	80	17794	0
GOBP_ENDODERM_DEVELOPMENT	1	1	0	78	80	17726	0
GOBP_MIDGUT_DEVELOPMENT	1	1	0	11	80	17793	0
GOBP_MESODERM_DEVELOPMENT	1	1	0	132	80	17672	0
GOBP_MESODERMAL_CELL_FATE_SPECIFICATION	1	1	0	12	80	17792	0
GOBP_GONADAL_MESODERM_DEVELOPMENT	1	1	0	8	80	17796	0
GOBP_HEART_DEVELOPMENT	1	1	0	595	80	17209	0
GOBP_ADULT_HEART_DEVELOPMENT	1	1	0	14	80	17790	0
GOBP_MUSCLE_ORGAN_DEVELOPMENT	1	1	0	333	80	17471	0
GOBP_MYOBLAST_FUSION	1	1	0	45	80	17759	0
GOBP_NEUROMUSCULAR_JUNCTION_DEVELOPMENT	1	1	0	43	80	17761	0
GOBP_SEX_DETERMINATION	1	1	0	22	80	17782	0
GOBP_SEX_DIFFERENTIATION	1	1	0	281	80	17523	0
GOBP_DOSAGE_COMPENSATION	1	1	0	21	80	17783	0
GOBP_EMBRYO_IMPLANTATION	1	1	0	57	80	17747	0
GOBP_PARTURITION	1	1	0	15	80	17789	0
GOBP_AGING	0.757241555	1	1	312	79	17492	0.0125
GOBP_CELL_AGING	0.437809924	1	1	127	79	17677	0.0125
GOBP_RESPONSE_TO_NUTRIENT	1	1	0	150	80	17654	0
GOBP_RESPIRATORY_GASEOUS_EXCHANGE_BY_RESPIRATORY_SYSTEM	1	1	0	70	80	17734	0
GOBP_DIGESTION	1	1	0	137	80	17667	0
GOBP_EXCRETION	1	1	0	65	80	17739	0
GOBP_BODY_FLUID_SECRETION	1	1	0	91	80	17713	0
GOBP_LACTATION	1	1	0	44	80	17760	0
GOBP_BLOOD_COAGULATION_INTRINSIC_PATHWAY	1	1	0	8	80	17796	0
GOBP_HEMOSTASIS	0.642547115	1	1	227	79	17577	0.0125
GOBP_SENSORY_PERCEPTION	0.989453721	1	1	986	79	16818	0.0125
GOBP_PHOTOTRANSDUCTION	1	1	0	48	80	17756	0
GOBP_PHOTOTRANSDUCTION_VISIBLE_LIGHT	1	1	0	19	80	17785	0
GOBP_SENSORY_PERCEPTION_OF_CHEMICAL_STIMULUS	0.910371964	1	1	529	79	17275	0.0125
GOBP_SENSORY_PERCEPTION_OF_SMELL	0.875083171	1	1	457	79	17347	0.0125
GOBP_BEHAVIOR	0.934273644	1	1	596	79	17208	0.0125
GOBP_LEARNING	1	1	0	145	80	17659	0
GOBP_MEMORY	1	1	0	122	80	17682	0
GOBP_SHORT_TERM_MEMORY	1	1	0	11	80	17793	0
GOBP_LONG_TERM_MEMORY	1	1	0	35	80	17769	0
GOBP_MATING_BEHAVIOR	1	1	0	19	80	17785	0
GOBP_MATING	1	1	0	39	80	17765	0
GOBP_COPULATION	1	1	0	22	80	17782	0
GOBP_RHYTHMIC_BEHAVIOR	1	1	0	45	80	17759	0
GOBP_CIRCADIAN_RHYTHM	1	1	0	205	80	17599	0
GOBP_GROOMING_BEHAVIOR	1	1	0	18	80	17786	0
GOBP_LOCOMOTORY_BEHAVIOR	1	1	0	193	80	17611	0
GOBP_FEEDING_BEHAVIOR	1	1	0	107	80	17697	0
GOBP_VISUAL_BEHAVIOR	1	1	0	48	80	17756	0
GOBP_CHEMOSENSORY_BEHAVIOR	1	1	0	16	80	17788	0
GOBP_MECHANOSENSORY_BEHAVIOR	1	1	0	14	80	17790	0
GOBP_REGULATION_OF_HEART_CONTRACTION	1	1	0	212	80	17592	0
GOBP_TRNA_PROCESSING	1	1	0	125	80	17679	0
GOBP_CELL_RECOGNITION	1	1	0	222	80	17582	0
GOBP_NEURON_RECOGNITION	1	1	0	49	80	17755	0
GOBP_MOTOR_NEURON_AXON_GUIDANCE	1	1	0	30	80	17774	0
GOBP_MITOCHONDRIAL_FUSION	1	1	0	30	80	17774	0
GOBP_TOLL_SIGNALING_PATHWAY	1	1	0	7	80	17797	0
GOBP_AXO_DENDRITIC_TRANSPORT	1	1	0	77	80	17727	0
GOBP_ANTEROGRADE_AXONAL_TRANSPORT	1	1	0	49	80	17755	0
GOBP_RETROGRADE_AXONAL_TRANSPORT	1	1	0	21	80	17783	0
GOBP_ACTIN_POLYMERIZATION_OR_DEPOLYMERIZATION	0.057688299	1	3	193	77	17611	0.0375
GOBP_NEGATIVE_REGULATION_OF_DNA_REPLICATION	1	1	0	32	80	17772	0
GOBP_STEROID_METABOLIC_PROCESS	1	1	0	323	80	17481	0
GOBP_BILE_ACID_METABOLIC_PROCESS	1	1	0	49	80	17755	0
GOBP_C21_STEROID_HORMONE_METABOLIC_PROCESS	1	1	0	37	80	17767	0
GOBP_ANDROGEN_METABOLIC_PROCESS	1	1	0	29	80	17775	0
GOBP_ESTROGEN_METABOLIC_PROCESS	1	1	0	37	80	17767	0
GOBP_GLUCOCORTICOID_METABOLIC_PROCESS	1	1	0	23	80	17781	0
GOBP_MINERALOCORTICOID_METABOLIC_PROCESS	1	1	0	14	80	17790	0
GOBP_SPERMINE_METABOLIC_PROCESS	1	1	0	5	80	17799	0
GOBP_SPERMIDINE_METABOLIC_PROCESS	1	1	0	9	80	17795	0
GOBP_REGULATION_OF_BLOOD_PRESSURE	1	1	0	183	80	17621	0
GOBP_OPSONIZATION	1	1	0	16	80	17788	0
GOBP_SULFATE_TRANSPORT	1	1	0	18	80	17786	0
GOBP_REGULATION_OF_G_PROTEIN_COUPLED_RECEPTOR_SIGNALING_PATHWAY	1	1	0	139	80	17665	0
GOBP_POSITIVE_REGULATION_OF_CELL_POPULATION_PROLIFERATION	0.627958038	1	4	955	76	16849	0.05
GOBP_NEGATIVE_REGULATION_OF_CELL_POPULATION_PROLIFERATION	0.688134139	1	3	782	77	17022	0.0375
GOBP_INSULIN_RECEPTOR_SIGNALING_PATHWAY	1	1	0	120	80	17684	0
GOBP_ACETYLCHOLINE_METABOLIC_PROCESS	1	1	0	6	80	17798	0
GOBP_INTRACELLULAR_MRNA_LOCALIZATION	1	1	0	9	80	17795	0
GOBP_ISOPRENOID_BIOSYNTHETIC_PROCESS	1	1	0	30	80	17774	0
GOBP_ISOPRENOID_CATABOLIC_PROCESS	1	1	0	11	80	17793	0
GOBP_ASSOCIATIVE_LEARNING	1	1	0	80	80	17724	0
GOBP_G2_MI_TRANSITION_OF_MEIOTIC_CELL_CYCLE	1	1	0	6	80	17798	0
GOBP_ENDOSOME_TO_LYSOSOME_TRANSPORT	1	1	0	62	80	17742	0
GOBP_HISTONE_MRNA_METABOLIC_PROCESS	1	1	0	24	80	17780	0
GOBP_DETERMINATION_OF_ADULT_LIFESPAN	1	1	0	18	80	17786	0
GOBP_ADULT_FEEDING_BEHAVIOR	1	1	0	10	80	17794	0
GOBP_ADULT_LOCOMOTORY_BEHAVIOR	1	1	0	76	80	17728	0
GOBP_GLIAL_CELL_MIGRATION	1	1	0	51	80	17753	0
GOBP_GERM_CELL_MIGRATION	1	1	0	6	80	17798	0
GOBP_ASYMMETRIC_CELL_DIVISION	1	1	0	18	80	17786	0
GOBP_REGULATION_OF_CELL_SHAPE	1	1	0	151	80	17653	0
GOBP_REGULATION_OF_CELL_SIZE	1	1	0	180	80	17624	0
GOBP_RNA_SPLICING	0.129737862	1	4	430	76	17374	0.05
GOBP_RESPIRATORY_CHAIN_COMPLEX_IV_ASSEMBLY	1	1	0	26	80	17778	0
GOBP_FIBROBLAST_GROWTH_FACTOR_RECEPTOR_SIGNALING_PATHWAY	1	1	0	85	80	17719	0
GOBP_EPIDERMIS_DEVELOPMENT	1	1	0	335	80	17469	0
GOBP_REGULATION_OF_SYNAPTIC_ASSEMBLY_AT_NEUROMUSCULAR_JUNCTION	1	1	0	5	80	17799	0
GOBP_REGULATION_OF_SMOOTHENED_SIGNALING_PATHWAY	1	1	0	82	80	17722	0
GOBP_REGULATION_OF_NOTCH_SIGNALING_PATHWAY	0.353417746	1	1	96	79	17708	0.0125
GOBP_ATTACHMENT_OF_SPINDLE_MICROTUBULES_TO_KINETOCHORE	1	1	0	37	80	17767	0
GOBP_LIPID_BIOSYNTHETIC_PROCESS	1	1	0	706	80	17098	0
GOBP_EXTRINSIC_APOPTOTIC_SIGNALING_PATHWAY_VIA_DEATH_DOMAIN_RECEPTORS	1	1	0	85	80	17719	0
GOBP_INTRINSIC_APOPTOTIC_SIGNALING_PATHWAY_IN_RESPONSE_TO_OSMOTIC_STRESS	1	1	0	8	80	17796	0
GOBP_INTRINSIC_APOPTOTIC_SIGNALING_PATHWAY_IN_RESPONSE_TO_DNA_DAMAGE	0.075150344	1	2	99	78	17705	0.025
GOBP_INTRINSIC_APOPTOTIC_SIGNALING_PATHWAY_IN_RESPONSE_TO_OXIDATIVE_STRESS	1	1	0	45	80	17759	0
GOBP_ACTIVATION_OF_CYSTEINE_TYPE_ENDOPEPTIDASE_ACTIVITY_INVOLVED_IN_APOPTOTIC_PROCESS_BY_CYTOCHROME_C	1	1	0	7	80	17797	0
GOBP_APOPTOTIC_MITOCHONDRIAL_CHANGES	1	1	0	105	80	17699	0
GOBP_CARBOHYDRATE_TRANSPORT	1	1	0	156	80	17648	0
GOBP_CELLULAR_AMINO_ACID_BIOSYNTHETIC_PROCESS	1	1	0	76	80	17728	0
GOBP_PHOSPHOLIPID_BIOSYNTHETIC_PROCESS	1	1	0	258	80	17546	0
GOBP_PYRIMIDINE_CONTAINING_COMPOUND_SALVAGE	1	1	0	7	80	17797	0
GOBP_PENTOSE_PHOSPHATE_SHUNT_NON_OXIDATIVE_BRANCH	1	1	0	6	80	17798	0
GOBP_MACROMOLECULE_CATABOLIC_PROCESS	0.719587926	1	5	1326	75	16478	0.0625
GOBP_AEROBIC_RESPIRATION	0.569487381	1	1	186	79	17618	0.0125
GOBP_FATTY_ACID_CATABOLIC_PROCESS	1	1	0	102	80	17702	0
GOBP_CELLULAR_AMINO_ACID_CATABOLIC_PROCESS	1	1	0	112	80	17692	0
GOBP_GLUTAMINE_FAMILY_AMINO_ACID_METABOLIC_PROCESS	1	1	0	79	80	17725	0
GOBP_GLUTAMINE_FAMILY_AMINO_ACID_CATABOLIC_PROCESS	1	1	0	27	80	17777	0
GOBP_ASPARTATE_FAMILY_AMINO_ACID_METABOLIC_PROCESS	1	1	0	49	80	17755	0
GOBP_ASPARTATE_FAMILY_AMINO_ACID_BIOSYNTHETIC_PROCESS	1	1	0	21	80	17783	0
GOBP_ASPARTATE_FAMILY_AMINO_ACID_CATABOLIC_PROCESS	1	1	0	18	80	17786	0
GOBP_SERINE_FAMILY_AMINO_ACID_METABOLIC_PROCESS	1	1	0	40	80	17764	0
GOBP_SERINE_FAMILY_AMINO_ACID_BIOSYNTHETIC_PROCESS	1	1	0	21	80	17783	0
GOBP_SERINE_FAMILY_AMINO_ACID_CATABOLIC_PROCESS	1	1	0	14	80	17790	0
GOBP_AROMATIC_AMINO_ACID_FAMILY_METABOLIC_PROCESS	1	1	0	31	80	17773	0
GOBP_AROMATIC_AMINO_ACID_FAMILY_CATABOLIC_PROCESS	1	1	0	16	80	17788	0
GOBP_BRANCHED_CHAIN_AMINO_ACID_METABOLIC_PROCESS	1	1	0	25	80	17779	0
GOBP_BRANCHED_CHAIN_AMINO_ACID_BIOSYNTHETIC_PROCESS	1	1	0	5	80	17799	0
GOBP_BRANCHED_CHAIN_AMINO_ACID_CATABOLIC_PROCESS	1	1	0	21	80	17783	0
GOBP_GLUTAMINE_FAMILY_AMINO_ACID_BIOSYNTHETIC_PROCESS	1	1	0	18	80	17786	0
GOBP_METHIONINE_BIOSYNTHETIC_PROCESS	1	1	0	12	80	17792	0
GOBP_CYSTEINE_CATABOLIC_PROCESS	1	1	0	5	80	17799	0
GOBP_GLYCOPROTEIN_METABOLIC_PROCESS	1	1	0	388	80	17416	0
GOBP_GLYCOPROTEIN_BIOSYNTHETIC_PROCESS	1	1	0	319	80	17485	0
GOBP_VITAMIN_BIOSYNTHETIC_PROCESS	1	1	0	20	80	17784	0
GOBP_VITAMIN_CATABOLIC_PROCESS	1	1	0	16	80	17788	0
GOBP_NUCLEOBASE_METABOLIC_PROCESS	1	1	0	39	80	17765	0
GOBP_PURINE_NUCLEOBASE_BIOSYNTHETIC_PROCESS	1	1	0	11	80	17793	0
GOBP_NUCLEOSIDE_METABOLIC_PROCESS	1	1	0	63	80	17741	0
GOBP_RIBONUCLEOSIDE_METABOLIC_PROCESS	1	1	0	36	80	17768	0
GOBP_DEOXYRIBONUCLEOSIDE_METABOLIC_PROCESS	1	1	0	11	80	17793	0
GOBP_NUCLEOSIDE_MONOPHOSPHATE_METABOLIC_PROCESS	1	1	0	79	80	17725	0
GOBP_NUCLEOSIDE_MONOPHOSPHATE_BIOSYNTHETIC_PROCESS	1	1	0	44	80	17760	0
GOBP_NUCLEOSIDE_MONOPHOSPHATE_CATABOLIC_PROCESS	1	1	0	19	80	17785	0
GOBP_PURINE_NUCLEOSIDE_MONOPHOSPHATE_METABOLIC_PROCESS	1	1	0	45	80	17759	0
GOBP_PURINE_NUCLEOSIDE_MONOPHOSPHATE_BIOSYNTHETIC_PROCESS	1	1	0	22	80	17782	0
GOBP_PURINE_NUCLEOSIDE_MONOPHOSPHATE_CATABOLIC_PROCESS	1	1	0	11	80	17793	0
GOBP_PYRIMIDINE_NUCLEOSIDE_MONOPHOSPHATE_METABOLIC_PROCESS	1	1	0	22	80	17782	0
GOBP_PYRIMIDINE_NUCLEOSIDE_MONOPHOSPHATE_BIOSYNTHETIC_PROCESS	1	1	0	16	80	17788	0
GOBP_PYRIMIDINE_NUCLEOSIDE_MONOPHOSPHATE_CATABOLIC_PROCESS	1	1	0	8	80	17796	0
GOBP_NUCLEOSIDE_DIPHOSPHATE_METABOLIC_PROCESS	0.44286457	1	1	129	79	17675	0.0125
GOBP_NUCLEOSIDE_DIPHOSPHATE_BIOSYNTHETIC_PROCESS	1	1	0	13	80	17791	0
GOBP_NUCLEOSIDE_DIPHOSPHATE_CATABOLIC_PROCESS	1	1	0	13	80	17791	0
GOBP_PURINE_NUCLEOSIDE_DIPHOSPHATE_BIOSYNTHETIC_PROCESS	1	1	0	6	80	17798	0
GOBP_PURINE_NUCLEOSIDE_DIPHOSPHATE_CATABOLIC_PROCESS	1	1	0	6	80	17798	0
GOBP_PYRIMIDINE_NUCLEOSIDE_DIPHOSPHATE_METABOLIC_PROCESS	1	1	0	8	80	17796	0
GOBP_PYRIMIDINE_NUCLEOSIDE_DIPHOSPHATE_BIOSYNTHETIC_PROCESS	1	1	0	6	80	17798	0
GOBP_NUCLEOSIDE_TRIPHOSPHATE_METABOLIC_PROCESS	0.392976243	1	1	110	79	17694	0.0125
GOBP_NUCLEOSIDE_TRIPHOSPHATE_BIOSYNTHETIC_PROCESS	0.317491926	1	1	84	79	17720	0.0125
GOBP_NUCLEOSIDE_TRIPHOSPHATE_CATABOLIC_PROCESS	1	1	0	13	80	17791	0
GOBP_PURINE_NUCLEOSIDE_TRIPHOSPHATE_CATABOLIC_PROCESS	1	1	0	5	80	17799	0
GOBP_PYRIMIDINE_NUCLEOSIDE_TRIPHOSPHATE_METABOLIC_PROCESS	1	1	0	25	80	17779	0
GOBP_PYRIMIDINE_NUCLEOSIDE_TRIPHOSPHATE_BIOSYNTHETIC_PROCESS	1	1	0	19	80	17785	0
GOBP_PURINE_DEOXYRIBONUCLEOTIDE_METABOLIC_PROCESS	1	1	0	16	80	17788	0
GOBP_PURINE_DEOXYRIBONUCLEOTIDE_BIOSYNTHETIC_PROCESS	1	1	0	5	80	17799	0
GOBP_PURINE_DEOXYRIBONUCLEOTIDE_CATABOLIC_PROCESS	1	1	0	10	80	17794	0
GOBP_RIBONUCLEOSIDE_MONOPHOSPHATE_BIOSYNTHETIC_PROCESS	1	1	0	34	80	17770	0
GOBP_DEOXYRIBONUCLEOSIDE_MONOPHOSPHATE_BIOSYNTHETIC_PROCESS	1	1	0	10	80	17794	0
GOBP_RIBONUCLEOSIDE_MONOPHOSPHATE_CATABOLIC_PROCESS	1	1	0	15	80	17789	0
GOBP_DEOXYRIBONUCLEOSIDE_MONOPHOSPHATE_CATABOLIC_PROCESS	1	1	0	14	80	17790	0
GOBP_RIBONUCLEOSIDE_MONOPHOSPHATE_METABOLIC_PROCESS	1	1	0	60	80	17744	0
GOBP_DEOXYRIBONUCLEOSIDE_MONOPHOSPHATE_METABOLIC_PROCESS	1	1	0	24	80	17780	0
GOBP_NUCLEOSIDE_CATABOLIC_PROCESS	1	1	0	26	80	17778	0
GOBP_PURINE_DEOXYRIBONUCLEOSIDE_MONOPHOSPHATE_METABOLIC_PROCESS	1	1	0	9	80	17795	0
GOBP_PURINE_DEOXYRIBONUCLEOSIDE_MONOPHOSPHATE_CATABOLIC_PROCESS	1	1	0	6	80	17798	0
GOBP_PYRIMIDINE_RIBONUCLEOSIDE_MONOPHOSPHATE_METABOLIC_PROCESS	1	1	0	15	80	17789	0
GOBP_PYRIMIDINE_DEOXYRIBONUCLEOSIDE_MONOPHOSPHATE_METABOLIC_PROCESS	1	1	0	13	80	17791	0
GOBP_PYRIMIDINE_DEOXYRIBONUCLEOSIDE_MONOPHOSPHATE_BIOSYNTHETIC_PROCESS	1	1	0	5	80	17799	0
GOBP_RIBONUCLEOSIDE_DIPHOSPHATE_METABOLIC_PROCESS	0.395708584	1	1	111	79	17693	0.0125
GOBP_DEOXYRIBONUCLEOSIDE_DIPHOSPHATE_METABOLIC_PROCESS	1	1	0	6	80	17798	0
GOBP_CYCLIC_NUCLEOTIDE_METABOLIC_PROCESS	1	1	0	39	80	17765	0
GOBP_RIBONUCLEOSIDE_DIPHOSPHATE_BIOSYNTHETIC_PROCESS	1	1	0	9	80	17795	0
GOBP_CYCLIC_NUCLEOTIDE_BIOSYNTHETIC_PROCESS	1	1	0	22	80	17782	0
GOBP_RIBONUCLEOSIDE_DIPHOSPHATE_CATABOLIC_PROCESS	1	1	0	8	80	17796	0
GOBP_PYRIMIDINE_RIBONUCLEOSIDE_DIPHOSPHATE_METABOLIC_PROCESS	1	1	0	6	80	17798	0
GOBP_RIBONUCLEOSIDE_TRIPHOSPHATE_METABOLIC_PROCESS	0.329680964	1	1	88	79	17716	0.0125
GOBP_DEOXYRIBONUCLEOSIDE_TRIPHOSPHATE_METABOLIC_PROCESS	1	1	0	16	80	17788	0
GOBP_RIBONUCLEOSIDE_TRIPHOSPHATE_BIOSYNTHETIC_PROCESS	0.282832055	1	1	73	79	17731	0.0125
GOBP_DEOXYRIBONUCLEOSIDE_TRIPHOSPHATE_BIOSYNTHETIC_PROCESS	1	1	0	6	80	17798	0
GOBP_DEOXYRIBONUCLEOSIDE_TRIPHOSPHATE_CATABOLIC_PROCESS	1	1	0	8	80	17796	0
GOBP_PYRIMIDINE_RIBONUCLEOSIDE_TRIPHOSPHATE_METABOLIC_PROCESS	1	1	0	18	80	17786	0
GOBP_PYRIMIDINE_RIBONUCLEOSIDE_TRIPHOSPHATE_BIOSYNTHETIC_PROCESS	1	1	0	15	80	17789	0
GOBP_PYRIMIDINE_DEOXYRIBONUCLEOSIDE_TRIPHOSPHATE_METABOLIC_PROCESS	1	1	0	7	80	17797	0
GOBP_CYCLIC_NUCLEOTIDE_CATABOLIC_PROCESS	1	1	0	13	80	17791	0
GOBP_PURINE_DEOXYRIBONUCLEOSIDE_TRIPHOSPHATE_METABOLIC_PROCESS	1	1	0	7	80	17797	0
GOBP_PYRIMIDINE_RIBONUCLEOTIDE_METABOLIC_PROCESS	1	1	0	30	80	17774	0
GOBP_PYRIMIDINE_DEOXYRIBONUCLEOTIDE_METABOLIC_PROCESS	1	1	0	25	80	17779	0
GOBP_PYRIMIDINE_RIBONUCLEOTIDE_BIOSYNTHETIC_PROCESS	1	1	0	23	80	17781	0
GOBP_PYRIMIDINE_DEOXYRIBONUCLEOTIDE_BIOSYNTHETIC_PROCESS	1	1	0	8	80	17796	0
GOBP_PYRIMIDINE_RIBONUCLEOTIDE_CATABOLIC_PROCESS	1	1	0	7	80	17797	0
GOBP_NUCLEOTIDE_SUGAR_METABOLIC_PROCESS	1	1	0	33	80	17771	0
GOBP_NUCLEOTIDE_SUGAR_BIOSYNTHETIC_PROCESS	1	1	0	17	80	17787	0
GOBP_MENAQUINONE_METABOLIC_PROCESS	1	1	0	5	80	17799	0
GOBP_COBALAMIN_METABOLIC_PROCESS	1	1	0	14	80	17790	0
GOBP_ISOPENTENYL_DIPHOSPHATE_BIOSYNTHETIC_PROCESS	1	1	0	5	80	17799	0
GOBP_GLYCOLIPID_BIOSYNTHETIC_PROCESS	1	1	0	71	80	17733	0
GOBP_PROTEIN_LIPOYLATION	1	1	0	6	80	17798	0
GOBP_GLUCAN_BIOSYNTHETIC_PROCESS	1	1	0	46	80	17758	0
GOBP_10_FORMYLTETRAHYDROFOLATE_METABOLIC_PROCESS	1	1	0	6	80	17798	0
GOBP_RIBONUCLEOTIDE_CATABOLIC_PROCESS	1	1	0	47	80	17757	0
GOBP_DEOXYRIBONUCLEOTIDE_BIOSYNTHETIC_PROCESS	1	1	0	16	80	17788	0
GOBP_RESPONSE_TO_TEMPERATURE_STIMULUS	0.190929866	1	2	177	78	17627	0.025
GOBP_CELLULAR_RESPONSE_TO_STARVATION	0.513512582	1	1	159	79	17645	0.0125
GOBP_RESPONSE_TO_PH	1	1	0	45	80	17759	0
GOBP_MRNA_TRANSCRIPTION	1	1	0	41	80	17763	0
GOBP_SNRNA_TRANSCRIPTION	1	1	0	19	80	17785	0
GOBP_RRNA_TRANSCRIPTION	1	1	0	34	80	17770	0
GOBP_TRNA_TRANSCRIPTION	1	1	0	8	80	17796	0
GOBP_AMINE_METABOLIC_PROCESS	1	1	0	122	80	17682	0
GOBP_AMINE_BIOSYNTHETIC_PROCESS	1	1	0	41	80	17763	0
GOBP_AMINE_CATABOLIC_PROCESS	1	1	0	30	80	17774	0
GOBP_OLIGOSACCHARIDE_METABOLIC_PROCESS	1	1	0	63	80	17741	0
GOBP_OLIGOSACCHARIDE_BIOSYNTHETIC_PROCESS	1	1	0	28	80	17776	0
GOBP_OLIGOSACCHARIDE_CATABOLIC_PROCESS	1	1	0	13	80	17791	0
GOBP_RESPONSE_TO_RADIATION	0.312114926	1	3	435	77	17369	0.0375
GOBP_PHOSPHOLIPID_CATABOLIC_PROCESS	1	1	0	53	80	17751	0
GOBP_FOLIC_ACID_CONTAINING_COMPOUND_BIOSYNTHETIC_PROCESS	1	1	0	10	80	17794	0
GOBP_FOLIC_ACID_CONTAINING_COMPOUND_CATABOLIC_PROCESS	1	1	0	5	80	17799	0
GOBP_TOXIN_METABOLIC_PROCESS	1	1	0	17	80	17787	0
GOBP_RESPONSE_TO_HEAT	1	1	0	108	80	17696	0
GOBP_RESPONSE_TO_COLD	0.021869394	1	2	49	78	17755	0.025
GOBP_RESPONSE_TO_XENOBIOTIC_STIMULUS	1	1	0	411	80	17393	0
GOBP_RESPONSE_TO_UV	0.140444076	1	2	145	78	17659	0.025
GOBP_RESPONSE_TO_WATER_DEPRIVATION	1	1	0	6	80	17798	0
GOBP_RESPONSE_TO_WATER	1	1	0	13	80	17791	0
GOBP_RESPONSE_TO_LIGHT_STIMULUS	0.405031096	1	2	308	78	17496	0.025
GOBP_CARNITINE_METABOLIC_PROCESS	1	1	0	13	80	17791	0
GOBP_METHYLGLYOXAL_METABOLIC_PROCESS	1	1	0	5	80	17799	0
GOBP_PUTRESCINE_METABOLIC_PROCESS	1	1	0	8	80	17796	0
GOBP_PUTRESCINE_BIOSYNTHETIC_PROCESS	1	1	0	5	80	17799	0
GOBP_GAMMA_AMINOBUTYRIC_ACID_METABOLIC_PROCESS	1	1	0	5	80	17799	0
GOBP_RNA_MODIFICATION	1	1	0	166	80	17638	0
GOBP_FERTILIZATION	1	1	0	197	80	17607	0
GOBP_DETECTION_OF_ABIOTIC_STIMULUS	1	1	0	138	80	17666	0
GOBP_DETECTION_OF_LIGHT_STIMULUS	1	1	0	66	80	17738	0
GOBP_DETECTION_OF_VISIBLE_LIGHT	1	1	0	51	80	17753	0
GOBP_DETECTION_OF_BIOTIC_STIMULUS	1	1	0	37	80	17767	0
GOBP_DETECTION_OF_VIRUS	1	1	0	6	80	17798	0
GOBP_RESPONSE_TO_SYMBIONT	1	1	0	5	80	17799	0
GOBP_RESPONSE_TO_WOUNDING	0.720227961	1	2	559	78	17245	0.025
GOBP_RESPONSE_TO_MECHANICAL_STIMULUS	0.595956627	1	1	200	79	17604	0.0125
GOBP_RESPONSE_TO_VIRUS	0.830077683	1	1	390	79	17414	0.0125
GOBP_RESPONSE_TO_BACTERIUM	0.65778319	1	3	747	77	17057	0.0375
GOBP_RESPONSE_TO_FUNGUS	0.249817965	1	1	63	79	17741	0.0125
GOBP_RESPONSE_TO_ABIOTIC_STIMULUS	0.371165866	1	6	1096	74	16708	0.075
GOBP_RESPONSE_TO_GRAVITY	1	1	0	8	80	17796	0
GOBP_RESPONSE_TO_HERBICIDE	1	1	0	5	80	17799	0
GOBP_RESPONSE_TO_TOXIC_SUBSTANCE	0.672111338	1	1	246	79	17558	0.0125
GOBP_RESPONSE_TO_BLUE_LIGHT	1	1	0	6	80	17798	0
GOBP_RESPONSE_TO_LIGHT_INTENSITY	1	1	0	16	80	17788	0
GOBP_PHOTOPERIODISM	1	1	0	33	80	17771	0
GOBP_ENTRAINMENT_OF_CIRCADIAN_CLOCK	1	1	0	34	80	17770	0
GOBP_UV_PROTECTION	1	1	0	13	80	17791	0
GOBP_RESPONSE_TO_SALT_STRESS	1	1	0	27	80	17777	0
GOBP_PHENYLPROPANOID_METABOLIC_PROCESS	1	1	0	8	80	17796	0
GOBP_CATECHOL_CONTAINING_COMPOUND_METABOLIC_PROCESS	1	1	0	58	80	17746	0
GOBP_CATECHOL_CONTAINING_COMPOUND_BIOSYNTHETIC_PROCESS	1	1	0	22	80	17782	0
GOBP_RESPONSE_TO_ENDOGENOUS_STIMULUS	0.995089751	1	2	1595	78	16209	0.025
GOBP_RESPONSE_TO_HORMONE	0.979074828	1	1	841	79	16963	0.0125
GOBP_RESPONSE_TO_CARBOHYDRATE	0.640920203	1	1	226	79	17578	0.0125
GOBP_RESPONSE_TO_FRUCTOSE	1	1	0	7	80	17797	0
GOBP_HORMONE_MEDIATED_SIGNALING_PATHWAY	1	1	0	190	80	17614	0
GOBP_CARBOHYDRATE_MEDIATED_SIGNALING	1	1	0	9	80	17795	0
GOBP_REGULATION_OF_ASYMMETRIC_CELL_DIVISION	1	1	0	5	80	17799	0
GOBP_EMBRYO_DEVELOPMENT	0.542761383	1	5	1085	75	16719	0.0625
GOBP_POST_EMBRYONIC_DEVELOPMENT	1	1	0	87	80	17717	0
GOBP_EMBRYO_DEVELOPMENT_ENDING_IN_BIRTH_OR_EGG_HATCHING	0.801296731	1	2	660	78	17144	0.025
GOBP_AXIS_SPECIFICATION	1	1	0	94	80	17710	0
GOBP_SPECIFICATION_OF_SYMMETRY	1	1	0	139	80	17665	0
GOBP_FLAVONOID_METABOLIC_PROCESS	1	1	0	16	80	17788	0
GOBP_ALKALOID_METABOLIC_PROCESS	1	1	0	8	80	17796	0
GOBP_ABSCISSION	1	1	0	6	80	17798	0
GOBP_EMBRYONIC_PATTERN_SPECIFICATION	1	1	0	74	80	17730	0
GOBP_POST_EMBRYONIC_ANIMAL_MORPHOGENESIS	1	1	0	14	80	17790	0
GOBP_ANIMAL_ORGAN_MORPHOGENESIS	1	1	0	1037	80	16767	0
GOBP_TISSUE_DEVELOPMENT	0.993599433	1	3	1913	77	15891	0.0375
GOBP_NEGATIVE_REGULATION_OF_BIOSYNTHETIC_PROCESS	0.78067778	1	6	1687	74	16117	0.075
GOBP_REGULATION_OF_CATABOLIC_PROCESS	0.447912884	1	5	975	75	16829	0.0625
GOBP_NEGATIVE_REGULATION_OF_CATABOLIC_PROCESS	0.179197477	1	3	323	77	17481	0.0375
GOBP_POSITIVE_REGULATION_OF_CATABOLIC_PROCESS	1	1	0	513	80	17291	0
GOBP_EPIDERMAL_CELL_DIFFERENTIATION	1	1	0	205	80	17599	0
GOBP_HORMONE_TRANSPORT	1	1	0	293	80	17511	0
GOBP_ANTERIOR_POSTERIOR_AXIS_SPECIFICATION	1	1	0	57	80	17747	0
GOBP_DORSAL_VENTRAL_AXIS_SPECIFICATION	1	1	0	12	80	17792	0
GOBP_ANTERIOR_POSTERIOR_PATTERN_SPECIFICATION	1	1	0	214	80	17590	0
GOBP_DORSAL_VENTRAL_PATTERN_FORMATION	1	1	0	89	80	17715	0
GOBP_PROXIMAL_DISTAL_PATTERN_FORMATION	1	1	0	34	80	17770	0
GOBP_CELL_CELL_RECOGNITION	1	1	0	70	80	17734	0
GOBP_RESPONSE_TO_EXTRACELLULAR_STIMULUS	0.886595295	1	1	478	79	17326	0.0125
GOBP_CELLULAR_WATER_HOMEOSTASIS	1	1	0	6	80	17798	0
GOBP_OOCYTE_DIFFERENTIATION	1	1	0	58	80	17746	0
GOBP_NEGATIVE_REGULATION_OF_CELL_FATE_SPECIFICATION	1	1	0	5	80	17799	0
GOBP_GLIAL_CELL_DIFFERENTIATION	1	1	0	218	80	17586	0
GOBP_CARDIOBLAST_DIFFERENTIATION	1	1	0	20	80	17784	0
GOBP_MEIOTIC_CHROMOSOME_CONDENSATION	1	1	0	6	80	17798	0
GOBP_RESPONSE_TO_INORGANIC_SUBSTANCE	0.220434805	1	4	534	76	17270	0.05
GOBP_RESPONSE_TO_METAL_ION	0.466133439	1	2	348	78	17456	0.025
GOBP_RESPONSE_TO_IRON_ION	0.129858545	1	1	30	79	17774	0.0125
GOBP_RESPONSE_TO_IRON_II_ION	1	1	0	6	80	17798	0
GOBP_RESPONSE_TO_MANGANESE_ION	1	1	0	22	80	17782	0
GOBP_RESPONSE_TO_ZINC_ION	1	1	0	53	80	17751	0
GOBP_SPECIFICATION_OF_ANIMAL_ORGAN_IDENTITY	1	1	0	37	80	17767	0
GOBP_REGULATION_OF_PROTON_TRANSPORT	0.102075042	1	1	23	79	17781	0.0125
GOBP_RESPONSE_TO_X_RAY	1	1	0	32	80	17772	0
GOBP_BODY_MORPHOGENESIS	1	1	0	45	80	17759	0
GOBP_EMBRYONIC_BODY_MORPHOGENESIS	1	1	0	10	80	17794	0
GOBP_SUGAR_MEDIATED_SIGNALING_PATHWAY	1	1	0	7	80	17797	0
GOBP_RESPONSE_TO_OZONE	1	1	0	6	80	17798	0
GOBP_RESPONSE_TO_IONIZING_RADIATION	0.134359934	1	2	141	78	17663	0.025
GOBP_MAINTENANCE_OF_DNA_METHYLATION	1	1	0	7	80	17797	0
GOBP_RESPONSE_TO_UV_B	1	1	0	16	80	17788	0
GOBP_RESPONSE_TO_UV_C	1	1	0	14	80	17790	0
GOBP_RESPONSE_TO_LITHIUM_ION	1	1	0	22	80	17782	0
GOBP_VASCULAR_TRANSPORT	1	1	0	87	80	17717	0
GOBP_ESTABLISHMENT_OR_MAINTENANCE_OF_TRANSMEMBRANE_ELECTROCHEMICAL_GRADIENT	1	1	0	9	80	17795	0
GOBP_ENDOMEMBRANE_SYSTEM_ORGANIZATION	1	1	0	547	80	17257	0
GOBP_NADH_DEHYDROGENASE_COMPLEX_ASSEMBLY	1	1	0	58	80	17746	0
GOBP_MULTICELLULAR_ORGANISM_AGING	1	1	0	42	80	17762	0
GOBP_RESPONSE_TO_SELENIUM_ION	1	1	0	12	80	17792	0
GOBP_DETOXIFICATION_OF_COPPER_ION	1	1	0	15	80	17789	0
GOBP_HEAT_ACCLIMATION	1	1	0	6	80	17798	0
GOBP_RESPONSE_TO_LEAD_ION	1	1	0	20	80	17784	0
GOBP_REGULATION_OF_HYDROGEN_PEROXIDE_METABOLIC_PROCESS	1	1	0	20	80	17784	0
GOBP_MEMBRANE_INVAGINATION	1	1	0	137	80	17667	0
GOBP_RESPONSE_TO_GAMMA_RADIATION	0.222329942	1	1	55	79	17749	0.0125
GOBP_REGULATION_OF_ANION_CHANNEL_ACTIVITY	1	1	0	9	80	17795	0
GOBP_COP9_SIGNALOSOME_ASSEMBLY	1	1	0	5	80	17799	0
GOBP_HISTONE_MONOUBIQUITINATION	1	1	0	29	80	17775	0
GOBP_FATTY_ACID_OMEGA_OXIDATION	1	1	0	6	80	17798	0
GOBP_RESPONSE_TO_ACIDIC_PH	1	1	0	29	80	17775	0
GOBP_HISTONE_H3_K36_METHYLATION	1	1	0	15	80	17789	0
GOBP_REGULATION_OF_CELL_FATE_COMMITMENT	1	1	0	29	80	17775	0
GOBP_NEGATIVE_REGULATION_OF_CELL_FATE_COMMITMENT	1	1	0	11	80	17793	0
GOBP_POSITIVE_REGULATION_OF_CELL_FATE_COMMITMENT	1	1	0	12	80	17792	0
GOBP_CENTRIOLE_CENTRIOLE_COHESION	1	1	0	14	80	17790	0
GOBP_EXIT_FROM_MITOSIS	0.125942076	1	1	29	79	17775	0.0125
GOBP_NEGATIVE_REGULATION_OF_HEART_RATE	1	1	0	12	80	17792	0
GOBP_POSITIVE_REGULATION_OF_HEART_RATE	1	1	0	27	80	17777	0
GOBP_MESENCHYMAL_CELL_PROLIFERATION	1	1	0	41	80	17763	0
GOBP_REGULATION_OF_MESENCHYMAL_CELL_PROLIFERATION	1	1	0	29	80	17775	0
GOBP_NEGATIVE_REGULATION_OF_PEPTIDASE_ACTIVITY	0.324530509	1	2	258	78	17546	0.025
GOBP_REGULATION_OF_SIGNALING_RECEPTOR_ACTIVITY	1	1	0	173	80	17631	0
GOBP_REGULATION_OF_GASTRULATION	1	1	0	17	80	17787	0
GOBP_INTERCELLULAR_TRANSPORT	1	1	0	9	80	17795	0
GOBP_PROTEASOMAL_PROTEIN_CATABOLIC_PROCESS	1	1	0	494	80	17310	0
GOBP_RNA_SECONDARY_STRUCTURE_UNWINDING	1	1	0	8	80	17796	0
GOBP_REGULATION_OF_AUTOPHAGY	0.449680612	1	2	337	78	17467	0.025
GOBP_NEGATIVE_REGULATION_OF_AUTOPHAGY	1	1	0	87	80	17717	0
GOBP_POSITIVE_REGULATION_OF_AUTOPHAGY	1	1	0	136	80	17668	0
GOBP_REGULATION_OF_PHOSPHATIDYLINOSITOL_BIOSYNTHETIC_PROCESS	1	1	0	5	80	17799	0
GOBP_REGULATION_OF_PHOSPHOLIPASE_ACTIVITY	1	1	0	68	80	17736	0
GOBP_POSITIVE_REGULATION_OF_PHOSPHOLIPASE_ACTIVITY	1	1	0	56	80	17748	0
GOBP_NEGATIVE_REGULATION_OF_PHOSPHOLIPASE_ACTIVITY	1	1	0	8	80	17796	0
GOBP_REGULATION_OF_CALCIUM_ION_TRANSPORT_INTO_CYTOSOL	1	1	0	103	80	17701	0
GOBP_NEGATIVE_REGULATION_OF_CALCIUM_ION_TRANSPORT_INTO_CYTOSOL	1	1	0	21	80	17783	0
GOBP_POSITIVE_REGULATION_OF_CALCIUM_ION_TRANSPORT_INTO_CYTOSOL	1	1	0	54	80	17750	0
GOBP_REGULATION_OF_TRANSPOSITION	1	1	0	27	80	17777	0
GOBP_REGULATION_OF_ACTIVATION_OF_JANUS_KINASE_ACTIVITY	1	1	0	9	80	17795	0
GOBP_POSITIVE_REGULATION_OF_ACTIVATION_OF_JANUS_KINASE_ACTIVITY	1	1	0	7	80	17797	0
GOBP_REGULATION_OF_PLATELET_ACTIVATION	1	1	0	48	80	17756	0
GOBP_NEGATIVE_REGULATION_OF_PLATELET_ACTIVATION	1	1	0	19	80	17785	0
GOBP_POSITIVE_REGULATION_OF_PHOSPHORUS_METABOLIC_PROCESS	0.565486054	1	4	883	76	16921	0.05
GOBP_NEGATIVE_REGULATION_OF_PHOSPHORUS_METABOLIC_PROCESS	1	1	0	442	80	17362	0
GOBP_REGULATION_OF_CELL_CYCLE_PROCESS	0.956953039	1	1	687	79	17117	0.0125
GOBP_REGULATION_OF_CELLULAR_KETONE_METABOLIC_PROCESS	1	1	0	132	80	17672	0
GOBP_REGULATION_OF_KETONE_BIOSYNTHETIC_PROCESS	1	1	0	17	80	17787	0
GOBP_REGULATION_OF_DOUBLE_STRAND_BREAK_REPAIR_VIA_HOMOLOGOUS_RECOMBINATION	1	1	0	70	80	17734	0
GOBP_POSITIVE_REGULATION_OF_NUCLEAR_CELL_CYCLE_DNA_REPLICATION	1	1	0	6	80	17798	0
GOBP_POSITIVE_REGULATION_OF_PLATELET_ACTIVATION	1	1	0	9	80	17795	0
GOBP_VASCULAR_ENDOTHELIAL_GROWTH_FACTOR_PRODUCTION	1	1	0	63	80	17741	0
GOBP_POSITIVE_REGULATION_OF_VASCULAR_ENDOTHELIAL_GROWTH_FACTOR_PRODUCTION	1	1	0	29	80	17775	0
GOBP_MIRNA_METABOLIC_PROCESS	1	1	0	27	80	17777	0
GOBP_MIRNA_CATABOLIC_PROCESS	1	1	0	12	80	17792	0
GOBP_REGULATION_OF_LAMELLIPODIUM_ASSEMBLY	1	1	0	41	80	17763	0
GOBP_POSITIVE_REGULATION_OF_LAMELLIPODIUM_ASSEMBLY	1	1	0	28	80	17776	0
GOBP_NEGATIVE_REGULATION_OF_LAMELLIPODIUM_ASSEMBLY	1	1	0	6	80	17798	0
GOBP_REGULATION_OF_ENDOTHELIAL_CELL_MIGRATION	0.647384302	1	1	230	79	17574	0.0125
GOBP_POSITIVE_REGULATION_OF_ENDOTHELIAL_CELL_MIGRATION	0.447874333	1	1	131	79	17673	0.0125
GOBP_REGULATION_OF_CYTOPLASMIC_MRNA_PROCESSING_BODY_ASSEMBLY	1	1	0	7	80	17797	0
GOBP_POSTTRANSCRIPTIONAL_REGULATION_OF_GENE_EXPRESSION	0.021635634	1	10	1068	70	16736	0.125
GOBP_REGULATION_OF_CARDIAC_MUSCLE_ADAPTATION	1	1	0	18	80	17786	0
GOBP_POSITIVE_REGULATION_OF_CARDIAC_MUSCLE_ADAPTATION	1	1	0	9	80	17795	0
GOBP_NEGATIVE_REGULATION_OF_CARDIAC_MUSCLE_ADAPTATION	1	1	0	9	80	17795	0
GOBP_PROGRAMMED_CELL_DEATH_INVOLVED_IN_CELL_DEVELOPMENT	1	1	0	13	80	17791	0
GOBP_NEGATIVE_REGULATION_OF_SCHWANN_CELL_PROLIFERATION	1	1	0	6	80	17798	0
GOBP_NEGATIVE_REGULATION_OF_GENE_EXPRESSION	0.376824768	1	8	1522	72	16282	0.1
GOBP_REGULATION_OF_EPITHELIAL_CELL_MIGRATION	0.374888953	1	2	289	78	17515	0.025
GOBP_NEGATIVE_REGULATION_OF_EPITHELIAL_CELL_MIGRATION	1	1	0	112	80	17692	0
GOBP_POSITIVE_REGULATION_OF_EPITHELIAL_CELL_MIGRATION	0.184476582	1	2	173	78	17631	0.025
GOBP_REGULATION_OF_MITOCHONDRIAL_FUSION	1	1	0	12	80	17792	0
GOBP_NEGATIVE_REGULATION_OF_MITOCHONDRIAL_FUSION	1	1	0	8	80	17796	0
GOBP_POSITIVE_REGULATION_OF_ORGANELLE_ORGANIZATION	0.372254073	1	3	484	77	17320	0.0375
GOBP_NEGATIVE_REGULATION_OF_ORGANELLE_ORGANIZATION	0.072407951	1	4	347	76	17457	0.05
GOBP_REGULATION_OF_PLATELET_DERIVED_GROWTH_FACTOR_RECEPTOR_SIGNALING_PATHWAY	1	1	0	23	80	17781	0
GOBP_POSITIVE_REGULATION_OF_PLATELET_DERIVED_GROWTH_FACTOR_RECEPTOR_SIGNALING_PATHWAY	1	1	0	6	80	17798	0
GOBP_NEGATIVE_REGULATION_OF_PLATELET_DERIVED_GROWTH_FACTOR_RECEPTOR_SIGNALING_PATHWAY	1	1	0	12	80	17792	0
GOBP_CELL_COMMUNICATION_BY_ELECTRICAL_COUPLING	1	1	0	34	80	17770	0
GOBP_REGULATION_OF_CELL_COMMUNICATION_BY_ELECTRICAL_COUPLING	1	1	0	16	80	17788	0
GOBP_NEGATIVE_REGULATION_OF_MUSCLE_CELL_APOPTOTIC_PROCESS	1	1	0	49	80	17755	0
GOBP_MUSCLE_CELL_APOPTOTIC_PROCESS	1	1	0	87	80	17717	0
GOBP_STRIATED_MUSCLE_CELL_APOPTOTIC_PROCESS	1	1	0	53	80	17751	0
GOBP_POSITIVE_REGULATION_OF_MUSCLE_CELL_APOPTOTIC_PROCESS	1	1	0	33	80	17771	0
GOBP_POSITIVE_REGULATION_OF_STRIATED_MUSCLE_CELL_APOPTOTIC_PROCESS	1	1	0	17	80	17787	0
GOBP_NEGATIVE_REGULATION_OF_STRIATED_MUSCLE_CELL_APOPTOTIC_PROCESS	1	1	0	31	80	17773	0
GOBP_ECTODERMAL_CELL_DIFFERENTIATION	1	1	0	7	80	17797	0
GOBP_EPITHELIAL_STRUCTURE_MAINTENANCE	1	1	0	32	80	17772	0
GOBP_REGULATION_OF_CELLULAR_CARBOHYDRATE_METABOLIC_PROCESS	1	1	0	150	80	17654	0
GOBP_POSITIVE_REGULATION_OF_CELLULAR_CARBOHYDRATE_METABOLIC_PROCESS	1	1	0	56	80	17748	0
GOBP_REGULATION_OF_ALKALINE_PHOSPHATASE_ACTIVITY	1	1	0	9	80	17795	0
GOBP_POSITIVE_REGULATION_OF_ALKALINE_PHOSPHATASE_ACTIVITY	1	1	0	6	80	17798	0
GOBP_NEGATIVE_REGULATION_OF_NOREPINEPHRINE_SECRETION	1	1	0	5	80	17799	0
GOBP_GANGLIOSIDE_BIOSYNTHETIC_PROCESS_VIA_LACTOSYLCERAMIDE	1	1	0	5	80	17799	0
GOBP_REGULATION_OF_COLLAGEN_METABOLIC_PROCESS	1	1	0	43	80	17761	0
GOBP_NEGATIVE_REGULATION_OF_COLLAGEN_METABOLIC_PROCESS	1	1	0	13	80	17791	0
GOBP_POSITIVE_REGULATION_OF_COLLAGEN_METABOLIC_PROCESS	1	1	0	26	80	17778	0
GOBP_REGULATION_OF_EXTRACELLULAR_MATRIX_DISASSEMBLY	1	1	0	16	80	17788	0
GOBP_NEGATIVE_REGULATION_OF_EXTRACELLULAR_MATRIX_DISASSEMBLY	1	1	0	5	80	17799	0
GOBP_REGULATION_OF_EPITHELIAL_TO_MESENCHYMAL_TRANSITION	1	1	0	102	80	17702	0
GOBP_POSITIVE_REGULATION_OF_EPITHELIAL_TO_MESENCHYMAL_TRANSITION	1	1	0	53	80	17751	0
GOBP_NEGATIVE_REGULATION_OF_EPITHELIAL_TO_MESENCHYMAL_TRANSITION	1	1	0	40	80	17764	0
GOBP_POSITIVE_REGULATION_OF_CELL_DEVELOPMENT	0.738863003	1	1	296	79	17508	0.0125
GOBP_NEGATIVE_REGULATION_OF_CELL_DEVELOPMENT	0.555617812	1	1	179	79	17625	0.0125
GOBP_POSITIVE_REGULATION_OF_HYDROGEN_PEROXIDE_METABOLIC_PROCESS	1	1	0	7	80	17797	0
GOBP_NEGATIVE_REGULATION_OF_HYDROGEN_PEROXIDE_METABOLIC_PROCESS	1	1	0	7	80	17797	0
GOBP_REGULATION_OF_HYDROGEN_PEROXIDE_BIOSYNTHETIC_PROCESS	1	1	0	9	80	17795	0
GOBP_PROTEIN_KINASE_A_SIGNALING	1	1	0	35	80	17769	0
GOBP_REGULATION_OF_PROTEIN_KINASE_A_SIGNALING	1	1	0	19	80	17785	0
GOBP_POSITIVE_REGULATION_OF_PROTEIN_KINASE_A_SIGNALING	1	1	0	11	80	17793	0
GOBP_REGULATION_OF_MACROPHAGE_DERIVED_FOAM_CELL_DIFFERENTIATION	0.133757683	1	1	31	79	17773	0.0125
GOBP_POSITIVE_REGULATION_OF_MACROPHAGE_DERIVED_FOAM_CELL_DIFFERENTIATION	1	1	0	19	80	17785	0
GOBP_NEGATIVE_REGULATION_OF_MACROPHAGE_DERIVED_FOAM_CELL_DIFFERENTIATION	0.056635558	1	1	12	79	17792	0.0125
GOBP_REGULATION_OF_LONG_CHAIN_FATTY_ACID_IMPORT_ACROSS_PLASMA_MEMBRANE	1	1	0	6	80	17798	0
GOBP_REGULATION_OF_NITRIC_OXIDE_MEDIATED_SIGNAL_TRANSDUCTION	1	1	0	10	80	17794	0
GOBP_POSITIVE_REGULATION_OF_NITRIC_OXIDE_MEDIATED_SIGNAL_TRANSDUCTION	1	1	0	5	80	17799	0
GOBP_REGULATION_OF_CGMP_MEDIATED_SIGNALING	1	1	0	14	80	17790	0
GOBP_POSITIVE_REGULATION_OF_CGMP_MEDIATED_SIGNALING	1	1	0	7	80	17797	0
GOBP_NEGATIVE_REGULATION_OF_CGMP_MEDIATED_SIGNALING	1	1	0	6	80	17798	0
GOBP_REGULATION_OF_PLASMINOGEN_ACTIVATION	1	1	0	15	80	17789	0
GOBP_POSITIVE_REGULATION_OF_PLASMINOGEN_ACTIVATION	1	1	0	8	80	17796	0
GOBP_NEGATIVE_REGULATION_OF_PLASMINOGEN_ACTIVATION	1	1	0	6	80	17798	0
GOBP_REGULATION_OF_MACROPHAGE_CHEMOTAXIS	1	1	0	27	80	17777	0
GOBP_POSITIVE_REGULATION_OF_MACROPHAGE_CHEMOTAXIS	1	1	0	18	80	17786	0
GOBP_NEGATIVE_REGULATION_OF_MACROPHAGE_CHEMOTAXIS	1	1	0	7	80	17797	0
GOBP_FIBROBLAST_MIGRATION	1	1	0	47	80	17757	0
GOBP_REGULATION_OF_FIBROBLAST_MIGRATION	1	1	0	35	80	17769	0
GOBP_POSITIVE_REGULATION_OF_FIBROBLAST_MIGRATION	1	1	0	15	80	17789	0
GOBP_NEGATIVE_REGULATION_OF_FIBROBLAST_MIGRATION	1	1	0	8	80	17796	0
GOBP_POSITIVE_REGULATION_OF_SODIUM_ION_TRANSPORT	1	1	0	33	80	17771	0
GOBP_NEGATIVE_REGULATION_OF_SODIUM_ION_TRANSPORT	1	1	0	21	80	17783	0
GOBP_REGULATION_OF_CELL_MORPHOGENESIS_INVOLVED_IN_DIFFERENTIATION	1	1	0	96	80	17708	0
GOBP_POSITIVE_REGULATION_OF_CELL_MORPHOGENESIS_INVOLVED_IN_DIFFERENTIATION	1	1	0	79	80	17725	0
GOBP_NEGATIVE_REGULATION_OF_CELL_MORPHOGENESIS_INVOLVED_IN_DIFFERENTIATION	1	1	0	13	80	17791	0
GOBP_REGULATION_OF_MRNA_EXPORT_FROM_NUCLEUS	1	1	0	6	80	17798	0
GOBP_REGULATION_OF_PEPTIDYL_THREONINE_PHOSPHORYLATION	1	1	0	44	80	17760	0
GOBP_POSITIVE_REGULATION_OF_PEPTIDYL_THREONINE_PHOSPHORYLATION	1	1	0	28	80	17776	0
GOBP_NEGATIVE_REGULATION_OF_PEPTIDYL_THREONINE_PHOSPHORYLATION	1	1	0	19	80	17785	0
GOBP_REGULATION_OF_TUMOR_NECROSIS_FACTOR_MEDIATED_SIGNALING_PATHWAY	1	1	0	57	80	17747	0
GOBP_NEGATIVE_REGULATION_OF_TUMOR_NECROSIS_FACTOR_MEDIATED_SIGNALING_PATHWAY	1	1	0	28	80	17776	0
GOBP_REGULATION_OF_SYNAPTIC_VESICLE_PRIMING	1	1	0	8	80	17796	0
GOBP_REGULATION_OF_CELL_SUBSTRATE_ADHESION	1	1	0	217	80	17587	0
GOBP_POSITIVE_REGULATION_OF_CELL_SUBSTRATE_ADHESION	1	1	0	122	80	17682	0
GOBP_NEGATIVE_REGULATION_OF_CELL_SUBSTRATE_ADHESION	1	1	0	66	80	17738	0
GOBP_BRADYKININ_CATABOLIC_PROCESS	1	1	0	6	80	17798	0
GOBP_REGULATION_OF_HORMONE_LEVELS	1	1	0	499	80	17305	0
GOBP_T_CELL_CHEMOTAXIS	1	1	0	28	80	17776	0
GOBP_REGULATION_OF_T_CELL_CHEMOTAXIS	1	1	0	17	80	17787	0
GOBP_REGULATION_OF_MITOCHONDRION_ORGANIZATION	1	1	0	143	80	17661	0
GOBP_POSITIVE_REGULATION_OF_MITOCHONDRION_ORGANIZATION	1	1	0	72	80	17732	0
GOBP_NEGATIVE_REGULATION_OF_MITOCHONDRION_ORGANIZATION	1	1	0	48	80	17756	0
GOBP_NEGATIVE_REGULATION_OF_CENTROSOME_DUPLICATION	1	1	0	12	80	17792	0
GOBP_REGULATION_OF_GLUCOSE_TRANSMEMBRANE_TRANSPORT	1	1	0	78	80	17726	0
GOBP_POSITIVE_REGULATION_OF_GLUCOSE_TRANSMEMBRANE_TRANSPORT	1	1	0	44	80	17760	0
GOBP_NEGATIVE_REGULATION_OF_GLUCOSE_TRANSMEMBRANE_TRANSPORT	1	1	0	22	80	17782	0
GOBP_REGULATION_OF_MYOTUBE_DIFFERENTIATION	1	1	0	48	80	17756	0
GOBP_POSITIVE_REGULATION_OF_MYOTUBE_DIFFERENTIATION	1	1	0	17	80	17787	0
GOBP_NEGATIVE_REGULATION_OF_MYOTUBE_DIFFERENTIATION	1	1	0	17	80	17787	0
GOBP_TELOMERE_MAINTENANCE_VIA_TELOMERE_LENGTHENING	0.305084063	1	1	80	79	17724	0.0125
GOBP_REGULATION_OF_PROTEIN_ADP_RIBOSYLATION	1	1	0	9	80	17795	0
GOBP_REGULATION_OF_KERATINOCYTE_PROLIFERATION	1	1	0	37	80	17767	0
GOBP_POSITIVE_REGULATION_OF_KERATINOCYTE_PROLIFERATION	1	1	0	14	80	17790	0
GOBP_NEGATIVE_REGULATION_OF_KERATINOCYTE_PROLIFERATION	1	1	0	15	80	17789	0
GOBP_RETINA_LAYER_FORMATION	1	1	0	25	80	17779	0
GOBP_REGULATION_OF_CHROMATIN_ASSEMBLY	1	1	0	31	80	17773	0
GOBP_POSITIVE_REGULATION_OF_PATHWAY_RESTRICTED_SMAD_PROTEIN_PHOSPHORYLATION	1	1	0	49	80	17755	0
GOBP_REGULATION_OF_TRIGLYCERIDE_BIOSYNTHETIC_PROCESS	1	1	0	22	80	17782	0
GOBP_POSITIVE_REGULATION_OF_TRIGLYCERIDE_BIOSYNTHETIC_PROCESS	1	1	0	14	80	17790	0
GOBP_NEGATIVE_REGULATION_OF_TRIGLYCERIDE_BIOSYNTHETIC_PROCESS	1	1	0	5	80	17799	0
GOBP_REGULATION_OF_CHOLESTEROL_ESTERIFICATION	1	1	0	14	80	17790	0
GOBP_POSITIVE_REGULATION_OF_CHOLESTEROL_ESTERIFICATION	1	1	0	9	80	17795	0
GOBP_REGULATION_OF_CHOLESTEROL_EFFLUX	0.208215307	1	1	51	79	17753	0.0125
GOBP_POSITIVE_REGULATION_OF_CHOLESTEROL_EFFLUX	0.114087925	1	1	26	79	17778	0.0125
GOBP_LIPID_LOCALIZATION	0.881250284	1	1	468	79	17336	0.0125
GOBP_CHOLESTEROL_STORAGE	1	1	0	21	80	17783	0
GOBP_REGULATION_OF_CARDIAC_MUSCLE_CONTRACTION_BY_REGULATION_OF_THE_RELEASE_OF_SEQUESTERED_CALCIUM_ION	1	1	0	22	80	17782	0
GOBP_REGULATION_OF_CARDIAC_MUSCLE_CONTRACTION_BY_CALCIUM_ION_SIGNALING	1	1	0	26	80	17778	0
GOBP_REGULATION_OF_LIPID_STORAGE	0.218824753	1	1	54	79	17750	0.0125
GOBP_POSITIVE_REGULATION_OF_LIPID_STORAGE	1	1	0	27	80	17777	0
GOBP_POSITIVE_REGULATION_OF_CHOLESTEROL_STORAGE	1	1	0	8	80	17796	0
GOBP_NEGATIVE_REGULATION_OF_CHOLESTEROL_STORAGE	1	1	0	11	80	17793	0
GOBP_NEGATIVE_REGULATION_OF_LIPID_STORAGE	0.093977233	1	1	21	79	17783	0.0125
GOBP_REGULATION_OF_SEQUESTERING_OF_TRIGLYCERIDE	1	1	0	15	80	17789	0
GOBP_POSITIVE_REGULATION_OF_SEQUESTERING_OF_TRIGLYCERIDE	1	1	0	9	80	17795	0
GOBP_NEGATIVE_REGULATION_OF_SEQUESTERING_OF_TRIGLYCERIDE	1	1	0	6	80	17798	0
GOBP_POSITIVE_REGULATION_OF_STEROID_BIOSYNTHETIC_PROCESS	1	1	0	23	80	17781	0
GOBP_REGULATION_OF_TRIGLYCERIDE_CATABOLIC_PROCESS	1	1	0	14	80	17790	0
GOBP_NEGATIVE_REGULATION_OF_TRIGLYCERIDE_CATABOLIC_PROCESS	1	1	0	5	80	17799	0
GOBP_POSITIVE_REGULATION_OF_TRIGLYCERIDE_CATABOLIC_PROCESS	1	1	0	9	80	17795	0
GOBP_REGULATION_OF_VERY_LOW_DENSITY_LIPOPROTEIN_PARTICLE_REMODELING	1	1	0	6	80	17798	0
GOBP_REGULATION_OF_GLUCOSE_METABOLIC_PROCESS	1	1	0	123	80	17681	0
GOBP_POSITIVE_REGULATION_OF_GLUCOSE_METABOLIC_PROCESS	1	1	0	42	80	17762	0
GOBP_REGULATION_OF_ISOMERASE_ACTIVITY	1	1	0	8	80	17796	0
GOBP_REGULATION_OF_VERY_LOW_DENSITY_LIPOPROTEIN_PARTICLE_CLEARANCE	1	1	0	5	80	17799	0
GOBP_POSITIVE_REGULATION_OF_MITOCHONDRIAL_MEMBRANE_POTENTIAL	1	1	0	11	80	17793	0
GOBP_REGULATION_OF_INOSITOL_PHOSPHATE_BIOSYNTHETIC_PROCESS	1	1	0	16	80	17788	0
GOBP_REGULATION_OF_PHOSPHATASE_ACTIVITY	1	1	0	84	80	17720	0
GOBP_POSITIVE_REGULATION_OF_PHOSPHATASE_ACTIVITY	1	1	0	36	80	17768	0
GOBP_NEGATIVE_REGULATION_OF_PHOSPHATASE_ACTIVITY	1	1	0	37	80	17767	0
GOBP_CELLULAR_COMPONENT_ASSEMBLY_INVOLVED_IN_MORPHOGENESIS	1	1	0	112	80	17692	0
GOBP_MACROPHAGE_CYTOKINE_PRODUCTION	1	1	0	17	80	17787	0
GOBP_NEGATIVE_REGULATION_OF_MACROPHAGE_CYTOKINE_PRODUCTION	1	1	0	5	80	17799	0
GOBP_REGULATION_OF_NECROTIC_CELL_DEATH	1	1	0	47	80	17757	0
GOBP_POSITIVE_REGULATION_OF_NECROTIC_CELL_DEATH	1	1	0	18	80	17786	0
GOBP_REGULATION_OF_CELL_DEATH	0.312785767	1	9	1634	71	16170	0.1125
GOBP_POSITIVE_REGULATION_OF_CELL_DEATH	0.053300885	1	6	598	74	17206	0.075
GOBP_NEGATIVE_REGULATION_OF_TRANSCRIPTION_BY_COMPETITIVE_PROMOTER_BINDING	1	1	0	10	80	17794	0
GOBP_NEGATIVE_REGULATION_OF_CELL_CYCLE_PROCESS	0.743582536	1	1	300	79	17504	0.0125
GOBP_POSITIVE_REGULATION_OF_PEPTIDASE_ACTIVITY	0.584815442	1	1	194	79	17610	0.0125
GOBP_NEGATIVE_REGULATION_OF_VITAMIN_D_BIOSYNTHETIC_PROCESS	1	1	0	5	80	17799	0
GOBP_REGULATION_OF_METAL_ION_TRANSPORT	0.541219826	1	2	401	78	17403	0.025
GOBP_MAGNESIUM_ION_HOMEOSTASIS	1	1	0	13	80	17791	0
GOBP_CELLULAR_MAGNESIUM_ION_HOMEOSTASIS	1	1	0	5	80	17799	0
GOBP_REGULATION_OF_GLUCAN_BIOSYNTHETIC_PROCESS	1	1	0	31	80	17773	0
GOBP_REGULATION_OF_PHOSPHATE_TRANSPORT	1	1	0	6	80	17798	0
GOBP_REGULATION_OF_MICROTUBULE_NUCLEATION	1	1	0	10	80	17794	0
GOBP_TRANSPORT_ALONG_MICROTUBULE	1	1	0	156	80	17648	0
GOBP_REGULATION_OF_NEURON_PROJECTION_DEVELOPMENT	0.858572627	1	1	430	79	17374	0.0125
GOBP_POSITIVE_REGULATION_OF_NEURON_PROJECTION_DEVELOPMENT	1	1	0	150	80	17654	0
GOBP_NEGATIVE_REGULATION_OF_NEURON_PROJECTION_DEVELOPMENT	0.45776078	1	1	135	79	17669	0.0125
GOBP_REGULATION_OF_HIGH_DENSITY_LIPOPROTEIN_PARTICLE_CLEARANCE	1	1	0	8	80	17796	0
GOBP_REGULATION_OF_LIPOPROTEIN_PARTICLE_CLEARANCE	1	1	0	34	80	17770	0
GOBP_NEGATIVE_REGULATION_OF_LIPOPROTEIN_PARTICLE_CLEARANCE	1	1	0	19	80	17785	0
GOBP_POSITIVE_REGULATION_OF_LIPOPROTEIN_PARTICLE_CLEARANCE	1	1	0	11	80	17793	0
GOBP_REGULATION_OF_LOW_DENSITY_LIPOPROTEIN_PARTICLE_CLEARANCE	1	1	0	22	80	17782	0
GOBP_NEGATIVE_REGULATION_OF_LOW_DENSITY_LIPOPROTEIN_PARTICLE_CLEARANCE	1	1	0	15	80	17789	0
GOBP_REGULATION_OF_SMAD_PROTEIN_COMPLEX_ASSEMBLY	1	1	0	6	80	17798	0
GOBP_NEGATIVE_REGULATION_OF_SMAD_PROTEIN_COMPLEX_ASSEMBLY	1	1	0	5	80	17799	0
GOBP_UBIQUITIN_RECYCLING	1	1	0	12	80	17792	0
GOBP_FREE_UBIQUITIN_CHAIN_POLYMERIZATION	1	1	0	9	80	17795	0
GOBP_RESPONSE_TO_AUDITORY_STIMULUS	1	1	0	27	80	17777	0
GOBP_REGULATION_OF_TRANSLATIONAL_INITIATION_BY_EIF2_ALPHA_PHOSPHORYLATION	1	1	0	10	80	17794	0
GOBP_PROGRAMMED_CELL_DEATH	0.158257381	1	12	1938	68	15866	0.15
GOBP_ASTROCYTE_DEVELOPMENT	1	1	0	43	80	17761	0
GOBP_OLIGODENDROCYTE_DEVELOPMENT	1	1	0	42	80	17762	0
GOBP_MICROGLIA_DIFFERENTIATION	1	1	0	6	80	17798	0
GOBP_GLIAL_CELL_PROLIFERATION	1	1	0	44	80	17760	0
GOBP_SCHWANN_CELL_PROLIFERATION	1	1	0	10	80	17794	0
GOBP_PERIPHERAL_NERVOUS_SYSTEM_AXON_REGENERATION	1	1	0	9	80	17795	0
GOBP_REGULATION_OF_GLIOGENESIS	1	1	0	100	80	17704	0
GOBP_NEGATIVE_REGULATION_OF_GLIOGENESIS	1	1	0	41	80	17763	0
GOBP_POSITIVE_REGULATION_OF_GLIOGENESIS	1	1	0	64	80	17740	0
GOBP_NEUROBLAST_DIFFERENTIATION	1	1	0	5	80	17799	0
GOBP_NEURAL_CREST_FORMATION	1	1	0	15	80	17789	0
GOBP_MESENCHYMAL_CELL_DEVELOPMENT	1	1	0	89	80	17715	0
GOBP_NEURAL_CREST_CELL_DIFFERENTIATION	1	1	0	96	80	17708	0
GOBP_NEURAL_CREST_CELL_FATE_COMMITMENT	1	1	0	6	80	17798	0
GOBP_SCHWANN_CELL_DIFFERENTIATION	1	1	0	37	80	17767	0
GOBP_REGULATION_OF_NEURON_MATURATION	1	1	0	8	80	17796	0
GOBP_SCHWANN_CELL_DEVELOPMENT	1	1	0	31	80	17773	0
GOBP_DOPAMINE_SECRETION	1	1	0	37	80	17767	0
GOBP_GLUTAMATE_SECRETION	1	1	0	25	80	17779	0
GOBP_REGULATION_OF_GLUTAMATE_SECRETION	1	1	0	19	80	17785	0
GOBP_POSITIVE_REGULATION_OF_GLUTAMATE_SECRETION	1	1	0	12	80	17792	0
GOBP_NEGATIVE_REGULATION_OF_GLUTAMATE_SECRETION	1	1	0	5	80	17799	0
GOBP_GAMMA_AMINOBUTYRIC_ACID_SECRETION	1	1	0	11	80	17793	0
GOBP_REGULATION_OF_GAMMA_AMINOBUTYRIC_ACID_SECRETION	1	1	0	8	80	17796	0
GOBP_REGULATION_OF_SEROTONIN_SECRETION	1	1	0	7	80	17797	0
GOBP_NEGATIVE_REGULATION_OF_SEROTONIN_SECRETION	1	1	0	5	80	17799	0
GOBP_PHOSPHATIDYLINOSITOL_3_KINASE_SIGNALING	1	1	0	144	80	17660	0
GOBP_REGULATION_OF_PHOSPHATIDYLINOSITOL_3_KINASE_SIGNALING	1	1	0	111	80	17693	0
GOBP_NEGATIVE_REGULATION_OF_PHOSPHATIDYLINOSITOL_3_KINASE_SIGNALING	1	1	0	19	80	17785	0
GOBP_POSITIVE_REGULATION_OF_PHOSPHATIDYLINOSITOL_3_KINASE_SIGNALING	1	1	0	79	80	17725	0
GOBP_RESPONSE_TO_ORGANIC_CYCLIC_COMPOUND	0.916589882	1	2	899	78	16905	0.025
GOBP_RESPONSE_TO_ISOQUINOLINE_ALKALOID	1	1	0	28	80	17776	0
GOBP_RESPONSE_TO_PURINE_CONTAINING_COMPOUND	1	1	0	134	80	17670	0
GOBP_RESPONSE_TO_AMINE	1	1	0	43	80	17761	0
GOBP_SKELETAL_MUSCLE_SATELLITE_CELL_ACTIVATION	1	1	0	8	80	17796	0
GOBP_REGULATION_OF_SKELETAL_MUSCLE_CONTRACTION_BY_CALCIUM_ION_SIGNALING	1	1	0	5	80	17799	0
GOBP_SKELETAL_MUSCLE_ATROPHY	1	1	0	6	80	17798	0
GOBP_REGULATION_OF_SKELETAL_MUSCLE_ADAPTATION	1	1	0	14	80	17790	0
GOBP_NEGATIVE_REGULATION_OF_MUSCLE_HYPERTROPHY	1	1	0	37	80	17767	0
GOBP_POSITIVE_REGULATION_OF_MUSCLE_HYPERTROPHY	1	1	0	37	80	17767	0
GOBP_REGULATION_OF_MUSCLE_HYPERTROPHY	1	1	0	71	80	17733	0
GOBP_POSITIVE_REGULATION_OF_MUSCLE_ADAPTATION	1	1	0	14	80	17790	0
GOBP_NEGATIVE_REGULATION_OF_MUSCLE_ADAPTATION	1	1	0	12	80	17792	0
GOBP_SMOOTH_MUSCLE_ADAPTATION	1	1	0	5	80	17799	0
GOBP_REGULATION_OF_SOMITOGENESIS	1	1	0	6	80	17798	0
GOBP_MUSCLE_CELL_MIGRATION	1	1	0	104	80	17700	0
GOBP_SKELETAL_MUSCLE_SATELLITE_CELL_DIFFERENTIATION	1	1	0	7	80	17797	0
GOBP_REGULATION_OF_SKELETAL_MUSCLE_CONTRACTION	1	1	0	16	80	17788	0
GOBP_TONIC_SMOOTH_MUSCLE_CONTRACTION	1	1	0	11	80	17793	0
GOBP_PHASIC_SMOOTH_MUSCLE_CONTRACTION	1	1	0	23	80	17781	0
GOBP_RESPONSE_TO_ACTIVITY	1	1	0	65	80	17739	0
GOBP_INTESTINE_SMOOTH_MUSCLE_CONTRACTION	1	1	0	7	80	17797	0
GOBP_VASCULAR_ASSOCIATED_SMOOTH_MUSCLE_CONTRACTION	1	1	0	26	80	17778	0
GOBP_GASTRO_INTESTINAL_SYSTEM_SMOOTH_MUSCLE_CONTRACTION	1	1	0	11	80	17793	0
GOBP_URINARY_BLADDER_SMOOTH_MUSCLE_CONTRACTION	1	1	0	8	80	17796	0
GOBP_URINARY_TRACT_SMOOTH_MUSCLE_CONTRACTION	1	1	0	10	80	17794	0
GOBP_RESPONSE_TO_MUSCLE_ACTIVITY	1	1	0	21	80	17783	0
GOBP_RESPONSE_TO_INACTIVITY	1	1	0	12	80	17792	0
GOBP_STRIATED_MUSCLE_CELL_PROLIFERATION	1	1	0	72	80	17732	0
GOBP_SKELETAL_MUSCLE_CELL_PROLIFERATION	1	1	0	15	80	17789	0
GOBP_REGULATION_OF_SKELETAL_MUSCLE_CELL_PROLIFERATION	1	1	0	13	80	17791	0
GOBP_SKELETAL_MYOFIBRIL_ASSEMBLY	1	1	0	9	80	17795	0
GOBP_RESPONSE_TO_MUSCLE_INACTIVITY	1	1	0	9	80	17795	0
GOBP_RESPONSE_TO_STIMULUS_INVOLVED_IN_REGULATION_OF_MUSCLE_ADAPTATION	1	1	0	13	80	17791	0
GOBP_TRANSITION_BETWEEN_FAST_AND_SLOW_FIBER	1	1	0	9	80	17795	0
GOBP_STRIATED_MUSCLE_ADAPTATION	1	1	0	54	80	17750	0
GOBP_MUSCLE_ATROPHY	1	1	0	11	80	17793	0
GOBP_STRIATED_MUSCLE_ATROPHY	1	1	0	8	80	17796	0
GOBP_MUSCLE_HYPERTROPHY	1	1	0	101	80	17703	0
GOBP_SATELLITE_CELL_ACTIVATION_INVOLVED_IN_SKELETAL_MUSCLE_REGENERATION	1	1	0	5	80	17799	0
GOBP_MYOTUBE_DIFFERENTIATION	1	1	0	124	80	17680	0
GOBP_MYOTUBE_CELL_DEVELOPMENT	1	1	0	39	80	17765	0
GOBP_MYOBLAST_FUSION_INVOLVED_IN_SKELETAL_MUSCLE_REGENERATION	1	1	0	5	80	17799	0
GOBP_MYOTUBE_DIFFERENTIATION_INVOLVED_IN_SKELETAL_MUSCLE_REGENERATION	1	1	0	9	80	17795	0
GOBP_SMOOTH_MUSCLE_CELL_MIGRATION	1	1	0	91	80	17713	0
GOBP_POSITIVE_REGULATION_OF_SMOOTH_MUSCLE_CELL_MIGRATION	1	1	0	42	80	17762	0
GOBP_NEGATIVE_REGULATION_OF_SMOOTH_MUSCLE_CELL_MIGRATION	1	1	0	39	80	17765	0
GOBP_REGULATION_OF_LUNG_BLOOD_PRESSURE	1	1	0	5	80	17799	0
GOBP_HEPARAN_SULFATE_PROTEOGLYCAN_BIOSYNTHETIC_PROCESS	1	1	0	26	80	17778	0
GOBP_HEPARAN_SULFATE_PROTEOGLYCAN_BIOSYNTHETIC_PROCESS_POLYSACCHARIDE_CHAIN_BIOSYNTHETIC_PROCESS	1	1	0	8	80	17796	0
GOBP_HEPARAN_SULFATE_PROTEOGLYCAN_BIOSYNTHETIC_PROCESS_ENZYMATIC_MODIFICATION	1	1	0	6	80	17798	0
GOBP_DNA_INTEGRATION	1	1	0	10	80	17794	0
GOBP_GAS_TRANSPORT	1	1	0	21	80	17783	0
GOBP_CARBON_DIOXIDE_TRANSPORT	1	1	0	6	80	17798	0
GOBP_OXYGEN_TRANSPORT	1	1	0	15	80	17789	0
GOBP_COPPER_ION_IMPORT	1	1	0	6	80	17798	0
GOBP_MAGNESIUM_ION_TRANSPORT	1	1	0	18	80	17786	0
GOBP_ORGANIC_CATION_TRANSPORT	1	1	0	37	80	17767	0
GOBP_QUATERNARY_AMMONIUM_GROUP_TRANSPORT	1	1	0	15	80	17789	0
GOBP_INORGANIC_ANION_TRANSPORT	1	1	0	185	80	17619	0
GOBP_BICARBONATE_TRANSPORT	1	1	0	29	80	17775	0
GOBP_IODIDE_TRANSPORT	1	1	0	6	80	17798	0
GOBP_ORGANIC_ANION_TRANSPORT	1	1	0	362	80	17442	0
GOBP_HEXOSE_PHOSPHATE_TRANSPORT	1	1	0	7	80	17797	0
GOBP_MONOCARBOXYLIC_ACID_TRANSPORT	1	1	0	117	80	17687	0
GOBP_BILE_ACID_AND_BILE_SALT_TRANSPORT	1	1	0	31	80	17773	0
GOBP_OXALOACETATE_TRANSPORT	1	1	0	5	80	17799	0
GOBP_PROSTAGLANDIN_TRANSPORT	1	1	0	19	80	17785	0
GOBP_TAURINE_TRANSPORT	1	1	0	6	80	17798	0
GOBP_SIALIC_ACID_TRANSPORT	1	1	0	5	80	17799	0
GOBP_C4_DICARBOXYLATE_TRANSPORT	1	1	0	28	80	17776	0
GOBP_ALPHA_KETOGLUTARATE_TRANSPORT	1	1	0	5	80	17799	0
GOBP_URATE_TRANSPORT	1	1	0	7	80	17797	0
GOBP_ORGANOPHOSPHATE_ESTER_TRANSPORT	1	1	0	147	80	17657	0
GOBP_FRUCTOSE_TRANSMEMBRANE_TRANSPORT	1	1	0	6	80	17798	0
GOBP_NUCLEOTIDE_SUGAR_TRANSMEMBRANE_TRANSPORT	1	1	0	12	80	17792	0
GOBP_POLYOL_TRANSPORT	1	1	0	13	80	17791	0
GOBP_GLYCEROL_TRANSPORT	1	1	0	8	80	17796	0
GOBP_ACIDIC_AMINO_ACID_TRANSPORT	1	1	0	63	80	17741	0
GOBP_AROMATIC_AMINO_ACID_TRANSPORT	1	1	0	13	80	17791	0
GOBP_BASIC_AMINO_ACID_TRANSPORT	1	1	0	11	80	17793	0
GOBP_BRANCHED_CHAIN_AMINO_ACID_TRANSPORT	1	1	0	12	80	17792	0
GOBP_NEUTRAL_AMINO_ACID_TRANSPORT	1	1	0	51	80	17753	0
GOBP_L_AMINO_ACID_TRANSPORT	1	1	0	69	80	17735	0
GOBP_L_ALANINE_TRANSPORT	1	1	0	10	80	17794	0
GOBP_ASPARTATE_TRANSMEMBRANE_TRANSPORT	1	1	0	11	80	17793	0
GOBP_L_CYSTINE_TRANSPORT	1	1	0	5	80	17799	0
GOBP_GAMMA_AMINOBUTYRIC_ACID_TRANSPORT	1	1	0	17	80	17787	0
GOBP_L_GLUTAMATE_TRANSMEMBRANE_TRANSPORT	1	1	0	29	80	17775	0
GOBP_GLYCINE_TRANSPORT	1	1	0	13	80	17791	0
GOBP_LEUCINE_TRANSPORT	1	1	0	8	80	17796	0
GOBP_ORNITHINE_TRANSPORT	1	1	0	7	80	17797	0
GOBP_PROLINE_TRANSPORT	1	1	0	10	80	17794	0
GOBP_L_SERINE_TRANSPORT	1	1	0	9	80	17795	0
GOBP_TRYPTOPHAN_TRANSPORT	1	1	0	5	80	17799	0
GOBP_PEPTIDE_TRANSPORT	1	1	0	249	80	17555	0
GOBP_AMINE_TRANSPORT	1	1	0	100	80	17704	0
GOBP_AMINO_ACID_BETAINE_TRANSPORT	1	1	0	8	80	17796	0
GOBP_UREA_TRANSPORT	1	1	0	9	80	17795	0
GOBP_MONOAMINE_TRANSPORT	1	1	0	83	80	17721	0
GOBP_POLYAMINE_TRANSPORT	1	1	0	8	80	17796	0
GOBP_ORGANIC_ACID_TRANSPORT	1	1	0	323	80	17481	0
GOBP_ORGANIC_HYDROXY_COMPOUND_TRANSPORT	0.725437443	1	1	285	79	17519	0.0125
GOBP_NUCLEOBASE_TRANSPORT	1	1	0	10	80	17794	0
GOBP_PYRIMIDINE_NUCLEOBASE_TRANSPORT	1	1	0	5	80	17799	0
GOBP_NUCLEOSIDE_TRANSPORT	1	1	0	9	80	17795	0
GOBP_PYRIMIDINE_NUCLEOSIDE_TRANSPORT	1	1	0	5	80	17799	0
GOBP_PURINE_NUCLEOTIDE_TRANSPORT	1	1	0	30	80	17774	0
GOBP_ADP_TRANSPORT	1	1	0	8	80	17796	0
GOBP_ATP_TRANSPORT	1	1	0	16	80	17788	0
GOBP_CHOLINE_TRANSPORT	1	1	0	9	80	17795	0
GOBP_DOPAMINE_TRANSPORT	1	1	0	51	80	17753	0
GOBP_NOREPINEPHRINE_TRANSPORT	1	1	0	22	80	17782	0
GOBP_CARNITINE_TRANSPORT	1	1	0	6	80	17798	0
GOBP_FOLIC_ACID_TRANSPORT	1	1	0	10	80	17794	0
GOBP_HEME_TRANSPORT	1	1	0	11	80	17793	0
GOBP_THIAMINE_TRANSPORT	1	1	0	5	80	17799	0
GOBP_COBALAMIN_TRANSPORT	1	1	0	8	80	17796	0
GOBP_FATTY_ACID_TRANSPORT	1	1	0	99	80	17705	0
GOBP_LONG_CHAIN_FATTY_ACID_TRANSPORT	1	1	0	66	80	17738	0
GOBP_LONG_CHAIN_FATTY_ACID_IMPORT_ACROSS_PLASMA_MEMBRANE	1	1	0	10	80	17794	0
GOBP_PHOSPHOLIPID_TRANSPORT	1	1	0	102	80	17702	0
GOBP_AMINOPHOSPHOLIPID_TRANSPORT	1	1	0	9	80	17795	0
GOBP_STEROL_TRANSPORT	0.447874333	1	1	131	79	17673	0.0125
GOBP_NUCLEOBASE_CONTAINING_COMPOUND_TRANSPORT	0.625945044	1	1	217	79	17587	0.0125
GOBP_COENZYME_A_METABOLIC_PROCESS	1	1	0	18	80	17786	0
GOBP_COENZYME_A_BIOSYNTHETIC_PROCESS	1	1	0	11	80	17793	0
GOBP_PANTOTHENATE_METABOLIC_PROCESS	1	1	0	5	80	17799	0
GOBP_FORMATE_METABOLIC_PROCESS	1	1	0	6	80	17798	0
GOBP_NUCLEOBASE_CONTAINING_SMALL_MOLECULE_INTERCONVERSION	1	1	0	8	80	17796	0
GOBP_DIADENOSINE_POLYPHOSPHATE_METABOLIC_PROCESS	1	1	0	8	80	17796	0
GOBP_DIADENOSINE_POLYPHOSPHATE_CATABOLIC_PROCESS	1	1	0	6	80	17798	0
GOBP_ENERGY_DERIVATION_BY_OXIDATION_OF_ORGANIC_COMPOUNDS	0.765945784	1	1	320	79	17484	0.0125
GOBP_ATP_SYNTHESIS_COUPLED_PROTON_TRANSPORT	1	1	0	26	80	17778	0
GOBP_VIRAL_PROCESS	0.283954458	1	3	412	77	17392	0.0375
GOBP_LIPID_CATABOLIC_PROCESS	1	1	0	328	80	17476	0
GOBP_DETECTION_OF_TEMPERATURE_STIMULUS	1	1	0	24	80	17780	0
GOBP_CELL_GROWTH	1	1	0	487	80	17317	0
GOBP_VESICLE_ORGANIZATION	1	1	0	306	80	17498	0
GOBP_CARBOHYDRATE_BIOSYNTHETIC_PROCESS	1	1	0	210	80	17594	0
GOBP_CARBOHYDRATE_CATABOLIC_PROCESS	0.500129585	1	1	153	79	17651	0.0125
GOBP_ORGANIC_ACID_BIOSYNTHETIC_PROCESS	0.762718422	1	1	317	79	17487	0.0125
GOBP_ORGANIC_ACID_CATABOLIC_PROCESS	1	1	0	243	80	17561	0
GOBP_RHODOPSIN_MEDIATED_SIGNALING_PATHWAY	1	1	0	13	80	17791	0
GOBP_MRNA_METABOLIC_PROCESS	0.408267474	1	4	721	76	17083	0.05
GOBP_SNRNA_METABOLIC_PROCESS	1	1	0	64	80	17740	0
GOBP_SNO_S_RNA_METABOLIC_PROCESS	1	1	0	17	80	17787	0
GOBP_RRNA_CATABOLIC_PROCESS	1	1	0	21	80	17783	0
GOBP_TRNA_CATABOLIC_PROCESS	1	1	0	13	80	17791	0
GOBP_SYNAPTIC_VESICLE_EXOCYTOSIS	1	1	0	108	80	17696	0
GOBP_SYNAPTIC_VESICLE_DOCKING	1	1	0	10	80	17794	0
GOBP_SYNAPTIC_VESICLE_PRIMING	1	1	0	19	80	17785	0
GOBP_POLYPRENOL_METABOLIC_PROCESS	1	1	0	8	80	17796	0
GOBP_MONOTERPENOID_METABOLIC_PROCESS	1	1	0	6	80	17798	0
GOBP_DITERPENOID_BIOSYNTHETIC_PROCESS	1	1	0	11	80	17793	0
GOBP_TERPENOID_BIOSYNTHETIC_PROCESS	1	1	0	17	80	17787	0
GOBP_TERPENOID_CATABOLIC_PROCESS	1	1	0	9	80	17795	0
GOBP_STEROL_METABOLIC_PROCESS	1	1	0	155	80	17649	0
GOBP_STEROL_BIOSYNTHETIC_PROCESS	1	1	0	66	80	17738	0
GOBP_GLYCOSIDE_METABOLIC_PROCESS	1	1	0	22	80	17782	0
GOBP_GLYCOSIDE_CATABOLIC_PROCESS	1	1	0	10	80	17794	0
GOBP_SNRNA_PROCESSING	1	1	0	36	80	17768	0
GOBP_SYNAPTIC_VESICLE_MATURATION	1	1	0	12	80	17792	0
GOBP_SYNAPTIC_VESICLE_UNCOATING	1	1	0	7	80	17797	0
GOBP_VESICLE_MEDIATED_TRANSPORT	0.976283315	1	3	1572	77	16232	0.0375
GOBP_ENDOSOMAL_TRANSPORT	1	1	0	233	80	17571	0
GOBP_AXON_CHOICE_POINT_RECOGNITION	1	1	0	7	80	17797	0
GOBP_AXON_MIDLINE_CHOICE_POINT_RECOGNITION	1	1	0	5	80	17799	0
GOBP_IRON_SULFUR_CLUSTER_ASSEMBLY	1	1	0	26	80	17778	0
GOBP_TELOMERE_CAPPING	1	1	0	40	80	17764	0
GOBP_MACROAUTOPHAGY	0.161657351	1	3	307	77	17497	0.0375
GOBP_LYSOSOMAL_MICROAUTOPHAGY	1	1	0	9	80	17795	0
GOBP_POSITIVE_REGULATION_OF_MACROAUTOPHAGY	1	1	0	73	80	17731	0
GOBP_AUTOPHAGOSOME_MEMBRANE_DOCKING	1	1	0	7	80	17797	0
GOBP_REGULATION_OF_MACROAUTOPHAGY	0.157468716	1	2	156	78	17648	0.025
GOBP_NEGATIVE_REGULATION_OF_MACROAUTOPHAGY	1	1	0	35	80	17769	0
GOBP_RNA_INTERFERENCE	1	1	0	18	80	17786	0
GOBP_PREASSEMBLY_OF_GPI_ANCHOR_IN_ER_MEMBRANE	1	1	0	8	80	17796	0
GOBP_ATTACHMENT_OF_GPI_ANCHOR_TO_PROTEIN	1	1	0	6	80	17798	0
GOBP_GAP_JUNCTION_ASSEMBLY	1	1	0	17	80	17787	0
GOBP_O_GLYCAN_PROCESSING	1	1	0	43	80	17761	0
GOBP_PHOSPHORYLATION	0.972037369	1	4	1851	76	15953	0.05
GOBP_DEPHOSPHORYLATION	1	1	0	425	80	17379	0
GOBP_FEMALE_MEIOSIS_CHROMOSOME_SEGREGATION	1	1	0	6	80	17798	0
GOBP_NEURON_REMODELING	1	1	0	14	80	17790	0
GOBP_MORPHOGENESIS_OF_EMBRYONIC_EPITHELIUM	0.145046227	1	2	148	78	17656	0.025
GOBP_CALCIUM_INDEPENDENT_CELL_CELL_ADHESION_VIA_PLASMA_MEMBRANE_CELL_ADHESION_MOLECULES	1	1	0	23	80	17781	0
GOBP_CALCIUM_DEPENDENT_CELL_CELL_ADHESION_VIA_PLASMA_MEMBRANE_CELL_ADHESION_MOLECULES	0.175525818	1	1	42	79	17762	0.0125
GOBP_DENDRITE_DEVELOPMENT	1	1	0	231	80	17573	0
GOBP_SOMATIC_DIVERSIFICATION_OF_IMMUNOGLOBULINS	1	1	0	69	80	17735	0
GOBP_CELL_MIGRATION	0.974559888	1	3	1553	77	16251	0.0375
GOBP_NEGATIVE_REGULATION_OF_TRANSCRIPTION_BY_RNA_POLYMERASE_I	1	1	0	6	80	17798	0
GOBP_CYTOSOLIC_TRANSPORT	1	1	0	173	80	17631	0
GOBP_PROTEIN_PROCESSING	0.664573983	1	1	241	79	17563	0.0125
GOBP_PROTEIN_AUTOPROCESSING	1	1	0	27	80	17777	0
GOBP_BASE_CONVERSION_OR_SUBSTITUTION_EDITING	1	1	0	20	80	17784	0
GOBP_CYTIDINE_TO_URIDINE_EDITING	1	1	0	12	80	17792	0
GOBP_MRNA_MODIFICATION	1	1	0	28	80	17776	0
GOBP_PROTEIN_IMPORT_INTO_PEROXISOME_MATRIX	1	1	0	13	80	17791	0
GOBP_PEROXISOME_FISSION	1	1	0	10	80	17794	0
GOBP_HISTONE_MODIFICATION	1	1	0	498	80	17306	0
GOBP_HISTONE_METHYLATION	1	1	0	159	80	17645	0
GOBP_HISTONE_PHOSPHORYLATION	1	1	0	45	80	17759	0
GOBP_HISTONE_UBIQUITINATION	1	1	0	48	80	17756	0
GOBP_HISTONE_DEACETYLATION	1	1	0	99	80	17705	0
GOBP_HISTONE_DEPHOSPHORYLATION	1	1	0	8	80	17796	0
GOBP_HISTONE_DEUBIQUITINATION	1	1	0	40	80	17764	0
GOBP_NUCLEOSOME_POSITIONING	1	1	0	17	80	17787	0
GOBP_RAC_PROTEIN_SIGNAL_TRANSDUCTION	1	1	0	43	80	17761	0
GOBP_PROTEIN_SUMOYLATION	1	1	0	54	80	17750	0
[truncated: 5,659 more rows]
