# Supplementary material for: Transformer for Gene Expression Modeling (T-GEM): An Interpretable Deep Learning Model for Gene Expression-Based Phenotype Predictions
Source: Cancers (Basel). 2022 Sep 29;14(19):4763. doi: 10.3390/cancers14194763 (PMC9562172; doi:10.3390/cancers14194763)
Supplement: Supplementary file 1 [file cancers-14-04763-s001.zip › cancers-1924785-supplementary/supplementary/gene_set_24pathway.txt]

Hypoxia	 	FOS	SERPINE1	EFNA1	PGM1	CA12	PGK1	DDIT4	PGF	SLC2A1	STC2	ATF3	KLF6	GYS1	MIF	HMOX1	AK4	AKAP12	SAT1	PFKP	EGLN3	KDM3A	ZNF395	PAM	NDRG1	KLF7	NFIL3	BNIP3L	CITED2	F3	IL6	SLC2A3	ERO1A	SPAG4	ANGPTL4	SAP30	LOX	VEGFA	HIF1A	TPI1	STC1	ENO2	PDK1	JMJD6	HK2	MXI1	VLDLR	ALDOC	FAM162A	TGFBI	RNASE4	P4HA1	PFKFB4	ADM	P4HA2	PPFIA4	BNIP3	TXNIP	CXCR4	ANG	TMEM45A	CCNG2	PLIN2	PLAUR	HILPDA	PPP1R3C	EGLN1	KLHL24	CA9	CAV1	STBD1	MAFF	PFKFB3	PLOD2	IGFBP3	ZNF292	ADORA2B	BHLHE40	NR3C1	DUSP1	PDGFB	JUN	HK1	LDHA
STEROID_HORMONE_BIOSYNTHESIS	 	CYP7B1	UGT2B4	UGT1A9	HSD17B12	SULT2B1	HSD17B8	UGT2A1	AKR1C4	CYP11B2	CYP11B1	CYP11A1	UGT1A10	COMT	SULT1E1	UGT2B17	CYP3A4	AKR1D1	HSD3B2	CYP17A1	HSD17B6	SRD5A2	HSD11B1	UGT1A8	HSD17B3	AKR1C1	HSD11B2	CYP3A43	CYP3A5	UGT2B28	HSD17B1	CYP1A1	UGT1A6	UGT1A3	UGT2A3	CYP1B1	UGT2B7	CYP3A7	AKR1C2	HSD17B7	CYP19A1	SRD5A1	UGT2B10	CYP7A1	HSD17B2	UGT1A1	UGT1A4	AKR1C3	HSD3B1	UGT1A5	CYP21A2	UGT1A7	SRD5A3	STS	UGT2B15	UGT2B11
Invasion	 	YBX1	SLC25A5	ITGBL1	COL10A1	LAMB1	LRRC15	CKS1B	CLEC4A	GNAS	PNN	LOX	ASPN	LAMC1	H2AFZ	TGFBI	COL5A2	AMD1	NUAK1	LOXL2	COL6A2	VCAN	COMP	CYR61	CBX1	NOX4	POSTN	ADAM12	LRRC17	CDH11	CKS2	COL1A1	EDNRA	COPZ2	COL6A3	DAB2	TXNDC9	SPOCK1	AEBP1	COL11A1	COL3A1	COL5A1	CAPG	GREM1	WWTR1	INHBA	MXRA5	HNRNPU	TP53I3	RALY	ATP5PB	PLAU	RRAS2	FBN1	LUM	SEPHS2	TNFAIP6	BAG1	PPIC	CEMIP	C1QB	FN1	MFAP5	OLFML2B	CALD1	THBS2	HSD17B4	CTSK	LGALS1	UBE2V2	SNAI2	HNRNPDL	TUBB	PDGFRB	IFI30	RGS4	HMGB2	TUBB6	NDUFB7	PRRX1	THY1	NID2	CRISPLD2	FAP	PSMA2	MMP11	HEY1	MMP2	PROS1	COL1A2	HNRNPM	TMEM158	CCNE1	BGN	CSE1L	DDX5	AKR1B1	PSMB4
DNA damage	 	MDM2	UIMC1	ARID3A	CENPJ	TFDP1	BCL2L2	TRIAP1	AURKA	CARM1	PML	BLM	SPIDR	CNOT3	ATM	RAD9A	CNOT6L	CRADD	RPS27A	BRCA2	E2F7	UBB	PMAIP1	CCNB1	CNOT9	SOX4	BTG2	PLK2	RBM38	CNOT2	CNOT11	FOXN3	BAX	RPA2	CCND1	CNOT10	SFN	BRCA1	SP100	FOXM1	CCNA2	HIC1	CDK5RAP3	FANCI	ABRAXAS1	UBA52	MDM4	FOXO4	CNOT8	NPM1	GADD45A	CASP2	BABAM1	MAD2L2	PLK3	PLAGL1	CDK2	CNOT4	PSMD14	ING4	CDK1	SYF2	HIPK2	RNF168	E2F1	PSME4	MRE11	TP73	RPS6KA6	ZNF385A	BABAM2	USP1	MUC1	UBE2N	HMGA2	TNKS1BP1	CDKN1A	XPC	NBN	RBL2	RPS3	CNOT1	NEK11	TP63	GTSE1	CHEK1	CDC25C	RBBP6	PCBP4	CHEK2	TFAP4	E2F4	CNOT6	ATR	CDKN1B	DTL	KAT5	PRMT1	RGCC	GML	PRKDC	TFDP2	TAOK3	TP53	UBC	PCNA	DNAJA1	PIDD1	PPP2R5C	CNOT7	BRCC3
ALANINE_ASPARTATE_AND_GLUTAMATE_METABOLISM	 	CAD	ASS1	GLS	GLUL	ASL	GLUD1	GPT	GFPT1	ACY3	IL4I1	GAD2	ALDH5A1	DDO	ALDH4A1	AGXT	GLUD2	GFPT2	GOT1	GPT2	GAD1	PPAT	CPS1	ASPA	NIT2	AGXT2	ASNS	ADSL	GOT2	GLS2	ABAT
OLFACTORY_TRANSDUCTION	 	GUCA1C	OR51E1	OR10G2	PRKG2	OR52K2	OR2K2	OR56B1	CNGA3	OR4D10	OR8A1	OR10A5	ARRB2	OR1F1	OR52I1	OR2A1	CALML6	OR9G1	OR10H1	OR4C6	OR2B11	OR6C2	CALML5	OR6K3	OR2G6	OR2B2	PRKG1	CAMK2A	PRKACG	CALM3	OR51B4	OR8G5	OR52E8	OR11H4	OR2T10	OR1J4	OR2A4	OR10A2	GUCA1A	OR5K2	OR5B12	OR2D2	CAMK2D	PDC	PRKACB	OR6T1	OR1J2	OR3A2	OR7A5	OR2W3	OR9A4	OR52N2	CALM1	PRKX	OR2AE1	OR2C3	OR52B2	PRKACA	OR6S1	OR6B3	PDE1C	GUCY2D	CLCA2	OR2A42	OR51I1	OR2AK2	CALM2	OR52H1	OR2H2	OR5C1	OR4K2	OR13J1	OR2L3	OR7E24	OR9Q1	OR9A2	OR13G1	CLCA1	OR1G1	OR51E2	OR4N2	OR1C1	OR5P3	GNAL	OR2T8	OR56A3	OR2AG2	OR52B6	OR1Q1	OR6C70	OR13A1	OR14I1	OR1J1	OR7D2	OR5M11	OR1E1	OR1L8	OR5AU1	GUCA1B	CNGA4	OR3A1	OR13H1	OR6A2	OR2T33	OR2A7	OR56B4	OR52N4	OR1L3	OR13D1	OR10A3	OR1N1	OR2B6	OR56A5	CLCA4	CNGB1	OR52D1	OR7C1	OR10Q1	OR2L2	OR52W1	OR2L13	GRK3	OR1K1	OR10A4	OR51B5	OR10AD1	CAMK2G	OR2C1	CALML3	OR52E6	OR13C5	OR3A3	OR1N2	ADCY3	OR52N1	CAMK2B	OR51Q1
GLYCINE_SERINE_AND_THREONINE_METABOLISM	 	CTH	GLYCTK	GLDC	SARDH	ALAS1	DMGDH	AGXT	MAOB	GATM	PSAT1	CHDH	SHMT2	DLD	GNMT	SRR	PSPH	PHGDH	AMT	AGXT2	MAOA	BHMT	GCAT	PIPOX	DAO	SDS	ALAS2	AOC3	CBS	AOC2	GAMT	SHMT1
Inflammation	 	LITAF	CCL3	CXCL10	TNFRSF9	S100A8	NFKB1	NAMPT	DENND5A	JAG1	WNT5A	F12	IL6	KLKB1	CXCL8	FOSL1	TLR7	NINJ1	ICOSLG	DRAM1	CSF1	CXCL11	TLR2	FFAR2	CXCL3	PPP1R15A	RIPK2	EDN1	SERPINE1	BTG2	OSMR	STAT5A	NFKBIA	GCH1	G0S2	F3	CD55	SDC4	SNN	ACSL1	PTGS2	IL12B	CCL7	CCL23	CCR7	IL1A	PLAUR	IRAK2	CCL4	CCL20	RELA	B4GALT1	RGS16	REL	TRIP10	HIPK2	OSM	PLPP3	RNF144B	CEBPB	ITGB8	FUT4	TNFAIP2	EREG	MARCKS	PTX3	TNIP2	MAP2K3	IL23A	VCAM1	KIF1B	CD6	FCER1G	CD44	SERPINB2	IL18	IL1R1	ACOD1	CCL8	ATP2B1	CCL2	TNIP1	CCL5	FSCN1	ZC3H12A	NFKB2	CSF3	OLR1	GPC3	TSLP	TNF	SLC28A2	LIF	RELB	CXCL2	CXCL6	SPHK1	SLC1A2	CD80	BMP2	THBS1	RASGRP1	KDM6B	CCRL2	MAFF	IL1B	CCL18	CXCL1	TNFSF9	TNFSF4	ICAM1	CCR2	IER3
Quiescence	 	IL18R1	CXCL10	NR4A2	TNFSF10	CYTIP	MPZL2	TRA2A	ALOX5	SPTBN1	NRIP1	GLIPR1	FNBP1	RGS1	EVI2A	VNN1	HBB	SVIL	PCDH9	RHAG	TRA2B	CXCL8	HLX	CREM	PTGS2	NFAT5	CXCL2	CXCL6	EMP1	CXCL13	H1F0	TPBG	ANXA5	PTPRC	GBP2	CRHBP	HIST1H2BK	TFPI	GUCY1A1	TGFB1I1	HIST1H2AC	SERPINB2	HIST2H2BE	TSPAN31	FXR1	CCL19	MLLT3	TPSB2	TM4SF1	ZBTB10	CXCL5	CXCL11	IL1B	MAFF	PPFIBP1	CXCL3	PMCH	TCF7L2	TNFSF4	CCL8	OPTN	CXCL1	RBPMS	CCL20	AREG	INHBA	JUN
DNA	repair	 	FANCE	RFC3	XRCC2	RPA1	MUTYH	BRIP1	POLN	BLM	ATM	FANCG	POLR2I	FANCC	RPS27A	POLR2F	POLL	POLR2J	GTF2H5	POLR2E	BRCA2	RRM2B	FANCD2	XRCC5	MPG	RAD52	MBD4	POLB	ERCC3	POLA1	TOP3A	RPA2	CCNH	POLR2H	ALKBH3	FANCA	TDG	POLH	GTF2H4	XRCC4	BRCA1	ERCC1	POLR2K	EXO1	RFC1	UBA52	RAD51C	POLR2D	XRCC3	RFC4	MAD2L2	SIRT1	ERCC2	FANCL	MGMT	POLD3	DDB1	ERCC4	POLE2	MRE11	POLR2G	REV3L	ALKBH2	UBE2N	OGG1	POLI	XAB2	XPC	NBN	PARP1	MNAT1	FEN1	RPA3	SSRP1	H2AFX	UBE2V2	RAD50	CDK7	WRNIP1	RAD23B	POLD4	WRN	TDP1	LIG3	POLE	HMGB2	RAD51D	POLR2C	LIG4	PALB2	SMUG1	REV1	POLD1	POLK	RIF1	ATR	RFC5	XPA	RAD51AP1	HMGB1	CETN2	GTF2H3	FANCM	NTHL1	ERCC8	LIG1	FANCF	PRKDC	FANCB	TP53	GTF2H1	PCNA	RAD51B	XRCC6	APEX1	POLD2	TP53BP1	RFC2	XRCC1	DDB2	CCNO
Apoptosis	 	DNM1L	CASP4	PHLDA3	PPP1R13B	DAPK3	DDIT4	POLB	IFI16	USP28	SIVA1	BCL2L11	WWOX	DAB2IP	G0S2	MOAP1	SORT1	APAF1	TIMP3	ATM	EP300	GSN	BID	TNFRSF1A	SKIL	STK4	CIDEB	DDIT3	P2RX7	NUPR1	PPP2R1B	ATF4	INHBA	CRADD	SNW1	BCL10	MLLT11	CDIP1	NFATC4	CASP9	E2F2	AIFM1	PPP2R5C	BOK	RIPK3	DEDD2	TNFRSF1B	LGALS9	BBC3	BCAP31	AEN	SHISA5	TNFRSF21	ST20	BRCA2	BAK1	BMF	PYCARD	KRT8	CASP2	PMAIP1	STK3	TP53BP2	TNFRSF12A	APOPT1	TMEM109	DYRK2
AMINOACYL_TRNA_BIOSYNTHESIS	 	PARS2	MTFMT	CARS2	YARS2	EARS2	HARS2	IARS2	TARS2	FARSB	FARS2	LARS2	SEPSECS	AARS2	VARS2	NARS2	FARSA	MARS2	PSTK	SARS2	RARS2	WARS2	DARS2
Stemness	 	GFAP	PROM1	SOX9	EMX2	TCF4	SPHKAP	SOX11	KDR	H3F3B	FAM84A	GLI1	KRT14	APC	RUNX1	BOC	ASCL2	HAPLN1	PTPRO	FERMT1	QPCTL	HOPX	MET	RAB42	SRGAP2C	SOX1	TAL1	CAMK2N1	EPHB2	NT5E	RAMP2-AS1	EEF1A1	STMN1	BMI1	ZBTB8A	CFTR	ENG	ZNF793	TOX3	PTPRG	FOXA3	ALDH1A3	GPX2	NODAL	ANPEP	KIT	LYZ	SOX4	TNFAIP8L1	NFE2	MYB	AXIN2	NFIA	CD200	CD33	PAX6	NEK5	HACD3	SLC12A2	RBM6	PTPRS	GPSM2	DNMT3A	ASCL1	EGFR	NFIB	TSPAN6	MYC	EIF4B	RGMB	UGT8	GFI1	BAZ2B	SPDYE1	TFRC	ORC6	SOX17	GATA1	CDCA7	PTPRZ1	GATA3	NCAM1	EZH2	TRA2A	MLLT10	DPP4	H19	CD38	GATA2	AQP1	OPHN1	SMAD2	LOH12CR2	TATDN3	CEBPA	CORO1C	KLK10	MME	DBX2	HES1	CA2	EBF1	CD44	HNRNPH1	HNRNPL	TDGF1	DNER	EMX1	ITGAM	STMN2	PTPRC	GATA4	SOX3	IKZF1	OLFM4	SOX2	LGR5	CD24	CCL5	MESP1	GPM6A	NANOG	FBLIM1	FABP7	SMOC2	CCND2	AFMID	PTK7	ABCG2	THY1	CHD7	SPDYE5	EVI2A	GPC3	MESP2	RNF43	VEGFA	NELL2	FBXO27	ETS2	AZGP1	LATS2	CXCL2	TFDP2	METTL3	MBOAT1	FOXA2	TCF12	MALAT1	FOXG1	POU5F1	NKX2-5	IDH1	AFP	LRIG1	ETV1	PTMA	C6orf62	PABPC1	IRX3	SET	CDK6	ICAM1	DBX1	ALDH1A1	LY6D
Metastasis	 	PROM1	AQP5	CTTN	MDM2	FLOT2	CDCP1	KDR	HPSE	ESR1	GLI1	ESR2	ACKR3	SELP	AURKA	JAG1	LGALS3	ANGPTL4	IL6	SELE	TIMP1	LOX	NTRK2	ROCK1	CXCL8	MET	CLIC1	TGFBI	ITGB1	LOXL2	SNCG	NEDD9	FLT1	STMN1	BMI1	TMPRSS4	VCAN	CRP	MSN	ERBB3	CA9	CYR61	HMGA1	SATB1	L1CAM	LASP1	KRAS	PSCA	PDGFRA	POSTN	AXL	SOX4	SPP1	FLT4	MMP1	MACC1	CCDC88A	PDPN	ANXA1	PXN	PTP4A3	MMP9	EGFR	YAP1	VEGFD	PTGS2	F2RL1	CXCR2	TYMP	MYC	CCND1	EPCAM	ITGA6	ITGA5	MCAM	ITGB3	MKI67	CD274	ID1	EPAS1	PKM	FOXM1	TERT	ERBB2	CXCL12	CCR7	PLAUR	RELA	EGF	AGR2	NOTCH1	PRKCI	EZH2	RAB25	EGR1	PLAU	ZEB2	CEACAM1	HIF1A	AKT1	MMP3	SPARC	PTTG1	MME	MUC1	SNAI1	CEACAM5	HMGA2	ITGAV	FN1	CD44	B2M	CDH17	S100A4	ZEB1	MMP13	TNFSF11	PIK3CA	DDR2	HGF	STAT3	CTSK	CTNND1	FGFR1	VEGFC	SNAI2	TGM2	IGF1R	ANXA2	MTDH	CD24	SLC2A1	ATF3	CTSL	MIF	ITGA3	CDH2	BRAF	SRC	BSG	VIM	PTHLH	VEGFA	MST1R	CTSB	LAMC2	CXCL2	RAC1	MMP14	KRT19	BMP2	FOXC2	MMP11	SDCBP	PCNA	PTK2	IDO1	AFP	MTA1	MMP2	EZR	CTGF	MMP7	RHOC	IGF2BP3	WASF3	ALDH1A1
Cell Cycle	 	RFC3	GAS2L3	E2F5	KIF5B	CKS1B	CENPM	KIF2C	BRIP1	AURKA	ATAD2	TACC3	MCM5	NASP	KIF22	PRR11	CCNB2	CDC25B	NUF2	NEK2	DLGAP5	ZWINT	CDCA7L	CDCA3	KIF23	INTS8	KPNA2	CHAF1A	CKS2	PIF1	FAM83D	POLA1	TROAP	RPA2	NCAPD2	UHRF1	CDCA2	AKIRIN2	H1F0	KIF11	SMC4	CDCA8	CCND1	MKI67	EXO1	NUCKS1	CCNA2	HIST1H4C	FANCI	CDC6	CENPE	ORC6	NUP37	ECT2	TOP2A	MZT1	LBR	RFC4	ANP32E	LYAR	NUSAP1	POLD3	DSN1	DSCC1	TMPO	RAD21	DEPDC1B	KIFC1	GRPEL1	CDCA5	ENOSF1	ZWILCH	MCM6	POLA2	CCNE2	PTTG1	USP1	WDR76	PRIM1	HELLS	UBR7	MCM4	RRM2	UNG	CLSPN	FEN1	CDC45	MND1	UBE2T	H2AFX	PBK	CBX5	SRSF3	RAN	HJURP	CKAP2L	TUBB	TUBB4B	GTSE1	DHFR	ANLN	CDC25C	DTYMK	SLBP	TUBG1	TTK	CDC25A	GINS2	CKAP5	SAP30	CCNF	RFC5	RAD51AP1	DTL	ASF1B	RANGAP1	MCM7	VRK1	SHCBP1	TIPIN	CHAF1B	APEX2	HMMR	NDC80	CENPA	RRM1	PCNA	PRC1	GCLM	TYMS	PSRC1	CASP8AP2	RFC2	CCNE1	CENPW	BORA	MRPS18B	HMGB3
O_GLYCAN_BIOSYNTHESIS	 	GCNT4	GALNT16	ST3GAL2	ST3GAL1	GALNT4	GALNT15	B3GNT6	B4GALT5	GALNT1	GALNT9	GALNT13	GCNT1	ST6GALNAC1	GALNT2	C1GALT1	GALNT6	GALNT3	GCNT3	GALNT12	C1GALT1C1	GALNT7	GALNT8	GALNTL5	GALNT11	GALNT14	GALNT17	GALNT10	GALNT18	GALNTL6	GALNT5
CARDIAC_MUSCLE_CONTRACTION	 	TNNT2	CACNB2	COX8C	COX7B2	CACNG7	UQCRHL	COX5A	ATP1B3	TPM3	ATP1B4	UQCRC1	COX7A1	CACNB1	CACNG4	CACNG5	MYH6	TNNI3	ATP2A2	CACNA1D	COX7A2L	FXYD2	SLC9A6	RYR2	CACNG3	COX4I1	TPM4	COX4I2	ATP1A3	ATP1A1	CACNA2D4	TPM1	MYL2	CACNB3	CACNA1C	CACNA1F	UQCRH	ATP1A4	COX6C	UQCR10	SLC9A1	AL929410.2	CACNA2D3	COX5B	MYH7	CACNG1	ATP1B1	ATP1A2	CACNG2	UQCRQ	COX6CP3	CACNG6	CACNA2D2	COX6B2	COX7B	CACNA2D1	CACNB4	ACTC1	COX8A	COX6B1	COX7A2	UQCR11	COX6A2	UQCRFS1	TPM2	MYL3	UQCRB	COX6A1	CYC1	SLC8A1	CACNG8	CACNA1S	TNNC1	ATP1B2	COX7C	UQCRC2
Angiogenesis	 	EDN1	CIB1	RNF213	PGF	BMPER	NOTCH1	SPP1	FLT4	KDR	RSPO3	CCBE1	CCND2	FGF18	ANGPT2	SHC1	NR4A1	JAG1	VEGFA	TNFAIP6	STC1	VEGFD	PTGS2	JMJD6	TYMP	MMP14	ITGAV	PTK2B	FN1	ADGRA2	TAL1	JAG2	ITGA5	SOX18	FOXC2	ITGB1	NRP1	ROBO1	PTK2	LOXL2	ID1	FLT1	PDGFA	PIK3CA	VAV2	SEMA5A	EPHB4	MAPK14	HEY1	PARVA	TDGF1	SRF	CD34	VCAN	EGR3	PIK3R1	TEK	GPLD1	EFNB2	FGF2	VEGFC	E2F7	ESM1	FGFR1	OTULIN	GREM1	PDGFRB	ACVRL1	E2F8	NRARP	RAMP2	ANGPT1	CDC42	SRPX2
EMT	 	FSTL1	OLFM1	PCOLCE	TUBA1A	WNT5A	TIMP1	GAS1	COL5A2	ODC1	CAMK2N1	SDC1	LOXL2	NT5E	WNT2	COL6A2	TUBB3	TAGLN	VCAN	TWIST1	IGFBP4	MYL9	NR2F1	PDGFRA	POSTN	EFNA1	HTRA1	CDH11	ACTA2	MMP1	COL1A1	DAB2	TGFBR3	ENOPH1	MKI67	SPOCK1	BRCA1	COL3A1	HEY2	TNC	PLAUR	ORC6	EPB41L5	FBLN2	FBLN5	HAS2	TMEM100	COL4A1	TGFBR1	FBN1	LUM	HIF1A	PPIC	PTX3	WNT16	SNAI1	ITGAV	FN1	CD44	GSC	S100A4	DDR2	ECM1	ANLN	PLK4	FGF8	MCM3	RGS4	ERG	CDH2	PRRX1	LEF1	VIM	ENC1	FAP	MCM7	CTSB	CXCL6	SERPINH1	MMP14	HMMR	CENPA	DCK	SDCBP	FOXC2	HEY1	MMP2	RBL1	CTGF	COL1A2	BGN
SNARE_INTERACTIONS_IN_VESICULAR_TRANSPORT	 	SNAP25	STX1A	STX10	STX16	VAMP4	STX19	GOSR1	STX17	SNAP47	YKT6	GOSR2	VAMP8	STX8	STX5	VAMP3	SNAP23	SEC22B	STX12	VTI1B	BET1L	STX3	STX7	USE1	VAMP2	VAMP1	STX1B	VAMP7	STX2	STX11	BET1	VAMP5	TSNARE1	STX6	STX18	BNIP1	VTI1A	STX4	SNAP29
VALINE_LEUCINE_AND_ISOLEUCINE_DEGRADATION	 	ALDH3A2	ALDH2	ALDH9A1	HIBCH	BCKDHB	HADHB	OXCT1	ACAA1	OXCT2	ALDH1B1	PCCB	ACAD8	IL4I1	ACAA2	BCAT2	ACAT1	ACADS	MCCC1	BCAT1	ALDH7A1	HMGCL	ALDH6A1	DLD	ACAT2	ECHS1	HMGCS2	ACADSB	DBT	MCEE	IVD	HADH	BCKDHA	HSD17B10	EHHADH	ACADM	AOX1	AUH	HMGCS1	PCCA	HADHA	HIBADH	MCCC2	ABAT
Proliferation	 	IL4	ESR1	OSR1	EBI3	SLAMF1	CYBA	BMP10	CTC1	GINS1	ID4	STAT5B	KIF14	IGF1	WNT2	TNFRSF4	SEMA5A	ID2	CD40	TEK	CD40LG	DLGAP5	CCNB1	TBX1	RIPK2	ZNF335	WNT3A	BAX	ABL1	ASCL1	MYC	CCND1	DOCK7	MKI67	CCNA2	BMPR1A	DCT	DISC1	CD34	WNT1	FGF7	TLR4	TOP2A	SMO	CX3CL1	CDK1	ADK	NUMBL	AGER	IL2	CD86	HIF1A	IL23A	PRKD1	SYK	ASPM	MED1	IL18	IGFBP2	IL13	IRS2	FGFR1	TP63	STAT1	PTPRC	PDGFB	CD24	CCL5	HMGB2	BCL2	MIF	BMPR2	BUB1B	LEF1	VEGFA	HMGB1	CDC20	LHX5	MELK	FZD3	CD74	WNT7A	FGF9	TNFSF9	TNFSF4	TK1	NRARP	RACGAP1
Differentiation	 	EOMES	PROM1	MYF6	RXRA	SOX11	DLL4	PITX2	MYLK3	WNT5B	IL20	PF4	BMP6	SHOX2	PTPN11	GNAS	TSC1	BMP10	RUNX1	BLOC1S6	MYOG	NTRK2	RB1	SMAD4	WT1	HHEX	NKX2-3	NKAP	ADA	STAT5B	PAX2	POU4F3	NRP1	TAL1	SOD1	IGF1	AGT	ARX	FOXA1	CAV3	CCL19	MYH9	NCKAP1L	OVOL2	CSF1	FGFR2	SAV1	KDM1A	IRF4	HDAC2	CCNB1	JUN	KIT	AXL	PAFAH1B1	SOX4	PTN	GSX2	MEF2A	RAG1	PLS3	ZAP70	LAMB2	ANXA1	PPARG	RUNX2	IL31RA	ABL1	NFIB	GDNF	IL12B	JAG2	FLT3LG	LEP	MCOLN3	MAP2K1	TGFB2	HEY2	IL23R	DCSTAMP	MAPK14	SCRIB	TGFBR2	MYO7A	SLC9A3R1	KITLG	MYF5	FOXP1	ATP11C	MAML1	INSM1	SEC24B	MAPK3	TMC1	THRA	ATP2B2	GATA1	CLIC5	ERCC2	JUNB	PTPRZ1	TMEM100	SLC4A7	WDPCP	CDK1	GDF7	OCSTAMP	ATP7A	LHFPL5	CEBPB	ZEB2	MYOD1	EDN3	MEF2C	EP300	CEBPA	CD86	HIF1A	AKT1	IL2	EPHA2	IL23A	SNAI1	CSF1R	SYK	DRD1	NKX2-1	IL4R	STRC	TNFSF11	SEMA7A	ERBB4	FADD	LYN	LGALS1	CSF2	SOX6	EMX1	FGFR1	TP63	EDNRB	PDZD7	TSPAN2	HOXA5	LMNA	NTRK1	GATA4	TRAF6	IL15	WNT11	CDC42	NRG1	ATG5	PTGER4	SLITRK6	FGF8	SEMA4A	BCL11B	MESP1	ZBTB1	GDPD5	CDON	BCL2	FAM20C	GATA6	MTOR	CDH2	BRAF	PSEN1	ACVR1	LHX1	LEF1	ILK	VEGFA	IL11	LIF	PROX1	HMGB1	RELB	TENM4	WNT8A	RAC1	MMP14	CYP26B1	BMP2	FOXC2	SP3	CASP8	KDM6B	PRDM1	LGALS9	SRF	BCL3	WNT7A	NFATC2	BATF	TNFSF9	ATOH1	CREB1	STK11	SPI1
BUTANOATE_METABOLISM	 	ALDH3A2	ALDH2	ALDH9A1	AKR1B10	OXCT1	ACSM3	OXCT2	ALDH1B1	GAD2	ALDH5A1	ACAT1	ACADS	ACSM5	ALDH7A1	HMGCL	PDHA1	ACAT2	ECHS1	HMGCS2	GAD1	PDHB	L2HGDH	BDH2	HADH	ACSM1	ACSM4	EHHADH	AACS	BDH1	ACSM2A	HMGCS1	HADHA	ABAT
