# Supplementary material for: Transformer for Gene Expression Modeling (T-GEM): An Interpretable Deep Learning Model for Gene Expression-Based Phenotype Predictions
Source: Cancers (Basel). 2022 Sep 29;14(19):4763. doi: 10.3390/cancers14194763 (PMC9562172; doi:10.3390/cancers14194763)
Supplement: Supplementary file 1 [file cancers-14-04763-s001.zip › cancers-1924785-supplementary/supplementary/importort gene rank list for all cancers/TCGA-ACC.rnk]

CYP11A1	0.09961759367847133
CYP17A1	0.09800952224305824
AKR1B1	0.08341040569666984
ESM1	0.06329243791086835
HBB	0.05872426783188706
VIM	0.047477551209100875
TUBA1A	0.04696369613184078
MAOA	0.042391082524426894
CCNE1	0.03898407992399873
SMUG1	0.03652569815587338
TIMP1	0.035151443274791395
NPM1	0.03388617250475135
ACSM3	0.03381931802321559
ACADS	0.03179220371322352
MIF	0.031578739471192614
EEF1A1	0.0315031526727634
GAD1	0.031458861574458506
UQCRQ	0.031176255285442427
PFKFB4	0.029936033398230727
GNAS	0.028968924320194853
AKR1C3	0.02886749145066212
HIF1A	0.0286449607909937
DDB1	0.027227162003635785
HIBADH	0.02714376324252054
GTF2H4	0.0268231562477504
DDIT4	0.02646979510000725
HMGB3	0.026092792143572515
PTTG1	0.02561089066726616
COX6A1	0.025574786711114718
NDRG1	0.02492023394968826
VEGFD	0.023973158308171226
YBX1	0.023293022642889592
SDCBP	0.022734384093177736
ACAA2	0.022721126460490015
CBX1	0.02234024810741757
CD74	0.021844323886712
DDB2	0.021811789861464103
CAMK2N1	0.021738730349162478
SET	0.02155441336063713
MMP2	0.021439910366602033
GATA6	0.020911104053861297
ENO2	0.020796578971058643
ANGPT2	0.020760840237100415
STMN1	0.02057053706077611
AKAP12	0.020351579751229726
MAP2K1	0.02027277126448804
HARS2	0.020079928173574232
CEBPB	0.020054583458422426
SRGAP2C	0.0199456824710456
COX6C	0.019825569646595226
SEMA7A	0.019802551958524962
BSG	0.01956063385967022
XAB2	0.019344552443203093
SERPINE1	0.019095547972096862
HSD11B2	0.01900443385331327
HSD17B10	0.018980432546407792
HMGCS1	0.018819788340083438
DAPK3	0.01864095515605455
IER3	0.01861830053201754
AOX1	0.018536121109056402
L1CAM	0.01789993735479772
CD34	0.017800561262416144
VCAM1	0.017777541209842606
LEF1	0.0177254383858842
PSAT1	0.017614204738611423
RBBP6	0.01760708467521727
ID2	0.0174583192710765
PPP1R13B	0.017421906001387863
ANXA5	0.017398971040617908
H2AFZ	0.017261136302978115
CDIP1	0.017140857903057253
COX4I2	0.01701386166508952
UNG	0.017008742741328357
HK1	0.01684157585914882
CTSK	0.01679283575315936
STC2	0.016788477611052673
CD40	0.016764444718502698
POLR2E	0.01675083677685611
ACKR3	0.016670665577048722
HHEX	0.016620968864480633
HACD3	0.01648180618666425
COX7A2	0.016456580335997232
PGK1	0.01637601915481381
SNAI2	0.01635884327145517
POLR2K	0.01600056054395287
OPTN	0.01593692238035333
TDGF1	0.01586862059136324
CDKN1B	0.01582042880415927
PRKACA	0.01574399067510158
ALDH7A1	0.015599225737804237
PROX1	0.01557814524660855
CHAF1A	0.015317800004341355
PFKP	0.015303221029418505
SNAP25	0.015243712343692085
NDUFB7	0.014864336118539014
TXNIP	0.01485654667814375
PSMB4	0.014810545214229124
C1QB	0.014804180655177152
FLT1	0.014737703963580099
RAD51AP1	0.014611784772573983
CYC1	0.01459336556623028
TMEM45A	0.014509982544659813
SSRP1	0.014429249334424287
HADHB	0.01432713952616661
MALAT1	0.01422110867638553
VAMP3	0.014219022221681957
HNRNPL	0.014192374415044623
GATA3	0.014157924804886774
CAMK2D	0.013922591904956452
QPCTL	0.013907048605461571
HK2	0.01376346453704563
HIST1H2AC	0.013747794996526787
DAB2	0.013741263660924668
HIST2H2BE	0.01371871316115363
ASF1B	0.013703066392484059
APEX1	0.013681640820402135
OSMR	0.013593103534539316
SNAP23	0.013551899199734404
TNNI3	0.013548991048235131
CYP3A5	0.013498466371719128
GLS	0.013324986130573636
CIB1	0.01330509515080168
TGM2	0.01327626043878262
LMNA	0.01320202971902223
OLFM1	0.01309791789755929
CREB1	0.013040084261369005
KIF5B	0.013005115725462101
BAK1	0.012830769291848228
BCAT2	0.012683440828282922
AURKA	0.012657414506363223
SAT1	0.012594165826907828
NINJ1	0.012576470147125466
PLK3	0.012479308706634343
ASS1	0.012466204758840896
FSCN1	0.012446787669570983
ACAT1	0.01244637806168203
TGFBI	0.012288473048526316
ATP1A3	0.012259326248333683
EGLN1	0.012258091120984976
ID4	0.012243653820205673
IGFBP3	0.012137827714396195
ATG5	0.012070769650096269
CALM2	0.012066501110938226
STX18	0.011954953413214875
COX8A	0.011814490055688033
ERCC3	0.011810084103934287
GSC	0.011808752194323277
POLR2J	0.011793555262352163
NKAP	0.011733604137027896
G0S2	0.01168419062254856
ING4	0.01168165255364409
PPFIBP1	0.01167652064416275
NCAPD2	0.011612059057690092
CLIC1	0.011590680727349397
POLR2D	0.011565225235172076
DLL4	0.011562055340824056
SLC9A1	0.011557120358474613
CCNH	0.011517606067708146
PTPRS	0.011304418392341201
LY6D	0.011290661418221212
GAMT	0.011257245771657967
KLF6	0.011215335135684349
LYZ	0.011141561649642142
MAP2K3	0.011116726826076647
CCNB2	0.010992222010378586
ERCC2	0.010978279688317504
BCAT1	0.010960591592113874
CDC42	0.010840258222647808
DUSP1	0.010755012557394833
C6orf62	0.010725378720279006
VARS2	0.010717771008701808
LGALS3	0.010706890399760182
LITAF	0.010665900206373214
HSD17B6	0.010627978493373175
SDC4	0.010622687512114563
CD55	0.010618107564680452
CYP11B1	0.010604389641156937
DOCK7	0.010573970112610026
SOD1	0.010481171710069497
CCNO	0.01037183041671616
CREM	0.01034881975113886
NUSAP1	0.010218703709294837
SEPSECS	0.010166417131019843
AXL	0.010143042061101457
MLLT11	0.010106559855666152
STC1	0.010065295909732291
GATM	0.010065264414521874
GLIPR1	0.010052875557732504
HELLS	0.010042093479164503
TMEM100	0.00998367732637942
CDK5RAP3	0.00995389348065318
UQCRC1	0.009919593331811525
ITGA6	0.009912030383429558
P4HA2	0.009910463766740757
ATP5PB	0.009824026335614374
CALM3	0.009791397600852358
UBE2N	0.00965272019546345
HNRNPU	0.009632184850838669
DTYMK	0.009609488991969709
SEPHS2	0.009539005390395039
BTG2	0.009485077474581912
SLC9A3R1	0.00940389466336544
SRF	0.00937645010208452
TNFSF9	0.00936968674925599
BMP6	0.009364379187896623
BHLHE40	0.00936319512796233
DEPDC1B	0.009357010731783693
NTHL1	0.009331407680990606
FARSB	0.009260924555131453
SCRIB	0.009218908822321204
GDPD5	0.009189715466056963
GINS2	0.009156078617535994
ALDH3A2	0.009104473496116417
ARX	0.009025176158315825
VEGFA	0.009012363325951124
ABAT	0.008987310831038145
EARS2	0.008969348562302009
SERPINH1	0.00894959470957639
TWIST1	0.008927517576876995
ADK	0.00869407287959936
COL5A1	0.008685413193078083
F3	0.008627718508544524
MCCC2	0.008618180440472013
PDHA1	0.008589936156345061
PLAGL1	0.008578605360528329
TNIP2	0.008551336079830172
ATR	0.00852112443237715
WWTR1	0.008479241564799062
DPP4	0.00846567442707252
STX12	0.008433211154725976
GFPT2	0.00843116653780297
TNFSF10	0.008415138980684932
IL1R1	0.008410187775959857
PLIN2	0.008394219296191403
OR7C1	0.008363112084932005
RAD9A	0.008354436145651976
REV3L	0.00834317711182882
BET1L	0.008337542259505875
PSMA2	0.008287792523737885
UBC	0.008235518224043807
CD24	0.008202634237609707
DDX5	0.008190421083999632
SPHK1	0.008179299805549241
CCND2	0.008163296644155667
STX2	0.008152407893704321
MCM7	0.008109351369239307
FGF9	0.00808549711457974
GLUL	0.008014287462787558
RBM6	0.007985328838253066
BDH2	0.007890765785753553
COX7A1	0.007828018353005322
MUTYH	0.007824116044169794
SOX4	0.007811835271149166
PCCB	0.007802130807390714
SLC25A5	0.007799555223890853
LYAR	0.007645159574891641
TXNDC9	0.007634860239981754
THY1	0.007632116041449082
GALNT1	0.007619175213641541
HADHA	0.007548245134070347
UBE2T	0.007545552096592968
NCAM1	0.007540504884041393
VAV2	0.007521443725024117
COMP	0.007494215100606509
PTK7	0.007423689044665145
AEN	0.00739175843273715
PRRX1	0.007387390593696269
TNFRSF12A	0.0073712578689591945
MCM3	0.007355870280838584
TGFB1I1	0.007335587309828758
HIBCH	0.0073285703033406984
LRIG1	0.007289228379199549
CYBA	0.007275637081472997
UBB	0.007265789175341868
PPAT	0.007257982808699623
MARCKS	0.007177537622842128
TFPI	0.0071531168267707015
ATF4	0.0071177285670118865
TSPAN6	0.007094469987322951
KIF11	0.007093208784088
NUCKS1	0.0070927605824088165
ENC1	0.007086421361904022
TPI1	0.00707874921230979
TGFBR3	0.007055127984448974
RIF1	0.007052770667442318
PCOLCE	0.006977604214039256
HEY1	0.0069315465637916724
FAM84A	0.006894258951266967
HMGA1	0.0068912196113382245
COPZ2	0.006880305138139265
MARS2	0.006871520752889844
SAV1	0.006866442718206965
PPP1R15A	0.006846661011375835
CDK6	0.006827230635296964
HSD17B7	0.006791815930713411
ALDOC	0.006785435871462635
THBS1	0.0067826929979551
TP53BP2	0.006778225312260776
PTPRG	0.006732100601076624
NUPR1	0.00669827437816768
MDM4	0.006696216750401946
FANCL	0.00667160067651973
HSD17B4	0.006640733786280931
BNIP3	0.006618448635491774
SMO	0.006608140752577097
OGG1	0.006565431789562634
NUMBL	0.006506638995642288
BCL2L2	0.006470781546431464
TSPAN31	0.006432319955591877
STK4	0.006432039441066509
KIT	0.006409881706497991
NFATC4	0.006404784228205289
BAX	0.006391419847164663
TOP3A	0.006343566902867999
KAT5	0.006325580843646561
BDH1	0.00632268026507854
HDAC2	0.006319186648371109
PRMT1	0.00630912648907159
CKS1B	0.006298372322872346
CYP21A2	0.0062942907540398585
SPARC	0.006276487472847742
H19	0.00622884294304883
CASP8	0.006227247226137681
MCM6	0.006219481255156453
STAT3	0.006211866895671755
LOXL2	0.006209941524596945
H1F0	0.006209262888283037
ACAT2	0.0062004192044446986
TARS2	0.0061601781456974295
RAD23B	0.006134778000876403
HSD17B8	0.006109328157523707
GRPEL1	0.006100811466634492
EMX2	0.006056785182915794
LDHA	0.006035443911911742
TOP2A	0.006025981500957593
TCF7L2	0.00594727901155775
ZEB2	0.005934722508900961
POLR2H	0.005916239261023088
ALDH1B1	0.005914879279316102
TUBB6	0.005888140094883921
GLUD2	0.005848914741125549
ATP1B3	0.005826508999503909
ACAD8	0.005825838401475539
CDC25C	0.005815301105099433
WNT11	0.005791746191050628
COL1A1	0.005782296746746101
NFAT5	0.005763853257155105
TGFBR1	0.005749072214996545
LUM	0.005735656427743585
TPM4	0.005728356592803437
GALNT7	0.005719323786537289
STS	0.005676059663716052
ATP2B2	0.005657469691257898
SPP1	0.005649304517171561
RAN	0.00564292071034292
SRSF3	0.005632171985278821
POLD2	0.00557846304283129
WNT5B	0.005563171632864953
CNOT1	0.005545548199501023
VAMP4	0.0055090738837343485
XRCC6	0.00549671438957064
UQCRH	0.0054950335046504905
TNNC1	0.005454294948935596
ITGA5	0.005446441735215334
ILK	0.005432106405440976
ADGRA2	0.005416281184625037
NEDD9	0.005334517999538121
MLLT3	0.005333151401054929
POSTN	0.0053233491634784155
PCCA	0.005308555282047266
RBPMS	0.00529895251083503
LARS2	0.005283801523027864
SLC12A2	0.005280115273408321
MET	0.005270309402833682
HILPDA	0.005265192771059398
TP53I3	0.00526226090364538
CD44	0.005259528296931185
EGR1	0.005249165650841513
NFKBIA	0.005216480612489972
CNOT11	0.00521071863580933
MCOLN3	0.005183898694338484
CNOT7	0.005180371096237291
FERMT1	0.005179550503371517
AMD1	0.005178340931064157
MCM4	0.005173342759831458
GLUD1	0.00516774752495808
GALNT13	0.005159558739046065
ACSM1	0.005154944584339676
KPNA2	0.005120473076374753
SLC2A1	0.005088481315754128
RAD51B	0.005071650948025899
STX3	0.005042790880731231
AOC3	0.005041056238486963
NR4A2	0.005027261961186496
RFC1	0.0050187020007203265
MND1	0.005016880882526393
DNAJA1	0.005014283253690544
AKT1	0.005002999543871267
RGMB	0.004984780935747363
MMP1	0.0049709165415672074
CENPW	0.004961767762765336
VLDLR	0.004948873136232189
HSD17B3	0.004942281338536852
ST3GAL1	0.004935109537142971
HMOX1	0.004933501672230986
CDH11	0.004921480294184806
OR7A5	0.004913980047938372
BRAF	0.004911659545141214
CITED2	0.004897482405468087
ITGAV	0.004896035650331929
SIRT1	0.004891918153478334
DHFR	0.004885477553732874
KDM6B	0.004885283458086252
HEY2	0.00488482962865218
KRAS	0.004852147096583181
PTK2B	0.004848661351522649
PRR11	0.004839277751342782
PRKD1	0.00480973023741476
BCAP31	0.0047968669700193265
APC	0.004773888559903296
MPG	0.004766944249519535
MBD4	0.004763875891225323
FOSL1	0.004757262001754091
LGALS1	0.004755625846431861
NFIB	0.004737365983919397
GCH1	0.004734707229924548
POLD4	0.0047172212709999176
WDR76	0.004652298577290063
CKS2	0.004647876113944163
BNIP3L	0.004637696503823855
BCL2	0.004622238047452017
ZWINT	0.004610263322684609
C1GALT1C1	0.004607794394797395
NUAK1	0.004597493801898841
XRCC1	0.0045885330416700525
KITLG	0.004579766151962312
CAMK2B	0.004568661133167526
YKT6	0.004568209947638639
TPBG	0.004565923850551787
IVD	0.004562161497509315
TP53BP1	0.004481379797557451
EMP1	0.004471951380206509
RBM38	0.004462134260687817
SOX17	0.004449608006604841
SAP30	0.004436504459641879
FAP	0.004413898985051954
LAMB2	0.0044040838000225235
ITGA3	0.00439756518995559
SMAD4	0.004393769679803346
ENOPH1	0.004381946432489695
PDHB	0.0043806709563594245
PABPC1	0.004366761292576586
TNFRSF1B	0.004354616316443846
CCBE1	0.004353260926371586
STK3	0.0043532454253144065
NID2	0.004352706426601385
CXCR4	0.004341928193843598
CLEC4A	0.004313019179011968
AXIN2	0.0043058302580718235
FBLIM1	0.004295982773960456
ID1	0.0042823965377064
COX4I1	0.004278486166882712
ALDH4A1	0.0042521824684059635
CARM1	0.004248172982898586
OPHN1	0.004227381101978759
FGF18	0.004211622857173329
BMF	0.004209878220190943
FOS	0.004200232237258452
H3F3B	0.004176743144030761
POLE2	0.004168961060455562
BCKDHB	0.0041561784444197405
AIFM1	0.004149759090507096
CORO1C	0.004132262202335258
TNFRSF4	0.004108004856317211
GOT1	0.004075447023857374
VCAN	0.004074907110184773
ORC6	0.004037246440900712
RPA2	0.004036122008397268
IGFBP2	0.004006361884892807
BAG1	0.003988236790759938
MESP2	0.003964404755150446
JMJD6	0.003962996280428214
ATP2A2	0.003933015624406064
RFC4	0.003930731522119002
CDCA8	0.003930187248438447
MCM5	0.003928876971878623
CNOT8	0.003928833332950813
B4GALT1	0.003928544117071016
AACS	0.0039138599230058874
AKR1C1	0.0039107017352317235
IDO1	0.0038874640359752833
CKAP2L	0.003880040307193783
STX5	0.0038787008409151883
SOX18	0.003874791872128918
CASP4	0.0038667882318419123
MGMT	0.003864799741298644
SKIL	0.0038642272163718627
GTF2H5	0.0038640336007222504
RFC5	0.003850776971038693
F2RL1	0.003838920809589014
TDG	0.003835847766925019
ATP2B1	0.0038162409077131913
RRM1	0.003813109852969745
TCF4	0.0038009339186338524
COX7B	0.0037977357440654607
CCL3	0.0037908238212750332
UQCR10	0.003780415217764195
LIF	0.003779577644019086
HIST1H2BK	0.003769166712621591
NDC80	0.00374916036668525
NEK11	0.003745278858397718
RACGAP1	0.003744317404014127
STX10	0.0037399370329649745
DDO	0.003738024150720313
ENG	0.003736016867510379
ACTA2	0.00370683782836374
TK1	0.0036908760161403604
FLT3LG	0.0036881488026948637
PARVA	0.0036756027820022334
CRHBP	0.003633078562867026
SNAP29	0.0036159985303853724
MYO7A	0.003570548806839209
KDM1A	0.0035517736526449743
CTTN	0.0035426915124012084
CCND1	0.0035253001355012256
HJURP	0.0035148117121849534
STK11	0.0034674034836849887
KLK10	0.0034621826883264478
EGLN3	0.0034550946286746485
TRAF6	0.003450782297155075
TIMP3	0.0034494278430030616
ALKBH3	0.003438726783305972
MAML1	0.003431449266999949
CTH	0.0034114681939485304
IFI16	0.0033988172646783367
C1GALT1	0.0033985083675043535
CTSB	0.003394884618102279
CYP7B1	0.0033813129192639727
HAS2	0.003361583399727485
UBA52	0.003357409116130138
SNAP47	0.003352654394234521
CNOT9	0.003347616517166884
CDCA2	0.0033295273891869844
PXN	0.003327935456462127
PIK3R1	0.0033143653411483944
RAD21	0.003313242367500426
GALNT12	0.0033061950249352605
GALNT17	0.0032846427300661876
FOXC2	0.0032800894187245432
TLR2	0.0032487878884407072
PDPN	0.0032461923633448427
CCNF	0.003240542147557156
LGR5	0.003231196980656323
RELA	0.0032296569815899235
GLYCTK	0.003222861313334758
TROAP	0.003221282267847764
RALY	0.003217585083759529
DDR2	0.0032141367223339065
PIDD1	0.003212538996308281
PIF1	0.0031972363942319544
CACNG4	0.0031888831605541993
PGM1	0.003177805596633554
ADORA2B	0.0031606554865538793
ANGPTL4	0.00315219782840735
ATP1B1	0.0031516206565828245
DARS2	0.003128180034983039
RPS6KA6	0.0031220041448774874
TIPIN	0.003119922943880945
CYR61	0.003114396740879855
DTL	0.003105636933735762
GALNT2	0.003104871736467312
TGFB2	0.003104463906740025
PMAIP1	0.003089731886749995
BABAM2	0.0030773261676835316
CCNG2	0.003071384390305825
IDH1	0.0030705491633133096
CACNB1	0.003005398318270619
PKM	0.0029945122040449636
EDNRA	0.0029913067258494005
GNMT	0.002990119575743458
FBLN5	0.0029892126302528727
ASL	0.0029788026639311336
ECT2	0.0029779767257618332
GFPT1	0.002973463252803779
ABL1	0.0029635799963718392
COX6B2	0.002962525897503649
SLC4A7	0.002956224621254333
RAD51C	0.002947362578162343
POLH	0.002947277028521771
NR3C1	0.002923623947418502
ZC3H12A	0.0029230278421057054
BABAM1	0.0029195457451019094
LIG4	0.0029129970127180944
MMP9	0.0028811679990988245
SMC4	0.002878083392696393
UHRF1	0.002869749175388426
IARS2	0.0028672822929135745
FANCC	0.0028628255652922248
CDCA5	0.002854154594791761
FANCG	0.002853196186544863
SPTBN1	0.00283854977427226
FOXA2	0.002820144154412964
SDS	0.002816015796796555
FZD3	0.0028131524304131805
CA2	0.002791634176276366
RAC1	0.0027853679946469984
ACAA1	0.002784748168421849
BCL3	0.002781096129388208
AUH	0.0027783461564195935
CXCL2	0.002776825699301763
RASGRP1	0.0027719383037562513
FXR1	0.0027719107606586657
FN1	0.002765805661151485
TFAP4	0.002752847739556636
MMP14	0.002751994832609679
GALNT11	0.0027373490153048854
EGR3	0.002735871480565889
UQCRC2	0.002729154055552865
ACADSB	0.0027281286129419015
GADD45A	0.0027149734607725836
VAMP8	0.0027086163117916932
FANCF	0.002705747464065984
SVIL	0.0027057088801715
PRIM1	0.0026769875853818706
CTGF	0.0026743856094815907
FANCI	0.0026634108672859624
TNFRSF21	0.002662343037152183
RHOC	0.0026603840015871315
CSF1	0.0026562926178373214
DNM1L	0.0026557034545051247
FARS2	0.002652639914849953
SARDH	0.002648320092383328
GATA4	0.0026475667484977673
TAOK3	0.0026430627698200717
ALAS1	0.002626470803312488
SNN	0.002625240196338081
HES1	0.0026245847561702294
LOX	0.0026191053855002715
ATP1A1	0.002618583993939212
SEMA4A	0.002618511068140512
MTDH	0.002611916929873648
POLB	0.00260582130608919
RPS3	0.002605246985534346
GDNF	0.002602816193475365
PROS1	0.0026026470028445983
CHDH	0.0026019422636342853
SLC1A2	0.0025942236131723238
ATP1B2	0.0025907338789683968
CSE1L	0.0025851746548968524
PLK4	0.002583295659608039
PPP2R5C	0.0025741631466394055
LAMC1	0.002572792733047637
TEK	0.0025578613086801477
TNIP1	0.0025518938358809287
SRD5A1	0.0025473775312996718
IGF1R	0.002543836783585117
ADCY3	0.0025414528754685007
ALDH1A3	0.0025206677245349246
AGER	0.002520134344891406
H2AFX	0.002512892746149671
VTI1B	0.002510341216920322
GTF2H1	0.0025047504765519507
USP1	0.0025022818136144383
MTA1	0.0024860959021200013
PTK2	0.0024675509291611684
FBXO27	0.0024667678310275006
POLI	0.0024584179490308626
NR2F1	0.0024477345182928258
HMGB1	0.002447656695085275
VRK1	0.002444722125837012
SOX9	0.0024439325944040744
COL6A2	0.002432712862667632
ODC1	0.002431440689217779
TM4SF1	0.0024304858774824903
UQCR11	0.0024136377372861047
RANGAP1	0.0024102788034365582
NR4A1	0.002392218112370654
USP28	0.0023887243902993857
TNFAIP6	0.002387892989386859
JAG1	0.002376661137607309
FANCA	0.0023761985372776086
MOAP1	0.0023751523283418344
MKI67	0.0023723809054956406
ADM	0.00236933553189883
EBI3	0.0023551079133412116
VAMP5	0.0023527998682554554
COL1A2	0.0023492858752547116
ADAM12	0.0023438418960199346
CD200	0.0023415008518612177
CPS1	0.002336046822414543
AKIRIN2	0.002319905424062176
RNF43	0.0023100745591213517
PSPH	0.0022969168951792974
TBX1	0.002291493966523935
CDC45	0.0022822667168395728
HNRNPM	0.0022816319289043125
RGCC	0.0022769854039082775
DENND5A	0.0022516019423731645
CYP26B1	0.0022339890561839854
MEF2C	0.002226822295586109
HIPK2	0.002225652453825524
KIFC1	0.0022018893998665577
AEBP1	0.0021953273928039503
ITGB1	0.0021951345549723737
F12	0.002191386023822688
CCNA2	0.0021715826296329374
PPFIA4	0.0021664186214461166
GUCY1A1	0.0021615408411398305
HMGB2	0.0021565966416295895
TRIP10	0.0021555607905257208
MSN	0.0021551375783184818
COX5A	0.002150867459934859
NFKB2	0.0021505597172013827
KIF23	0.0021503032901124875
DBT	0.002143488015661793
HOXA5	0.0021423210507428374
CENPJ	0.002140632348643558
TP53	0.002131062837201842
ATF3	0.0021292870845112883
COX7A2L	0.0021267628445481085
FANCE	0.0021142017324573318
EXO1	0.002112206643578589
SRD5A3	0.0021060803977697674
DLD	0.002102772238967726
DYRK2	0.0021022211270748277
MTFMT	0.002089723330703268
CYP3A7	0.0020889315791055027
POLE	0.0020885180243964754
BMI1	0.002088044592946433
MESP1	0.0020802798348997435
RARS2	0.0020801892142243805
OR2B6	0.0020801644232328657
UIMC1	0.002077683315941083
PHLDA3	0.002071688416938352
APAF1	0.0020648747165920227
STX6	0.002061393418163349
PTMA	0.002056305940862739
BMPER	0.0020487641320938847
DLGAP5	0.002048213463041792
BRCC3	0.0020481854349813007
PARP1	0.002045624366027615
MMP11	0.0020433768824603227
SHOX2	0.002034713169920147
TMEM158	0.002018617416583576
SPAG4	0.0020088757659601545
PSMD14	0.002005735745421144
PRKX	0.002002958355296051
MCAM	0.0019989527090866293
GALNT10	0.001987163578449872
CENPM	0.0019826897396408244
AGT	0.001976426754877509
MRE11	0.0019759958381365852
TNFRSF1A	0.001961943982418582
RPS27A	0.001955725219220782
TYMP	0.001948591606192358
CHAF1B	0.0019419197174387235
PRKACB	0.0019355864526495888
GALNT16	0.0019353078989286252
CNOT2	0.001931656057312905
FSTL1	0.0019229035931796516
NRIP1	0.0019189941579724188
FAM162A	0.0019086193369626458
FARSA	0.001907045586698171
RB1	0.0019067842541738837
STBD1	0.0019042679961892264
B4GALT5	0.001899620397001365
KDM3A	0.0018976290384294502
EPHB2	0.001892613761849059
ALOX5	0.0018887472764267635
RPA3	0.0018862391870777503
CENPE	0.0018795258392738004
PLS3	0.0018749442225448692
GBP2	0.0018700711357362188
GAS1	0.0018687271045343264
POLN	0.0018652986940120204
ETV1	0.0018649689865745205
IGFBP4	0.0018617913322932396
B2M	0.0018584381184859537
CDC20	0.0018482982188441778
RAD52	0.0018244036268595496
RNF213	0.001815865697373162
ADA	0.0018119935207012658
FUT4	0.0018071385577149777
REV1	0.001806894582935013
COL3A1	0.0018042090109139043
CCL2	0.0017964355393832378
SEMA5A	0.0017940290188220669
RBL2	0.0017832946786592622
SDC1	0.0017817236696205825
RAB42	0.0017808676213927897
BAZ2B	0.0017794510135220297
SHISA5	0.0017787450022592277
PML	0.0017784759282740367
HTRA1	0.0017782166287334672
PGF	0.0017712347615668298
SPI1	0.0017682768981494685
EPHB4	0.0017673188056135797
LYN	0.0017594897358801857
GFAP	0.001757297631063226
AQP1	0.0017523775416805796
DAB2IP	0.0017466957018459177
CACNG2	0.0017409216421634972
NAMPT	0.0017401411717128431
CDCP1	0.0017336788591411514
COL5A2	0.0017335464888251458
KIF22	0.0017318422169428388
CA9	0.0017312210731373965
ST3GAL2	0.0017289289727685734
SRR	0.0017286558660200252
ALKBH2	0.001725746208255217
ANXA2	0.0017206421995782373
ZBTB10	0.0017140226438137134
AARS2	0.0017054076692750995
MCEE	0.001702185084629866
CACNA2D2	0.0017006186698835222
BBC3	0.0016970353334583175
TUBB3	0.00169513707614303
RGS4	0.0016948018013665563
GALNT18	0.0016939084812442901
TUBG1	0.0016931485506591036
GOT2	0.0016874433969206795
PTP4A3	0.0016797723362749425
MAPK14	0.0016780937267836006
PFKFB3	0.001677399188174736
BCL11B	0.0016753831543628863
PTPN11	0.001668901815923929
ALDH1A1	0.0016612579178370752
PAM	0.0016596085948852519
COX5B	0.001640596638305658
VEGFC	0.0016329832214814412
PTX3	0.0016312130011502726
NUP37	0.0016306956896915796
ACVRL1	0.0016257668540039243
LASP1	0.0016246318859365093
HNRNPDL	0.0016212541716697228
SNW1	0.0016124183086034668
FOXO4	0.001611842272133372
MED1	0.0016036428773808838
ASPA	0.001602708731114393
FADD	0.001600340153949785
ERCC4	0.001599587650767081
POLK	0.001596309688694708
KIF2C	0.0015909262046017304
CDK7	0.0015899180532738745
ZBTB1	0.001589581864191189
EPAS1	0.0015880604712749846
FNBP1	0.001585967649664096
XPC	0.0015815938462521652
CTC1	0.0015667402545457446
BMPR1A	0.0015663050315808703
STAT5B	0.001553073750545313
DNER	0.0015496109963388824
BGN	0.001549454171221043
SEC22B	0.0015358729394629523
ASPN	0.0015350206633437489
EPHA2	0.0015326162627687175
UQCRFS1	0.0015317855612303145
FAM83D	0.0015284352862321821
AQP5	0.0015173083966330408
HSD17B12	0.0015159410452043845
SPOCK1	0.0015044943479779309
STX1B	0.0014919071653854191
WNT5A	0.0014807217316978578
L2HGDH	0.0014795253607482988
ZNF385A	0.001471217323391294
AOC2	0.0014707507208497402
PRKCI	0.001470476960166741
WRNIP1	0.0014689578171071611
GINS1	0.001464503878897835
BUB1B	0.0014643662929551022
ABCG2	0.0014561177526434242
LHX5	0.0014552599164605422
FCER1G	0.0014523987161043548
EPCAM	0.0014468588932673987
SYF2	0.0014454777710233
TGFBR2	0.001437079693513715
TMEM109	0.0014310315740004647
BCL10	0.0014301250090639314
CDC25B	0.001429757495521198
MAOB	0.0014253855116416181
COMT	0.001420775817515017
DRAM1	0.0014158959315861022
CACNB3	0.0014156445524613063
TPM1	0.0014145690130257
SMAD2	0.001414257702525079
MXRA5	0.0014020354552881137
S100A8	0.00140121768694054
TFDP1	0.0013960464486133795
THRA	0.00139576329901435
CETN2	0.0013954272666443415
KDR	0.001392541795332628
CDC25A	0.0013908856963481678
EOMES	0.0013867643952482852
TYMS	0.0013857364342685031
POLR2G	0.001377083546361552
RNF144B	0.0013742144646184287
ALDH9A1	0.001372844695502183
UQCRHL	0.0013612512430217036
ABRAXAS1	0.0013599086889666545
CCNE2	0.0013573009547702653
MDM2	0.001354216745389308
EIF4B	0.0013498774144574035
SNCG	0.0013487929986970976
ANP32E	0.0013486843149154687
HNRNPH1	0.0013474196317250237
XRCC3	0.0013467907445307307
CAMK2G	0.001343236997216464
MAFF	0.001341593388565376
ACADM	0.0013404995107189801
SLBP	0.001330631278610756
MRPS18B	0.0013266644782925373
ATM	0.0013247420709999967
ESR1	0.0013159410478423227
FGFR2	0.0013126988861204083
MXI1	0.001312362897379176
NELL2	0.0013123154185631259
TSC1	0.001310657040691447
RGS1	0.0013082008680431096
KRT19	0.0013039314411951717
PTGS2	0.0013029116283831172
EZR	0.0013022568460513365
OR3A2	0.001296284434320179
KRT8	0.0012951800249677663
TATDN3	0.0012914206331262207
CNOT10	0.001290817400315419
BMPR2	0.0012861099072750382
CDH2	0.0012821072257027256
ANGPT1	0.0012806428261568814
UGT2A3	0.001279022169610004
UBR7	0.0012780769115164163
TPM3	0.0012762882213899055
FOXN3	0.0012726632259213004
OXCT2	0.0012707961093519147
UGT8	0.0012676414722390325
ERO1A	0.0012675015336984046
ACY3	0.001265919349058006
ALDH5A1	0.0012562840272248867
KLHL24	0.00125309157691139
ALDH6A1	0.001251051625166062
FLOT2	0.0012488007451281235
PDGFRB	0.0012476307518789493
FOXM1	0.0012366839399597803
NEK2	0.00123155951758698
NCKAP1L	0.0012270733663803976
PRKG2	0.0012248696302388643
CDK2	0.0012210713081338507
AKR1C2	0.0012136097330829945
EBF1	0.0012130845383180316
IRX3	0.0012125909108228318
IRS2	0.0012123285995158362
ARID3A	0.0011995901530629106
GPC3	0.0011909844293987433
HLX	0.0011821676470898193
ANG	0.0011809842419247835
SHMT2	0.001180857696877434
PIK3CA	0.0011660835425499273
S100A4	0.0011595856478773497
MYH9	0.001158832662932286
GYS1	0.0011529122205116257
TUBB4B	0.0011485954193565843
LAMB1	0.0011483198413060175
CSF1R	0.0011385647184205675
WRN	0.0011372038785634041
PAX6	0.0011357813078723968
PNN	0.0011326661241065137
TP73	0.0011292948069365853
LGALS9	0.0011164917346946758
DSN1	0.0011076631066798295
NRP1	0.0011052226102328674
CNOT4	0.001098388373278056
COX7C	0.0010980422514352743
FAM20C	0.0010957508022851267
EHHADH	0.0010914127739791936
ASNS	0.0010787483340823848
GPT2	0.0010784714597070852
XRCC5	0.0010742033440716413
RAG1	0.0010732809648322172
P2RX7	0.0010672249553908757
ZNF793	0.0010536070714193063
BRCA2	0.00105032901126431
AREG	0.0010500328246956004
CEBPA	0.0010484701334236653
BRCA1	0.0010471471009728536
GSN	0.0010470377438398892
EDN3	0.0010469917754238407
OR51E1	0.0010435630273854253
CACNG1	0.0010431126472223
PLAUR	0.0010320453133460601
NRARP	0.0010256863626625875
STX16	0.0010256301138190063
RXRA	0.0010251454075734412
ADSL	0.0010251225573980846
TAGLN	0.0010230841905553678
FLT4	0.0010229777653737492
PSEN1	0.0010221446466013725
MPZL2	0.001021817702462693
RNF168	0.0010213914661603698
SULT2B1	0.0010212174073588125
MAPK3	0.0010162654212815278
PSME4	0.0010140322659068508
CX3CL1	0.0010088407960236294
PLPP3	0.0010029401001814971
PRC1	0.0009990673725676176
UBE2V2	0.0009984505970786883
NFIL3	0.000997609327767809
ROBO1	0.0009893551124445905
FBN1	0.0009887327733065748
LIG3	0.000988461179827694
CTNND1	0.0009820599530050566
AK4	0.000981051236719765
E2F4	0.000979408881823637
BORA	0.0009734744107247176
PRDM1	0.0009698403154447782
WNT3A	0.0009693570269763118
SHC1	0.0009662063004482144
SORT1	0.0009622689544493001
MNAT1	0.0009509543719347874
GCAT	0.0009453866243269942
CBX5	0.0009370394910881298
SLC9A6	0.0009339801744427315
RBL1	0.0009279063767675461
GALNT6	0.0009250248400576894
DCK	0.0009231240773652932
TAL1	0.0009184806290582052
CA12	0.0009157392611067728
KIF14	0.0009135312800605792
GDF7	0.0009090527167598992
TLR4	0.0009007940332155388
HSD17B1	0.0009006625034255524
PCDH9	0.0008988047712524671
ARRB2	0.0008982890901394774
BHMT	0.0008967551791446154
CRISPLD2	0.0008905495537905233
HMGCL	0.0008895395502608236
CACNA2D4	0.0008889321966707619
CTSL	0.0008878367822366182
HSD3B2	0.0008877988024716923
ANPEP	0.0008844496241788359
TPSB2	0.0008830178217683701
IL11	0.0008755349953666296
AKR1B10	0.0008733781942869601
SEC24B	0.0008720935171475354
STX1A	0.0008679249416926003
PRKDC	0.0008660135761268007
PBK	0.0008652833812281602
SPHKAP	0.000864976298153512
CALD1	0.0008635338219895527
NKX2-3	0.0008546934742750033
IRF4	0.0008508117640029371
CHEK1	0.0008483813823196675
COL11A1	0.0008457150484900771
ALDH2	0.000845555658066649
MUC1	0.0008439648387615108
ENOSF1	0.0008402997235484408
MYC	0.0008389991026677876
PCNA	0.0008360598049778874
OLFML2B	0.0008340213591847263
CDCA7L	0.0008335715853503323
WDPCP	0.0008283439677112934
CCL5	0.0008233246284356632
RGS16	0.0008231671396742201
ESR2	0.0008141374625681237
CASP2	0.0008108036388045157
PTGER4	0.0008090483928708129
RELB	0.0008087974440654974
HADH	0.0008021714656292046
ITGB8	0.000802023209533044
RFC2	0.0008019154901468215
SMOC2	0.0008007496628614866
POLR2C	0.0007978267495011187
VAMP7	0.0007928200606317433
ETS2	0.0007921172830382758
TFDP2	0.0007897628276102885
NFKB1	0.0007891671504826926
CYP3A4	0.0007890488240515969
PTPRZ1	0.0007878074776486039
NBN	0.0007873575034128211
CXCL10	0.0007830867875108165
CALM1	0.0007594420238433419
CDC6	0.0007593842936082192
ATAD2	0.0007566454876973378
GAS2L3	0.0007527857967438488
GALNT15	0.0007526784698896342
PAX2	0.00074959972853021
EGFR	0.0007467297163112911
GOSR1	0.0007453260874619947
ATP7A	0.0007436361544558998
OXCT1	0.0007430391555244324
CNOT3	0.000742957044197644
CCRL2	0.0007411260560871957
OR7D2	0.0007398664428284167
RFC3	0.0007376471608019984
NKX2-1	0.0007269603820841944
CACNA1C	0.0007255521122692953
COL4A1	0.000723669496739404
TACC3	0.0007220332534994019
TNFAIP8L1	0.0007201715759008509
CYP1A1	0.0007196512157376662
MYL3	0.000716998193965373
GNAL	0.000715025547409898
POLR2I	0.0007138619892211186
MYB	0.0007128059175829986
FEN1	0.0007066354628767378
KLF7	0.000705427703939396
WWOX	0.0006995596270581448
MELK	0.0006943540503292998
RUNX1	0.0006939620487495673
PRKG1	0.0006927870549991163
CCL4	0.0006909396616863838
ECHS1	0.0006899387170543576
CAV1	0.0006848203806746357
ZNF395	0.0006794528232421643
GALNT8	0.0006766751923350285
APOPT1	0.0006760831115043233
CNOT6	0.0006760361528655627
SOX6	0.0006745334708243009
TUBB	0.0006710860949461694
CACNA1D	0.000670451422433456
RYR2	0.0006700187886005025
TP63	0.0006678774398317003
AZGP1	0.0006663594097540406
CHD7	0.0006657455936885886
FANCM	0.0006628880255654084
NTRK2	0.0006605599357117593
CACNA2D3	0.0006554396622687738
USE1	0.0006539787712371419
GATA2	0.0006495273159111058
CENPA	0.0006429827167690792
MEF2A	0.0006421723181818263
PYCARD	0.0006419976131784336
TMPO	0.0006348572856897886
BLOC1S6	0.0006339124055306051
SP100	0.0006339074908795842
CDKN1A	0.000631211665445822
STAT1	0.000627974403015905
MACC1	0.0006240217552689102
ZBTB8A	0.000619284978231391
CRADD	0.000617967073806469
WT1	0.0006141181753347505
SFN	0.0006117831187239439
STX17	0.0006091318835076923
HMGA2	0.0006051857129523785
STAT5A	0.0005940916553685012
CIDEB	0.0005937700054044839
CDON	0.0005800837710611876
BRIP1	0.0005794917362836111
POLL	0.0005788968270276426
TRIAP1	0.0005730286709161322
EVI2A	0.0005724475248538046
CDCA7	0.0005652272796131827
NKX2-5	0.000564344215762391
EZH2	0.000564011372603145
DSCC1	0.0005635327133455671
MFAP5	0.0005635250353652164
CALML6	0.0005634561525567992
SHMT1	0.0005610002300359295
GLDC	0.0005606323572731924
HPSE	0.0005606050790017274
GLI1	0.0005587705919397006
GATA1	0.0005575296109611883
CASP9	0.0005540090622835013
UQCRB	0.0005535822393903134
CXCL8	0.0005516473972896398
POLD1	0.0005499942492408177
GCLM	0.0005456982011252733
NIT2	0.0005450914112754764
RRM2	0.000544889793675466
WARS2	0.0005421152822814876
OR51E2	0.0005421040153503539
GPSM2	0.0005392743663504516
INSM1	0.0005347306317147434
PPP2R1B	0.000534685386223809
RPA1	0.0005345024228510072
TFRC	0.0005332750315060657
TRA2A	0.0005314113615675383
PMCH	0.0005295558546127127
PDZD7	0.0005267255654718485
NFIA	0.000525935043178054
SLC2A3	0.0005238590119405525
HGF	0.0005188530206562344
COX6B1	0.0005180877163662466
ASCL1	0.0005173858845338193
GPT	0.0005169699646869124
LATS2	0.0005149096801333959
CLSPN	0.0005121321149156752
IL18R1	0.0005093754920317353
DCT	0.0005088885110178415
BOK	0.0005078612271836047
ZNF292	0.0005070037181680762
MYLK3	0.0005041602067859647
OCSTAMP	0.0005025479690896081
E2F5	0.0004954232415994006
MCCC1	0.0004902139021006822
CDK1	0.000489917795740978
SPIDR	0.0004869844956514162
ASPM	0.0004845447406399512
ACTC1	0.0004826976716326272
DEDD2	0.00047578816140182034
TNFAIP2	0.00047531884686802305
GTSE1	0.00047244372698317815
IFI30	0.0004672650716876288
RIPK2	0.0004660336163560534
SHCBP1	0.00046519404804873073
COX6A2	0.00046279143372189276
DNMT3A	0.0004616565657517925
IL23A	0.00045862463288590924
PPARG	0.00045817851624022624
PIPOX	0.00045390310054030505
NT5E	0.0004494791166872143
THBS2	0.00044826666491019993
BCL2L11	0.00044367865906180847
ZWILCH	0.0004406087848290786
CACNA2D1	0.00043752356486839
WNT1	0.000436510708209889
TNFSF4	0.00043603754989934406
EDNRB	0.00043494284625709344
BLM	0.0004301898820839323
BID	0.0004288488457455682
LIG1	0.0004241749814974734
PLOD2	0.00042260296125400327
BATF	0.0004221053767184103
COL10A1	0.0004192637293153464
TENM4	0.0004187257936899281
GML	0.00041458026138509413
CDCA3	0.00041256579362563493
CASP8AP2	0.0004089030004028419
KIF1B	0.00040557928682319946
PLK2	0.00040461283692931285
NOTCH1	0.0004008202374251729
PDGFA	0.0003987000875071196
FGF8	0.00039744552560802744
HSD11B1	0.00039553421964034786
AFMID	0.000394592664776597
CCDC88A	0.00038976829558110487
GUCA1C	0.00038871496210130186
ERCC8	0.0003882108962968331
GCNT3	0.0003834926651662303
E2F7	0.00038347471580736246
PCBP4	0.00038048789602615783
CYTIP	0.0003799674829757052
SULT1E1	0.0003787432176069875
ITGBL1	0.00037524949429049186
DISC1	0.00037450614077766474
YARS2	0.00036856114191595484
JUN	0.00036736986317749745
CXCL12	0.0003670791084986735
OR10AD1	0.0003660129890817898
BMP2	0.00036256231746247425
TRA2B	0.00035709913155885066
CNOT6L	0.00035499335372270305
SLC8A1	0.000354091561785627
GOSR2	0.00034820428500576374
GCNT4	0.00034397110786068977
ACSL1	0.00034156930095280115
ATP11C	0.0003412302943771724
VAMP1	0.00034089636641519694
CD38	0.00033959378124933303
STX7	0.0003384439710280104
POLA1	0.0003381328106735187
CYP11B2	0.00033805493096303866
MTOR	0.0003373086513740597
PALB2	0.000336043343621412
CACNB2	0.0003360255984169094
MME	0.0003340124618136162
PDE1C	0.0003331142300969681
EFNA1	0.0003321234852711835
GTF2H3	0.00033191186796733136
RAD50	0.0003294899881578269
TNFRSF9	0.00032899382931193783
SRD5A2	0.00032783632596355245
CAMK2A	0.00032671084386003303
TTK	0.00032605217869109557
ASCL2	0.00032507599380533276
AMT	0.00032329513605805005
LRRC17	0.00032134356496171145
MAD2L2	0.00031417450069914693
IGF2BP3	0.00031170730818682723
OR3A1	0.00031136796718543623
PSRC1	0.0003112417111281713
STX4	0.0003047410820368363
IL1B	0.0003033444513375012
NUF2	0.00030265997281766143
WNT16	0.00029977196501557743
RIPK3	0.0002991717430939142
ITGB3	0.00029852053079944225
GALNT3	0.0002985000031482065
FGF2	0.0002959159751368524
MYL9	0.0002957886193493984
ERCC1	0.00029245059227518255
XRCC4	0.000292015797729376
ZNF335	0.0002903427342449906
UGT2B4	0.00028778673626596
ACSM4	0.0002870275862733998
BET1	0.00028484341773151914
GALNT14	0.00028334467755114246
IL4I1	0.0002831016120458713
CYP1B1	0.0002822285234761239
GPX2	0.0002794376577058704
CAD	0.000277851635414672
ANXA1	0.000272786282467156
MYOD1	0.00027108320589456375
SNAI1	0.0002703272160942282
CXCL11	0.00026982670994787786
SLITRK6	0.00026649093626940833
EGF	0.0002657933278377755
FBLN2	0.00026530877492670594
ATP1A2	0.00026293638094965953
E2F1	0.0002585878497819617
GALNT9	0.00025584479271454334
VAMP2	0.00025256079737254395
GCNT1	0.00025154978564040825
PLAU	0.00024860668099295025
NARS2	0.0002462899284199858
JAG2	0.00024273146444046457
MZT1	0.00023481118417621757
NOX4	0.0002344469995066763
TDP1	0.0002334039920589317
ICAM1	0.00023227347937461698
GUCA1B	0.0002316983448033928
PSCA	0.0002313758316565472
RRM2B	0.00022837270435747367
CKAP5	0.00022698894300895192
HSD17B2	0.00022681352097642698
INHBA	0.00022169762923128934
COX7B2	0.0002207097167731409
PARS2	0.0002204783904594561
E2F8	0.00022043343760579806
ERG	0.00021970642882069576
ERBB2	0.00021902951032180977
TSNARE1	0.00021743509053072556
PPP1R3C	0.00021677496047468143
TNKS1BP1	0.00021574112279198145
RRAS2	0.00021463681613207063
TPM2	0.00021290074198736085
METTL3	0.00021148976825303303
FOXA3	0.0002101710383618041
POLA2	0.00020831173380669372
CRP	0.00020815971341233674
BCKDHA	0.0002078727034188779
STX11	0.0002058530389132687
DMGDH	0.0002056698969279318
OVOL2	0.00020440894889886
GLS2	0.0002001958106835887
EFNB2	0.00019960692319048525
OR6T1	0.00019914067040634843
CACNB4	0.00019772799452463859
CCR2	0.00019744430075232885
TLR7	0.00019609612850466233
VNN1	0.00019435738299250493
FOXG1	0.0001942147729881008
ERBB3	0.00019373940191549016
INTS8	0.00019238529253030285
PSTK	0.00018886977493317675
PTPRC	0.0001885177778142314
TNF	0.00018800044658143924
SOX11	0.0001835036213959493
EPB41L5	0.00018229019644638609
ZAP70	0.00018168142173734643
STMN2	0.00018112942260085934
NTRK1	0.00017879085349702958
CACNG7	0.00017711888389124503
SIVA1	0.00017355667083927798
P4HA1	0.0001729188228445123
CACNG6	0.00017003813793881295
ACVR1	0.00016639499947814727
IL18	0.00016143696128151046
CEACAM1	0.0001563516253881578
NASP	0.00015504412204078065
NODAL	0.0001543452838594695
POU5F1	0.00015398953794058842
ERBB4	0.0001530751670286972
SARS2	0.00015254304190753297
CCNB1	0.00015139901965547268
CYP19A1	0.0001484907905379039
OR2C1	0.00014841480120224092
OTULIN	0.00014641860824515137
ANLN	0.00014577215995379423
CDH17	0.00014366611001762628
CCL19	0.00014220209389788805
TNC	0.00014160466432737488
CXCL1	0.00014074521369322415
STX19	0.00014072683622041004
FANCD2	0.0001406786054681889
OR5K2	0.000138516809492217
IRAK2	0.0001379584107044453
JUNB	0.00013576247788697567
GFI1	0.00013537816140801075
PAFAH1B1	0.00013504771535866497
GRK3	0.00013143464568301562
VTI1A	0.00013002758816738863
MYH7	0.000129121197388057
CXCL3	0.00012908243335483445
YAP1	0.00012818513273666398
RAB25	0.00012526085196056577
HAPLN1	0.00012522668115541458
SOX2	0.0001247574115044696
TCF12	0.00012085947791446532
LRRC15	0.00011893245585927363
TSPAN2	0.00011865148795352352
AGR2	0.00011658543128565078
CACNG8	0.00011553643898129162
SRPX2	0.00011530995924050177
SATB1	0.00011512119995061266
SLC28A2	0.00011349455731360181
KRT14	0.00011305138184581786
STRC	0.00011297429797763542
NRG1	0.00011294629678380127
DDIT3	0.00011250680613197957
BOC	0.00011232860564331885
PROM1	0.00011196152579110337
ZEB1	0.00011147528005777885
MBOAT1	0.0001106316659089591
BNIP1	0.00011014605694921912
ITGAM	0.00010996101336237195
RAMP2	0.00010852815979423275
CBS	0.00010665487760780632
GPM6A	0.00010334826095599004
COL6A3	0.00010298797750549093
HMMR	0.00010297015436084809
MLLT10	0.00010185809005950837
IL4R	0.00010011704509517185
TSLP	9.974112878728833e-05
GPLD1	9.890045699281409e-05
FOXP1	9.695170238262897e-05
WASF3	9.615636957891411e-05
EMX1	9.592313429170916e-05
SPDYE1	9.391951217827194e-05
OSR1	9.255811085066058e-05
CCL20	9.065834509108257e-05
ST20	8.964375388262058e-05
PITX2	8.924273815167686e-05
GALNT4	8.782397813952325e-05
CD86	8.708045405244549e-05
SRC	8.690672714801123e-05
FFAR2	8.63274114438823e-05
ACSM5	8.629783838290072e-05
POLD3	8.61932861276768e-05
AKR1D1	8.612441779453161e-05
CARS2	8.416781082106567e-05
EP300	8.365792189376662e-05
DCSTAMP	8.289977721223642e-05
FANCB	8.201459432909373e-05
CXCL5	8.182583370212492e-05
CD274	8.003011117380554e-05
UGT2B11	7.93709963654987e-05
SYK	7.838932206348417e-05
OR13J1	7.749827684210497e-05
RAMP2-AS1	7.549364860542871e-05
OR2H2	7.545042077717842e-05
CNGB1	7.113406828003744e-05
IKZF1	7.067647912936173e-05
ROCK1	7.048300353310219e-05
RAD51D	7.014850649100614e-05
NFATC2	7.012598660569609e-05
PRKACG	6.81601348400811e-05
SOX1	6.797591306702505e-05
HIST1H4C	6.779771040938308e-05
CACNG3	6.671767349714585e-05
E2F2	6.661747957060456e-05
PDGFRA	6.656595326231492e-05
CCL8	6.617393261518047e-05
TERT	6.59412482920368e-05
AFP	6.52546910090235e-05
OR13A1	6.468574163340623e-05
CSF3	6.400859147427754e-05
XRCC2	6.308808302447957e-05
CNGA4	6.28505964411294e-05
KLKB1	6.13172814038075e-05
OLR1	6.0492766188683594e-05
TOX3	5.994487678039922e-05
IL15	5.935872646560357e-05
MMP7	5.9161582252092194e-05
CCR7	5.817090369044782e-05
HIC1	5.729737357916344e-05
GREM1	5.6898179601645e-05
CCL23	5.648744787764831e-05
EREG	5.55500980760324e-05
ALAS2	5.5386647922850085e-05
ICOSLG	5.418342175373986e-05
PTHLH	5.26234696484922e-05
SERPINB2	5.233944478168786e-05
IL6	5.189889684577169e-05
UGT1A7	5.186249340195232e-05
CD33	5.020613666499822e-05
ST6GALNAC1	4.651004877891152e-05
LAMC2	4.583530816007157e-05
ECM1	4.5090806099399935e-05
CEMIP	4.50111306704243e-05
IL13	4.397061330276343e-05
RUNX2	4.31648188437455e-05
CHEK2	4.139613291851818e-05
ATOH1	4.056204614662672e-05
PDGFB	4.003857791729751e-05
SELP	3.844492947562146e-05
MYL2	3.7043731262252694e-05
MYH6	3.6039657499146496e-05
SP3	3.461047535606897e-05
HOPX	3.430045067892112e-05
OR11H4	3.410296951680268e-05
FGFR1	3.3724623228659866e-05
OR2K2	3.195377972721513e-05
CYP7A1	2.975554678589189e-05
OR13G1	2.8845897119845485e-05
SPDYE5	2.8770252184934547e-05
AL929410.2	2.872647388573072e-05
CLIC5	2.8540868547260495e-05
CXCL13	2.7834758652269886e-05
OR13D1	2.7274525467111314e-05
CXCR2	2.6584136190329184e-05
OR2A4	2.641989487445702e-05
GALNTL6	2.5959426792537533e-05
OLFM4	2.595879908850609e-05
CACNA1F	2.5770527019209173e-05
CCL7	2.5393136887832035e-05
TNFSF11	2.523714615739143e-05
FXYD2	2.3692095910775886e-05
GALNTL5	2.3580465739759108e-05
PPIC	2.3485507848967316e-05
OR52N4	2.3350941012585282e-05
MYF6	2.318528565657344e-05
POLR2F	2.31223687438156e-05
OR6B3	2.297502257618674e-05
UGT2B7	2.2584042305125324e-05
EDN1	2.2109745411290003e-05
MST1R	2.134829681078865e-05
OR1F1	2.1185952565008596e-05
WNT7A	2.080820733139225e-05
CLCA2	2.043881421903184e-05
PTN	2.02832788019243e-05
CD6	2.026606204983592e-05
RNASE4	1.9637284579069265e-05
OR5B12	1.892506154419226e-05
LEP	1.8884738804577792e-05
LBR	1.8033369174281465e-05
HMGCS2	1.7951045368833783e-05
CAPG	1.775387572757137e-05
GAD2	1.774540321451292e-05
COX8C	1.7519171352950888e-05
STX8	1.745872490727098e-05
FOXA1	1.7323438584934148e-05
PDK1	1.711602167684887e-05
IL4	1.6158273792184945e-05
CFTR	1.6041890732567536e-05
OR6A2	1.5036874050997486e-05
TMC1	1.4840547863424292e-05
CACNA1S	1.4603980345191662e-05
FABP7	1.4158106268250229e-05
OR52W1	1.355253731784567e-05
RSPO3	1.3351409102078958e-05
IL31RA	1.3071236384655979e-05
OR1L8	1.3002911446368092e-05
PTPRO	1.2885594729782247e-05
NFE2	1.2774015443760284e-05
FGF7	1.2478313102447623e-05
AGXT	1.2393142474109736e-05
PHGDH	1.2190717169172525e-05
IL23R	1.2057940381003695e-05
OR51B5	1.1551789217315152e-05
UGT2B17	1.146256727336746e-05
OR2D2	1.1395030777371135e-05
OR1Q1	1.1238600180530009e-05
PF4	1.0869107040294877e-05
OR10A4	1.0432754901442748e-05
COX6CP3	1.0067193183529254e-05
REL	1.0006848536227653e-05
HSD3B1	9.839229059909436e-06
GALNT5	9.70238680844515e-06
WNT8A	9.537636255552453e-06
DRD1	9.329704741149593e-06
XPA	9.286938162857224e-06
ATP1A4	8.777710164226427e-06
OR10H1	8.63838966018595e-06
OR1K1	8.326273114473362e-06
CD40LG	8.253968831893233e-06
DBX1	8.195543938942404e-06
OSM	7.77255165402506e-06
CNGA3	7.695347070727391e-06
MMP3	7.6432716382e-06
SOX3	7.546926349508759e-06
ACSM2A	7.500480850223536e-06
OR13C5	7.417822179918591e-06
APEX2	7.235916819835621e-06
NANOG	7.120971207984319e-06
OR3A3	7.009967624078063e-06
B3GNT6	6.948312057875428e-06
OR5AU1	6.4286772164042095e-06
NEK5	6.423451501559058e-06
OR10A2	6.404384754605218e-06
DBX2	6.387407185590322e-06
CEACAM5	6.34545264310203e-06
CACNG5	6.211496865907682e-06
OR2A7	5.264834867053987e-06
LHFPL5	5.142709217985545e-06
CCL18	4.716030292331815e-06
GUCY2D	4.365431007404463e-06
OR1J1	3.863549719951265e-06
IL1A	3.863150035583394e-06
TMPRSS4	3.706676628068774e-06
MMP13	3.593166070829571e-06
ATP1B4	3.5621331546713375e-06
OR2AE1	3.5430137641106383e-06
AGXT2	3.465145915414126e-06
OR1N1	3.340251157017106e-06
GSX2	3.208326543462324e-06
MYF5	3.184411277431009e-06
SLAMF1	2.979960309429194e-06
IL12B	2.864834951218239e-06
MYOG	2.6125160737058594e-06
OR2C3	2.5292895159230697e-06
POU4F3	2.4446692237199428e-06
OR9Q1	2.188010947975405e-06
OR2A42	2.002537838106657e-06
ACOD1	1.8218319191517785e-06
OR10Q1	1.7255786243174896e-06
CYP3A43	1.5550565931399622e-06
LOH12CR2	1.5169618538022673e-06
TNNT2	1.4762838128270083e-06
CD80	1.3790825768564079e-06
CSF2	1.3588916146293394e-06
OR56B4	1.3465647815049348e-06
SELE	1.3078667262459206e-06
OR4N2	1.1757061951253117e-06
OR2L13	1.1194150232018132e-06
OR52D1	1.0295697459626533e-06
OR2AG2	9.592465565941838e-07
WNT2	8.899032021859824e-07
CXCL6	6.915166247480113e-07
UGT2A1	6.776932965711833e-07
UGT2B10	5.443771924607495e-07
IGF1	4.6547852330634206e-07
LHX1	4.34575884572079e-07
OR6C2	4.175141368847647e-07
DAO	3.535039925594374e-07
RHAG	3.3235461725579373e-07
OR52E8	2.821864773497458e-07
OR1G1	2.4580886867667326e-07
IL2	2.4466076835691115e-07
OR2W3	1.8357734498547718e-07
UGT2B28	1.8240599736264227e-07
GUCA1A	1.7551989671659286e-07
OR51I1	0.0
OR2AK2	0.0
OR6C70	0.0
OR52B6	0.0
OR56A3	0.0
CAV3	0.0
OR13H1	0.0
OR1J2	0.0
OR2T8	0.0
OR5P3	0.0
OR1C1	0.0
OR9A4	0.0
OR5M11	0.0
OR52N2	0.0
CLCA1	0.0
PDC	0.0
OR9A2	0.0
OR7E24	0.0
OR2L3	0.0
OR52B2	0.0
OR4K2	0.0
OR5C1	0.0
OR6S1	0.0
OR52H1	0.0
OR1E1	0.0
UGT1A1	0.0
OR2B11	0.0
IL20	0.0
OR1L3	0.0
OR10A3	0.0
OR56A5	0.0
CLCA4	0.0
OR2L2	0.0
UGT1A9	0.0
CALML3	0.0
OR52E6	0.0
AKR1C4	0.0
OR1N2	0.0
UGT1A10	0.0
OR52N1	0.0
OR51Q1	0.0
UGT1A8	0.0
UGT1A6	0.0
UGT1A3	0.0
UGT2B15	0.0
UGT1A5	0.0
OR10G2	0.0
OR52K2	0.0
OR1J4	0.0
OR56B1	0.0
OR2T10	0.0
OR8G5	0.0
OR51B4	0.0
OR2T33	0.0
OR2B2	0.0
OR2G6	0.0
OR6K3	0.0
CALML5	0.0
BMP10	0.0
UGT1A4	0.0
OR4C6	0.0
OR9G1	0.0
OR2A1	0.0
OR52I1	0.0
OR10A5	0.0
OR8A1	0.0
OR4D10	0.0
OR14I1	0.0
