# Supplementary material for: Transformer for Gene Expression Modeling (T-GEM): An Interpretable Deep Learning Model for Gene Expression-Based Phenotype Predictions
Source: Cancers (Basel). 2022 Sep 29;14(19):4763. doi: 10.3390/cancers14194763 (PMC9562172; doi:10.3390/cancers14194763)
Supplement: Supplementary file 1 [file cancers-14-04763-s001.zip › cancers-1924785-supplementary/supplementary/importort gene rank list for all cancers/TCGA-BLCA.rnk]

GATA3	0.1457799465055003
PPARG	0.13007372062409361
H19	0.10713953342491221
ALDH7A1	0.09138336101425108
PSCA	0.08642728077517471
GPX2	0.07930665981835375
KRT19	0.07409945378298578
RGS16	0.07371517181260068
IRAK2	0.07236223959808176
IGFBP2	0.06258381625820678
TNFRSF21	0.06231673568391381
AZGP1	0.06025530258599157
MMP11	0.054381213066618
CCNE1	0.05116212972202732
GAMT	0.05024056865189158
BCL2	0.04934165316486054
CCL19	0.0483728058059657
OSR1	0.04664713127243063
CHAF1A	0.04615441745398684
ST6GALNAC1	0.04538787028251114
COL1A1	0.0445651295861708
BBC3	0.043923070883931076
SULT2B1	0.042971838822438546
CDIP1	0.04250092087485347
THY1	0.041097418823722476
KRT14	0.0407263831318612
WNT5B	0.04035199280096113
TUBB4B	0.03981376048260228
HMGCS2	0.03899248225398597
STMN1	0.03874891643686786
GALNT12	0.03754801667516385
CALM3	0.037233335671800386
IDH1	0.03696537676627186
COMP	0.03632300238221839
CD74	0.036303734448630665
RBM6	0.03589071991305734
GALNT1	0.03555020268119441
MPZL2	0.03541169736453251
NPM1	0.03528108239175741
WNT5A	0.03508706861562991
BAK1	0.03445612459169883
CXCR2	0.034433196010816736
CXCL10	0.0343721504833304
VIM	0.03432724983850347
CYP7B1	0.03418581323485486
BATF	0.033936256075440076
TUBB	0.03386736339893053
PROM1	0.03382700381792278
NDRG1	0.0337461188632387
PDPN	0.03342878999053684
BMP2	0.03303026128526347
PIF1	0.03295009580400202
RAB25	0.03279583014361565
MXRA5	0.032581905900452714
SLITRK6	0.03256004233940203
ENC1	0.03246666911838372
AGR2	0.03235899391831781
CDCA3	0.03220416101506267
DDX5	0.03190119125772023
TP63	0.031742702058087005
UGT1A10	0.031614718638403885
STAT5B	0.031603431640462594
ID1	0.03132303461671438
NUMBL	0.03100162492805331
POU5F1	0.03099856827000497
JUNB	0.03082672441955298
PDGFB	0.030629852121251383
S100A8	0.030369984772169546
ACKR3	0.030203972830674976
BAX	0.0300593638142657
LITAF	0.029978675876965715
FERMT1	0.029845155725562122
GLUD1	0.029794921288335253
AOC3	0.029546936444037216
FSCN1	0.02944497326827021
TGFB1I1	0.029026721303692164
HILPDA	0.028905308661745472
BCAT1	0.02885094897777553
EMP1	0.028742922141590327
XRCC1	0.02845397128825836
GUCY1A1	0.028313527793016744
GREM1	0.027917468622401687
MFAP5	0.027759756766112243
TIMP1	0.027698451026782325
HAS2	0.027500818744721135
H2AFZ	0.027224947034270315
UBE2N	0.02713102314460154
SERPINE1	0.027000054253215063
REV3L	0.026978522111010244
ASF1B	0.026877042787132082
IL4R	0.02674339056593103
SET	0.026638444806234885
MSN	0.02662644658336561
AKR1C3	0.026624897953781562
SSRP1	0.02660815660319902
WNT3A	0.026562699564456137
AQP5	0.026561505112298694
FOXA2	0.026408494842730477
OLFM1	0.026174056060879084
AURKA	0.026062205302505696
POLR2H	0.025829802805660305
UQCRQ	0.025768713318855337
GLUL	0.025673033319230185
ACAA2	0.025665500873277854
DLGAP5	0.025569259797956052
AKR1B1	0.025512748582832773
TOP2A	0.025492071825177827
YBX1	0.02539348552341422
CYP1A1	0.02524821418530314
ERCC3	0.025152475462444177
TP53I3	0.02513371196481615
TXNIP	0.024980993078494315
CENPW	0.024674846148459564
FGFR2	0.024585455348382603
TGM2	0.024547729294100814
PLIN2	0.02439486889519118
PTPRS	0.02430949356318136
SIRT1	0.02429862639981069
PTGS2	0.024086011932445178
KRT8	0.02396580391296382
IFI16	0.023858093720260987
APEX1	0.023810449336988077
CTSB	0.023749549671412868
HSD17B4	0.023702436568018268
CYBA	0.023697723070623716
BNIP3	0.023676511213477327
MMP13	0.02366581827281524
ALOX5	0.02346560715496735
VEGFC	0.023222841449157802
HBB	0.023162400232807107
ACTC1	0.023032354578224185
COX6C	0.02277172641094356
RFC4	0.022718874391275543
GINS2	0.02244749962803163
BHMT	0.02236538357529883
MARCKS	0.022080007110333803
CHDH	0.022041942303679143
ACAA1	0.021871179887619163
HIF1A	0.021423801025273168
SAV1	0.02139795884950874
COL5A2	0.021377286213331143
LARS2	0.021350733416465997
C6orf62	0.021275002257918573
RRM2	0.021059720231408556
MMP2	0.020922801762220007
AGER	0.020823284910888386
CAMK2N1	0.020723375012339576
NR4A2	0.020502121500717632
VAMP3	0.020366545863443882
CDCA5	0.02027409548191824
ALDH1A3	0.020265854164003075
PLAU	0.02004422103196179
CBX1	0.019987537763034274
RNF213	0.019981803847046686
EGLN3	0.019749324929620404
NR3C1	0.019608555028583538
CCNH	0.019583256374217397
CXCL11	0.01951681546872843
LY6D	0.019476655925865005
HMGB3	0.01945693206071904
MUC1	0.01940865533735885
FANCI	0.019353031034268584
HNRNPM	0.01930268983572494
HSD17B10	0.019273947025335025
CD24	0.019248628690400584
MCM3	0.01921761280716584
ALDH1A1	0.019021189907295517
CKS1B	0.018974078518251124
GDF7	0.018964206072007814
ADK	0.018853832455225646
JAG1	0.018794112120935975
POLD1	0.01867305039489056
SEMA7A	0.018655359160123505
CCNB1	0.018487930800117687
PRKCI	0.01848018196777613
MAOB	0.018295776017773695
GDPD5	0.018205326406284264
DEPDC1B	0.018180494149329807
DNMT3A	0.01808399155764074
MMP7	0.017930946168426387
CTSK	0.017850390786226997
EPCAM	0.017745547799511815
RAD23B	0.01771788161187741
HNRNPL	0.01765120117355306
PROS1	0.01754132138753563
CD55	0.01751165236965906
SFN	0.017499819701123628
TAGLN	0.017215802064837
SERPINH1	0.017174077240520117
ITGAV	0.017095783160896834
KLF6	0.01683184348407366
CTC1	0.016796273360029514
SDC1	0.01675659826867446
PRRX1	0.016532378159546786
COL6A3	0.016506825316515667
HK1	0.01646050898311892
CCL18	0.01642554586405416
GPSM2	0.01624855438251454
PSME4	0.01619949190186406
ASNS	0.016141883985864972
DRAM1	0.016053839271563532
CA2	0.015918568952952458
SYK	0.015890055990876555
COX8A	0.01586617535935879
CDK5RAP3	0.015865837586846888
E2F4	0.01578768527029477
SDC4	0.01573820593016891
GTF2H4	0.015729200613266086
SRSF3	0.01571925044916955
NRARP	0.01570779066441745
EEF1A1	0.015706217180532063
EPAS1	0.01568480129103636
SNAI2	0.015604079880995325
COX7A2	0.0154469898970999
CKAP2L	0.01530227994296696
FXR1	0.015296462822935326
TNF	0.01529385976312482
DTYMK	0.015264142404056073
PTPRZ1	0.01523977144213576
MME	0.015200868764637932
CA9	0.01517002476668821
STX19	0.015145778710175336
CENPE	0.015117448705433785
CBX5	0.015116852321590216
MCM7	0.015100558843618965
WDR76	0.015092781712609612
ENO2	0.015088176815452029
OLR1	0.015036443641500877
MALAT1	0.01502313763702697
CCNG2	0.014976915019132397
HADHB	0.014769101954368528
NCAPD2	0.01459370428366602
DAPK3	0.014571565758765406
TCF4	0.014562305676877859
TROAP	0.014463136596311328
DNAJA1	0.014401163149585951
ENG	0.014397074305024972
POLR2E	0.014389041610596967
PPP1R13B	0.014353410580878908
RASGRP1	0.014345713378711836
ETV1	0.014312711990318345
ALDH1B1	0.014239407744981301
B4GALT1	0.014237404290756806
CAD	0.014233143303753552
BRCA1	0.01421265724968529
SOX4	0.014156094588270954
LYZ	0.014145741622638198
BCL11B	0.014031246460897026
MLLT11	0.013942368252991869
CLSPN	0.013938104261039759
EMX2	0.013913904150910716
ID2	0.013903585194443428
PSMA2	0.013902341229967188
ENOPH1	0.013795499156749737
GAS1	0.013727654319855686
TFPI	0.01371994154394811
ASS1	0.013712252103220222
CCND2	0.013572389578858939
AEN	0.013544363947760913
COX7A1	0.013513045291543527
FNBP1	0.013488285150805298
GATM	0.013437944696582809
ECT2	0.013426476059514476
DOCK7	0.013391033350828887
CDK6	0.013388408428854087
F3	0.013340034544901277
VARS2	0.01333514067051346
MNAT1	0.013331631925743685
CCL20	0.013246004650978714
ITGA5	0.013178000262213456
UQCRH	0.013174728262664349
CDC20	0.013153440241274487
SRC	0.013115291643497083
TUBB6	0.013087269502864759
FOXP1	0.013037342207721778
DDB1	0.01303607626149694
LMNA	0.01299328111987879
PRIM1	0.01293934542003208
COX6A1	0.012931737039824113
SNAP47	0.012916259408086352
TUBA1A	0.012904246428615998
COX5B	0.012654928142544998
EDNRA	0.012648764720221493
IRF4	0.012640828143624367
CDH2	0.012634742118724108
CYC1	0.012565008135308491
CXCL2	0.01247561150377276
OLFM4	0.012462902873255325
MCM6	0.012437929189207352
TGFBI	0.012378873858467879
XRCC3	0.012377243274843332
ADM	0.012365096091847579
RBPMS	0.012353115941652603
BMI1	0.012334790130025032
AKR1C2	0.012246847094735983
H3F3B	0.012183375380327433
IVD	0.01211381896591364
G0S2	0.01209723621867838
SLC25A5	0.01205271404817093
CYP3A5	0.012046168678772179
PGM1	0.011970574420079455
KIF23	0.01195107080657556
CYP1B1	0.011934950682802222
CASP9	0.011918593207788958
RBBP6	0.01191438278113018
ITGA3	0.011887580923502348
NFKB2	0.011803002518278413
TPI1	0.011755073939423119
SPHK1	0.011700690659205338
CCNA2	0.011679718664678995
ACAT1	0.011676695823737608
RELA	0.011651033865571788
ADA	0.011573775152806368
HOPX	0.011426090075568216
BAG1	0.01140688568008873
BMPR1A	0.011399866736611749
OR13A1	0.011381935600205593
GLIPR1	0.011357887000434063
UBA52	0.011318064169271686
RACGAP1	0.011314024254454876
RAD51AP1	0.0112932884729504
TNFRSF1A	0.011226783198562018
UHRF1	0.011217718475799
FANCD2	0.011133179910789054
KDM6B	0.011096583594851264
FGF18	0.011079855057258859
ABAT	0.01106996302424135
PRMT1	0.011055597989023898
CALML5	0.01105427611115171
PPFIBP1	0.011040910269526895
CDC25A	0.011029722054837987
AXIN2	0.010982979949212138
ZAP70	0.01096914608164962
IRX3	0.010947748284355414
TP53	0.010919649823893587
XRCC6	0.010919648409412215
CLIC1	0.010876507585329282
DDB2	0.010871932680038958
HJURP	0.010854991078977742
TSPAN6	0.01083879872756741
AK4	0.010832242036869022
SCRIB	0.010798099770831961
BHLHE40	0.010725387573920343
PCCB	0.010716722856012757
RIPK3	0.01069649813195697
FBLIM1	0.010678961783823444
CNOT1	0.01061262137487881
GLS	0.010575092553099505
SRD5A2	0.010555216865568904
PCCA	0.010534763985604453
P4HA2	0.010517126517715261
IGFBP3	0.010509228976744674
KIT	0.010449768946391387
CDC42	0.010427784765276626
LAMC2	0.010402071984692287
GLYCTK	0.010400903793456717
SHCBP1	0.010394565853762453
HIST1H2AC	0.010310610296599777
AKIRIN2	0.01028625551569937
TK1	0.01022965078759675
RANGAP1	0.010190021534700125
EREG	0.0101339631520437
PTTG1	0.01009904183383558
STX1A	0.0100890645011565
ATP1B3	0.010085834931555186
HSD11B2	0.010049075443507088
L2HGDH	0.010047163758749318
EPHB2	0.010016105130000778
ODC1	0.009998862880552089
EZR	0.00994960825069833
GNAS	0.00993054718290705
B2M	0.009904326689548229
CIB1	0.009756744504261167
NFIB	0.009684673377174073
KIF22	0.009654911947501529
CDCP1	0.009621770996208723
VCAM1	0.009574200899714393
MYB	0.009513228189708569
YKT6	0.009490846738352317
PLAUR	0.009485758890719035
SHC1	0.009466818642480291
P2RX7	0.009463138910640925
NAMPT	0.009455621641789005
ERO1A	0.009420457413345316
CHAF1B	0.009391511030300878
OVOL2	0.009353782191289578
BTG2	0.00931523097287723
EVI2A	0.009243217953978767
SULT1E1	0.009237202954086731
UBB	0.009204541986211453
CD44	0.009202757968243557
ALDH5A1	0.009165991435658943
STS	0.009143070100889194
MAP2K3	0.009122213661803765
HEY1	0.009118162004391264
TM4SF1	0.009086811536955862
DHFR	0.00902517835653937
IL1A	0.008996588903033662
VAV2	0.00898931505472486
E2F8	0.008950737690900577
FARS2	0.00889673501094809
CXCL13	0.008861518492003532
PFKFB4	0.008826321115829594
COX7B2	0.0088011217928341
VLDLR	0.00879620958523839
ANP32E	0.008786993300846367
CDKN1B	0.0087819699311497
ARRB2	0.008752306973610251
SNAP23	0.00872033059025795
VCAN	0.00870095699875616
DAB2IP	0.00868681464641005
KLK10	0.008678869354864118
VAMP8	0.008675332773810562
ALDH3A2	0.008655556063242212
COL3A1	0.008644614955876359
IER3	0.008626717491572329
MEF2C	0.008624612850329191
ATG5	0.008619881075281357
CDC25B	0.008613371627254993
TDP1	0.00861129772674134
TAOK3	0.008606353042659602
C1GALT1C1	0.008605730580396955
TSPAN31	0.008587737176718983
CCL2	0.008559011793878024
C1QB	0.008555842813749777
HSD17B6	0.008534407837132222
ACADS	0.008527969884838657
DARS2	0.00852501678969382
PARP1	0.008518401174417742
TNIP2	0.008503552673888156
ATP2B1	0.008502082730353848
MDM4	0.008463729968304256
ATF3	0.008453599262598631
PSAT1	0.008439211713545898
LAMB2	0.008365865093969853
GALNT11	0.008349743397374073
F2RL1	0.008348738398946561
P4HA1	0.008311754129845314
NUAK1	0.00828874421230819
SVIL	0.008258761051956734
IL23A	0.008234021891765506
HIC1	0.008225282729862138
OXCT1	0.008188068977820331
SEMA5A	0.00818582145526059
UBC	0.008169393357932408
VAMP4	0.00816529889216906
RXRA	0.00815525059005995
FAM84A	0.008139974576867806
SPOCK1	0.008134929703321423
FLT1	0.008121420411467599
RGMB	0.008077858378199828
TNNI3	0.008044439505228974
OPHN1	0.008039868310944527
NUSAP1	0.00800236244358812
BSG	0.007992812925056401
IGFBP4	0.007991226132026978
STC2	0.007976525249808221
EIF4B	0.00797604213270492
GOSR1	0.007925887735833104
ATF4	0.007921233919137679
GBP2	0.007907384932490253
COX6B1	0.00790699327493556
GCH1	0.00790671510195397
EBI3	0.007894959214019198
SEPSECS	0.007857733601841351
HIST1H2BK	0.007845622749295024
ACAD8	0.007826450154746754
HELLS	0.007825355328885166
STX7	0.007794615590513232
ABRAXAS1	0.007775663172355651
ANXA5	0.007768603878368152
MTA1	0.007759665614626001
NEK2	0.007750143846025809
APOPT1	0.007729104948775715
CYR61	0.007709507431125716
TGFBR1	0.00768404796778608
PRKACA	0.007590378717677171
HMGB1	0.007523213187364471
PDHA1	0.007503753262833042
WNT2	0.00748475654590484
MESP1	0.007449519326541106
TNFSF9	0.0074452081131851314
SERPINB2	0.007421725010107036
NINJ1	0.0074156594644981455
KIF2C	0.007396349321459121
GAD1	0.0073852288124660916
DTL	0.0073649990072366354
BID	0.007353606427764547
SMAD2	0.007346912318163621
SAT1	0.007337820515172216
SMO	0.007291006011190207
FBN1	0.007289749517166955
TARS2	0.0072882979399515
PRKDC	0.007284194230290042
MTDH	0.007228337206715375
ACY3	0.007220716572890336
ANXA2	0.007206006954373686
MKI67	0.007194039318745076
KIFC1	0.007190767480817427
KAT5	0.007180461975803856
ITGA6	0.007177807613785917
CALML3	0.007151889109658719
EGR1	0.007119102297931165
CYP11A1	0.007114188678086207
THBS1	0.007110789918171523
CAV1	0.007094357178359802
ATP1A4	0.007019156953895594
MUTYH	0.007017567015287569
RGS4	0.0070136856385680894
CNOT8	0.006999361627869895
DAB2	0.006998818706192775
STX4	0.006952839426463066
HSD3B1	0.0069476747172175
PPAT	0.00694162556797398
BDH1	0.00692452374338748
MAPK14	0.006913456617034564
ATR	0.006887844883630083
MMP3	0.006869605995127724
CDC45	0.006860080433173526
GFPT2	0.00685672182858744
POLE	0.006812211259475959
QPCTL	0.006794497375636536
CTSL	0.0067938723850442416
AOX1	0.006780102366882607
WWTR1	0.00671947826325334
AKR1C1	0.006682561646329416
STK4	0.006661782825689205
HDAC2	0.006642842885692263
ESR1	0.006610026698287693
UBR7	0.006608491749799674
COL6A2	0.0066075510441783525
RAN	0.006602310332743043
PABPC1	0.00659860686572571
STX12	0.006597708690487901
SNN	0.0065895826722169966
EFNA1	0.006513092133116997
RPA1	0.006504356716714903
NTRK2	0.00649800496892245
GALNT2	0.006480305911534337
PLPP3	0.006468695832196812
TNFRSF1B	0.006467684018216594
NDC80	0.006467311172554875
ITGB8	0.0064507799224422305
PIPOX	0.006443694277733059
RAC1	0.006382450232218491
GATA2	0.006370706163079328
TRIP10	0.0063578244350426475
TPM4	0.0063553650332474326
EDNRB	0.006348269723765142
CENPJ	0.006303355912303174
BMPER	0.006292621277919989
PSMB4	0.006292020131453833
CIDEB	0.006251993169511352
HPSE	0.006240001409519616
FGFR1	0.006191298102471861
ANG	0.0061785566388476015
PRKD1	0.0061377838845618335
MLLT3	0.006112277765006166
ATP5PB	0.006105500444881516
CCL3	0.006098718722810746
TMPRSS4	0.00609603129104378
BET1L	0.006095123754994407
HEY2	0.006089090867402878
PFKFB3	0.006075026208685954
BMF	0.006053510099108954
SEMA4A	0.006052739778785319
ID4	0.0060449669531287996
MND1	0.006036745874669878
COL4A1	0.006021035339292994
CD40	0.006011272484081792
PTK7	0.006005186958141206
FANCA	0.0059826334119560546
STAT3	0.005981869224377754
IKZF1	0.005978238332132034
BABAM2	0.0059624850234636
XAB2	0.005954090888406238
CFTR	0.00593002432555975
LRIG1	0.005921804419209289
PFKP	0.005915020590393296
HMGCL	0.005888523194003129
AACS	0.005886581261903417
STK11	0.005885439636228095
PMAIP1	0.005874541543666325
ROCK1	0.00587230420974092
PHLDA3	0.005864215980467957
CCR2	0.005843744505693651
HHEX	0.005755966847554812
FN1	0.005725157183956614
HADH	0.0057027696032985265
FOXA1	0.005666024063654386
ECHS1	0.005663256954371638
FAM83D	0.005662594859206308
ZEB2	0.005642250874868615
CCNB2	0.005639510607309085
PYCARD	0.005610693857256684
EPHA2	0.005610142179754134
YARS2	0.005590426085372457
AARS2	0.005563531314337212
TGFB2	0.005549136356456685
BRAF	0.005540289689871891
TNFRSF12A	0.005533800469856053
CCL5	0.005533274414437905
NFIL3	0.005532086467142704
CSF3	0.005511261898844454
BCKDHA	0.005474970853416687
SARS2	0.005466867761742548
OSMR	0.005462396163677531
PPFIA4	0.005454920038223196
NUPR1	0.005441920315968096
SEPHS2	0.005440217444980795
ERCC2	0.0054375126982904665
PTN	0.0054358389160210595
C1GALT1	0.005426726061850562
CDCA7L	0.005414825855317298
POLD2	0.005411685376102199
TMEM100	0.005402952404883367
STX3	0.005384261514394712
SEC22B	0.005367366142511841
WDPCP	0.0053470288012762235
ORC6	0.00534582736768889
NFAT5	0.0053441528314935515
HMOX1	0.00533790342145797
CAPG	0.005306469319858521
PTGER4	0.005304620468494667
YAP1	0.005255283540307318
POLR2D	0.005244931081895124
LAMB1	0.005238900407452457
MCEE	0.0052357574530826415
PCOLCE	0.005228367022212105
WARS2	0.005218451977884178
TLR4	0.005216968480003082
DDIT4	0.005213326722320267
CDCA7	0.005205557094083937
ALKBH2	0.00520355196277145
TYMS	0.00517872576381163
POLD3	0.005158269978404297
STC1	0.005150316574830995
HK2	0.005133839769218461
HNRNPDL	0.005116633343448982
ATP1A3	0.00511044068219531
SPAG4	0.005102338313641597
UIMC1	0.005084647875436104
CNOT3	0.0050690005454811235
MMP1	0.005068828424746795
MAFF	0.005065793696468664
PTPRG	0.005055519279946786
BCAP31	0.0050534714935963855
EDN3	0.005049214011118899
PSTK	0.005048458373497925
FANCC	0.005034968927070858
CA12	0.005032740241325851
PXN	0.005014091424063169
TLR2	0.005012875793127303
GTF2H1	0.0049911554947072514
CALM1	0.004988184032440834
FOXC2	0.004973067497156197
BRCA2	0.004972455627577414
ALDH4A1	0.004965540615788872
DDIT3	0.004965033694251969
ASPN	0.00494101007597472
FLT3LG	0.004930838300455696
CLIC5	0.0049306503549700256
USP1	0.004925439088624261
MDM2	0.004924180746348505
TNKS1BP1	0.004912787642239808
RPS3	0.004910121943793452
NFIA	0.0049057989115431685
COPZ2	0.004902970836980446
MESP2	0.004901931425028623
KDR	0.004892121728265503
TOP3A	0.004864651035744507
STAT1	0.004860141706098569
DNM1L	0.004846263454493803
CD34	0.004842373869428897
MAPK3	0.0048357775448006545
EGR3	0.004831727864427583
NFKBIA	0.004825014085601552
FZD3	0.004817089912901448
PLK4	0.004778445305597739
CITED2	0.004773999505868849
FANCE	0.004772635466276716
CCRL2	0.004769195579784757
BRCC3	0.0047657450983016325
HMGB2	0.004737976704815797
ZNF335	0.004721888001162212
PSMD14	0.004697037868172165
STX6	0.004691288474144182
AXL	0.004676122501471015
NELL2	0.004671237773037267
RAD50	0.004657044185338679
MYH9	0.004656253124397474
CALD1	0.004653148908467888
CAMK2G	0.0046333349739840005
CCND1	0.004628904146108296
GALNT7	0.004621379784750001
RAB42	0.004617747728767147
ADAM12	0.004605968373243762
ATP2A2	0.00460051724079508
MYC	0.004563842321801557
PLS3	0.00455223779345449
RPS27A	0.004527112372405221
HADHA	0.00451838625017154
FAP	0.004515151939779837
CENPM	0.004487663865115522
CENPA	0.004465980908432804
NUCKS1	0.004448608314941044
IL18R1	0.004442644972955517
ACSM3	0.004429079254363203
CXCL6	0.004420148882835194
KRAS	0.004409859329043107
CTGF	0.004408809192596864
AKAP12	0.004389777096594388
MEF2A	0.004387756963231317
STX5	0.004370785775025753
GALNT6	0.004340828133187472
CKS2	0.004337331444939505
BUB1B	0.004335717652999108
ANPEP	0.004328916401511191
CDC6	0.004317454955228299
PKM	0.004298343709625565
E2F2	0.004291619410328427
VEGFD	0.004269615541046874
FOXG1	0.00425727319638252
NUP37	0.004254810584091617
TNFSF4	0.004231292311595412
BCKDHB	0.004224781504135876
TNFAIP6	0.004220651868190299
TWIST1	0.00421387922315313
CACNB2	0.004211679330026884
ICAM1	0.0042063178827544765
KDM1A	0.004205341593396785
VNN1	0.0041943230165532655
ANGPTL4	0.004190679424181442
COL1A2	0.004189961068664148
CACNA2D1	0.004187350007372581
EOMES	0.004170935459207763
S100A4	0.004159706859148055
ALDH2	0.004153423622301327
BCL3	0.004141107343725416
USP28	0.004128463369716583
UQCR10	0.004119751145944528
COX4I1	0.004116480088591317
MELK	0.004113275987722535
CCNO	0.004110205470739876
UGT1A7	0.004091602527725612
STX11	0.00407857902641737
XPA	0.004072179852347257
SLC2A3	0.004068102667224619
FANCF	0.0040508686996270525
CACNA1C	0.004049834499595672
SLC9A3R1	0.00404648597563021
FBLN2	0.004036641284949416
NFATC4	0.004033544257759194
POLD4	0.004031880379427973
RFC5	0.004014257255950097
PLK3	0.003995880314498393
COMT	0.003993594466532624
TIPIN	0.00398111387592558
POSTN	0.00397685620664533
NRIP1	0.003971161737330842
LDHA	0.003971001832230409
RAD9A	0.003960441932123802
TXNDC9	0.003959307242147785
LYAR	0.0039576026731678385
LGALS1	0.003956231882276062
STX10	0.003955126598894321
CLCA2	0.003954835402336068
PTHLH	0.003948571029690629
GADD45A	0.003941276000312939
TBX1	0.0039395813692248306
CASP8	0.003931354547621964
RAD52	0.003930080626821913
MCOLN3	0.003928947359594469
KIF5B	0.0039262886203869345
SYF2	0.00391516701773346
RB1	0.003900849975895031
BCL2L2	0.0038983183373079064
CCL23	0.00387698974889711
SMUG1	0.003871139528570643
FUT4	0.003868996449171357
AKR1B10	0.0038643659596426477
MXI1	0.0038619320031916433
FLOT2	0.0038510757508921265
CYP26B1	0.0038424665908541405
POLH	0.0038274543180080592
TNNC1	0.003811165176918571
PDGFRB	0.0038070104815648466
LGR5	0.003800263879689005
FEN1	0.0038000993182016364
APEX2	0.0037698600643860315
PRDM1	0.0037633444320383414
ACTA2	0.0037465431400931885
NEK11	0.0037286001048262313
THRA	0.0037148111405400706
STK3	0.0037113828677284755
UQCRFS1	0.00369600164371147
CPS1	0.003689657325588419
GTSE1	0.0036798182991458713
NBN	0.0036713660147746014
RNF144B	0.003666417423096409
BNIP3L	0.0036569193250683787
AIFM1	0.0036440695978038813
HIST2H2BE	0.0036416171679087444
ALAS1	0.003637974543010122
CHEK2	0.003603578115801067
ZBTB8A	0.003601252691226765
SOX9	0.003594788790946326
NR2F1	0.003580679169266283
MYL9	0.0035729588538794366
RHOC	0.0035712702614275746
TFAP4	0.0035692597771141104
UQCRHL	0.0035626479900494703
SLC9A1	0.0035616022345193146
VAMP7	0.00355305751015596
NTHL1	0.0035402601727606096
OPTN	0.0035315565205383003
TRAF6	0.0035302880203617265
IL11	0.003512334680475531
CXCR4	0.0035023429898057112
TGFBR3	0.0035022699840115386
MAP2K1	0.003499785641008906
H1F0	0.003499047701982954
CCL4	0.003490811051927801
BMP6	0.0034882225694590503
GSC	0.0034679142746464322
STX16	0.0034610656053780894
L1CAM	0.003457339253141969
SNAI1	0.003446454570708803
PLAGL1	0.0034376543614147827
RNF168	0.0034196284547234825
TNFSF10	0.0033939836986988047
PTX3	0.0033919694599624135
FBXO27	0.0033828419803320843
UBE2T	0.0033792056740055525
HSD17B1	0.0033648742616201785
SLC2A1	0.003359356514477984
KDM3A	0.0033340316222460757
MYO7A	0.003316707448241807
RPA2	0.0033165526211713287
CACNB3	0.003310961807462682
ERBB3	0.0033054380336800483
CEBPB	0.0032916784710803515
SEC24B	0.003289680688905372
BOK	0.003284561774999808
CDC25C	0.0032691431633145337
PIDD1	0.003261994341566443
CSF1R	0.0032594920084211138
TEK	0.0032551021087442625
RIF1	0.003253805994488205
CD38	0.003239936450069584
PIK3R1	0.00323894056181021
ZBTB10	0.003231403117357957
GOT1	0.0032138756393109654
GTF2H5	0.003213589244568162
STX8	0.0032071597444672927
PSEN1	0.0032053992316553215
MPG	0.0031980823357796936
TNFAIP8L1	0.003191892251970214
IL1B	0.003186910568860333
SORT1	0.003184288695796369
ADSL	0.0031666176791096483
IGF2BP3	0.003159984617112788
CSE1L	0.003140322657387665
ETS2	0.003122844730179638
EZH2	0.003108543736864105
CXCL12	0.003081476840197715
ANGPT1	0.003074014172662701
KIF14	0.003069775586153963
ATP1B1	0.0030577195150627706
IL18	0.0030565791365939573
SKIL	0.0030383073121623867
COX7C	0.003032906643232066
IDO1	0.0030303678002032114
GRK3	0.003019636110341154
FSTL1	0.003013375199328219
GALNT10	0.003006270981784902
BGN	0.0030038093275083244
CASP2	0.003001147110790175
CNOT4	0.002999688671441288
SRPX2	0.002998483198101268
ASL	0.002994223619604299
RNF43	0.002992340000428852
GCLM	0.0029898918599586643
LOXL2	0.0029820520947860317
AGT	0.0029790279889098967
FOXA3	0.002977904763124344
CTNND1	0.0029723025455977445
ACAT2	0.0029709324568993815
CCDC88A	0.0029380209392602104
TFDP1	0.002936122033486978
POLR2I	0.002919972860869611
VAMP2	0.002919362298562699
TDG	0.002916047667462444
IARS2	0.00290613067970263
SRGAP2C	0.0028936076663951863
POLR2J	0.0028811317806456687
GINS1	0.002876327946909837
ZWINT	0.002876075618194595
SPARC	0.002856527858727098
BCAT2	0.002856427969331613
ST3GAL2	0.002848408705156784
PDGFRA	0.0028471569847789875
RBM38	0.0028441026369635655
ITGB1	0.0028355763969627108
PRKG2	0.0028325913884238983
SOD1	0.00282917744562917
CXCL1	0.0028152773798350286
DBT	0.0028111814526305253
CAMK2D	0.0027973587891098523
FARSB	0.002795652064733923
CXCL5	0.002793671779616761
FOXN3	0.00278435803495373
PGK1	0.0027412596116955686
GALNT18	0.002735876021294975
DSCC1	0.0027318323643740726
TNFRSF9	0.002731696441544796
ATM	0.002720370390050953
UGT8	0.00271460922005695
TMEM45A	0.002714204134837721
ING4	0.0027128198158316895
GRPEL1	0.002697090174699554
MTOR	0.002679271834081576
AMD1	0.0026498301536966124
CDH11	0.0026418228005374933
COL5A1	0.0026397800649981566
TNFAIP2	0.0026194488262278564
NID2	0.002604743695615439
SHISA5	0.002598128408331852
CCNE2	0.002588757537498847
CCL8	0.0025842980203974303
MACC1	0.0025804696277884225
JAG2	0.00257723186081418
RPS6KA6	0.0025738451869989293
POLR2K	0.0025721177539868552
COL11A1	0.0025610442841298227
PTK2	0.002529096506930314
DENND5A	0.0025237009537947175
USE1	0.0025181497773743
CEACAM5	0.002513223808109116
GLUD2	0.002512136520010872
ST3GAL1	0.0024965289087907263
PTPN11	0.0024954550773306533
MBOAT1	0.0024783467765801767
WNT7A	0.002474857254444065
SLC4A7	0.002459968304458026
TCF7L2	0.00245379337498925
SPDYE1	0.0024513688502109023
UBE2V2	0.0024512025368168605
ITGBL1	0.0024441163100291517
ALDH9A1	0.0024179042857193256
XPC	0.0024165728568336592
MBD4	0.0024116579479331393
CEBPA	0.002394558850781623
NIT2	0.002394060043267712
ASCL2	0.002386540471894905
LYN	0.002377997091390903
TTK	0.0023703451886779832
NCAM1	0.002369510319207542
KIF11	0.002353778589356954
HSD11B1	0.002350334022000693
DCK	0.002343117593950287
MYL2	0.002341153027887874
CNOT7	0.0023350175158873042
LBR	0.0023150391096668117
LIF	0.0023071049223637
CREM	0.002306032899594656
WASF3	0.0023044385166539746
SHOX2	0.002290440175673113
COL10A1	0.002285198090792573
STMN2	0.0022850155886469407
GNMT	0.002281813310467622
BET1	0.0022762988553251496
MAOA	0.00227404692539741
COX7B	0.0022653018284209112
LOX	0.002262515783134187
ADCY3	0.002258577398555638
TYMP	0.002251704936231172
SDS	0.002241529831580252
UGT2B15	0.0022293864378849174
MET	0.0022263590011631683
RAD51C	0.002212253167590705
NTRK1	0.0022104898312298935
KPNA2	0.002209851713006369
FGF2	0.0021988171345461473
RRM2B	0.002198514490940114
COX4I2	0.0021980209115624767
SIVA1	0.0021954352450922086
MLLT10	0.0021865535543767636
RPA3	0.0021670167055066096
NOTCH1	0.002160808986293425
FGF7	0.002157913468735872
SNAP29	0.002152744769988355
CD200	0.002150175350580003
GALNT5	0.0021462270280692983
EPHB4	0.002145902071541402
XRCC5	0.0021400761414436644
E2F7	0.0021364074261166904
NKX2-1	0.002129986620405695
RARS2	0.00211530588049925
SELE	0.0021071916273799336
FABP7	0.0020762130593586087
CYTIP	0.0020661986564687964
RGCC	0.002065567648947821
ABCG2	0.002064933012961628
NKX2-3	0.00204242694775379
UQCRC2	0.002038804568832913
HNRNPH1	0.002029379755276708
UQCRB	0.002026194628134276
LASP1	0.0020212668477297656
BLM	0.0020021792484521423
CNOT10	0.0020013325653996878
PLK2	0.0019950037154555034
ACSL1	0.0019924182751336885
BAZ2B	0.001980494054872888
AUH	0.0019746059051470415
GFPT1	0.0019675681864093587
DPP4	0.00196104773028173
CD33	0.0019487277583912221
HIBADH	0.0019480756026167675
HSD17B12	0.0019480178140309052
CD40LG	0.0019339034015500227
WRN	0.0019326534899743518
PRC1	0.0019326448918441064
CNGB1	0.0019303447702526
SNCG	0.0019257040712453103
TNFRSF4	0.0019246674582984148
NFKB1	0.0019239850398288637
ACADM	0.00192163921243062
EDN1	0.0019099776569924411
MED1	0.0018978393605464257
MCCC1	0.0018929488126054467
DNER	0.001887826755411944
ENOSF1	0.0018857886306996442
PAX6	0.0018854845380266397
SHMT2	0.0018820899751046602
ATP1A2	0.001879429164528446
NDUFB7	0.0018787208631896053
PSRC1	0.0018781558111532967
POLI	0.0018746870736473793
LUM	0.001840550761943414
HMMR	0.0018390243074119508
UGT1A6	0.0018375623433876192
TAL1	0.0018373881868487087
EHHADH	0.0018262363310632595
UQCR11	0.0018260748295132812
CDK2	0.0018256641693929743
OLFML2B	0.0018037315016382934
GOT2	0.001793313994243543
ZNF793	0.001793196039828249
FCER1G	0.0017872174977546038
DYRK2	0.001784188048043774
CD274	0.0017738081031129001
DDO	0.0017705871439637581
PTK2B	0.00176974779009136
ITGB3	0.0017676506888854168
FANCL	0.0017546746618853537
CHD7	0.001742325956533437
OR10H1	0.001740667190260186
IL31RA	0.0017314015039156868
MYL3	0.0017311627771479637
SPTBN1	0.0017267155577450192
TPSB2	0.0017179941324156859
TSNARE1	0.0017177580429426275
PRR11	0.0017117462297991824
DEDD2	0.0016897647192288783
AMT	0.0016832830138272718
FOSL1	0.0016802214370415169
TFDP2	0.0016789732349580568
IL1R1	0.0016702799476004276
DCSTAMP	0.001665132310398781
PPP1R15A	0.0016619296482601159
RNASE4	0.0016515763056848135
INHBA	0.0016477081485983675
ERBB4	0.001646030474272047
GALNT17	0.0016453916400580026
GATA4	0.001645264749867102
SP3	0.0016353415052037697
NFATC2	0.0016302778323849393
RALY	0.0016300194234391777
ASPA	0.0016218722191360998
DDR2	0.001603954403346269
CASP4	0.0016031694145972354
ADORA2B	0.0016025933422794993
ILK	0.0016014680238856961
RBL2	0.0015996409918026292
GLI1	0.0015991579775095823
TPM1	0.001590541664741245
CCBE1	0.001578506774764855
SRF	0.00157187317695005
SELP	0.0015704853244860562
ATP1B2	0.0015629621127910315
MAD2L2	0.001560083208626768
BLOC1S6	0.0015470498427691888
EGLN1	0.0015461964391122233
NARS2	0.0015446096902051042
SMC4	0.0015433413399061446
HGF	0.0015427428038494945
HTRA1	0.0015375240054833718
PPIC	0.0015296153955182271
ALDOC	0.0015184296276088574
MMP9	0.0015012707989640202
ZC3H12A	0.0014957253814954605
CACNA2D4	0.0014881030402461978
HSD17B8	0.0014853530701357356
CNOT2	0.0014834928126849008
CACNB4	0.0014814380156738763
AREG	0.0014706609946691228
NKAP	0.0014673821760625854
TACC3	0.001460865630520876
TGFBR2	0.0014586728038192376
TP53BP2	0.0014572409323459021
ERCC1	0.0014511437027665912
RRM1	0.001449432738172364
TRA2B	0.0014455133719574232
PPP2R1B	0.0014444877347256112
RFC2	0.0014429200145420666
PTPRC	0.0014288650465451283
CSF1	0.0014279501229845116
ZBTB1	0.0014186516718626247
NUF2	0.0014125662189233806
CTH	0.0014051979625455142
GPC3	0.001402433012476552
SP100	0.001400385542987649
SLBP	0.001391806061332699
PSPH	0.0013793848296930224
RAMP2	0.00137804120303619
CARS2	0.0013763794970100055
HSD17B3	0.0013642359708402204
ECM1	0.0013640556509628334
B4GALT5	0.001358852117422141
TP73	0.001356733485543082
CLEC4A	0.001355695719997075
GUCA1A	0.0013547264433165429
AKT1	0.0013456583117706675
RFC1	0.0013403474076500105
ARID3A	0.0013395688039104774
UNG	0.001335409555336611
VRK1	0.001331669537976024
STX17	0.0013272479042550872
CXCL3	0.00131801822882547
AFMID	0.0013137880238369393
NFE2	0.0013130931493120048
PHGDH	0.0013113264392614077
CACNG4	0.001309556065228108
H2AFX	0.0013000836955789857
GYS1	0.001297197221447203
INSM1	0.0012744134822571416
ERCC8	0.0012741725620053533
HES1	0.0012734286171344603
ARX	0.0012727778302896113
BABAM1	0.0012631292726730057
LGALS9	0.001257798890434518
UGT2B11	0.0012523541252028236
TRIAP1	0.0012513484693077866
ANXA1	0.0012509541269153125
WRNIP1	0.001246396491317614
LATS2	0.0012457955081877435
ERBB2	0.0012421754306296822
BNIP1	0.0012411707842016563
TSC1	0.0012370035483387266
ABL1	0.001226625588140851
NCKAP1L	0.0012205555006068534
BRIP1	0.0012192587546473504
TOX3	0.0012087256583680063
LGALS3	0.001195526061232783
RELB	0.0011930472816973035
PCNA	0.0011906377285781115
SRD5A3	0.0011830236100502075
ANGPT2	0.0011805168477575794
ATP7A	0.0011735477612055487
POLA1	0.0011667783803775659
CDK7	0.0011663009677388733
CNOT6	0.0011631417309817822
WT1	0.0011548268688618569
GCNT1	0.0011546036328688857
UGT2B7	0.0011533683746653158
SLC8A1	0.0011468596522186253
FANCG	0.0011465206525564091
SDCBP	0.0011450096669384773
CORO1C	0.001140269863006731
ACVR1	0.0011395291961220123
FOS	0.0011389055469867159
ATAD2	0.0011299915628936168
CDH17	0.0011291274942650154
POLB	0.0011286754483300857
GALNT16	0.0011198188511590778
TNC	0.0011194167461321953
OR51E1	0.001107669422017785
NASP	0.0011041125493011445
MST1R	0.0011018490402542342
TUBG1	0.0010949426176364327
COX7A2L	0.001089729375680564
CX3CL1	0.0010895681815026443
APC	0.0010819065842891783
TRA2A	0.0010787830350821699
SATB1	0.0010786293689252805
REV1	0.0010675108107736989
LIG4	0.0010482607140737074
SRD5A1	0.0010463076891081534
IL20	0.0010414487435871187
CEACAM1	0.0010325239492961862
RRAS2	0.001031479479070627
SLAMF1	0.0010312375157047154
FANCM	0.0010305697905126422
EARS2	0.0010282791296824946
SOX6	0.0010261176292587885
UGT1A1	0.0010194017309486444
ERCC4	0.001010799369305179
PDHB	0.001007539281036516
FAM20C	0.0010046755238734305
LAMC1	0.0010018469200171085
FBLN5	0.0010007361134139062
TERT	0.0009994213467762266
CXCL8	0.0009980483657066486
CKAP5	0.0009824466692163788
LHX1	0.000980213235041503
PARS2	0.0009794942350998402
LEF1	0.0009773248282468998
SMAD4	0.0009738027649521868
POLK	0.0009662250860414502
OR2B6	0.0009629310203278348
HIBCH	0.0009578613945705199
GCNT3	0.0009530954187852869
CD86	0.0009510495279427107
HMGA2	0.000947232733606901
CACNB1	0.0009471517910174462
GATA6	0.0009410238919171876
SRR	0.0009384649190319345
THBS2	0.0009365296680246981
WNT11	0.000933698742650133
CALM2	0.0009250692189033102
RAD51D	0.0009240364891190562
PRKX	0.0009213779549121963
PARVA	0.000921102915016114
MIF	0.0009191352614816903
SPDYE5	0.0009188514162971928
SMOC2	0.000907347292272886
CREB1	0.0009048571468687189
IFI30	0.0009010433955726139
TMPO	0.0008959174706156317
HMGA1	0.0008888045155952006
RGS1	0.000888212358749195
HSD17B7	0.0008856676269503758
NRP1	0.0008792112343930147
MMP14	0.0008761475594547187
BCL2L11	0.0008745292034566296
HLX	0.0008634223397175734
GLDC	0.0008624418457199169
KITLG	0.0008607500186723318
LIG3	0.0008598518910164935
BCL10	0.0008593336751351969
CACNA2D2	0.0008542625236642358
PBK	0.0008509453467901294
TPBG	0.000850019956669124
ZWILCH	0.0008491646266344784
CRHBP	0.0008340203597658939
E2F1	0.0008334762463316892
E2F5	0.0008325384750332357
WWOX	0.0008270281899293169
RSPO3	0.0008220259130109237
FOXO4	0.0008208924099349807
TP53BP1	0.0008154406579721983
PCBP4	0.0008126382950599805
IL6	0.0008119325115709986
KLHL24	0.0008078623803278886
COX6B2	0.0008030845765611983
EP300	0.0008027975559995413
SLC12A2	0.0008022988434389626
SOX2	0.0008015910835821011
FANCB	0.0007977028557978233
ASPM	0.0007928047123579206
RFC3	0.0007881522948668803
FXYD2	0.0007863061018377001
ZNF292	0.0007843034298689465
GPT	0.0007817090640446277
TSPAN2	0.0007811770167978867
ACSM5	0.0007732980299422256
CALML6	0.0007709225949875274
STX18	0.0007698872520518095
TIMP3	0.0007676603880605139
AEBP1	0.0007672640419894172
ACSM1	0.0007644470233047863
TPM2	0.0007639978051971429
HSD17B2	0.0007631355704858325
DLL4	0.000755794787336475
GALNT13	0.0007549921995001918
MRE11	0.0007512156657462274
ZEB1	0.0007494076234816514
CHEK1	0.0007475843590390486
OXCT2	0.000745656987574463
OTULIN	0.0007249565534349863
GCNT4	0.0007205754502292603
CDCA8	0.0007163303365169696
GUCA1B	0.0007119398901360869
GALNT14	0.0007115353194979459
PDZD7	0.000705742720211689
MRPS18B	0.0007045090477841848
GCAT	0.0006963495809641725
SPP1	0.0006879697555936317
LEP	0.0006878662038832773
PAM	0.0006764731594213354
TDGF1	0.0006758230508189545
IGF1R	0.0006685019149323434
LIG1	0.000664445497256386
PTMA	0.0006621184921589496
CNOT11	0.0006593232477309421
AQP1	0.000653126484566003
POLA2	0.0006480785520673958
MYH7	0.0006480012913745647
EFNB2	0.0006478363433550013
MGMT	0.000645359184640162
NODAL	0.0006448838080535965
TNNT2	0.0006443839341738646
HNRNPU	0.0006358446376819477
SAP30	0.0006353735898314774
STX1B	0.0006334379047269608
CCR7	0.0006245936916698338
GFI1	0.000620503358169246
PRKACB	0.0006193981614736181
ICOSLG	0.0006106970313825576
RAMP2-AS1	0.0006075622261920002
GDNF	0.0005975408455083799
CYP3A7	0.0005953655930207317
UGT2B17	0.0005926055661124507
XRCC4	0.0005920191398660251
CCL7	0.0005919850467099514
VAMP5	0.0005918210645053034
ERG	0.0005915966040490114
UQCRC1	0.0005857436565070589
STX2	0.0005769667178196799
CD6	0.0005740952728341211
CAMK2B	0.0005662024544415539
OR51B4	0.000565308029873848
JUN	0.0005609634893149725
GALNT3	0.000556651866564276
TSLP	0.000552530598689263
ALKBH3	0.0005466450896074067
STAT5A	0.0005331065380233109
SPIDR	0.000522444040139078
BOC	0.00052165543243753
OSM	0.0005205834680321063
SNW1	0.0005167548240821892
ATP11C	0.0005141390293405826
NOX4	0.0005138872040203168
IL4I1	0.0005091413821558411
SLC1A2	0.0004953640952342897
IL15	0.0004923398392160872
MTFMT	0.0004911402358583674
PALB2	0.00048787500585366627
PGF	0.0004838756764530966
TNFSF11	0.0004834515509707112
NRG1	0.00048073957922786526
PAFAH1B1	0.0004801535683301903
GNAL	0.00047866793682465074
GALNT8	0.00047832438818052464
SOX18	0.00047586000048520697
MAML1	0.00047444483616387113
RBL1	0.0004719990907137657
COX5A	0.0004713012951594489
CACNG1	0.00047087160079157175
CDKN1A	0.0004705193671862419
OR8A1	0.00047009555358936854
TMEM158	0.0004639141495573348
CDON	0.00045849630722752665
CRISPLD2	0.0004562999833784332
HAPLN1	0.0004478312049880878
HARS2	0.0004463458565117507
SHMT1	0.00044520106693531194
OR5M11	0.00044453191056498194
OR56A3	0.0004400552974070795
POLR2G	0.0004375938410557113
MARS2	0.00043682432674554776
SNAP25	0.00043673826208085305
ROBO1	0.00043631483182911317
CCNF	0.00043614861679233544
NEDD9	0.00043591061181067625
GPM6A	0.00042793107569610264
CEMIP	0.0004266575168158912
AFP	0.00041238473099666957
ANLN	0.00040901957268235585
PITX2	0.00040494431855418934
NR4A1	0.00040037755881048627
FOXM1	0.00039397870175860914
GPLD1	0.0003903529556219799
GAS2L3	0.00038996696242641986
PNN	0.0003897879452473752
TNIP1	0.000388502099886659
PDGFA	0.0003858393797537558
POLE2	0.00038435468538382397
PIK3CA	0.0003829067325407496
HIPK2	0.00037652814596741036
ZNF385A	0.000366331606761926
RAD21	0.00036564571139744854
ST20	0.00036182047782556514
LHX5	0.00036151357944308156
JMJD6	0.0003594981905441313
WNT1	0.0003562335064428162
VEGFA	0.00035517360027407857
GPT2	0.0003548125758615335
CDCA2	0.00035419566027552324
TMEM109	0.0003494387087488965
UGT2A3	0.00034510187837530083
RAD51B	0.0003449223768696867
IRS2	0.0003443066512400914
EGFR	0.0003436345585415973
ALDH6A1	0.0003406376635550406
MCCC2	0.00033887492226156483
REL	0.0003360106287475035
PDK1	0.0003328775002367301
FADD	0.0003317500492557574
DRD1	0.00032797512558050134
EPB41L5	0.000326347450562693
APAF1	0.0003243201299134518
CASP8AP2	0.0003191280242820796
MOAP1	0.00031870668314079283
IL12B	0.0003146285710386605
EBF1	0.00031302012340333845
PDC	0.0003098020860385941
EXO1	0.0003097090328741669
OR2A7	0.0003048370821948707
TUBB3	0.0003034650235851677
CLCA4	0.00030103004125990563
RUNX2	0.0002998752859494937
AOC2	0.00029950694136538994
ACADSB	0.00029506666070928234
EMX1	0.0002930529342188438
ASCL1	0.00029242704697747215
COX6A2	0.0002904593274693014
RYR2	0.00029017229439950055
ZNF395	0.0002884001912260667
OR7D2	0.00028787208261977246
SOX1	0.00028273138201636075
GOSR2	0.00028045865981639117
CBS	0.00027912788342021355
INTS8	0.00027899198689761005
FGF9	0.00027874577951027144
VTI1A	0.00027351163394293324
UGT2B28	0.00026723958935878997
MCM4	0.00026208560511750234
LRRC15	0.0002604486032115499
ATOH1	0.00025818812660931414
PPP2R5C	0.0002578336205874836
CTTN	0.0002552567363057857
OR13H1	0.00025014336605438985
CNOT9	0.0002498053800153019
POLR2F	0.0002406335630730454
OR2H2	0.0002363278147975483
PPP1R3C	0.00023393425474677073
CDK1	0.00023201702604858492
RAG1	0.00023158219241472248
MCAM	0.0002308502167445739
OR10A3	0.00023030639836075893
HMGCS1	0.00023016969405381693
CNOT6L	0.00021985331821739178
TCF12	0.00021794357087813492
GUCY2D	0.0002145254642081146
HIST1H4C	0.00021396978131884575
TFRC	0.00021174300349325725
NKX2-5	0.00021147213728326251
VAMP1	0.00021124402341882563
PRKG1	0.00021075067121966356
FLT4	0.0002093399706379214
KLF7	0.00020927452287868982
OGG1	0.00020270049073900208
XRCC2	0.0002026382527976686
CRADD	0.00020036218417717348
FARSA	0.00019998072250003386
OR51B5	0.0001976338541655139
METTL3	0.00019577073741416798
UGT1A4	0.00019357638267953234
PLOD2	0.00018883309782931178
PROX1	0.00018289134297922664
ACOD1	0.0001794053608077802
TLR7	0.00017812434320286767
OR7A5	0.00017644045736324915
GSN	0.00017569319376443748
CSF2	0.00017463379135405915
AKR1D1	0.00017247054225578575
OR2T8	0.00017172416023847353
ESR2	0.0001668638828156075
NT5E	0.00016641003641760052
OR52N2	0.00016621208760365523
CAV3	0.0001610992004611838
FAM162A	0.00014946576863839406
GTF2H3	0.00014846037325175258
BDH2	0.00014648311301315416
OR2C1	0.00014381052006420198
VTI1B	0.00014195106824076238
OR8G5	0.00014022450491896435
DLD	0.00013724316307270023
SOX11	0.00013527510670527666
SLC9A6	0.00013095379544630984
DMGDH	0.0001302342686902552
UGT1A8	0.00012872639091737685
CNGA4	0.0001260521374998249
IL2	0.0001256712900832799
TMC1	0.0001249003382484059
DISC1	0.00011961828143291833
HACD3	0.00011941766217477726
OR6C70	0.00011791636238650614
GAD2	0.00011675485547158954
GALNT15	0.00011484933267801679
DSN1	0.00011392429688501145
ALAS2	0.00011198543767632223
SOX17	0.00011132498033353669
B3GNT6	0.00011069992750694495
AGXT	0.00011060938519471517
CYP17A1	0.00011036994456540322
PMCH	0.00010776307635960232
PCDH9	0.00010740915138701705
ACVRL1	0.00010693410612798397
PTPRO	0.00010611011095146587
CACNA1F	0.00010190102899870952
UGT2B4	0.00010011062232933401
AKR1C4	9.989444926112573e-05
GFAP	9.978339620827381e-05
COX8C	9.888729444180341e-05
OR51E2	9.658031322818063e-05
AL929410.2	9.417015065111943e-05
ADGRA2	9.305599622907564e-05
MZT1	9.257171343349402e-05
OR52N4	8.980271557638332e-05
EGF	8.906687853894986e-05
CACNA1D	8.901561997248031e-05
LRRC17	8.892162207116382e-05
NEK5	8.819047298808294e-05
STRC	8.714437636873893e-05
OR51Q1	8.624372656196834e-05
SARDH	8.583058982231508e-05
OR5AU1	8.580429135002652e-05
ACSM4	8.549554408014827e-05
PML	8.357366049527292e-05
CAMK2A	8.102547807863666e-05
ATP1A1	8.035863561807005e-05
OR52I1	7.876602994150949e-05
OR5P3	7.723710825336183e-05
OR7C1	7.713615307844678e-05
F12	7.701456601880295e-05
CYP19A1	7.611869973307627e-05
GALNT9	7.278205244068353e-05
MYF6	7.246665415557539e-05
PDE1C	7.213029978925061e-05
HOXA5	7.08977640365705e-05
OR6B3	7.024924021073535e-05
DUSP1	6.951376491667987e-05
OR5K2	6.465626716915103e-05
STBD1	6.460836680419478e-05
UGT1A9	6.270637064754176e-05
SLC28A2	6.0965983633555836e-05
PF4	5.951751577594223e-05
OR2B2	5.7236266612996294e-05
OR1Q1	5.6899400511819495e-05
OR6T1	5.520708010957982e-05
ATP2B2	5.517404357361628e-05
TPM3	5.221911188386698e-05
OR1L8	5.0947041164777254e-05
CYP3A4	5.0136480000909695e-05
OR56B4	4.980445514142208e-05
POLR2C	4.9713001945346055e-05
CD80	4.934757111120674e-05
ITGAM	4.860898577691755e-05
POLL	4.525713551274194e-05
OR6A2	4.426426923831446e-05
OR10AD1	4.359082072081413e-05
CACNA1S	4.325733297040688e-05
FGF8	4.122867690002996e-05
MYH6	3.9767818403981276e-05
BORA	3.952294881127715e-05
TATDN3	3.798722792083663e-05
RIPK2	3.5137761263072605e-05
SPI1	3.5000870732297906e-05
OR1K1	3.433851906829574e-05
CYP3A43	3.425661370889086e-05
MCM5	3.3984731796081976e-05
OR10A5	3.3420665286899235e-05
GLS2	3.2543152240894645e-05
CYP21A2	3.2087409423276335e-05
CACNG6	3.173216229625002e-05
OR56A5	3.171163356291438e-05
CYP7A1	3.080497987480293e-05
DBX2	3.0204207707054312e-05
CNGA3	3.0085838584296845e-05
PTP4A3	2.9927759848809033e-05
OR9A4	2.9364823809604964e-05
OR2AE1	2.8620959617100216e-05
OR3A2	2.8601066026090966e-05
OR7E24	2.836887569841722e-05
CACNG7	2.741956836540217e-05
OR10A2	2.7391140080293067e-05
GATA1	2.7184924135487128e-05
DCT	2.5444298946721106e-05
CACNG8	2.543300678208332e-05
OR4C6	2.4629443272518644e-05
KIF1B	2.439589322848189e-05
GALNT4	2.3906780110937357e-05
OR52E8	2.2249794162918377e-05
CACNA2D3	2.166750763691182e-05
UGT1A3	2.0602258045271908e-05
ACSM2A	2.0590558806280218e-05
OR2W3	1.9436886452936227e-05
MYOD1	1.894422438116844e-05
OR2K2	1.847334824232522e-05
OR6S1	1.8228568005107e-05
OR2A4	1.788601693247303e-05
CRP	1.7665345927562994e-05
IL4	1.7004176308958405e-05
GALNTL6	1.6876505254108824e-05
GUCA1C	1.6498822242680488e-05
CLCA1	1.5989844884103853e-05
RUNX1	1.5985530722846818e-05
OR2A42	1.5639145113083432e-05
LOH12CR2	1.5580688387198112e-05
CACNG2	1.509503445825094e-05
COX6CP3	1.4518676021857106e-05
IGF1	1.4372997000759153e-05
ATP1B4	1.3066112436361643e-05
CACNG3	1.2779358335951917e-05
MYLK3	1.2565401896434863e-05
IL13	1.2537115596493051e-05
OR52N1	1.1742739923574422e-05
TENM4	1.1456107611909086e-05
OR14I1	1.1202823029458034e-05
OR10A4	1.1124337537575763e-05
UGT1A5	1.0891052939732328e-05
OR1L3	1.0522356097260527e-05
OR2T10	1.0476783962419117e-05
OR2D2	1.0462187654333965e-05
BMPR2	1.0143821869410702e-05
GALNTL5	9.664500726609223e-06
OR1G1	9.660837335849817e-06
OR11H4	9.5433442469394e-06
POU4F3	9.285351839905194e-06
OR2C3	8.819468521310068e-06
OR1N2	8.390368804053736e-06
LHFPL5	8.29455258214799e-06
OR10G2	8.013799306334627e-06
CACNG5	7.3916888006387144e-06
OR52W1	7.271420463898904e-06
OR13J1	7.098004848709397e-06
DBX1	6.966924020268956e-06
OR2G6	6.82870551701557e-06
FFAR2	6.82273468048013e-06
OR52B2	6.637845943494566e-06
NANOG	6.309315644589587e-06
POLN	5.923561296048675e-06
CARM1	5.788541819853112e-06
SPHKAP	5.4402916802788675e-06
KLKB1	5.388486882866871e-06
OR1J1	5.3755589404612556e-06
OR2L13	5.172695341076327e-06
IL23R	5.130125599546519e-06
OR10Q1	4.493450543062027e-06
OR2B11	4.346579668629105e-06
OR56B1	4.204147218224656e-06
CETN2	4.187394968780376e-06
OR9A2	4.062648146469637e-06
DAO	4.006777182888793e-06
OR1N1	3.830436836254519e-06
OR13D1	3.812545246367575e-06
AGXT2	3.7019038036760073e-06
OR5C1	3.572537078210073e-06
HSD3B2	3.5721619573364604e-06
OR3A3	3.4937355627488412e-06
OR2AG2	3.396511951135987e-06
PAX2	3.3757400720970634e-06
OR1J2	3.370775062936487e-06
OCSTAMP	3.32065072647818e-06
GSX2	2.9590225390307275e-06
OR51I1	2.9553857523477893e-06
OR9G1	2.749944480634156e-06
OR13C5	2.61970248814378e-06
WNT16	2.5875434876027614e-06
OR2AK2	2.455633673063619e-06
CYP11B1	2.3971153684852916e-06
RHAG	2.2480647420952284e-06
OR5B12	2.1925911487397753e-06
OR4K2	2.0074992401309005e-06
OR6C2	1.9838223760175105e-06
OR2L2	1.5141433961455327e-06
OR1F1	1.476854093187053e-06
SOX3	1.3595396718152784e-06
OR1E1	1.331318881986669e-06
PRKACG	1.0945605564629034e-06
ESM1	1.0657568892806746e-06
BMP10	7.300944493081726e-07
OR4N2	7.156620601429106e-07
OR2A1	6.6033055891797e-07
OR52D1	6.50991486648874e-07
OR9Q1	6.470918718475633e-07
UGT2B10	6.343809602563853e-07
OR52E6	5.900528038405941e-07
OR13G1	5.081610158696476e-07
OR1J4	4.998774525476893e-07
OR2T33	4.919046558171214e-07
WNT8A	3.9183202933126107e-07
GML	3.266559186600043e-07
OR52B6	2.6556115798353873e-07
OR6K3	2.2261532020961004e-07
UGT2A1	1.9536431420058063e-07
OR52H1	1.0705654048071152e-07
CYP11B2	1.048803880267781e-07
MYOG	1.9681607338662444e-08
OR4D10	0.0
MYF5	0.0
OR52K2	0.0
OR2L3	0.0
OR1C1	0.0
OR3A1	0.0
