# Supplementary material for: Transformer for Gene Expression Modeling (T-GEM): An Interpretable Deep Learning Model for Gene Expression-Based Phenotype Predictions
Source: Cancers (Basel). 2022 Sep 29;14(19):4763. doi: 10.3390/cancers14194763 (PMC9562172; doi:10.3390/cancers14194763)
Supplement: Supplementary file 1 [file cancers-14-04763-s001.zip › cancers-1924785-supplementary/supplementary/importort gene rank list for all cancers/TCGA-BRCA.rnk]

AZGP1	0.09522633299193713
COX6C	0.06464283779229456
GATA3	0.06091598187432724
LRRC15	0.05455037074822914
KRT8	0.051184796420588374
COMP	0.045320010952224474
STC2	0.04506426775168392
CACNG4	0.04137922460476868
CA12	0.03970062846369336
MMP11	0.0390172974597135
COL10A1	0.03738468772877373
RAB25	0.037159794659938655
LUM	0.03689863495556437
TUBA1A	0.035193650808029636
FOXA1	0.03506845748898238
GALNT6	0.03488259151921957
CXCL10	0.03464160628477315
MMP13	0.03445477417423011
CD24	0.03418309272093303
THBS1	0.03289561338333351
SOX9	0.03280376635145377
SLC9A3R1	0.03270331481060285
AGR2	0.03217322305455865
MAOB	0.030872207026163986
AKAP12	0.030840050353806946
MMP3	0.030818625451207046
SLITRK6	0.030618622059376842
COL3A1	0.029991158379757372
ESR1	0.029515389329905148
HIST1H2AC	0.0294255564379626
KRT14	0.029225366385776348
FAP	0.02914933159607151
CHDH	0.02898372766792773
NPM1	0.02897343386270581
IRX3	0.028861645023512073
CTSK	0.02845443572710606
C6orf62	0.027643425974413022
KRT19	0.02725366489253847
CALML5	0.027106872931270717
B2M	0.026307697496742735
POSTN	0.02613797245559695
TGM2	0.02581664739577453
COL1A1	0.025732586803556664
GLUL	0.025731331923758056
TM4SF1	0.024207351455890248
MDM4	0.023938089546119888
RBBP6	0.023499873311114333
HBB	0.023398744420902094
MXRA5	0.0233579704872229
CAV1	0.023355914065313437
COX7A1	0.023145993473416882
PSME4	0.023048371637038996
PRRX1	0.02295038857226088
IER3	0.02290594206151255
ACKR3	0.022863528845617518
CALM3	0.022654532095227744
CDC42	0.022468495877809157
MYC	0.021336142021297633
HSD17B10	0.02130863781659358
MYB	0.021241169016721934
AKR1B1	0.021114452032653355
HMGB3	0.020751304052076303
SSRP1	0.020620374889340924
KIF5B	0.020070605449021228
YBX1	0.019846230067170956
NUCKS1	0.019533064289903493
PLK3	0.019303976390607738
PROM1	0.019288525531757927
ADK	0.019229643463231604
GINS2	0.019226654272519416
HIST2H2BE	0.01914466214768709
GALNT12	0.01885023740949484
MMP7	0.018414984466300736
ST3GAL1	0.018412738321697715
BGN	0.018393531089291364
CYP7B1	0.01835221139261193
FARSB	0.01831766761447993
TUBB4B	0.01801031763250569
ANXA5	0.017792464865932407
PDPN	0.017663639564899972
ACADS	0.017528209623276454
COL11A1	0.017517010795299267
TAGLN	0.01738130772394014
MAOA	0.016780136847687366
TGFB1I1	0.016611245161740028
BAK1	0.016491331769409673
ENO2	0.016422227986216308
TIMP3	0.016222523996541432
SDC4	0.01600196502932744
BATF	0.015982044266064147
VIM	0.01588189797108241
CEBPB	0.015749268223010763
PDGFB	0.015456204171125316
NINJ1	0.01543072705788587
CD34	0.01531382333179328
MESP2	0.015077832915200394
TNFRSF21	0.015074837217626648
ERBB4	0.01504623004339219
ADGRA2	0.01482765596542023
ANLN	0.014802355035548895
ENG	0.014754961251550337
H2AFZ	0.014725432533061899
MMP9	0.014671957352243161
ASPN	0.014667726921686188
GPSM2	0.014637276816204327
SPP1	0.014538605460627492
VCAN	0.014529299981756618
CD40	0.014506846389779117
SPOCK1	0.014460687041064346
ASF1B	0.014369447565626197
EPCAM	0.014314249067410832
SNAP47	0.014122284555132935
COX4I2	0.013867895414404963
OVOL2	0.013830960153918461
GNAS	0.013732081705213044
SDCBP	0.013559769538742491
COL5A2	0.013438677213953157
TOX3	0.013423503022284232
IRAK2	0.013410486585475098
XRCC1	0.013193321902642337
MUC1	0.013181936337046556
MSN	0.013171769590809887
APEX2	0.013132515632430487
CAMK2N1	0.013061431997204321
MALAT1	0.012969012254679047
COX7A2	0.012928874688434342
VLDLR	0.012886481340155848
RFC4	0.01286591519818891
LRIG1	0.012852735580063588
SLC25A5	0.01283309275711334
ADAM12	0.012784274328941086
TFPI	0.01276999378919972
ENOPH1	0.012762044607220793
EMP1	0.012724529367446825
PFKP	0.01264566290708373
PDHB	0.012637227683141974
TMEM45A	0.012554786164313271
ALDH7A1	0.012401613148232713
AXL	0.012399990605744142
PSEN1	0.012259987267644485
CCL2	0.012215547164661588
CTSB	0.01219943358937812
MFAP5	0.012191476625000072
RASGRP1	0.01209692426210153
CAMK2D	0.012031087569851334
TNFAIP6	0.012024357595645404
HACD3	0.011931987969014634
RAD51B	0.011866136302321964
GALNT7	0.01184959895817576
EFNA1	0.011845080834454829
TPBG	0.011800149901793443
COX8A	0.011772968372549097
LAMB2	0.011733997840550424
GALNT10	0.011700109862601931
CCND1	0.01169564501669548
NDRG1	0.01163633870520416
SNN	0.011580451258448698
DLGAP5	0.011336087332908768
HILPDA	0.011284160276461046
NFIB	0.011229392855288471
DDB1	0.011220190042469198
SNAI1	0.011199862873496953
PPARG	0.011194630542734636
ECHS1	0.011184111735644195
CYP1B1	0.011028702392654119
SCRIB	0.010901430166071993
CKS1B	0.010741734891709827
EXO1	0.01073589836461708
MAP2K1	0.010609571509839218
NFATC4	0.010572990114489735
TXNIP	0.010569689172560374
C1QB	0.01050209137147126
SOX17	0.01049089277209639
CDIP1	0.010479394102875713
RAD23B	0.010476720885090288
CYBA	0.010460546279524705
CXCL2	0.010353191085777052
SOX18	0.010350138024265492
GSC	0.010281761408730649
RGS16	0.01023495885164898
MACC1	0.010233910291523532
CD55	0.010230855871645062
ITGA6	0.01022124350227802
ADM	0.010200409808033635
KITLG	0.010173729409514111
RIF1	0.010156593490269476
CHAF1B	0.010060143930058957
SOX4	0.010057176595835009
LMNA	0.010028592549111431
PSAT1	0.010017902832243778
SLC12A2	0.010014003819455617
FN1	0.009950003100083281
CNOT10	0.00994167937450925
PTPRG	0.009914231299256856
NCAPD2	0.009795511723269403
SEPHS2	0.009791742403010836
CD44	0.009773152127524165
PPAT	0.009764278990265536
CDKN1B	0.009761287285728079
GUCY1A1	0.009625518846871002
CTGF	0.00960644955770643
BTG2	0.009329689972399309
SET	0.009274918105017783
POLR2H	0.009214061292123274
ACSM3	0.00917473551942878
EMX2	0.009153957169179543
PLPP3	0.009133856215956396
CD74	0.009133550337168722
EDNRA	0.00911582240482667
VAMP8	0.009092450484837825
CCL19	0.009076988236522879
TK1	0.009065707451354243
BAX	0.009031264420646251
SLC1A2	0.008998263922189964
IGFBP2	0.008921865971374874
CCL8	0.0088884756459639
STX16	0.008838472814862771
POLB	0.008814126799963153
PRKDC	0.008751588632022798
UBA52	0.008711797665108694
ACAA1	0.008665414975690297
ATP1B3	0.008652526884639042
PABPC1	0.008634715410240346
APEX1	0.008631935086132818
PRMT1	0.008624309356505367
CDCA5	0.008602926151829553
HK1	0.008592338280997201
LAMB1	0.008518487569690814
AXIN2	0.008510449820929791
ALDH1A3	0.008469550378133624
VAV2	0.008460462992745783
TPM1	0.00842117268886404
DNMT3A	0.008417949807991596
LITAF	0.008343374620286616
IVD	0.008321462937234892
SLC4A7	0.008193986988058299
CREB1	0.008159861628161737
CCNB2	0.00814189608357244
KPNA2	0.008141203845345994
CA2	0.008100146772821188
THY1	0.008076433708972113
MCM7	0.00801481016424905
GDPD5	0.007983119107830443
RBM6	0.007980342951401027
GREM1	0.00793738035808288
TP73	0.007933756599053281
EDNRB	0.007931786561901893
RRM2	0.007926525986701074
ENC1	0.00792009371590126
CDH2	0.007902117699667397
CENPE	0.007899485117768584
PLS3	0.007889051728954646
ACAT1	0.007881393063192403
HPSE	0.00787559432489738
STAT3	0.007869837871158237
NTHL1	0.00784420793285489
SNAP29	0.007842802122093089
MMP2	0.007791355279286109
POLD1	0.007777423802765934
PIF1	0.007737289286330517
MYH9	0.007732280204884335
FBLIM1	0.007710302410685787
DRAM1	0.007707694428964046
LYAR	0.007642081585229715
SDC1	0.007619433316599532
OLR1	0.007590369787184377
COX6A1	0.0075724938285577845
TGFBI	0.007567958954428956
TPI1	0.007566281215653529
OPHN1	0.007548397914314201
CDCA2	0.007526252004057261
SHC1	0.007524284210056462
INHBA	0.007492314002338428
LYZ	0.007461602680706212
MCM5	0.007451887501025542
KDM1A	0.007424441734200326
XRCC6	0.007404973168251197
SNAP23	0.007390085321600986
RBPMS	0.007349612450174711
F12	0.007342349999176398
HMGCS1	0.007340836077190596
NEK11	0.007308722983690222
NR4A2	0.007283623987043616
NID2	0.007263510990262672
PLIN2	0.007229064680166263
ICAM1	0.00722665610774169
KIF22	0.0071978059294311916
KAT5	0.007195666433977811
CALM2	0.0071726966959259975
PCOLCE	0.00716480175811668
CLIC5	0.007126410645188139
BCAT1	0.007122189358586824
DBT	0.007106020737790667
F3	0.007103458651897067
EEF1A1	0.00709759705945528
NFIL3	0.007086073153303151
SRSF3	0.007083747327284925
STMN1	0.007075089321709199
HDAC2	0.007055414581014361
CNOT8	0.007039205211549403
EGLN3	0.007026390498638155
ITGBL1	0.007025185947331151
BCAP31	0.007019407530273007
CASP4	0.0070026156630057165
RANGAP1	0.006978819848872272
SOD1	0.006957221905457114
NR4A1	0.006953856165992234
SEMA7A	0.006946815603118
NUMBL	0.00693544576753067
PMAIP1	0.006902995765408728
KIFC1	0.006892596519533289
CCND2	0.006863487742920124
AOC3	0.006853999733238155
JAG1	0.006822635441767182
RAD51AP1	0.006794394044079299
BCL3	0.006786076661163482
POLD2	0.006767721677506954
CXCL11	0.006767353044561112
NEDD9	0.006746665372003279
TENM4	0.00672969397129631
COL5A1	0.006728206771112269
RUNX1	0.006646875092029854
TMPRSS4	0.006618845103288118
MET	0.006592234692617027
BMI1	0.006588747634360414
NTRK2	0.00658098550069902
GAS1	0.0065760013261687966
PSCA	0.006559529865751146
DPP4	0.006537667820509404
ACADSB	0.006527249621911944
MEF2A	0.006512399340893261
HOPX	0.006503651462930123
TGFB2	0.006491256332204914
HNRNPU	0.0064890637521661165
HMOX1	0.006465674229860527
ATP2B1	0.006458427411217488
BHLHE40	0.006451392992961033
NDC80	0.006434217498795826
TNIP2	0.006433667676257245
FGFR1	0.006409549994309166
CCNO	0.006408107061052507
WWTR1	0.006377982417041485
FOXP1	0.006318601334157161
MAML1	0.006303594121142425
ATP1A1	0.006294290766297571
STAT5B	0.006234355123107546
WNT5B	0.006231479586270392
TPM4	0.006194962710297761
CEACAM1	0.006168245873237447
CTC1	0.006154124061869582
SERPINE1	0.0061489608897481824
PTK7	0.00614353174620926
DOCK7	0.006137179143070345
UBE2N	0.00612101994198889
GATA6	0.006112953598283173
PRKD1	0.006064802560796095
LOXL2	0.006064797466016826
DDIT4	0.006061817571343314
FBXO27	0.0060426866742973075
ATF4	0.006041440792976512
DAPK3	0.006035954135115638
PTX3	0.006035617287567142
JUNB	0.00601836220902411
NUPR1	0.00597568975098066
QPCTL	0.005972399387732274
COL6A3	0.0059500878681115746
TAOK3	0.00593619849654387
NFKB2	0.005923512699118286
CX3CL1	0.005920850057877153
KIF14	0.005915294107862527
VARS2	0.005888545037291048
STX18	0.0058855178843227095
STK3	0.005870771454981086
CDH11	0.005866716118112708
ECT2	0.0058604929856749975
ETV1	0.005858330625840325
DNAJA1	0.005853329043322676
PYCARD	0.0058513341824875395
C1GALT1C1	0.005849676073024846
AGER	0.005848119700196538
GALNT17	0.0058304840510017735
MLLT11	0.00582672440557603
CHD7	0.005825140737665516
HSD17B4	0.005815707882454784
FABP7	0.005730811595149884
PTGS2	0.005707306596806064
PDHA1	0.005704243270543294
SPHK1	0.005673109161504581
CNOT11	0.00564191501235313
ID1	0.005641544173923289
KIF11	0.005640512440612572
HIC1	0.00563903810700387
FERMT1	0.005581863213289426
ODC1	0.005565578900811785
TIMP1	0.00555716678544696
EGR3	0.0055525322497944705
NEK2	0.005551408382680959
KIF23	0.005542896311833813
EARS2	0.005522657806647015
RNF213	0.0055195601748605485
IFI16	0.005506752551215312
VEGFD	0.005501847600978943
FBN1	0.0054605716735793945
DAB2	0.005444968474816539
FGF18	0.00544350964919209
TCF4	0.005440851449010163
THRA	0.005440076678506706
UBR7	0.005431850457914948
DSCC1	0.005363378037517524
TNFSF9	0.0053440013063026336
FANCF	0.005333136002048344
PLAU	0.005320951911133673
ATP2A2	0.00530266761700008
ASNS	0.005264495605065895
POLR2K	0.005260223641434232
CXCL12	0.005254585122731455
CIB1	0.005241203487535953
IGFBP3	0.005218130868610757
ITGA3	0.005192117937436468
UQCRH	0.005180242796452741
TP53	0.005167252896474653
MKI67	0.005105976242046872
PIK3R1	0.0050910321296876344
JUN	0.005085608825655849
FUT4	0.005083683520570658
CALM1	0.005078096780611818
UBE2T	0.005069873645287344
SAT1	0.00506625789115365
ALDH1A1	0.0050501989801744595
HLX	0.005049515400725385
HMGCL	0.005046341708894796
STX7	0.005038376189968338
ERCC3	0.0050335077692333155
KDM6B	0.005032350947978392
GALNT3	0.005019218146424876
CDCA8	0.005017554075963263
PTTG1	0.005017534745278474
NELL2	0.005016136728742388
SMUG1	0.005001846243906361
CCNE2	0.004991821169028067
ATG5	0.004969935285606756
HNRNPL	0.004964829846553707
STC1	0.004960578050861509
ST6GALNAC1	0.0049519859263355654
CA9	0.004935381831718267
PARVA	0.004919304904157473
CCR2	0.004897336863749147
SHMT1	0.004891644811015291
SERPINH1	0.004872922718641458
GCNT1	0.004871877217496213
VEGFA	0.0048667747983736475
FOSL1	0.00486577660217398
TP63	0.00484449793376513
RGS4	0.00481573089517861
NDUFB7	0.004813342534838569
KLF6	0.0048103815048414315
CNOT7	0.004810149880129643
BRCA1	0.004809235844331789
MST1R	0.0048037613286618245
HARS2	0.004803280511970129
CACNG1	0.004803125827113906
DUSP1	0.004786642881039984
REV1	0.004782614903034732
ACADM	0.004757118875580459
DAB2IP	0.004739113082900386
IGFBP4	0.004737203596483167
COMT	0.004726471912500532
NRARP	0.004709429114670758
PROX1	0.00466987337822381
HNRNPM	0.004667693029108626
COL1A2	0.00465111208071732
ALDH6A1	0.004647160400888278
MED1	0.004641371942989823
ID2	0.004626053500990451
CNOT4	0.004621162640445909
CYC1	0.00461304373961114
DLL4	0.004605919840469324
NAMPT	0.00459747583476557
AURKA	0.004590161382574637
CENPW	0.004582089072857314
CHAF1A	0.0045561158500779615
CYTIP	0.004550766524051374
DDO	0.004549842333796486
AQP5	0.00454327295742468
HSD11B1	0.004536084119423727
WNT2	0.0045348040706739805
ALDH1B1	0.004532104028225213
GCH1	0.004529020157732409
B4GALT1	0.004511586017463387
UBB	0.0045107296542504
ASPM	0.004461534484198547
RAD52	0.004382581970426219
GTF2H4	0.0043651470637657164
MUTYH	0.004364163109976203
PTGER4	0.004362697375976515
CXCL5	0.004350918836513325
CCNA2	0.004342614991525687
ETS2	0.004341032480221377
H19	0.004337542768275945
FGFR2	0.00431992164225289
SOX11	0.004310257339097436
TP53BP1	0.004293758639622051
ITGB1	0.004262226939515092
PRIM1	0.00425239225241469
BRCC3	0.004249396325975839
TP53BP2	0.004240424111048267
FNBP1	0.004201303453702289
DDX5	0.004184546725330581
MTOR	0.0041831749120452896
TNFRSF1B	0.004169525442990777
DEDD2	0.004168384817026575
CYP26B1	0.004165444156823977
MME	0.0041651412546765045
OGG1	0.004164577858347509
REV3L	0.004148486385054724
HMGB2	0.004142467215991564
STX5	0.0040942272735914964
POU5F1	0.004074404516047162
IL4R	0.004070038013581974
AUH	0.004068509106164612
VEGFC	0.004066692540506147
EGFR	0.004053371444895529
PROS1	0.004050643979734061
TNNC1	0.004041260162543422
GPX2	0.0040368803478544844
CCL18	0.004032951482907426
MARCKS	0.004002058558611462
KIT	0.003999067773998909
EHHADH	0.003989641292401936
GLYCTK	0.0039634684063663715
HHEX	0.0039612793405308195
H3F3B	0.00393916332200256
CCNG2	0.003938355475014793
CXCL1	0.003936029950161845
LDHA	0.003932696827885369
UQCRC1	0.003926373618940997
RPS3	0.003923965014062617
RFC3	0.0039229983078724615
TNFSF10	0.003916065750592236
HK2	0.0038844858013601094
MELK	0.0038832519764660216
GOSR1	0.0038819563033372965
TUBB	0.003844099184699082
HADHA	0.0038217258379535566
HMGB1	0.003795130145441411
PRR11	0.0037913728568671535
GALNT15	0.003773217124613775
PCCB	0.0037722768164373814
P4HA1	0.0037654440376337474
POLR2J	0.0037602702142445835
BCAT2	0.0037426234636444154
SPARC	0.0037239129183956926
GNMT	0.003713537700276644
ARRB2	0.003705777799098329
ZEB2	0.0036893230055116406
PSMD14	0.0036890197919050914
OLFM1	0.0036867084826484636
CDK6	0.0036858744538683045
MCM3	0.003659695144601109
HIBADH	0.003658165334696823
GOT1	0.0036386606622727012
IGF1R	0.0036284505228992296
BCL2L2	0.0036246156021000086
CCNH	0.0036138783563988814
NRIP1	0.003583484159818458
GADD45A	0.003582679719482937
FAM162A	0.0035796674334632457
BMP6	0.0035678074998820013
DTYMK	0.003567731743037327
CASP9	0.003563427447496175
SEC22B	0.0035607625857833895
GRPEL1	0.0035436380219097036
GLDC	0.003536474209782882
LIF	0.0035143796429018036
XRCC3	0.0035070239029655775
TNFAIP2	0.0035002432996154307
UHRF1	0.0034615563297987206
RFC1	0.003453529436365729
HSD17B7	0.0034409580935113823
UQCR10	0.003434581210549991
TP53I3	0.0034329578060042303
SHOX2	0.0034239735792592207
FSTL1	0.003414989933981407
RPA1	0.003414489085205561
CNOT1	0.003410629341811649
PPFIBP1	0.003410066091290848
PRKCI	0.00340365086687157
GTF2H5	0.003403594679697443
YKT6	0.0034016488445830126
STX3	0.003396511670160296
NR3C1	0.0033962799493849447
PGM1	0.0033945056613108857
BRCA2	0.003345946291532956
EOMES	0.003336122092037802
PFKFB3	0.003330821277295421
ACAD8	0.003306413792064049
CDCA7L	0.003290917139619187
SRD5A3	0.003285769481678352
TDP1	0.003276571433916163
SLC9A1	0.00327052621316651
AKIRIN2	0.0032631878574585953
SIRT1	0.0032509386033100955
KDM3A	0.003244164583040055
MMP1	0.0032336120740268084
CD38	0.003232189692792688
TPSB2	0.003231306532298925
TNF	0.0032291488109033382
CNOT2	0.003222492910638166
EZR	0.0032213621775426123
PTPRS	0.003216310154691538
CACNA2D1	0.0031981654177232113
RELA	0.003180631254396971
IL1R1	0.003174417060097508
TPM2	0.003169466347522725
NARS2	0.003167426526266413
SMAD2	0.003167226041870566
FOXC2	0.003160356724595886
RBM38	0.00315204261438743
ZWINT	0.0031427768404032426
SRF	0.003132857941481076
VRK1	0.0031210763909475508
MBD4	0.0031180716777406943
GTF2H1	0.003115082605864909
SDS	0.0031116279729745374
SAP30	0.003107284318947741
VCAM1	0.0031017193536647452
HIBCH	0.0030952540058220538
DTL	0.003092461749934644
ACAA2	0.003091061567107391
OR2B6	0.0030900865836202946
KLHL24	0.0030744997397096946
ALKBH2	0.0030724605887419514
TNFAIP8L1	0.0030720609614594556
NUAK1	0.003069075648599199
ATR	0.003064591953890176
RNF144B	0.003064429141799647
ABAT	0.003062687425874222
RNF43	0.0030623623314205055
TNFRSF12A	0.0030600246700767967
HNRNPDL	0.0030548835536448873
PRKG2	0.0030498079600368073
COL6A2	0.0030484805917414663
TSPAN31	0.0030472964291001197
CDC6	0.0030466297458840385
HSD11B2	0.003038816275613858
SMAD4	0.0030364635530536425
ATP1B1	0.0030314306787667905
ERBB3	0.0030279459967795385
BMP2	0.003025179970893113
FANCC	0.003015909317633242
TNKS1BP1	0.0030079263390612207
HTRA1	0.0029962467890116166
SNAI2	0.002991754997583673
NCAM1	0.002979619768651113
CEACAM5	0.002979438952999768
HMGA1	0.0029794139217366646
NR2F1	0.00297856133454479
CDKN1A	0.0029718363762256546
LAMC2	0.0029714693795177107
AEN	0.002970382502254203
PPP1R13B	0.0029501207554642867
AQP1	0.002939423054923233
UQCRB	0.002937463465613097
UQCRQ	0.0029320964384244048
STMN2	0.0029252060761715587
CBX5	0.002918105397048894
TDG	0.0029085957864056094
GLIPR1	0.0029075377145182553
RARS2	0.0029005371747210257
SNW1	0.0028868660034707468
MRE11	0.0028863562351369126
STAT1	0.0028726860587652684
WRN	0.002872316217319937
TRIP10	0.002868967585641065
SPI1	0.0028498070810856957
NCKAP1L	0.0028429160024779896
NOTCH1	0.002836697597183829
DARS2	0.002831736470765101
COPZ2	0.0028258596826589467
TNC	0.0028232565598911353
CITED2	0.0028153782782547308
ERBB2	0.0028020407267931053
MMP14	0.002787953460317904
PTHLH	0.0027853105182873705
RAMP2	0.0027764349744227685
MOAP1	0.002771807538626782
CLEC4A	0.00276439118187432
PPP1R15A	0.002758406974801687
ANGPTL4	0.0027566344592041474
L2HGDH	0.0027515069382042915
MCM6	0.0027450967925641205
RAD21	0.0027251481716034837
SEMA5A	0.002720185829502431
ALDH3A2	0.0027185351076130133
BRAF	0.0027182084367662505
ING4	0.0027171450742906078
LOX	0.0027002533761284805
KRAS	0.002693389822248202
STX2	0.002680978833346198
GCAT	0.0026668971933360803
PSTK	0.002666161406500087
USP1	0.0026579538261511347
IDH1	0.0026476185922225076
CYR61	0.002646172845252315
GCLM	0.0026191313064751207
LGALS3	0.002608811866540991
RGMB	0.0026057810184642208
HADH	0.0025993300075293655
OR51E1	0.002590981507728571
ANXA2	0.002574986107001805
PIK3CA	0.002572747331675959
IL11	0.0025709531986110212
ECM1	0.0025636416736762708
COX7C	0.0025597822285117295
BABAM2	0.0025556275750289676
BABAM1	0.002552669189863301
ASS1	0.002540018309295319
CNOT9	0.002538167419673139
E2F7	0.0025353109108295973
FARS2	0.0025349767404093558
GALNT16	0.002523401679140825
CETN2	0.0025229645787847145
COX7A2L	0.002519609307094969
EGR1	0.002514356596641303
CLIC1	0.002508882525423149
CAPG	0.0025063013504008362
UQCRHL	0.0025028899030510683
POLA2	0.002502271374208021
B4GALT5	0.0025016309421110124
FAM84A	0.002499912217383919
GATA2	0.0024937996827675752
NFATC2	0.002492288419350184
HADHB	0.002487799367675383
CDCA7	0.0024871744984709503
ASL	0.00248200525058241
ANGPT2	0.0024715618052487663
MBOAT1	0.0024640026212324443
SYF2	0.0024410759081500656
CCL3	0.0024277588606350293
CBX1	0.002418988004195462
COX6B1	0.0024126841711217335
RFC5	0.0024034652483088774
OLFM4	0.0024024100958711797
USE1	0.0023947070838859384
RRM2B	0.0023917216351989003
CASP2	0.0023821266137184316
PCNA	0.002372986205435666
CSE1L	0.0023713245405462555
CCL20	0.002369181892045013
GLUD2	0.0023623720485678483
AKR1C3	0.002361412419693459
OLFML2B	0.0023479904105188822
OPTN	0.002346775328975123
MYL9	0.0023258921064374686
SEMA4A	0.002323908753210105
ATP1A2	0.0023199569740753635
ACVR1	0.002316947466712152
PTP4A3	0.002313977410065708
POLN	0.0022654654488456476
F2RL1	0.0022636636394741433
COX4I1	0.0022618335303036087
XAB2	0.002261010043587533
MCM4	0.00225587595738215
FXR1	0.0022537255005097073
CDC25B	0.0022488222965602257
GALNT18	0.0022464506256402
LARS2	0.002242953734135766
C1GALT1	0.0022376293195176603
STK4	0.002231475136523813
WNT11	0.002216651853343322
EDN1	0.0022104895167460825
ALOX5	0.002207384694519935
SRC	0.002201207507852391
TXNDC9	0.0021907942147232078
L1CAM	0.0021802072464265922
ORC6	0.0021784583032914587
SELE	0.0021739285515064307
MRPS18B	0.0021638076255565243
MTA1	0.0021481967697451424
ACSM1	0.002145863202185778
LIG4	0.0021457135714656977
INSM1	0.0021421135387228916
EPHB2	0.00214196755062781
MCAM	0.0021405833049939886
TSPAN6	0.0021280289711270942
STX11	0.0021254723649651265
CALML3	0.0021140800997004475
TMEM109	0.0021018002002711686
BORA	0.002095033987141892
BNIP3L	0.002072469127109138
MCEE	0.0020603616848422707
TRA2A	0.0020579337710712633
IL23A	0.0020526443689199195
LAMC1	0.002040316110346974
DEPDC1B	0.00203946452817271
RAB42	0.0020378142583639637
SLC2A1	0.0020279584394745057
SNAP25	0.0019971235315397345
CALD1	0.001993542399990225
RGCC	0.0019919856463967004
GPC3	0.001988117735476101
PKM	0.0019858948755599555
FANCI	0.0019849578718885734
AEBP1	0.0019599332013969673
ILK	0.0019589573070544117
AIFM1	0.0019558645267785412
SHISA5	0.0019426344425426075
BMPR2	0.0019410897924456558
TNFRSF4	0.0019387506229424046
COX6B2	0.0019385712190705426
STX10	0.0019270649526223573
IARS2	0.0019268481760249378
KIF2C	0.0019178246393032445
CTSL	0.00191319314436923
SMC4	0.0019129739289449018
FLT1	0.0019128454088242583
CDCP1	0.001912457833449108
ANG	0.0019083058031771427
GAMT	0.0019013367673170573
EPHB4	0.0018976869540686797
CXCL8	0.0018966346010432663
TFDP1	0.001896095979968159
ATP5PB	0.0018935828668841296
CXCL13	0.0018888994331301523
RHOC	0.0018885262955725983
ATF3	0.00188782860565699
S100A8	0.0018868690261206176
FARSA	0.0018864262772246721
ADORA2B	0.0018828408252066723
STX19	0.0018826582509383534
S100A4	0.001875445850884027
CCNF	0.0018741745041412202
TROAP	0.0018728729524343968
TSNARE1	0.0018679540924191637
CAD	0.0018647579154480506
HAS2	0.001857430464628492
SMOC2	0.0018536048564013572
PIPOX	0.001848215264194274
CTNND1	0.0018374309327121123
SERPINB2	0.0018317386674228334
ADA	0.0018245515761608083
ANGPT1	0.0018237352086850338
ITGA5	0.0018161593981643623
NFAT5	0.001815715589376327
FSCN1	0.0018082376987157787
MAP2K3	0.001807767866193427
THBS2	0.0017953296654495176
PGF	0.001788727157904058
CD200	0.0017854677837632344
E2F1	0.0017843956020038242
ABCG2	0.0017684997441317892
UQCRC2	0.0017602068265999012
CLCA2	0.0017570314712949946
ABL1	0.0017555355537162384
PTPRC	0.0017432770291917806
UQCR11	0.0017390923453973325
WNT5A	0.0017372412968895148
IKZF1	0.0017349680645529775
CTTN	0.00173335788931927
BLOC1S6	0.001733346706709486
LEF1	0.0017274713239844367
SULT2B1	0.0017252188342241975
MND1	0.0017234473256920843
ANP32E	0.0017183525916066695
POLR2I	0.0017140140467205947
BID	0.001711808980350096
ASPA	0.0017104617397818306
WDR76	0.0017101784774562943
CXCR4	0.001708277217821614
HMGCS2	0.0017053416268203118
UGT2B15	0.0017046213892827902
HIF1A	0.0016941067938128732
DDR2	0.001693461702691358
RNF168	0.0016933394881716891
DENND5A	0.0016895190489820441
GAD1	0.0016870336577980707
TSPAN2	0.001686230147977603
MPG	0.0016861185069994632
PDGFRB	0.001682401713096255
TLR2	0.0016723250268563272
KLK10	0.0016668445306159594
ID4	0.0016628322992032422
SORT1	0.0016623767372542593
CORO1C	0.001662315154610299
AFMID	0.0016604783417896714
POLR2E	0.0016539744325109677
POLH	0.0016423466052743097
TARS2	0.001639514906736098
ATP1A4	0.001637131041936027
OSMR	0.0016300746296823475
GFPT1	0.0016228746242890782
CNOT3	0.0016177317934974896
VNN1	0.0016173367752841266
RPS27A	0.0016134225822534978
IL20	0.0016115648850009733
HEY2	0.0016110808589901054
DNM1L	0.00160748344803009
XRCC4	0.0015970729787189461
ZNF335	0.0015915841918814977
TEK	0.0015914986144427987
GALNT1	0.0015902915802311786
CKS2	0.0015839408025125038
GOT2	0.001579439830429021
UNG	0.0015766014371877233
POLR2D	0.001575163022723514
BCL2	0.001574420086146078
BOK	0.0015725444379008045
DLD	0.0015705991881816534
ANPEP	0.0015686929900599782
TYMS	0.0015686742678640458
CACNA2D4	0.0015654473114207516
OR51E2	0.0015622611943515376
FZD3	0.0015558311767125523
KLF7	0.0015548020763615918
PTMA	0.00155118699800303
LIG3	0.001535904605419791
TCF7L2	0.0015281742441975701
CRHBP	0.0015186106207012106
MEF2C	0.0015108336926959762
BCL11B	0.001508711946905442
APC	0.001506504304014702
AREG	0.0015038265171047984
BMPR1A	0.0014978121142058668
BMPER	0.0014909414871647183
BUB1B	0.0014849361494857286
TOP2A	0.0014840756950084718
HSD17B6	0.0014794841968550345
CACNB3	0.0014794492068526386
FANCE	0.0014743751613282778
H2AFX	0.0014614158594179678
PLK4	0.0014534648762674922
UGT2B11	0.0014534598296851576
UBE2V2	0.0014497248564810047
CASP8	0.0014453570074043202
PLAGL1	0.0014422156579562233
VTI1B	0.0014365972923076572
XRCC5	0.0014356828047841818
APOPT1	0.0014317123337195508
ERCC2	0.0014198255799029987
CPS1	0.0014197488979924425
HSD17B12	0.0014195188213910605
FLT3LG	0.0014176788349496527
COX7B	0.0014019195672119657
FBLN5	0.001395061199909876
MCCC2	0.001394816732377462
FBLN2	0.0013935625600432625
PDGFA	0.0013830767650434847
FANCD2	0.001380763862940928
CKAP5	0.0013773839328847545
LATS2	0.0013681607872415816
SARS2	0.001365358406144543
PLOD2	0.0013587007731031718
RUNX2	0.0013586206062648348
XPC	0.001356958143529974
BCL2L11	0.0013456862898740536
NFKB1	0.0013444850766796861
IRF4	0.0013398591102961712
MNAT1	0.001334994889238931
GALNT11	0.0013322119286063663
CKAP2L	0.0013308560688025867
ZBTB8A	0.0013275327780610392
RALY	0.0013246780645711834
ATP1B2	0.0013246249553369644
NUF2	0.0013176724308854846
RELB	0.0013138541028248876
NTRK1	0.0013108560753696812
YARS2	0.0013085089223745234
ESM1	0.0013083847141288332
DNER	0.0013041760513746701
SAV1	0.0013009028697312777
RACGAP1	0.0012991398427262177
NKAP	0.0012989817974558087
COX5B	0.001292566209588013
GATM	0.0012878576729813437
RGS1	0.0012802404136319184
CYP11A1	0.0012749213192095115
DSN1	0.001262462769630769
SELP	0.0012609934527211806
CSF1	0.0012604974102284911
PTPN11	0.0012596886007726783
ALDH4A1	0.0012538244557277415
ACTC1	0.0012507906803524101
OXCT1	0.0012489880762899443
FANCM	0.001248545826572176
FOS	0.001248167696185693
PSPH	0.0012475546222061936
CDC20	0.0012465294421760273
EBI3	0.0012461327431546397
FLT4	0.0012459081971228849
XPA	0.0012458698893734982
FLOT2	0.0012444527736987904
CD86	0.001241343592300002
BCL10	0.0012400745155654422
CCR7	0.0012399859475079559
CAMK2B	0.0012308133999811197
SHMT2	0.0012279246044565864
DISC1	0.0012189587818789668
HNRNPH1	0.0012167130764073762
PCCA	0.0012066417048544362
MAPK3	0.0012048297446136701
CARM1	0.0011993132727654101
MTFMT	0.0011982428015191728
RAD9A	0.001197677697732367
BDH1	0.0011948239893331172
ALDOC	0.0011922614430870818
AKR1C2	0.0011909703647415785
RAC1	0.0011899466291777803
TNIP1	0.001186260884019056
MXI1	0.0011858442299536667
TACC3	0.0011836560013066151
RPA2	0.0011818516277533006
TWIST1	0.0011797731284704468
GALNT13	0.0011776934776458574
CACNA2D2	0.0011769853307022063
FADD	0.0011750506509593161
ZWILCH	0.001161605850224733
GLS	0.001157964488372988
CCL4	0.001154315551919462
CCNE1	0.0011513456788707652
CXCR2	0.0011492249696783072
PFKFB4	0.001148713734507283
HIPK2	0.0011428603298540927
DDIT3	0.0011423180008836456
FANCG	0.0011382432914404058
RIPK3	0.0011375655726924589
TGFBR2	0.0011366440436145224
KDR	0.00112772327207164
DYRK2	0.0011271041574668018
GALNT2	0.001126981346462787
MAPK14	0.0011248810767935495
TMEM100	0.0011248145132301166
PPP2R5C	0.0011133279916544705
POLD3	0.0011099582072078382
DCSTAMP	0.0011014176777203834
ITGB3	0.0011009680457901815
CNOT6	0.001099807191157011
HIST1H2BK	0.001095435598068643
PTPRZ1	0.0010947398179400965
NRP1	0.0010938154072238904
TLR7	0.001092352907182451
BET1	0.0010888225322737712
TUBB3	0.0010879650185554083
NFIA	0.001087436944483381
ACVRL1	0.0010842849185970246
TLR4	0.0010816834706592145
IL4I1	0.001079279689541067
ZBTB10	0.0010770447539083126
FOXN3	0.0010689891461640806
CRISPLD2	0.0010628695993611958
PPFIA4	0.0010627741880249516
E2F4	0.0010596483653117215
EGLN1	0.0010552574838320315
CCBE1	0.0010491803416270513
PPP2R1B	0.0010486549926701173
TUBG1	0.0010453430959227613
UBC	0.0010441931848296894
EPAS1	0.0010440780289653275
CDK2	0.0010400461743511693
ACY3	0.001037562934698571
CD40LG	0.0010316287265215813
HIST1H4C	0.0010258431167029687
INTS8	0.0010256466160278087
LBR	0.0010255205861970556
CD6	0.0010218878115688837
PNN	0.0010160037996717465
CCL23	0.0010141747648933913
PTK2B	0.0010046069818818262
TIPIN	0.0010025887265426867
PRC1	0.0010001302247583618
ABRAXAS1	0.000999568695799799
BCKDHA	0.0009957940237814132
BAZ2B	0.0009945989849339876
IGF2BP3	0.0009938639022784364
HES1	0.0009908031365091037
UGT8	0.0009879817461712322
ADSL	0.0009875246869414337
CDC25A	0.000984384054783173
LGR5	0.0009816294033858032
MCCC1	0.0009785968177875727
UIMC1	0.0009753253541281446
BRIP1	0.0009679366657344837
DCK	0.0009619345988879459
CDK1	0.0009615196488609832
HEY1	0.0009584052181171167
TRA2B	0.0009463186773189721
POLE	0.0009446171500314247
GSN	0.0009399267327612549
CD33	0.0009376444271658933
CHEK2	0.0009374443404828836
FOXM1	0.0009363039002398208
ATAD2	0.0009331008347783434
SPDYE1	0.000930576441134476
ALAS1	0.0009291599658018694
FGF9	0.0009285426472111762
CDK7	0.000924097662566678
POLD4	0.000923874622953947
CEBPA	0.0009220549837082204
GALNT5	0.0009198076703097215
PARP1	0.0009163341592839725
STX1A	0.0009082384074476924
GCNT3	0.0009079490555094241
FEN1	0.0009061334446643984
CENPA	0.0009046058795862
OTULIN	0.0009045960336905882
STK11	0.0008979200155845034
WNT3A	0.0008973903666578291
RNASE4	0.000891034254648054
FAM83D	0.0008900798022684453
VAMP7	0.0008878671881525692
EDN3	0.000884993026966812
MGMT	0.0008769031543720196
AGT	0.0008759425610582681
POLE2	0.0008745222386342698
DMGDH	0.0008743761742351798
VAMP4	0.0008742302763431682
AKR1B10	0.0008740412813840876
COL4A1	0.0008722512040744511
ERCC1	0.000869988015088461
CDH17	0.0008676377203682169
SPTBN1	0.0008671160749173615
STAT5A	0.0008648016445343602
AARS2	0.0008638952810265232
WARS2	0.0008616668145438365
TFDP2	0.0008610759840930678
E2F8	0.0008570405302824484
PSMB4	0.0008550509847524791
LY6D	0.0008410618273539098
MDM2	0.0008374475633940038
CAMK2A	0.0008366452196611056
MAD2L2	0.000836212403385916
SIVA1	0.000835959948982946
STX12	0.0008349502219377415
RPA3	0.0008342486795416855
ATP1A3	0.0008266593100518427
TBX1	0.0008168414875847184
GLUD1	0.0008056886213211639
SRPX2	0.0007993925690099334
TRIAP1	0.0007984358139156632
LGALS9	0.0007974206561604986
PALB2	0.0007944417408514368
STX8	0.0007931114680596333
LIG1	0.0007888083376602714
ROBO1	0.0007880106165572259
GLI1	0.0007865594559897561
CXCL3	0.0007834476430039715
RB1	0.0007831314050291156
SPIDR	0.0007655722712422212
ACAT2	0.000762532156576155
EZH2	0.0007615165140282581
RFC2	0.0007578740339453913
RAD50	0.0007574542851223541
SEPSECS	0.0007537648545302483
TFAP4	0.0007535685952227943
IL6	0.0007521299666797758
PHGDH	0.0007418461435519246
COX5A	0.0007418036217265221
PPP1R3C	0.000736629100465929
VAMP3	0.0007317137561273394
G0S2	0.0007312925583371556
EREG	0.00072323170554051
CACNB2	0.0007231054755192735
CCNB1	0.0007156928172765232
EPHA2	0.0007099797871970186
CLSPN	0.0007067082587669064
CSF1R	0.0007024330796189186
RAG1	0.0006969484939722777
PPIC	0.0006957600660277656
HJURP	0.0006943682648511387
IDO1	0.0006938850962388717
UQCRFS1	0.0006933720610197095
EFNB2	0.0006892349058189715
ASCL2	0.0006876717376505633
GTF2H3	0.0006865663405603664
TNNI3	0.0006852995936711847
SP3	0.0006845017367264548
STBD1	0.0006808260072209407
ALDH2	0.0006771322282161546
FOXA3	0.0006752436282058384
ZEB1	0.0006747506137144448
TOP3A	0.0006736165387351866
PBK	0.0006689402059221211
DDB2	0.0006636902640490857
CACNB1	0.0006629141001141792
LASP1	0.0006624367102705943
AKR1C1	0.0006619970956180358
P4HA2	0.0006609783568517933
LGALS1	0.0006575238800693264
METTL3	0.00065367252898594
IRS2	0.0006530151016209922
VTI1A	0.0006512805256477793
POLK	0.0006384255339020832
PAM	0.0006328780210394608
PXN	0.0006283120462087814
CDC25C	0.0006258811843740869
CCDC88A	0.0006258361489905207
AMD1	0.0006249050884024967
ZBTB1	0.0006228778096085757
SULT1E1	0.0006205786957818421
MIF	0.0006200039309652653
SEC24B	0.000607883554779807
RIPK2	0.0006070963161189936
CDON	0.0006062702841537031
MTDH	0.0006020374375043399
AOX1	0.000599431608673377
ST3GAL2	0.0005965284412301795
TMEM158	0.000595341355032286
SLBP	0.0005949743575045046
RPS6KA6	0.0005939739847038359
HELLS	0.0005903339346894663
VAMP2	0.0005872813645823021
ASCL1	0.0005848552674220192
NIT2	0.0005848271071151827
TNFRSF1A	0.0005847356407924178
PRKX	0.0005837544599082067
ZNF793	0.0005828847881400719
SRD5A1	0.0005817586481435078
ADCY3	0.0005807076764502485
CCL7	0.0005799055909728739
CASP8AP2	0.0005795066053347445
POLR2C	0.0005773340003999087
AKT1	0.0005729596850864428
OSR1	0.0005660301629842714
ERO1A	0.000561926002079124
MCOLN3	0.0005575441369545722
SATB1	0.0005555875607869638
ATM	0.0005514809032075474
IL18R1	0.000549581507470542
CXCL6	0.000549006253048868
OR2A7	0.0005476138192521647
ERCC4	0.0005471679057393749
GYS1	0.0005467540601404942
ENOSF1	0.0005433027081213559
CCRL2	0.0005420688787451365
PTK2	0.0005410921341496471
GFI1	0.000540565046633077
CDC45	0.0005378689535364525
ITGAV	0.0005350800558322409
FAM20C	0.0005292670493391805
TSC1	0.0005289443901013549
PAX6	0.0005265489821727153
CREM	0.0005257719922917795
CYP3A5	0.0005241229707657532
ZNF385A	0.0005234082239646762
RAMP2-AS1	0.0005165510465576465
GOSR2	0.0005090676539297845
POLL	0.0005026947750488237
CACNA1D	0.0005018831518124496
RYR2	0.0005009016672081524
STS	0.0004992237748593754
KIF1B	0.000496536576407357
PTN	0.0004959970451377914
MLLT10	0.0004951932468246532
RAN	0.00048679817480887266
TPM3	0.0004824620755826798
FANCA	0.0004815218062923495
RRAS2	0.0004783626034767715
CSF3	0.0004763354952631157
NUP37	0.0004757366816229416
WWOX	0.000470815690839508
MLLT3	0.0004707297477998497
VAMP5	0.0004676979861928259
GUCA1B	0.00046596893929073035
SKIL	0.00046595425815387467
MESP1	0.0004655154485649956
TRAF6	0.0004597365200671584
WRNIP1	0.00045973377968356444
ARX	0.00045805967568855114
ICOSLG	0.00045586296951031596
DHFR	0.00045481339007704606
BAG1	0.0004542569471250156
UGT2B4	0.00045000073689115876
CIDEB	0.0004471441793206015
ATP11C	0.0004407475120118381
CACNB4	0.0004405028446847969
ANXA1	0.00044021209368792227
TCF12	0.0004380835870397084
PCBP4	0.00043479506092073224
CARS2	0.0004342949995296472
E2F5	0.000431884552990948
RBL1	0.0004298635467165245
GINS1	0.00042480110578676323
FOXG1	0.00042386123122650635
FOXA2	0.00042193101376004406
ACSM5	0.0004167104507092703
AMT	0.00041129577391869004
BNIP1	0.0004110137288397673
SNCG	0.000408950588533489
ACSL1	0.00040722020612768786
PAX2	0.000406365963604945
GFAP	0.0004033383003649386
STX6	0.00040015243238793717
HOXA5	0.00039309814777192917
YAP1	0.0003904104805369756
SLC2A3	0.00038686735609178133
PRKACA	0.0003861006587932132
PAFAH1B1	0.0003836430864950136
HGF	0.0003826458272236982
UGT2B7	0.0003786411584958068
TYMP	0.0003780954203785752
CALML6	0.00037606120141396435
TGFBR3	0.0003729910068804591
GRK3	0.00037243238424147004
OCSTAMP	0.000372222006777407
NKX2-3	0.00037101513184081706
BHMT	0.0003680481973333173
PRDM1	0.0003678899315932
AACS	0.0003669909643398333
GATA4	0.0003630774477870655
POLR2G	0.00035619235436259257
ERG	0.0003561844501194605
GNAL	0.0003503775206100137
GDNF	0.00034951910536318076
BMF	0.0003492463895851704
SP100	0.00034870076561578124
TNFSF4	0.00034787440343782413
SRR	0.0003470078133381642
JAG2	0.0003456914403526422
RBL2	0.00034454280404241987
E2F2	0.00034358290742578717
GDF7	0.0003405467509536194
POLA1	0.0003401423153955419
STX1B	0.0003397025550929095
SOX6	0.0003396531060143105
SARDH	0.0003366761844314363
BNIP3	0.0003359639408046731
GALNT14	0.00033397709291621964
IL18	0.000331756178797994
WASF3	0.00033052102737096114
NASP	0.00032379687991587324
JMJD6	0.0003211293382989031
PDZD7	0.00031448963875259627
NODAL	0.0003140915747967953
ACSM4	0.00031335383747019784
CENPJ	0.00030956946270799805
FANCL	0.0003094567012748756
ITGB8	0.0003081148296999602
WT1	0.0003074469909867288
MARS2	0.0003040070947242453
PRKG1	0.0003026313953170006
VAMP1	0.0003006518902999096
ITGAM	0.00030046479074701763
ATP2B2	0.0002999657732959156
GALNT4	0.00029940365232165997
IL1A	0.0002941046966423697
PRKACB	0.00029300993093639573
COX6A2	0.0002928244883115209
ALDH9A1	0.0002920271243771101
H1F0	0.00029073592622330744
GUCA1A	0.00029071647214208915
PDE1C	0.00028896054446961967
EVI2A	0.00028696262453136367
CTH	0.00028619260848373725
HSD17B1	0.00027873839302146926
TNNT2	0.00027763666139990977
CAMK2G	0.00027567558637761353
NRG1	0.0002743259998497518
ROCK1	0.00027031160131684
AOC2	0.00026958408931688555
ERCC8	0.00026870682598065265
HMGA2	0.0002671706679267591
NKX2-1	0.00026650322152602573
TNFRSF9	0.00026577880570129235
ZC3H12A	0.00026142513187510483
PGK1	0.00026040047810667707
RXRA	0.0002597058014784856
GPT	0.00025920082999720894
TFRC	0.0002576282119209226
EBF1	0.0002573936067944741
GCNT4	0.0002541093154559012
DRD1	0.0002532699452227467
RSPO3	0.0002532182346058691
LRRC17	0.00025242665787237234
ALDH5A1	0.0002521322267346307
GPT2	0.00025209863302163915
EIF4B	0.0002497659938950529
ZNF292	0.0002481614050793752
COX7B2	0.0002466521581878012
CYP21A2	0.0002452470770868797
ZAP70	0.00024270868659061927
ZNF395	0.00024229551120782513
FXYD2	0.00024180519317752914
CACNG6	0.00024144025904080358
CHEK1	0.0002378313234699432
ALKBH3	0.00023511979609092378
PTPRO	0.00023153668442697732
FGF2	0.00023041194653794053
MYH7	0.00022912146973239696
TDGF1	0.00022684543415793648
BOC	0.0002262756265533063
PHLDA3	0.0002258697143030888
TSLP	0.00022198654904487746
SPHKAP	0.00022037809068198386
CLCA4	0.00021647593757540866
WDPCP	0.00021293800336479217
DCT	0.00020886433599553002
OR8A1	0.00020855473282126126
CD274	0.00020606587922802203
APAF1	0.00020276574025596413
CDCA3	0.00020032956787806487
SRD5A2	0.00019720019075546318
STX17	0.00019607952224145724
GFPT2	0.0001949801578786285
ARID3A	0.0001936602516126604
NKX2-5	0.00019122402663255124
BDH2	0.00019070854097760968
TTK	0.00018647901745192947
SPAG4	0.0001856513045227535
CRADD	0.0001855320154806457
PLAUR	0.0001854600423935271
NUSAP1	0.00018039728411547008
TMPO	0.0001773234545406201
MZT1	0.00017439054297900807
CACNA1C	0.00017167185634009793
EP300	0.0001699620468176411
TGFBR1	0.0001693640130293658
ATP7A	0.00016838858793193242
STX4	0.00016777099867602458
SYK	0.00016772914362068168
BCKDHB	0.0001675683646711972
NT5E	0.00016669343974365665
NEK5	0.00016193546457874363
TERT	0.00016065230357755774
GUCY2D	0.0001603199780241413
ST20	0.00015846610259494503
BSG	0.00015786387571878826
GPM6A	0.00015706655014515757
FCER1G	0.00015668548496528223
CYP1A1	0.00015603798627337242
CDK5RAP3	0.0001521202096529474
TATDN3	0.00014813837758879034
GATA1	0.00014699560182542844
BET1L	0.00014340671487671455
CACNG7	0.00014278824938767666
CFTR	0.00014229954374643885
OR7C1	0.00014189951035407876
NFE2	0.00014015492579657184
PSRC1	0.00013529471631886595
XRCC2	0.0001340703606758756
AGXT	0.00013346172104042867
GLS2	0.00013290230207787024
CACNA2D3	0.0001313982798815515
HMMR	0.00013092733633414825
SHCBP1	0.00013020927444284884
USP28	0.00012952748730814294
SLC9A6	0.00012853672823054862
PARS2	0.00012766061985201746
CNGB1	0.00012100637854341241
UGT2B17	0.00012063062026267091
BLM	0.00012008150191852979
AKR1D1	0.00011959676038988051
SFN	0.00011615900301743616
MAFF	0.00011534422000886156
GAS2L3	0.00011308389888828251
POLI	0.00011258470256191536
CNOT6L	0.00011211725229812198
IL31RA	0.00011180581475792614
GALNTL6	0.00010874847553675544
HSD17B3	0.00010786079503640463
HAPLN1	0.00010768262385358117
FANCB	0.00010556281483480257
REL	0.0001035825503207409
PDGFRA	0.00010305806165199079
OR10H1	0.00010268433948440475
MYL2	0.00010010813780752057
IL1B	9.726594863499796e-05
CNGA4	9.510816610385596e-05
MPZL2	9.321711005578923e-05
MYO7A	9.238799735682391e-05
BBC3	8.921375126511174e-05
IFI30	8.908845055966523e-05
UGT2A3	8.803322301111198e-05
OXCT2	8.727842589710851e-05
MYLK3	8.631638222882654e-05
UGT1A10	8.544551624304165e-05
OR7D2	8.504018428948821e-05
AK4	8.465693848287122e-05
OR13A1	8.461080154272506e-05
NFKBIA	8.460925254445412e-05
UGT2B10	8.412752604535646e-05
OR2K2	8.31882857090571e-05
EGF	8.171433985197768e-05
EMX1	8.054258906393782e-05
OR6B3	7.926969121840107e-05
RAD51C	7.489562882478537e-05
LHX1	7.420990480483892e-05
P2RX7	7.264375064127757e-05
OR6T1	7.15675291390996e-05
LYN	7.056502091160861e-05
CYP17A1	6.955320212837722e-05
GALNT9	6.869672308284628e-05
MYL3	6.858643149942737e-05
PCDH9	6.857342769737062e-05
TUBB6	6.827116403699316e-05
PIDD1	6.691342852163594e-05
SRGAP2C	6.635478248589742e-05
OR1F1	6.524827541989334e-05
HSD17B2	6.5098074038004e-05
UGT1A7	6.153694076711247e-05
PDC	6.0900388465212624e-05
CBS	6.063880898832416e-05
MYF6	5.942732320183529e-05
IL15	5.848520529725002e-05
OR2T8	5.836906659150246e-05
NBN	5.8303086669908874e-05
SLAMF1	5.763032849113017e-05
OR2W3	5.724321526005306e-05
WNT7A	5.484952119904824e-05
LOH12CR2	5.377024666096657e-05
IL12B	5.1917802934481643e-05
WNT1	5.1621032889803754e-05
CACNG8	4.956290684465398e-05
OR52N4	4.942891445252145e-05
PMCH	4.916515388504975e-05
CYP3A4	4.866143336448273e-05
LEP	4.77132515938344e-05
FOXO4	4.7136432613392935e-05
SOX2	4.695551602588645e-05
OR52N2	4.651122527050781e-05
OR5K2	4.6487261002055984e-05
UGT2B28	4.629899379028824e-05
OR13J1	4.5777260470746696e-05
HSD17B8	4.571221601166344e-05
GPLD1	4.571089462080607e-05
POLR2F	4.508368165769175e-05
COX8C	4.488935672025984e-05
AL929410.2	4.298602271888431e-05
WNT16	4.295654905344987e-05
LHFPL5	4.149490915248753e-05
AFP	4.0474277137142234e-05
DBX1	3.9299041351182696e-05
RRM1	3.812749892823455e-05
HSD3B1	3.796610000393454e-05
FGF8	3.790295969186727e-05
OSM	3.735161495007967e-05
GTSE1	3.724530880832512e-05
SMO	3.576115094478276e-05
TAL1	3.575535742647035e-05
SVIL	3.571611535122528e-05
CACNA1F	3.446692451332807e-05
OR7A5	3.4253716585337914e-05
AKR1C4	3.405633137625363e-05
ESR2	3.3646742748553996e-05
RAD51D	3.297255361131256e-05
CNGA3	3.205287777881348e-05
LHX5	3.189880407530523e-05
OR2H2	3.069997031472713e-05
FFAR2	3.0364209271901426e-05
CCL5	3.0191130744562667e-05
ALAS2	3.0162569783388616e-05
PDK1	3.0043952033800824e-05
GALNT8	2.9913070182076774e-05
OR5AU1	2.8937097765696523e-05
CD80	2.6967476694043262e-05
OR10A3	2.6883397099804963e-05
OR3A1	2.6626696506931803e-05
OR2B11	2.6569997471821475e-05
OR51B4	2.644106578118076e-05
CEMIP	2.6264759430020163e-05
DBX2	2.612732395911609e-05
CYP3A7	2.5918738685004777e-05
ACOD1	2.5098998054912047e-05
PRKACG	2.476143435903708e-05
PF4	2.383473149455821e-05
OR2C1	2.361265404600969e-05
OR1Q1	2.3546558374927307e-05
OR5M11	2.3385140963612687e-05
OR3A2	2.2951673021209856e-05
CENPM	2.2846079509190845e-05
OR51Q1	2.2629206814697807e-05
OR10AD1	2.2426798732871888e-05
IGF1	2.2058728917378128e-05
OR1L8	2.1424194678936217e-05
OR1E1	1.985383815047288e-05
EPB41L5	1.9668428067306816e-05
OR2L3	1.94308685216101e-05
OR2A42	1.9151169289049643e-05
OR56A3	1.9036020493605153e-05
PSMA2	1.8094619543149615e-05
NOX4	1.767140103314741e-05
OR52H1	1.628263148776572e-05
MYOG	1.5953912324282755e-05
OR13D1	1.5367375645567333e-05
GAD2	1.5358866600450814e-05
OR1N1	1.5287719222679122e-05
SOX1	1.4984546629876908e-05
OR2C3	1.4862454992887565e-05
OR9A4	1.457056817220223e-05
OR8G5	1.4475824821581833e-05
OR6A2	1.4413759496934601e-05
CAV3	1.3748810431356513e-05
GBP2	1.3507551908774983e-05
STRC	1.339612777256528e-05
MYH6	1.3341130272580893e-05
OR52I1	1.2390502351088929e-05
CSF2	1.1288986248185536e-05
OR52E8	1.0957592588516552e-05
MYOD1	1.0248805539267991e-05
OR1C1	9.871237737425424e-06
OR2T33	9.747566556983e-06
CYP7A1	9.535783125237455e-06
SLC28A2	9.402910262995655e-06
OR1J1	8.921634112535238e-06
SOX3	8.772035500597652e-06
IL2	8.69819581658986e-06
POU4F3	7.82824037010695e-06
CLCA1	7.47027783466453e-06
OR2AK2	7.097399811229901e-06
OR2L13	7.074059607906525e-06
OR14I1	7.064783926654356e-06
OR2A4	6.878886507014079e-06
KLKB1	6.673801329857593e-06
OR2B2	6.56259870125621e-06
FGF7	6.418714935025978e-06
PLK2	6.178430496995309e-06
CACNA1S	6.172173633142889e-06
IL23R	6.045639510322216e-06
AGXT2	5.8899595975219445e-06
IL13	5.750641902420876e-06
OR13C5	5.615091025932242e-06
OR13G1	5.500343534202517e-06
OR5P3	5.32104325216398e-06
UGT1A8	5.1936277638339104e-06
PITX2	5.162279905311496e-06
TMC1	4.90940276566494e-06
OR4C6	4.786102527448772e-06
SLC8A1	4.777533638139674e-06
OR2L2	4.5957636153568185e-06
OR52B2	4.5497159629982545e-06
OR1J2	4.51450719289081e-06
OR52N1	4.33465619212387e-06
SPDYE5	4.220182777943601e-06
GSX2	4.218333556550122e-06
OR56A5	4.082330441482161e-06
GALNTL5	4.056399275435863e-06
B3GNT6	4.0045982603407035e-06
OR9Q1	3.7639443888565656e-06
OR1G1	3.6868949448903393e-06
OR1K1	3.6648971240952705e-06
CACNG5	3.5470043195733953e-06
ACSM2A	3.519134862239873e-06
CRP	3.4127109845660467e-06
OR5C1	3.2823856971809197e-06
OR5B12	3.0507014173392035e-06
OR52K2	2.9209452127434603e-06
CYP3A43	2.880840794296546e-06
OR10Q1	2.8421352392457042e-06
IL4	2.7628875140202357e-06
ATOH1	2.712621255305646e-06
TNFSF11	2.647561510241168e-06
OR10G2	2.522173121274822e-06
OR56B4	2.3018559772294047e-06
OR3A3	2.200720031865154e-06
PML	2.1718844309665315e-06
OR1L3	2.126827412183638e-06
OR10A2	2.1042466910674426e-06
CACNG2	2.086462907004625e-06
OR10A4	2.0836586046836994e-06
CYP11B1	1.9777261610934168e-06
WNT8A	1.9470220788315026e-06
OR2A1	1.8976293620385244e-06
CYP19A1	1.7394143716815633e-06
BMP10	1.6989100038532253e-06
ACTA2	1.6798593302752214e-06
OR9G1	1.5081392632393876e-06
OR52B6	1.4518233798849872e-06
UGT1A6	1.3788344728424667e-06
OR1N2	1.3375432885695473e-06
HSD3B2	1.1993947814084204e-06
OR2AE1	1.1436040433929328e-06
OR9A2	1.135527220945736e-06
OR51B5	1.1339437734140625e-06
MYF5	1.1119553662637578e-06
OR2D2	1.1002180853101614e-06
OR1J4	1.0967903412370547e-06
OR2T10	1.0122559958321874e-06
OR6C70	9.504071806754095e-07
GUCA1C	9.349209625799138e-07
OR4N2	9.018697350089993e-07
OR2AG2	8.57228114040716e-07
OR6K3	8.094489119339076e-07
OR52D1	7.0505880667632e-07
OR51I1	6.449635554433645e-07
COX6CP3	4.98348318940586e-07
GML	4.91136189612934e-07
OR56B1	4.886094143738167e-07
CACNG3	4.5081564541923905e-07
ATP1B4	4.1083343359103767e-07
OR52E6	4.0931297096932664e-07
RHAG	3.8465650113788226e-07
OR7E24	3.538997146876749e-07
OR10A5	2.9285702669816707e-07
DAO	2.0505446822423943e-07
OR6S1	1.848664824784455e-07
OR52W1	1.8348875515178097e-07
UGT1A9	1.7603158007815693e-07
OR2G6	1.7247810306058323e-07
OR11H4	1.5615313265286844e-07
OR4D10	1.539420611951314e-07
UGT1A1	9.301211834742855e-08
UGT2A1	6.570444697334084e-08
NANOG	6.218893535922555e-08
OR4K2	5.5327671621960764e-08
OR13H1	2.608806874836585e-08
CYP11B2	2.2967303584645993e-08
OR6C2	2.0162260026980884e-08
UGT1A5	7.4025381959391985e-09
UGT1A3	5.323299480953933e-09
UGT1A4	4.0369350597060786e-09
