# Supplementary material for: Transformer for Gene Expression Modeling (T-GEM): An Interpretable Deep Learning Model for Gene Expression-Based Phenotype Predictions
Source: Cancers (Basel). 2022 Sep 29;14(19):4763. doi: 10.3390/cancers14194763 (PMC9562172; doi:10.3390/cancers14194763)
Supplement: Supplementary file 1 [file cancers-14-04763-s001.zip › cancers-1924785-supplementary/supplementary/importort gene rank list for all cancers/TCGA-CESC.rnk]

MMP11	0.1699681165310701
RGS4	0.15095893049019993
BMP2	0.11175901512417004
CEACAM5	0.10916106667483336
CALML3	0.10598294421821765
GLUD1	0.09440511580316664
STMN1	0.09438310743169928
CENPW	0.09432462213830137
PTTG1	0.09403722466603626
COMP	0.0925791672086793
RFC4	0.0913536569466403
KRT8	0.08441725731191528
CCND1	0.08321619568545119
CDIP1	0.08293193096891052
SFN	0.08045064828388299
H19	0.07876464809093946
GINS2	0.07487494348603689
RAD51AP1	0.07395990963398084
CXCL1	0.07091825734842198
WDR76	0.07013915764433516
MXRA5	0.06779700193263007
S100A8	0.06719630662697551
CCL18	0.06475832644455537
PRIM1	0.06467982589243661
HBB	0.06455220243180566
IER3	0.06427711369318426
RRM2	0.06395179802189893
CD24	0.06273141358197805
MMP3	0.06188986619937516
HSD17B6	0.060759431591285266
EGLN3	0.060408741956468906
ID1	0.06002353743582572
PRKCI	0.059941775084683374
OLR1	0.05986790233708187
SPHK1	0.059123256540517755
LRRC15	0.058973599467484074
CDCA7	0.05883850127432028
GTF2H4	0.05874267242783268
ANLN	0.05831404245406788
MALAT1	0.05806101726533095
TNFSF9	0.05756006676913682
POSTN	0.05727861242424814
PYCARD	0.05707776584663318
COX6B2	0.05588899426076258
CHAF1A	0.055841831020025164
DLGAP5	0.055634362115015545
EMX2	0.05557343359107752
AQP5	0.055534761889447025
GAS1	0.055524083708626895
MESP2	0.05540076229804032
HELLS	0.05521796595918012
LAMB1	0.0551421681533033
TMPRSS4	0.054854285121446945
STX19	0.05455195897742037
UHRF1	0.053346605017757315
CBX1	0.053106327891265355
ASNS	0.05270875563739295
NUSAP1	0.051919329963695304
EARS2	0.05190776912729788
F2RL1	0.051898628604743376
GUCY1A1	0.05175489678134083
F3	0.05169799573685407
EXO1	0.051536188579722364
TUBA1A	0.05010902524699343
BID	0.05002942167479235
JUNB	0.04967135077006647
PFKP	0.049505913609352886
KRT14	0.049369449255079315
ATP1B3	0.048998487091371216
MFAP5	0.04894848692991192
VCAN	0.04879590441377979
GALNT7	0.048624583005593074
COX8A	0.048427656489857016
STC1	0.04743905282393583
HMGB3	0.047324434207402594
HPSE	0.04644712195863383
CLSPN	0.04643363330564153
CXCL13	0.04635511793093517
MCM6	0.046043746539489575
CDKN1A	0.04566644412695653
FARS2	0.04560861115119346
TUBB6	0.04534562244965615
PLAUR	0.045087774509236345
SPI1	0.04506288892989071
SHMT1	0.04496960399711868
COL5A2	0.04490964705282416
FAM84A	0.04356249913070227
PPARG	0.043451818677689005
PMAIP1	0.04296284231832055
SULT2B1	0.042889856890150346
MCM5	0.04260636642368194
POLE2	0.042517064454377286
MARCKS	0.042398687374495696
TUBB	0.04228317900200574
GBP2	0.042270484781771575
CDCA5	0.0421417274425208
AZGP1	0.041984716964865304
ESR1	0.04196689954400584
CXCL10	0.04189204060186574
BCAT1	0.04180583222765555
TUBB4B	0.04176571793772958
CXCL2	0.041600693469858764
LITAF	0.04157062867371538
GALNT11	0.041535186084311254
SET	0.04152917318850857
VLDLR	0.04145426222667416
ASS1	0.04135772642192212
MMP1	0.04128060764540516
THY1	0.041003950131459604
PIF1	0.040948221129799095
NCAPD2	0.04079831253682154
MPZL2	0.04068867306784961
FN1	0.040512995119638046
EMP1	0.04036245838652257
TPM2	0.040250789394202846
UQCRFS1	0.04006101637199491
KIFC1	0.03999734114210061
XAB2	0.03991074763905944
FOXC2	0.0398395564106694
TGM2	0.03950634424833739
COX4I2	0.039421664542732236
WNT5A	0.03929362127531297
STC2	0.03903456753746678
TP53	0.038937788475995966
LGALS3	0.03888558086314065
E2F7	0.038699522492698805
MCM7	0.038502852080631755
KIF11	0.03832699457875711
BCAP31	0.0382103828012035
ACAA2	0.038058964424290444
CA9	0.03802058659302835
ORC6	0.037936583481075266
DDX5	0.03776218778988579
SLITRK6	0.03767512718368572
CDCA2	0.0376267782417886
ZWINT	0.03746818879824731
ADM	0.03732384822154347
HSD11B2	0.03731455553689509
MESP1	0.03714190140084405
JAG1	0.037066340210971827
DRAM1	0.03700663538883336
GNAS	0.036988784179710105
COX4I1	0.03688429941870067
SNAI1	0.03653672363399424
CCNE1	0.03645658615520613
HNRNPL	0.036294384530784665
FOXA3	0.03602999005152485
IDH1	0.03568466693304962
GALNT3	0.035604512063645635
GLUD2	0.03511541095519105
PCCB	0.03496013025083202
FOXA1	0.034645506111721645
IRX3	0.03458814945904196
E2F2	0.0345263284214059
EREG	0.03450227047217575
PPFIA4	0.034404418547022225
SPP1	0.0343357126642309
PRMT1	0.03401507083133991
TP63	0.03343027722707146
GPSM2	0.03342819838260452
CYP7B1	0.03339488130045917
CHAF1B	0.033154208207595515
UBA52	0.033058459858527
MAOB	0.03304263140252695
POU5F1	0.03285896777718758
AOC3	0.03280481727844684
LMNA	0.032739477289913055
G0S2	0.032736355211410266
TCF4	0.0327198314387108
NELL2	0.03260010846656885
ECT2	0.03234649644593071
GATM	0.03186895244367709
GALNT18	0.031793758491447506
ALKBH3	0.03173782024492539
LUM	0.03144777932277795
CAMK2D	0.03135297458881359
IRAK2	0.030796159475776793
GINS1	0.030595168548012294
CD34	0.030465598061089373
PROX1	0.03018163577672806
STS	0.03018141624968259
MACC1	0.030162472589452986
ASF1B	0.030053403582383828
NKX2-1	0.03002017897636772
AKR1B1	0.029773741976609442
POLE	0.02968157666218347
FOSL1	0.029566148687637735
SLC25A5	0.02939451845227575
EGR1	0.02937317225733512
SOX2	0.02929320433839455
EEF1A1	0.029255622284313845
NDRG1	0.02906071956831624
AGER	0.02906068971439029
CDKN1B	0.029045560010000138
MLLT11	0.02887204792630083
LARS2	0.028729258670013746
COX7A2L	0.02863004582898164
CDH2	0.02855925499235185
SMUG1	0.02832560508749042
CD55	0.028045132478658016
CCNO	0.028041550254147132
BET1L	0.02791101491994018
CACNG4	0.0278255439373226
TENM4	0.02776623253147514
KIT	0.02766595885477438
COL1A1	0.02758741880669414
FARSB	0.02758635721820069
PSAT1	0.027530860869215922
POLD1	0.0273941041024921
SDC4	0.027292240151183925
FSTL1	0.027266317393208707
TNF	0.027242570805983204
CCL19	0.027228414516309613
HHEX	0.027024612379756827
YAP1	0.02674393537732692
AGR2	0.02668874913191655
VEGFC	0.026537810074823996
MAP2K3	0.02628313917754299
ACAT1	0.02624562036772729
TNFRSF1A	0.026214866368846828
RFC5	0.02615474550488311
ENO2	0.02603678159337711
TNFSF10	0.026031934807376797
DTL	0.025903790582412534
ITGA6	0.025815140482446687
ANP32E	0.025612090573600997
DOCK7	0.025608540919155463
GREM1	0.02556864872648304
PSCA	0.025545133820421582
IGFBP3	0.0251139347146213
CALM3	0.02510963971323293
KDM6B	0.024965552539662754
SDCBP	0.02496292531480241
CITED2	0.024764890478463718
CARM1	0.024755900168599732
CIB1	0.024707024098518934
TBX1	0.02470430741219972
SOX18	0.02466847351629455
CASP2	0.024637345105198792
FZD3	0.02462839667221585
MMP2	0.024620563305812748
CA2	0.02457869504363519
TRIP10	0.024513695723183196
RIPK3	0.024504539558133143
TOP2A	0.024337813292132453
SNAP47	0.02412782136231203
TOP3A	0.0241173641244866
CENPE	0.023912226834354282
VAMP4	0.02380056295489144
BUB1B	0.023755299988956913
TXNDC9	0.023720571846407332
TIMP3	0.023687788405372365
SNAI2	0.023656812822413605
POLR2H	0.023468652556610747
UQCRH	0.02339985267050865
KRT19	0.02332727738172482
SERPINE1	0.023281349387875322
E2F8	0.023238732382348196
RBM6	0.023190913412380016
ECHS1	0.023125031050926226
CD38	0.0230973800085462
COL5A1	0.023077445204061933
SYK	0.023054341326341717
WNT7A	0.02303694572260184
PARVA	0.022983469892591417
FANCI	0.022882196306865756
ACTC1	0.0227702193254945
COL11A1	0.02264252988068716
BAX	0.022561461021027865
HSD11B1	0.022535242450787262
PCOLCE	0.022487590414137573
BNIP3	0.022486115420276204
MDM4	0.022469682224189578
COL10A1	0.022445643495177383
ENC1	0.02244362993657353
AKR1B10	0.022362516588982636
JUN	0.022197843558539154
STMN2	0.022194844532990622
TYMS	0.02217611131425328
B4GALT1	0.022139188312179443
ID2	0.022057532748033345
SERPINH1	0.02198327047091827
THBS1	0.021898746106434684
CCNH	0.021869324987382678
NFIL3	0.02171051728405799
BHLHE40	0.02169575070145167
EDNRA	0.02157600758695395
NUCKS1	0.021563247917113407
C1QB	0.021562490529090886
HK2	0.021519682105647645
IFI16	0.021475315688602562
FNBP1	0.02142261935694423
CHDH	0.02141401862255694
TSPAN6	0.021388021361758054
PTGS2	0.02137724499984273
NPM1	0.021343602027044554
UBE2T	0.02119223907207278
BRCA1	0.021183611214927928
HEY1	0.021178146198280973
NR4A2	0.02106302338621052
OSMR	0.021024459099757288
NFIB	0.021009451241682915
KIF5B	0.021004171687209975
LYAR	0.02099756416997372
BDH2	0.02093916853654988
ICAM1	0.02091218202951225
RAD23B	0.020741683564938933
COL6A3	0.02062954305206709
SAV1	0.0205476805020299
APEX1	0.020464960351177997
TAGLN	0.020332435140080096
EFNA1	0.020297737722194342
FANCC	0.020243930484334097
CDC25A	0.020176654801901422
DHFR	0.02012918791911286
SOX4	0.02012029705902076
B2M	0.02010141319081525
NKAP	0.02003570591426511
HMGCS1	0.019997860179081714
ADGRA2	0.019978678038900268
ANGPT2	0.019909513776647233
FERMT1	0.019899131627988616
CASP8	0.019862072830951
CDK2	0.01979545678683758
CYC1	0.019693232756200288
RIF1	0.019573558715088656
ADA	0.019545992177982068
STX18	0.019532496773179267
CA12	0.01950977377192977
L2HGDH	0.019434258470843215
FOXP1	0.0193606370652772
EPHB2	0.0193372394690306
HMMR	0.019317561370507382
COL3A1	0.01929171364521682
PTPRG	0.019289384510211043
TFPI	0.01916886852190797
MKI67	0.019145045621968577
CTH	0.019132365984798557
HNRNPM	0.01910042403533906
L1CAM	0.01909700891012963
DSN1	0.01909105347102695
MCM3	0.019030085923498752
DAB2	0.018930340317408676
MCM4	0.018893250186508635
RBBP6	0.018885052962081424
SEMA7A	0.018874040382839803
FXR1	0.018780129140926152
COX6C	0.018761066997514547
NR4A1	0.018692797967966458
HMGA1	0.018682875081713804
CCNE2	0.018638802715191517
CTGF	0.018620934751772164
PLK4	0.018611909390605485
COX7A1	0.018555100153518893
ITGAV	0.01855277746816441
CTSB	0.018537214063348476
GALNT2	0.01848939690664043
CXCL6	0.01847258697576897
SHCBP1	0.018370363330053797
VIM	0.018205391282173994
TPI1	0.018185409852027212
PSMB4	0.018017466890774315
KLK10	0.01798388670655312
LIF	0.017981210629406826
BDH1	0.017977990241017917
SAT1	0.017967381817891218
KIF2C	0.017965101288954802
SRGAP2C	0.017897688350174402
FANCA	0.017831765641784115
SNN	0.01782769321470636
POLR2E	0.0177823715367629
STAT5A	0.017622276163381675
ASPN	0.017596014767901215
CDC42	0.017594320766383707
AEN	0.017576314968326297
MAP2K1	0.01752343959729459
MYH9	0.01751979722583785
FSCN1	0.017517333062156543
STAT5B	0.017408649956941313
MMP7	0.01733502841515285
LRIG1	0.017316125092856318
BRIP1	0.017282435780207227
PRDM1	0.01727655965211584
CLCA2	0.01724154697149976
SCRIB	0.01720932579526883
MET	0.017204245031334244
OLFM4	0.01702252828065589
CDC25C	0.01701615403474574
TGFBI	0.016847911464050534
SLC9A1	0.01677977810531462
C1GALT1	0.016684722702911676
CD40	0.01668405407412726
PSMA2	0.016634935454371967
TIMP1	0.016621914624713664
POLR2J	0.01658528668932584
MIF	0.016502451865728754
PRKX	0.01643369716694165
SLC2A1	0.01642328455529953
RFC3	0.01638979832872633
HNRNPU	0.016343333038086556
ITGB8	0.016338589972286672
UQCRQ	0.016265773834470015
HADHB	0.01623617691266895
IL11	0.016203940129803352
CNOT7	0.016187088567669494
CETN2	0.016183772194524507
ALDH1A1	0.016144705452640826
CTSK	0.016098879725110957
PLS3	0.016094609603497553
POLB	0.01606422611226292
GATA3	0.016042857511503604
TM4SF1	0.0159967231592927
HIBADH	0.015942961220254282
RAB42	0.015939367545423
TNFRSF12A	0.01587719810875441
ADK	0.015859862831533
RB1	0.015789983051331474
FLT1	0.015787757735954124
PABPC1	0.01571080340056308
TROAP	0.015685629597261906
FANCL	0.015658205039724288
PDPN	0.01565766446669577
TGFB2	0.015642648581197568
ANXA5	0.015562063549687682
RBPMS	0.015550206023839558
CREB1	0.015425793843339445
TXNIP	0.015397168642756049
HK1	0.015376733333001165
ADAM12	0.015338431469191156
SEC22B	0.015317132210821302
CNOT11	0.01524772097797904
ST6GALNAC1	0.015247646777734205
EDNRB	0.015082849652975993
FBN1	0.015072937711467444
TNFRSF4	0.015069787390600144
SOX9	0.015062560376436744
GALNT17	0.015027235813810129
CBX5	0.015022534945130325
AKR1C3	0.014994314283766758
CIDEB	0.014988273554137867
PRKD1	0.01488348318030021
H1F0	0.014880916328753484
PGM1	0.01486432652640735
RNF43	0.014824724244675649
WNT5B	0.014759108671937865
TNNI3	0.014740475259031417
RUNX1	0.014707715096154577
DDB2	0.014695285471223927
TSNARE1	0.014612034850342244
MEF2C	0.014604526237800503
ITGBL1	0.014578345706188973
KPNA2	0.014574725853157578
FAM83D	0.014531922714421908
BBC3	0.014470933016834171
CDK5RAP3	0.01439205304106869
GALNT1	0.014365869521486455
DENND5A	0.014333084099489137
SPOCK1	0.014241902539611629
SEPSECS	0.014216315911248015
CNOT1	0.01418864190910439
HIF1A	0.014159476082448122
KAT5	0.014101023910431186
IGFBP2	0.014096329565798172
CEBPB	0.01406758901896778
ERO1A	0.014053998077745943
CAD	0.01393697359523643
TP53I3	0.013905320411805757
LIG1	0.013905308579647911
SPAG4	0.013861671747709048
VEGFA	0.013791761906376742
PARP1	0.013765920390478812
ANPEP	0.013760606985402084
SPARC	0.013736184193705816
LOXL2	0.013666928737210633
ALDH4A1	0.013664226199025447
H2AFZ	0.013616700113975668
XRCC1	0.01361460540685804
PLAU	0.013602424089902749
CTSL	0.013576154155260076
LYZ	0.013524176031390991
UNG	0.013505766937362043
OXCT1	0.013496975322216376
FEN1	0.013461064193345721
CSF3	0.013452672118497959
CSF1R	0.013452494476642977
HADHA	0.013381383270475465
ANG	0.013375864701927323
DDB1	0.013368458440543995
CCL2	0.013355241843449052
TPSB2	0.013347157717221485
IGFBP4	0.013318282021756998
PFKFB3	0.013279152007250251
TTK	0.013261557208771044
EGFR	0.013252372301132829
RASGRP1	0.01319967089247883
BMF	0.013199232889494499
C1GALT1C1	0.013176732739441342
RNF168	0.013123608691540627
PROS1	0.013083402044274972
GDPD5	0.013060884981651786
CENPA	0.013011199758595549
BGN	0.012954799075376356
CCNB2	0.012874371115365203
BMI1	0.012837907713376857
CSE1L	0.012832438206587573
CKAP2L	0.012830643271556048
SPTBN1	0.012784308962632954
LY6D	0.012588019002567978
PDGFRB	0.012526922338233376
ODC1	0.01252121718193356
ALDH5A1	0.012470887542436894
ADCY3	0.012459597438888588
HIST1H2AC	0.012456678538596862
SHOX2	0.01235986659096832
KIF23	0.0123474372925928
PTK7	0.01233654724956121
CLCA4	0.012236495754822272
PTX3	0.012203597692010635
HIST1H2BK	0.012118071247402435
WNT3A	0.012109905465979535
OR2B6	0.012027943898053036
GATA2	0.011998125210151455
GLUL	0.011977162887476783
PCNA	0.011870345245587926
SHC1	0.011867163152659028
ACADS	0.011813342935932516
EBI3	0.011801433536983574
MST1R	0.011794741059448291
ASCL2	0.011778573009841774
BATF	0.011763242296463292
WNT2	0.011753575348453858
GLDC	0.011750374565302781
BCL2	0.011711674281069138
RAD51B	0.01170331929650693
VAMP3	0.011701984858683229
DARS2	0.011686941326501079
CCL8	0.011670048257266459
CCL5	0.01164595000491525
PHLDA3	0.011599158867917604
TK1	0.011511568344203096
NR3C1	0.011470580018653415
NOTCH1	0.011468579494740743
SDC1	0.011328827483122729
ID4	0.011258171392480289
ST3GAL1	0.011214548524037074
CLEC4A	0.01121411585971707
PDHB	0.011134143301156918
NCKAP1L	0.011120080059113637
TUBB3	0.011076343724544769
CCNF	0.011073015799219744
BABAM2	0.010960672744508808
MYL9	0.010892757303537736
DTYMK	0.010846040727799095
ATP2B1	0.01074864369423159
DNMT3A	0.010677039763732852
STX1A	0.01062132591484875
FBXO27	0.010613167795398561
SELE	0.010606649727767554
NAMPT	0.010586814788619727
KDR	0.010586435126872979
SEMA5A	0.010544809485587977
CHEK2	0.010538742343674285
RXRA	0.010488890832051054
QPCTL	0.010477090049274707
MUC1	0.010428748213647516
ZNF385A	0.01040450953540681
NEK11	0.01038858340812235
MED1	0.010347866598558646
HMGCL	0.010336720606819701
ETV1	0.010315846186494138
ABL1	0.010289948793815472
BCL11B	0.010245264537265597
PRRX1	0.010242800193160886
ARRB2	0.010241350303261112
IVD	0.010230035362897778
BRCC3	0.010220746767215207
CEACAM1	0.01021891430752329
BTG2	0.010162338870950591
RGMB	0.010158433570151526
PRR11	0.010153198577111104
ING4	0.010152251096331081
RAB25	0.01015036631287389
DSCC1	0.010137575413477005
ATP2A2	0.01013559925804458
ASPM	0.010110120931360426
OPHN1	0.010081957949237807
SMC4	0.009979548055958796
ACKR3	0.009976457538991276
HSD17B3	0.009969912987712675
TEK	0.009966929877182947
KLHL24	0.009957497332555798
HARS2	0.009955171410535296
FLT3LG	0.009903065806135408
ACTA2	0.009901563409231526
CCRL2	0.00989377045388495
RAN	0.009886883679297048
AKIRIN2	0.009874538443204763
UQCR11	0.009848326379857096
CNOT6	0.009815603657207546
NFIA	0.009804126156751409
CENPJ	0.009783773666999094
MMP14	0.009772372555858874
AARS2	0.009754562960519506
FBLN2	0.009747550242571621
TNKS1BP1	0.00971996736040641
LOX	0.009712605158981447
STX12	0.0096892484576239
FANCB	0.009674827146814063
HDAC2	0.00966211723688116
BCL3	0.009617533088821162
TARS2	0.009598641304150753
CCL4	0.009598084583342638
IL4R	0.0095889282469227
HIBCH	0.009580582917707197
CXCL3	0.00957570799895266
TPM4	0.009553072476943474
RAG1	0.009522660169990376
HMGB2	0.00948046482359177
GALNT12	0.009376457451523658
THRA	0.009374369001836165
C6orf62	0.009373930996820382
CDCA7L	0.009304817389802685
STK4	0.009245032051551187
RPS6KA6	0.009242828516676587
GLYCTK	0.009239043529119863
LDHA	0.009238272514467252
TNFSF4	0.009232712254960132
OSR1	0.009206914317456074
CYP11A1	0.009181571970667164
AKR1C1	0.009106920780874252
HEY2	0.00908606227455244
POLR2G	0.009080606118697798
CYP26B1	0.009047887986903338
ALDH9A1	0.00902958823560103
COL1A2	0.008981453097411744
COMT	0.008980718688612062
XRCC3	0.008962810971384173
PTK2B	0.00895909250879261
TSPAN2	0.00895806921479725
MMP9	0.008945308818189918
MTDH	0.008940763213834272
HIST1H4C	0.008940289552579755
CD274	0.00893259246203186
UBE2N	0.00891776830662954
HMOX1	0.008844767410186732
VAV2	0.008820500915514284
HIPK2	0.00874469047215999
TP53BP2	0.008713721104064952
BORA	0.008710900439581903
NFKBIA	0.008660504558008358
RELB	0.008652456300084422
NFATC2	0.008638548723469752
GALNT10	0.008637043144520412
ETS2	0.008633116508097487
COX6B1	0.008621503677570187
MBOAT1	0.008615730895267633
RANGAP1	0.008582448910336448
TDP1	0.008577717725618604
ALDH6A1	0.008524518033911382
EPCAM	0.008468023113421583
BMPR1A	0.008461728751236812
DYRK2	0.008436518170607867
H3F3B	0.008404263052924502
TSPAN31	0.008382579543362498
SEPHS2	0.008364538402102746
COX7A2	0.008301754765232802
SLBP	0.008287175823980322
RAC1	0.008263987020397568
IGF1R	0.008149950211008087
CALM1	0.008129293098032883
KIF14	0.008124986165021528
POLA2	0.008088951490053994
TGFB1I1	0.008070123241348344
TDGF1	0.008058487790635635
TLR4	0.008049600526952267
PAFAH1B1	0.008040529821373585
PSME4	0.008030685237221337
BAK1	0.00801701201195383
AURKA	0.00794504915345876
TP73	0.007938755870109358
NUAK1	0.007934717444766289
VEGFD	0.007926305660811914
GAD1	0.007905779360678796
NDC80	0.007900002062025471
DNAJA1	0.00789636468225955
ACADSB	0.007887001815551171
UGT1A10	0.007844028534010245
PLIN2	0.007843684532798769
USP28	0.007789699857096409
MAML1	0.007782806772410953
SLC12A2	0.007768078457086478
NUMBL	0.0077474657500083595
CACNB1	0.007722742004253996
ASL	0.007710545801980422
FCER1G	0.007702018442033656
SLC9A3R1	0.0077001598277845725
ERCC3	0.007696726168194568
ATR	0.007679262612897171
RNF213	0.007670691419030219
PLPP3	0.007646677857382416
PLOD2	0.0076455609174808205
ERCC8	0.007645229819911348
MPG	0.007638507208073989
RPA3	0.007636031865016664
HIST2H2BE	0.007549696858810077
ITGB1	0.007535484578058456
HADH	0.007531366985473374
LIG4	0.007524254075049688
STAT3	0.0075093214757410934
DAB2IP	0.007507794026905684
UQCR10	0.007489849542470831
MARS2	0.0074705287380321915
CSF1	0.007462094028170799
CCNB1	0.0074370621548461744
CALML5	0.007435798831962575
GLIPR1	0.00740863197368734
STX6	0.007402489438853899
GCH1	0.007384085880992106
MYO7A	0.007370666248665067
PLK3	0.007359759702809603
GTF2H1	0.007357406819160045
CDK6	0.007343943068241756
MDM2	0.007325042947507458
MELK	0.007310938937140793
CYP1B1	0.007308736583328138
SRC	0.007261151619287826
ERCC2	0.007243857654801047
MUTYH	0.007221930424503029
CYBA	0.007190106875032683
SLC2A3	0.0071886432707842
PFKFB4	0.007176784382096041
PTPRZ1	0.007162604260765734
BNIP3L	0.0071618490867596
ALDH2	0.0071173897818572925
PSMD14	0.007115339584845476
FGFR2	0.007096936737971404
FOXG1	0.007096022112603705
VARS2	0.007083262422119225
ZNF335	0.00708009409796671
CASP9	0.00707460066036017
SHISA5	0.007065869609531566
XPC	0.007016039414113663
PROM1	0.006999290840520557
PCCA	0.006955925323548907
PKM	0.006954853973850226
DLL4	0.006951678288136219
ATP1A3	0.006946209095719922
GAMT	0.0069048655680041295
CORO1C	0.00689219641928431
POLR2K	0.006876382618951754
AREG	0.006869371410080238
PPP1R13B	0.006847349720119399
GOSR1	0.006825132652031024
STX11	0.006729295156696449
RNF144B	0.006727421400623319
GALNT6	0.006700862996760783
RAMP2	0.0066407178273270705
MMP13	0.006608800998487918
FANCF	0.006603739030134662
F12	0.006589227312851664
WARS2	0.006582345824327666
CENPM	0.006518264933816171
CD200	0.006489767842467504
PTN	0.006464296534717215
TNFRSF21	0.006457212595922713
APC	0.006453814699226175
RGS16	0.006444177520547458
ACAT2	0.006397367460037428
MTA1	0.006391698296299081
FOXN3	0.006334955762345213
COX6A1	0.006328675597556598
AXIN2	0.006322491650501857
E2F4	0.006317264863576066
DEPDC1B	0.006313446841596666
ATP1B1	0.00629065333559189
NRG1	0.0062860321600680565
ZEB2	0.006264777458077956
POLA1	0.0062304237543307365
CTC1	0.006173584516673413
GOT1	0.006149256479634214
NIT2	0.006145999853766139
COL4A1	0.006110361094388455
SHMT2	0.00609206419513843
NTHL1	0.006091015776975744
ANGPTL4	0.006060164530250711
BMP6	0.0060527676983825355
BCL2L2	0.006031631786320624
IL18	0.0060075440822372995
SARS2	0.006006048599990485
POLR2D	0.00598864008929027
AACS	0.0059480624036195055
COPZ2	0.0059221293573355725
KITLG	0.005883283087118013
STAT1	0.005842606782894578
GLS	0.005838719776074838
HIC1	0.005788142027507142
EDN1	0.005757846396576549
POLR2I	0.0057509746138528885
NTRK2	0.005738576447852487
TMEM100	0.0057162493703602005
STK3	0.005708385482565546
BOK	0.0057051663044775216
PRKDC	0.0056899122148214585
HMGA2	0.005687953093646916
NT5E	0.005667599071188426
ACSM3	0.00566102272834306
MNAT1	0.005645970450312055
SAP30	0.005640811333319022
CNOT10	0.00561646051848536
FGFR1	0.005614222340834284
MYB	0.005593921346708328
DDIT4	0.005584834724154755
REV3L	0.005571052776630675
KDM1A	0.005518645239706279
BCL2L11	0.005504918514081303
SRSF3	0.005500221963748871
WRNIP1	0.005487674379126878
STX16	0.005485829499102864
VNN1	0.00546001656125789
NUPR1	0.005437011654458736
NUF2	0.0054204129521130415
TNFRSF1B	0.005404678063116297
ABAT	0.005377332167942362
ZBTB8A	0.005369273980262696
DNM1L	0.005365557466177561
ABRAXAS1	0.0053352570580149335
FGF9	0.005330482762252514
CDC25B	0.005321621149669286
CDC45	0.005294920076761161
CKS1B	0.005280410587255805
VAMP8	0.005266456083711743
SMO	0.005233500250139347
PGF	0.0052275345890119415
ACY3	0.005187616113066656
CD44	0.005185590435434429
HSD17B4	0.005177830095080901
GALNT14	0.005177617176993154
NCAM1	0.005156273485234119
SP3	0.005152982877920316
IL1A	0.005147829222921986
TSC1	0.00512501586067919
USE1	0.0050920065289822465
CAV1	0.00508532199681332
PTGER4	0.005082636960629404
FLOT2	0.005031136269409149
FANCM	0.0050076467350148165
KRAS	0.005001171183932224
TPBG	0.005000615417189142
FLT4	0.004999799397035401
GCLM	0.004998252542314242
ESM1	0.004997918342696945
ADORA2B	0.004987533728703153
PSEN1	0.004983072413295659
BHMT	0.004973208945968785
TIPIN	0.004966059320418028
DLD	0.004961868391733001
RBL2	0.004948352879582244
ALDH1A3	0.0049240723153903794
SORT1	0.0049023499037892234
LAMB2	0.004898482753121534
MCOLN3	0.004891413104568083
PTPRS	0.0048870464347223795
STX7	0.004882623603479107
SMOC2	0.004880032210529948
DAPK3	0.00486998121483442
PRKACB	0.004851644786673889
AGT	0.004820350381643388
CAMK2N1	0.004815093497477894
BCKDHA	0.004796839565393875
CDCA8	0.004790884484923204
MAPK14	0.004775388625230796
TFDP1	0.004762734801671005
CCNG2	0.004739518049134834
TP53BP1	0.004715234931007309
OLFM1	0.004710777309351153
CNOT9	0.004703483782661219
THBS2	0.004687710529068575
SRD5A3	0.0046819441819161
XRCC6	0.0046750858865719025
DDIT3	0.004674922048910115
CTNND1	0.0046399329270865805
CASP4	0.004636429611064416
PDHA1	0.004630831785171274
IL23A	0.004627732460964077
RAD50	0.004622303539773014
SRD5A1	0.0046190890890606285
UIMC1	0.004585593905311034
CXCR4	0.004581829646625208
POLD4	0.004576285260959663
RPA1	0.004534411164908742
PLK2	0.00452915336245511
KLF6	0.00451765281242294
PTPRC	0.004511528802330331
PTHLH	0.004494170248182342
PDGFB	0.00447829322425768
UQCRC2	0.004474336819523711
DEDD2	0.004470301141756759
PRKACA	0.004457153644061599
CKS2	0.004444017894376887
POLD2	0.004440788851127089
RPA2	0.004430476968993444
PPP2R1B	0.004425873011108194
RPS3	0.004389325996001858
FGF18	0.004375528480810721
UBB	0.004345011776370885
BCAT2	0.004329191428640907
IL6	0.004316882175499495
BAG1	0.004316831265943844
HMGB1	0.004311166141001505
HSD17B10	0.004305726025569793
CAMK2G	0.0042986760020738285
SVIL	0.0042713794029519215
XRCC5	0.004268315000407713
RAD9A	0.004267317522059659
FOS	0.004240283644074045
IARS2	0.004234377027260994
EZR	0.004223372047173527
TOX3	0.004204343217631222
AUH	0.004196496509985328
ENOPH1	0.004184514523029596
BABAM1	0.004176161085507308
HNRNPDL	0.0041676532325313495
EOMES	0.004156739973937053
NEK2	0.004133238437706482
LASP1	0.004113128367957939
TDG	0.004105021492063581
GTSE1	0.00408478385744921
ERBB3	0.004056474186011807
PPAT	0.004049906489786354
LEF1	0.004045894772182062
CXCL5	0.004037471258330781
IGF2BP3	0.0040259628702125185
APOPT1	0.003993524351258046
HAS2	0.003981710748791824
CX3CL1	0.003981395018865494
ZBTB10	0.003980713859025771
FBLIM1	0.003972327805346691
CYTIP	0.003957417467392564
PSPH	0.003943755601505804
UGT2B7	0.00394301647622079
AK4	0.00393240344629258
PTK2	0.003911324311587661
ALDH7A1	0.003911104156802724
SRF	0.003901722640896901
YKT6	0.003898409653351358
GNAL	0.003878672194114831
MXI1	0.0038761442073949426
CCL23	0.0038649851904766198
MAOA	0.0038606569834982512
COX5A	0.0038554594468802827
CDH11	0.0038383869001006143
ABCG2	0.003837369157532918
OVOL2	0.0038104275654064703
FUT4	0.0038056914132457557
TNFRSF9	0.0038040696811452767
MTFMT	0.003790892968102434
PRKG2	0.0037894822122375715
FFAR2	0.00378641613576543
HOXA5	0.0037695858489866048
ATM	0.0037306231915933265
PALB2	0.003718223914391894
STX4	0.0037075447380129282
HGF	0.003702892866407827
GALNT5	0.0037028750442770738
ITGB3	0.003702260530779366
SARDH	0.003701323330891099
NUP37	0.0036907519996770394
ILK	0.003664620165111908
CEMIP	0.0036636896483811542
CCL20	0.003657515671231702
VAMP7	0.0036456825397196218
GADD45A	0.0036445581568980896
CREM	0.003634040319357633
RAD52	0.0036243472301004964
OGG1	0.0036170880734849057
CLIC5	0.003594617225311888
METTL3	0.003589176933387821
SERPINB2	0.0035652826242163742
TFAP4	0.003564085876454566
EPAS1	0.0035611352902472533
WDPCP	0.003543213832877927
ACAD8	0.0035360400103680665
FANCE	0.0035301737953506718
ADSL	0.0035056346560917023
BRCA2	0.0035040387394100407
RALY	0.0034979836500171548
AFMID	0.0034946445380688407
STX10	0.0034847828088954685
TYMP	0.0034761884192460314
OR51E1	0.0034579810990679398
FAM20C	0.0034511459709195736
VAMP5	0.003422127053160347
NDUFB7	0.0034203463444756037
FBLN5	0.0034115115030421595
SNW1	0.003404843024044146
CCND2	0.003400101713315334
CALD1	0.003394422224239774
EDN3	0.003389329418632816
MLLT10	0.003380790389185688
COX7B	0.0033797158718565467
CACNA2D1	0.0033523853630281096
CNOT3	0.00335236722855246
HJURP	0.003351775062179919
MCEE	0.0033511516017117543
ITGA3	0.003339676545716436
GSC	0.003338373627127481
UQCRHL	0.0033183481275169693
IL1B	0.003282358955437518
EPHB4	0.0032764910568630675
S100A4	0.003263286726600798
POLR2C	0.0032609114684249768
GFPT2	0.0032419235601309476
H2AFX	0.0032392262171761005
TRAF6	0.003236570159862931
PPP1R15A	0.0032348977969872328
RGCC	0.003234087950143202
ECM1	0.0032247103943873505
CCDC88A	0.0032098711580670473
E2F1	0.00320385543751598
LBR	0.003199940067749628
MEF2A	0.0031961786964444143
VAMP2	0.003194609732770898
NFATC4	0.003175864432918808
VAMP1	0.0031664858873788615
AMD1	0.003164844229811638
NFE2	0.0031275050911942093
CDC6	0.0031269458852209216
TAOK3	0.0031255525962760183
MRE11	0.0030962918138911933
MYL2	0.0030794532729389147
ATP1B2	0.003068751806263683
EP300	0.0030124347648601397
SEMA4A	0.0030033839037512263
POLD3	0.003002457755243078
UGT8	0.0030000052259924093
RAD51C	0.002966881655558602
GPX2	0.0029655443528213503
APEX2	0.002959666357519234
SKIL	0.0029515645456211505
STX5	0.00294655922621569
PRC1	0.002943908233495973
IRS2	0.002938521626235224
FARSA	0.0029247693474441314
SMAD2	0.0029232421504076637
PHGDH	0.0029203270605133048
CNOT8	0.0029050327754455247
FAP	0.0029004418892690127
RFC1	0.0028903340298317977
OLFML2B	0.002873135587617584
GOT2	0.0028663476707966014
P4HA2	0.0028609259934297988
GCNT1	0.002831779061491026
LHX1	0.002829449222054477
STX3	0.0028271873817592363
NRP1	0.002810241063296638
HOPX	0.002789074431717538
IL1R1	0.0027872248327540823
GALNT8	0.0027698631515196003
CD74	0.0027530357380721278
JAG2	0.00272580408149534
TWIST1	0.0027227822095689446
TNIP1	0.002716450071739508
OSM	0.0027034351209818375
USP1	0.0027019137368152783
YBX1	0.0026948032756590077
GCNT3	0.002693802438943097
UBE2V2	0.0026813923033591914
OTULIN	0.0026745126917012735
PIK3R1	0.002656734123470064
EPHA2	0.0026529807754972707
PAX6	0.002646559009929328
ALDOC	0.0026348637620939044
TRA2A	0.00263192924150156
MOAP1	0.0026314347790161213
MAD2L2	0.0026306560950513824
GATA6	0.0026302515503561145
CCNA2	0.0026300830909580246
P4HA1	0.0026284020102519652
TLR7	0.0026127283658729777
NRARP	0.0026108307142387365
DISC1	0.002607526693717579
STX8	0.002596956006620239
P2RX7	0.0025940649225662093
NR2F1	0.0025871110673071247
CKAP5	0.0025840662645938493
HNRNPH1	0.002566923876076101
AMT	0.0025658854179651165
TGFBR2	0.0025586875753810727
CACNA2D2	0.0025537943663370977
UQCRB	0.0025476718375370463
EGLN1	0.0025460585963840683
NFKB1	0.0025382036673202877
TGFBR1	0.0025130280507195896
KIF1B	0.002512950954780888
CHD7	0.0024846770569832803
TUBG1	0.002464128237130951
ATP1A1	0.0024635163876357297
CACNA1C	0.002450453563081825
ACVR1	0.0024495643319111717
GALNT15	0.0024462648760634224
REL	0.0024396552139372566
GDF7	0.0024386515449949108
RSPO3	0.00242841302718142
DPP4	0.0024271862535572234
IRF4	0.002425706302783685
ZC3H12A	0.0024240496104767084
UBC	0.0024106608703406353
PITX2	0.002408827469611422
GPT2	0.0024032926822459273
SIVA1	0.002397937152622909
RRM1	0.0023711040710566347
ANGPT1	0.0023610137501332094
ZNF395	0.002356084274806352
TNIP2	0.002339753185587689
CXCR2	0.0023384890006914122
SPDYE1	0.0023204834054650143
CASP8AP2	0.0023158267964482173
CEBPA	0.0023033226615438275
MTOR	0.0023031455772836665
COL6A2	0.0022844146698235476
IL31RA	0.0022789180707661976
SPIDR	0.002272727210934775
CD86	0.0022512358834027523
WASF3	0.002237502500243088
ACAA1	0.002220461234787217
NRIP1	0.0022151599770953785
MCCC2	0.0022071093048693508
ALDH3A2	0.0022023354080021053
ATF4	0.0021963493696053036
B4GALT5	0.0021893101195459637
ACSL1	0.0021775064681516716
FADD	0.00217043569418204
GSN	0.0021646745914155594
DNER	0.002132408787714225
STX2	0.002123540032968517
GFPT1	0.0021197671158363633
CYP1A1	0.0020993768055287423
GCAT	0.002087819854942176
ALOX5	0.002082971870451805
SLC1A2	0.0020797646256319573
PDGFRA	0.0020751316856837477
MLLT3	0.002073695754917218
ATAD2	0.0020684958974076413
CALM2	0.002067624859022781
GFI1	0.002055771104457691
CXCL12	0.002046604654886555
VTI1B	0.002042159848843732
SULT1E1	0.0020319406195929506
BMPR2	0.0020242149510697437
MYC	0.0020177091672788842
CDK1	0.00201607432125492
MAPK3	0.0020044738767978497
NASP	0.001996902815827033
FOXM1	0.001993730155157553
GPC3	0.0019928882239260586
RARS2	0.001978019545974282
POLI	0.0019653220308045753
GTF2H3	0.001957276408479066
RRM2B	0.0019551740979621528
TPM3	0.0019506270743230502
TRA2B	0.001936094485781036
UGT2B15	0.0019332984296936751
XPA	0.0019273290846495389
SLC4A7	0.0019149867200633124
TCF12	0.0019127412595084114
RELA	0.0019118091790076394
WWTR1	0.0019103256995281772
SYF2	0.0018945463067783985
AKT1	0.0018937371051083855
PLAGL1	0.0018849857710397605
EHHADH	0.0018847352739151681
FOXA2	0.0018825959192771225
MME	0.0018768450180564617
MCCC1	0.0018646707986997334
IL18R1	0.0018617831668603934
TMEM109	0.0018440128790145822
LHX5	0.001841864537657349
ALDH1B1	0.001834223265406278
CYP3A5	0.0018291592552022392
ZWILCH	0.0018203121226034907
SOX6	0.0018122370886730862
TFRC	0.0018096506304257065
CD33	0.0018070127997179975
OR51E2	0.0017968022584029571
BNIP1	0.0017942837247581572
PDE1C	0.0017813754294204159
GALNT13	0.0017783526009009106
UGT2B4	0.001776353492333848
ANXA1	0.001775946214502798
TLR2	0.0017664859205107975
TPM1	0.0017642819528621678
UBR7	0.0017607431046610022
CACNB2	0.0017433456247957333
CRISPLD2	0.0017368735647099753
PPFIBP1	0.001724253319957021
GATA4	0.0017110212359381252
HSD17B8	0.001695390172568992
CCR7	0.0016889913093907124
RHOC	0.0016858689732192303
NID2	0.0016839013481502088
LAMC1	0.0016798052046331565
ERG	0.0016695490314963266
SIRT1	0.0016653677370284002
CNGB1	0.001660139075674339
VTI1A	0.0016499207563717905
LGALS9	0.0016458254738529543
XRCC2	0.0016309416125046745
RPS27A	0.001628650451595994
SNAP25	0.0016284243139991635
AOC2	0.0016216703081500708
COX5B	0.0016158198700327927
REV1	0.0016151658556746323
LATS2	0.0016138224489668151
ATP7A	0.0016092684767852494
SSRP1	0.0015999756443037918
ATG5	0.0015994062826052997
PPIC	0.0015943930945315121
PDZD7	0.0015925168995957436
RFC2	0.0015889930741180098
ATF3	0.0015822998403424598
COX7C	0.0015789118356775598
ST3GAL2	0.0015735097816660095
DDO	0.0015682497978392956
INHBA	0.0015655794912100712
CDC20	0.001551283187948684
SNAP29	0.0015486098795756522
MYL3	0.0015386205957666152
ERCC4	0.001528946947098967
PSTK	0.0015262007170386825
KDM3A	0.0015257371435810827
UGT1A6	0.001509907490622897
WRN	0.0014991184233972487
RIPK2	0.0014983100303044223
BCKDHB	0.0014955096619021471
GRPEL1	0.001483876177393496
GUCA1B	0.001473943343927262
ERBB2	0.0014655617483916037
AIFM1	0.0014623958800708847
GLI1	0.0014591430216231982
TGFBR3	0.0014573664029590748
INTS8	0.0014367463737394932
HMGCS2	0.0014367194788371914
GFAP	0.001435887306287754
IFI30	0.001433121272934836
PIK3CA	0.00143123552540626
FANCD2	0.0014138448395524016
MRPS18B	0.0014091362615732503
DCK	0.0014034088764991591
CNOT2	0.0014013055027794201
MZT1	0.0013949639552170404
RACGAP1	0.0013885748160872146
TACC3	0.0013871252486096603
CYR61	0.0013851149327380413
TAL1	0.001383828547128019
PIDD1	0.0013833801025880824
TNFAIP2	0.001383018975618878
INSM1	0.0013747349554220575
CD6	0.0013547443836502214
GRK3	0.0013297683986123398
PAM	0.0013149117711567502
FGF2	0.0013069514726962426
COX6A2	0.0013060766757621825
BET1	0.0013040752527115598
KIF22	0.0013007736173079427
STK11	0.0012952893537328876
GNMT	0.0012823879511402478
ZBTB1	0.0012742498835727149
POLL	0.0012636206290677027
ARX	0.001261692065886062
AKAP12	0.0012520534024320828
SLAMF1	0.0012427022658359555
ENOSF1	0.0012267868124267313
ACADM	0.0012256470859899928
SOX17	0.0012124146718719962
KLF7	0.0012064919913243744
CCR2	0.001205420022398418
ATP5PB	0.0011973266931160883
PARS2	0.0011889374253863014
ERBB4	0.0011825962857494557
HSD17B12	0.001177585115303493
BAZ2B	0.0011746238679108635
CARS2	0.0011632340953549077
CDK7	0.0011239848925625115
TNC	0.0011099622413981499
NFKB2	0.0011094259301948643
RAD21	0.0011015766086274975
STX17	0.0010921465532170915
GTF2H5	0.0010900299282867597
TERT	0.001088212213182363
IL15	0.0010877738266129432
PAX2	0.0010841094791852793
TNFSF11	0.0010823166026899206
FABP7	0.0010686736807234197
GOSR2	0.0010628659876223225
PXN	0.00105261399517388
ACOD1	0.0010401069201645579
ST20	0.0010360136044255826
TRIAP1	0.001032026759792268
NODAL	0.0010281657988969663
CAMK2A	0.001022642305705281
HSD17B1	0.0010091097751630195
GALNT9	0.0010080806556822567
ERCC1	0.001000558890745838
LGR5	0.0009952303903488068
POLN	0.0009905515386727565
SOX11	0.0009811029881875535
PNN	0.0009774198322719475
CFTR	0.0009765426628592509
CDCP1	0.0009746419781477764
CCL3	0.0009701423033374645
JMJD6	0.0009686690794658544
BLM	0.0009678149427189912
NFAT5	0.0009514723129037691
LIG3	0.0009511745625517523
RRAS2	0.0009486722268624451
RNASE4	0.0009421608821900118
GYS1	0.0009412827531564826
YARS2	0.0009354296102831345
PTPN11	0.0009349085346039479
HES1	0.0009335706261097769
CACNA1S	0.0009246116913905777
OXCT2	0.0009239223888104134
CDCA3	0.0009236609382500715
EZH2	0.0009229585467868119
PMCH	0.0009196636603781733
EBF1	0.0009179449302435616
ASPA	0.0009109187879665239
TNNT2	0.0009089317958491997
TNFAIP8L1	0.0008996222319063469
ALAS1	0.0008983409036190297
FOXO4	0.0008958704147466809
PTP4A3	0.0008927265695259641
MND1	0.0008795477888074764
FANCG	0.0008761972568955263
BCL10	0.0008747907143184838
TCF7L2	0.0008713189681759699
POLH	0.0008580124123005589
GLS2	0.0008565848364264652
EGF	0.0008518598903740016
CACNA2D4	0.0008477181864825587
SRR	0.0008416729348059942
PTMA	0.0008352734169001038
HAPLN1	0.0008352241933711
GATA1	0.0008344612484996511
MYH7	0.0008339954254545557
GUCA1A	0.0008300640002433212
CDON	0.0008244597640601187
CDH17	0.0008162040434314752
CRHBP	0.0008114164350263207
DCSTAMP	0.0008105854859733821
SATB1	0.0008079546716233176
PSRC1	0.0008008279792302509
SLC8A1	0.0007799325118517456
GPLD1	0.0007780140819524801
ALKBH2	0.0007743101896083739
CD40LG	0.0007678982484191703
NOX4	0.0007560543778887918
ENG	0.0007467520653738513
ROCK1	0.0007458850429484392
EFNB2	0.0007354995398927708
CPS1	0.0007313306084869976
GDNF	0.0007257902580334369
MGMT	0.0007164590883073517
CAPG	0.000715600973648679
XRCC4	0.000715103243876784
PPP1R3C	0.0007137320830873308
ICOSLG	0.0007067254971406862
ACVRL1	0.0007061675642634556
HACD3	0.0007049922846716837
BOC	0.0006984886327022293
AKR1C2	0.0006978017411091532
SNCG	0.0006751389535912326
PCDH9	0.0006685699617949802
BMPER	0.0006667305324479526
CNOT6L	0.0006664495224601507
NINJ1	0.0006618595889925986
VCAM1	0.0006568300471490028
PDK1	0.0006502037155700297
RAMP2-AS1	0.0006500367758645433
TFDP2	0.0006495163459610675
CACNA1D	0.0006418929563627657
BRAF	0.0006409998429298783
SOD1	0.0006355450414802658
SRD5A2	0.000633500145324544
ATP1A2	0.0006258020265070967
EIF4B	0.0006232775781011205
UQCRC1	0.0006214380199187481
STX1B	0.0006187721711155584
ITGA5	0.0006183136975655335
ANXA2	0.0006144093037266503
AOX1	0.0006110757495886745
DUSP1	0.00060849399719968
ZNF793	0.0006067737090597034
HSD17B2	0.0006067356745209304
AEBP1	0.0005997077783239163
TNNC1	0.0005992986454430034
VRK1	0.000596579125555276
EPB41L5	0.0005950675569300575
SELP	0.0005889537249692027
SNAP23	0.0005881140921867303
TMEM45A	0.0005778827052343975
MSN	0.0005756302729112832
ARID3A	0.000575213455141171
RBM38	0.0005744048950062195
STBD1	0.0005695995184395935
TMEM158	0.0005668949542124803
CCBE1	0.0005666205558625876
ITGAM	0.0005554822929498245
MYF6	0.0005384489589587936
LAMC2	0.0005379079372051332
NARS2	0.0005350052161565407
BLOC1S6	0.0005302571355855348
DRD1	0.0005262928895433928
CNOT4	0.0005201661809787905
CXCL11	0.0005176150863756359
MCAM	0.0005162822061949855
HILPDA	0.0005109590150034975
CALML6	0.0004951517344987729
RBL1	0.0004942915348181102
LYN	0.00049046308375435
ACSM1	0.000488443776131341
PCBP4	0.0004846344129711735
SEC24B	0.0004825262567523801
WWOX	0.00047436375139934547
RAD51D	0.00047399883089173383
FAM162A	0.00047373554196308084
CACNB4	0.000462895634062285
GAD2	0.00046184562550642184
GALNT4	0.00045897020599495054
RUNX2	0.0004533802574707838
CACNB3	0.00045146106183225655
FGF8	0.00045016704388995223
TMC1	0.00044702041152805904
CACNG1	0.0004449877543491979
CBS	0.0004421415452370406
DBX2	0.0004395108742314142
PGK1	0.0004331126310777903
OR7A5	0.00042549107238315525
B3GNT6	0.0004122368914111087
DBT	0.0004118232988617644
IDO1	0.00040801849061988506
APAF1	0.00040718624061739664
FGF7	0.00040583658913534237
CYP3A7	0.00040512912803822006
DMGDH	0.0004006351747342584
LGALS1	0.00039605939487767557
SPDYE5	0.0003793621221660335
BSG	0.0003755264627020287
CTTN	0.00037014979169860724
HTRA1	0.0003693847594362802
GPT	0.00036757134036202504
OR10H1	0.0003668154135843312
CXCL8	0.00035971825350793825
TMPO	0.000353142393510181
ALAS2	0.0003523770150710279
WNT16	0.0003513863150283905
RYR2	0.0003502614216530902
EGR3	0.00034642061039857615
CRADD	0.00034139216564185964
CRP	0.000339767680994498
WNT1	0.00033401267350283425
UGT1A7	0.0003310954399146905
OPTN	0.0003241274858905293
CAMK2B	0.0003227197078519261
E2F5	0.00031545788872930407
AQP1	0.00031470548064315535
CSF2	0.0003098610572842975
PML	0.00030288893366200943
IKZF1	0.0002981926285646928
UGT2B17	0.0002933456642642669
OR2H2	0.0002902538774222034
ESR2	0.00028424796609767365
CCL7	0.00028374661370877426
LEP	0.000278047415806166
AXL	0.0002764401021324404
NBN	0.0002743240494230483
EVI2A	0.00026589998057178197
ATP11C	0.00026051268315978684
TNFAIP6	0.0002602907181563382
CYP17A1	0.000252799016063392
PBK	0.00025210893860914014
POLK	0.0002388881669903787
ZEB1	0.00023827306786318117
SLC9A6	0.00022897548359419875
SOX1	0.0002282962918668064
NKX2-5	0.00022615425393177944
NEK5	0.00022513394610456
FXYD2	0.00021595323638226723
DCT	0.00020520243522293043
NTRK1	0.00020447778580774396
PTPRO	0.0002022123782427861
GAS2L3	0.00020036503297190362
GPM6A	0.0001883031449376247
IL12B	0.0001858200836463616
GCNT4	0.00018552466370459333
WNT11	0.00017922813254628647
LRRC17	0.0001766757006405185
GALNT16	0.00017469220431992545
OR10AD1	0.00016904301347039696
NKX2-3	0.0001639857124485966
EMX1	0.00015940166632964618
PRKG1	0.00015572215902325502
ATP2B2	0.00015384260770601166
LHFPL5	0.00014663520780590198
ROBO1	0.00014409317797663338
PPP2R5C	0.00014384847195973076
PDC	0.00014074535066094677
OR2A7	0.00013484787331091735
UGT2A3	0.00013353255635647983
CACNG8	0.0001305665521046504
MYLK3	0.00012905153885860624
ACSM5	0.00012189015275853741
OR10A3	0.00012007753440983471
PDGFA	0.00011832278097039135
MYH6	0.00011638190996472043
OR5M11	0.00011504085575125352
ZNF292	0.00011443330782784359
MYOD1	0.00010930053573977694
HLX	0.00010827794577037672
AGXT	0.00010578152966282617
OR1L8	0.00010221950934629968
IL2	0.00010162772351456573
TSLP	0.00010139895665228435
SLC28A2	0.0001006167004501411
NEDD9	9.530613590232734e-05
CACNA1F	9.321803090185593e-05
RGS1	9.258069901789295e-05
UGT2B28	9.077204504488764e-05
ATOH1	8.805280262058481e-05
OR13A1	8.793623423036416e-05
OR2C1	8.712726222062642e-05
KLKB1	8.62481634109359e-05
HSD17B7	8.553737210422843e-05
ASCL1	8.225280455711381e-05
UGT2B11	8.110896535782475e-05
DBX1	7.970983565441896e-05
AFP	7.967751873757064e-05
CYP21A2	7.944510197750054e-05
TATDN3	7.826197484148237e-05
MBD4	7.663599905879217e-05
CNGA3	7.640834171742942e-05
OR3A2	7.376487528818233e-05
SMAD4	7.237186808358502e-05
OR2T8	7.048537002849844e-05
MAFF	7.048347994796039e-05
ATP1A4	7.026187257669991e-05
COX8C	6.760496626580784e-05
POLR2F	6.584740917669201e-05
DDR2	6.480088392257679e-05
OR56B4	6.422202285779448e-05
COX7B2	6.337161298582109e-05
LOH12CR2	6.197801002287918e-05
CLIC1	6.008990313068122e-05
IGF1	5.8885607089082445e-05
CD80	5.8096864724968626e-05
GUCY2D	5.568413502900334e-05
CHEK1	5.47735007904258e-05
COX6CP3	5.4653357573237045e-05
IL13	5.3155043794509043e-05
CYP3A4	5.035148393880637e-05
GML	4.948925726953101e-05
SRPX2	4.9241678728534766e-05
IL4	4.7106980917335937e-05
OR13D1	4.692057393525546e-05
OR2L2	4.660984915848031e-05
AKR1C4	4.610656050246405e-05
OR1N2	4.445353323337084e-05
OR6T1	4.202475452773041e-05
OR52N2	3.755963080348624e-05
OR52N4	3.567489794011877e-05
SDS	3.396269127682393e-05
POU4F3	3.3291867240523085e-05
PF4	3.248764125419053e-05
WT1	3.181759515815477e-05
AL929410.2	3.1097048891813216e-05
IL4I1	2.8915800372276752e-05
UGT1A8	2.762974354120071e-05
OR51B5	2.761057026026761e-05
OR5P3	2.7317596419871565e-05
CACNG7	2.714949115837439e-05
ACSM2A	2.701958411457787e-05
SP100	2.662081806802263e-05
GUCA1C	2.60661494674137e-05
OR2A4	2.5750147220210302e-05
OR13H1	2.5470018162825368e-05
OR5AU1	2.4607508305489784e-05
OR51B4	2.3696654307939628e-05
OR7D2	2.3326100812205978e-05
CACNG6	2.3249264858104636e-05
CYP3A43	2.309041029274969e-05
CAV3	2.3037351505152266e-05
OR1J4	2.1758823305826394e-05
CACNG5	1.9674004869539046e-05
CACNA2D3	1.958390960960631e-05
OR6B3	1.833569866192148e-05
OR1N1	1.8078853645660475e-05
OR5K2	1.7657510758689385e-05
OR11H4	1.7648132375805106e-05
IL20	1.608708724480344e-05
OR1J1	1.5555947844301947e-05
OR2AK2	1.5516716936026447e-05
ATP1B4	1.5137072580116277e-05
HSD3B1	1.4851390376878307e-05
PRKACG	1.4775325972567581e-05
UGT1A4	1.459045301757208e-05
OR1Q1	1.4352354944189458e-05
CNGA4	1.4336712092486771e-05
OR2W3	1.4220105683954263e-05
STRC	1.3583397918690467e-05
OR2A1	1.3499991457769163e-05
OR7C1	1.3165132541822781e-05
SPHKAP	1.3030458876779577e-05
OR3A3	1.2156567815626158e-05
OCSTAMP	1.2095054956124006e-05
PIPOX	1.2022625554442604e-05
OR6S1	1.1464652618255502e-05
UGT1A1	1.0668978609185195e-05
CYP19A1	1.0145937190063844e-05
OR2A42	9.907114305219355e-06
OR2AE1	8.89959784089541e-06
OR9G1	8.48426164629356e-06
OR51I1	8.295507460727117e-06
OR51Q1	7.926487161460288e-06
OR4C6	7.821754724663366e-06
HSD3B2	7.665043230255945e-06
ACSM4	6.968682481024389e-06
OR56A5	6.907175045095112e-06
CYP11B1	6.60776041831692e-06
GSX2	6.525549282000268e-06
CACNG2	6.489463391044139e-06
OR3A1	6.459482635742515e-06
OR2K2	6.132249587567242e-06
OR5C1	5.523211022010002e-06
OR52K2	5.497905722314844e-06
OR10A2	5.4608600833019256e-06
MYF5	5.361856285709789e-06
OR2T33	4.930552081215715e-06
OR6C70	4.908377049261045e-06
CLCA1	4.67290815850875e-06
OR1L3	4.6206947153831054e-06
IL23R	4.5873257302538795e-06
GALNTL6	4.524991803584853e-06
OR5B12	4.479946665755512e-06
OR13J1	4.440806970133987e-06
OR2C3	4.2506164422414626e-06
OR13C5	4.218467101942211e-06
AKR1D1	4.218335197425088e-06
OR1F1	3.703971356962222e-06
MYOG	3.610188528185908e-06
UGT1A3	3.563557353420131e-06
OR2AG2	3.224190815359507e-06
OR10G2	3.1867656450234276e-06
OR10A4	3.098753270091285e-06
OR9A4	3.087263678992219e-06
OR2B11	3.066974105348229e-06
OR9Q1	3.050049376538617e-06
OR52H1	2.892726085510094e-06
GALNTL5	2.819484445814988e-06
OR1K1	2.648658978443033e-06
SOX3	2.541807575065891e-06
OR4D10	2.474655241000176e-06
OR56B1	2.4386327434552185e-06
OR2B2	2.418658270383548e-06
OR1E1	2.3925873478313155e-06
BMP10	2.28370530275353e-06
ZAP70	2.155863898287529e-06
OR1J2	2.152313540077726e-06
OR52E8	2.0599066300918443e-06
UGT1A5	2.0456706449249337e-06
UGT1A9	2.043763363314843e-06
UGT2A1	2.0120247496197387e-06
OR52I1	1.9710127833680216e-06
WNT8A	1.9365568693991193e-06
OR9A2	1.7486814708636854e-06
OR1G1	1.745573998226809e-06
CACNG3	1.7222285476374437e-06
OR2L13	1.5580636351439224e-06
OR6K3	1.2342235049084432e-06
OR8G5	1.0826268721317152e-06
AGXT2	1.0348497943279104e-06
OR2D2	1.034272251200169e-06
NANOG	1.015456280561711e-06
CYP7A1	8.113786083893543e-07
CYP11B2	7.031073122001455e-07
OR52B6	6.279699284596232e-07
DAO	5.60368956121515e-07
UGT2B10	5.145685772589358e-07
OR8A1	4.768373224786865e-07
OR1C1	2.7869868730118726e-07
OR6C2	2.2705854741233476e-07
OR7E24	2.0944143225142702e-07
OR52W1	5.6957634648739783e-08
RHAG	5.407955659499143e-08
OR4K2	1.8954063217875432e-08
OR52B2	0.0
OR52D1	0.0
OR2L3	0.0
OR10A5	0.0
OR14I1	0.0
OR13G1	0.0
OR2G6	0.0
OR6A2	0.0
OR52E6	0.0
OR52N1	0.0
OR10Q1	0.0
OR56A3	0.0
OR2T10	0.0
OR4N2	0.0
