# Supplementary material for: Transformer for Gene Expression Modeling (T-GEM): An Interpretable Deep Learning Model for Gene Expression-Based Phenotype Predictions
Source: Cancers (Basel). 2022 Sep 29;14(19):4763. doi: 10.3390/cancers14194763 (PMC9562172; doi:10.3390/cancers14194763)
Supplement: Supplementary file 1 [file cancers-14-04763-s001.zip › cancers-1924785-supplementary/supplementary/importort gene rank list for all cancers/TCGA-CHOL.rnk]

IRF4	0.16040080960833392
CXCL2	0.11246374554507865
CXCL5	0.10533869730814804
DDIT4	0.10398561066568025
CD74	0.09971267897837231
GATA3	0.0992351680752928
MAOB	0.08020096591387892
GPX2	0.08017287307951228
VNN1	0.07518923032462134
SPI1	0.07352061004522163
AGER	0.07335163354149925
H2AFZ	0.0721664264921985
SOX9	0.07196198623544614
C1QB	0.07111183043385247
BMF	0.06877565461105344
ACY3	0.06870655473671826
RGS16	0.06541163420867062
NDRG1	0.061530458114354765
B2M	0.05984289683722118
UGT2B15	0.05692922167210562
POU5F1	0.05579322102306491
CCND1	0.05547739412044178
TGM2	0.055228058431323224
YBX1	0.05522521458532361
HMGA1	0.05417978775051483
EARS2	0.05393900882165661
GDF7	0.05291160515997867
TXNIP	0.05259317919253268
AKAP12	0.05144524100350829
BHLHE40	0.051435743000622515
GLUD1	0.050752349007350206
CCL20	0.05074236490977185
OLFM1	0.05039024889169721
NPM1	0.05026684636503711
CDIP1	0.04923755572932234
MMP11	0.048975870366349546
IER3	0.04876782232502722
GDPD5	0.04833877415340839
CCL19	0.04812855639346927
TUBB	0.04803230372400443
ACAA2	0.047899997698324044
TUBB4B	0.047747166344495225
CXCL1	0.04761333887764868
HSD11B1	0.0469149229471405
KLF6	0.046772556502105454
PROX1	0.04665225961161488
SEMA7A	0.04645406373196681
COX4I2	0.04606611813849625
MCM7	0.0460198038596264
G0S2	0.04583681271949774
NFKBIA	0.04570627750937455
POLR2H	0.04547048240282662
CALM3	0.04535686408836245
UGT2A3	0.043079085419879044
AKR1C3	0.043077398985256636
COX7A1	0.04306746381710267
HIST1H2AC	0.042918947981447936
NFIB	0.042666029264364545
ID1	0.04263463555217612
GNAS	0.0418117938915367
MDM4	0.041727967371811
EVI2A	0.04159716426601774
THY1	0.04147649102947648
ACKR3	0.04144434296380935
APEX2	0.04124009819920844
POLR2J	0.04084365882763535
ID2	0.04060776282840114
COL3A1	0.04055927557050285
MYH9	0.04021010362674925
CA9	0.03988726606582602
NCKAP1L	0.039382307476410576
KRT8	0.038979835091934166
MSN	0.038633581633480484
ACADS	0.03846513561971126
SDCBP	0.037742883754227206
TNNC1	0.037579383076820995
CXCL8	0.03711629537835972
DDX5	0.03709531046896216
EGR1	0.03675872991411041
KRT19	0.03640403932421923
GAS1	0.03620705297383928
CTSK	0.03596735705084677
RGS4	0.03578370291139695
STX12	0.03577679897230179
HSD17B10	0.03534777805940649
XRCC1	0.035297632159661134
CRP	0.03478152351263934
CD24	0.03439823790170924
TIMP1	0.03389938551899069
DEDD2	0.0338746359322631
RBM6	0.033447286093630575
SIRT1	0.03339219226542709
AZGP1	0.033325659085944974
UBA52	0.033295119569585974
CCL3	0.03319495379257562
MEF2C	0.033085510572161005
NFIL3	0.03302211961427189
OPTN	0.032954005404374646
ZAP70	0.032818179714743205
ANXA5	0.0325767179401294
MIF	0.032559931076756025
ZEB2	0.032512001307397856
COMP	0.03244954529494128
MUC1	0.03240286543875991
ITGA6	0.032332537093129964
MMP1	0.032095641621269454
CXCL6	0.03189487470502772
ADK	0.03131493658072732
BMP2	0.03123312477181596
HIF1A	0.03076324035494411
SDC4	0.030499089195463274
SERPINE1	0.030461333064012
CYP7B1	0.030396182203322627
ID4	0.030254116682546305
NDUFB7	0.03018738661967514
LAMC2	0.030115167669349092
NFKB2	0.03001855835988684
LGALS3	0.03000859315944286
ACAT1	0.02995019556297038
PPFIBP1	0.02988227502922713
BCL2	0.029777153920690653
EBI3	0.029679724300406222
STMN1	0.02950517246359526
CYP3A5	0.029473117925474506
CAMK2N1	0.029466468253640504
SOX4	0.02939607932169529
COX4I1	0.029305756917402045
L1CAM	0.02917789856222119
DDB2	0.02892849502158493
CNOT10	0.02882751737267406
ABAT	0.02861894251152111
C6orf62	0.028502794329494294
BMI1	0.02846956094803094
BCL11B	0.028358249073266405
COL1A1	0.028297270924155776
COX7A2	0.028287639196154627
HHEX	0.028222146320474307
CCL2	0.028140846000090605
ENG	0.02791620816365604
IL4R	0.027708644498490535
VCAM1	0.02741134449978769
PPARG	0.027380147927338176
CARM1	0.02729854566446736
NUSAP1	0.02723094706597211
COX7A2L	0.027080048558453584
FN1	0.027044447810874856
VAMP8	0.02696289058696216
ALDH1A3	0.026898877953738975
TUBB6	0.026862332093301983
CCL5	0.026734441734513423
CAMK2D	0.026704912366652567
UBE2N	0.02660036951855216
CYP1B1	0.02652943435816797
TPSB2	0.026237249545317833
SNAP25	0.02616080418493169
GLUL	0.02614725370052877
LITAF	0.026098933984248836
ALOX5	0.02608442229084078
SEPSECS	0.026016167861592946
TP53I3	0.025881381883317442
CCNF	0.025748443397298728
DEPDC1B	0.025525021380430214
COX6A1	0.025363980651215465
GALNT11	0.025262756877555078
ENOPH1	0.025253994657467523
GAMT	0.02522971170871488
DAB2	0.025209005069088908
TNFRSF21	0.02518494213435792
B4GALT1	0.025041932279437424
HIST2H2BE	0.025001096522327102
PRMT1	0.024988300974654196
CD34	0.024950404678717068
PDGFB	0.024871143014272998
PTK2B	0.024827522047783362
ANPEP	0.024796868377699455
POLE	0.024741493703316797
UNG	0.024713908637286088
PLK3	0.02465574207004088
PROS1	0.02456262779167372
PTMA	0.024539189114052482
ASS1	0.02434277725657545
ICAM1	0.02432327585715105
CKS1B	0.02425855031561588
LEF1	0.02424716277531501
WWTR1	0.024123098736968746
LMNA	0.024080756009275214
WDR76	0.02387892049966713
ALDH1A1	0.023839582084002293
HPSE	0.02377707954572046
ANGPTL4	0.023695900099536454
TNFAIP6	0.023690020102506065
STX7	0.023477902145650542
PRDM1	0.023452737951406944
SCRIB	0.023430753800803603
ASNS	0.0234237504824529
SLC25A5	0.023360126143853743
MCM5	0.023356744336037075
KAT5	0.023321345162604357
PTGER4	0.023076572350686917
ST6GALNAC1	0.02302779536480766
TGFBI	0.022908231453195396
DARS2	0.022664997402710982
PRKX	0.0226325265653441
DENND5A	0.022548522250617275
MYO7A	0.02249807499209507
BAX	0.02246046081457118
HADH	0.022436787432922597
F3	0.02237182379051439
KITLG	0.021910535568059834
PDPN	0.021888494514231343
RAD51B	0.021802034494462785
TNIP2	0.021775380867307292
CDC25B	0.021565453639664153
CCRL2	0.021463757404396617
CDK5RAP3	0.021459639413290706
ALDH9A1	0.02144240075836078
GBP2	0.021399042891497144
PFKFB3	0.02127472499979265
EGLN3	0.0212734491440339
CIB1	0.021248140604965823
AEN	0.021241251873970735
GATM	0.021121940909212714
PFKFB4	0.020947161277268242
ENC1	0.020814293379175796
ATP2B1	0.020810115665607417
GALNT7	0.02070784882986863
RELA	0.020689277496676043
TNFRSF4	0.020664809637945137
HMGB3	0.020588342490160193
PLIN2	0.02054889777061853
CYBA	0.02053969405958069
XRCC6	0.02047890895796031
ACAA1	0.0203965270662973
NEK11	0.020377039623178134
STC1	0.020363106638896844
TM4SF1	0.020344800180108945
ECHS1	0.02019327601648237
HIBADH	0.020107934445448113
NR4A2	0.020067976117745353
CASP9	0.020038826757897983
EGR3	0.020033861883045696
STX10	0.019963057678266852
PARP1	0.019899966028857182
CNOT1	0.01979898483508929
FGFR1	0.019797294265691264
MCOLN3	0.01976726263106209
CA2	0.01976311092013996
CYC1	0.01974945843026647
SNAP23	0.019492890830722764
UQCRQ	0.019489322053432165
TGFB1I1	0.019472747960687573
VAV2	0.01943873537196615
TSNARE1	0.019393470052780967
RAB25	0.019321899555745224
GLS	0.01929477280304786
CDH2	0.01925760507575505
MPG	0.019189934742044168
AKR1B1	0.019181296153123487
ITGAV	0.01892373873655778
PLAU	0.018918043161017264
STAT5A	0.01882865433215268
HSD17B4	0.01877756273353859
MBOAT1	0.018761988453730033
HELLS	0.018761833435720212
SRGAP2C	0.018596356642482405
OSMR	0.01857642583955477
GALNT6	0.018545255643107366
AOC3	0.01853828197865968
GOSR1	0.01853436149244858
PRIM1	0.01851879317281428
VCAN	0.018516941865145076
SPHK1	0.018511620815268703
F2RL1	0.018493407743728152
SNN	0.018256988297782044
PABPC1	0.01824912273864528
BBC3	0.018150706187521647
IDH1	0.018133986292102975
NR2F1	0.01810425317504509
ASF1B	0.018052647040593558
CDKN1B	0.0179464784535445
BABAM2	0.017904727139579624
COX6C	0.017860265584416214
TYMP	0.01784241414754732
SEMA4A	0.017770285076862718
ODC1	0.01772845182597643
NAMPT	0.017694987710335428
TPI1	0.017592069956386864
ACSM3	0.017557500700938478
HNRNPU	0.017494265479281994
EPCAM	0.017488860282058618
FXYD2	0.01744660894080906
HK1	0.017417511177702943
GALNT12	0.017401784650693957
ERCC2	0.017270900523314803
SLC12A2	0.017264868903708607
IFI16	0.017172278287756092
GALNT18	0.017123360832317035
HNRNPM	0.017106967865313665
CFTR	0.017103312588293885
EPAS1	0.017053797260990378
GOT1	0.017031310196571916
EMP1	0.016982343754501573
TIMP3	0.01692738826302942
APEX1	0.016818257005734343
TXNDC9	0.016813659371484765
FGFR2	0.016790496572891833
PSME4	0.01679042777114503
TFPI	0.016600821257453803
SAV1	0.016571493826989737
HK2	0.016539992269121017
MMP7	0.01646990991546945
VAMP5	0.016426167336317233
TNIP1	0.01639273778174682
HMGCS1	0.016371286688343863
NFATC2	0.016316532509063644
TARS2	0.01631388601939257
HEY1	0.016300528320866117
BDH2	0.016278428993966282
HACD3	0.016203381966782615
COL5A2	0.016161064865922448
CPS1	0.016105202726835573
GLDC	0.01609737238298597
AMT	0.01602032260637743
XRCC3	0.01594452737233849
AOX1	0.01592270042454897
CHD7	0.01589943767007895
ZC3H12A	0.015883386644922774
CENPW	0.015737510796692722
SNAP29	0.015705854704925738
VIM	0.015583014166743778
CCNG2	0.015566739828169645
SLC9A1	0.015553646963167552
ADSL	0.015492352616248012
CDC42	0.015365141624977409
MAP2K3	0.015333638118620036
TNFRSF1A	0.015331961061769983
LIG1	0.015103958616082123
BNIP3L	0.01509568831297771
TNFSF4	0.015046274299959478
CETN2	0.014963554548508095
CXCL13	0.014956548863777251
CASP2	0.014952609151305413
CASP4	0.014911117913055461
SLC9A3R1	0.014910246910787227
COX7C	0.01489051059398661
RAD23B	0.014879402133613134
CDC45	0.01483140526342997
CSF1R	0.01482843931290888
SOX6	0.014813556271156436
TOP3A	0.014725891994316074
LIF	0.014677026889303925
ALDH3A2	0.01457911633076177
IRAK2	0.014542578490041902
CD44	0.01449972499109592
STX1A	0.01443743182131258
ST3GAL1	0.014385473278270527
TOP2A	0.014349292424565804
BGN	0.014343367534534017
TK1	0.014297462013901127
BDH1	0.014286106428919566
FBLIM1	0.014147249650185401
NCAPD2	0.014048088501139679
GFPT2	0.014043960088278297
COX6B1	0.014017465202019033
AACS	0.013963398232028698
CD200	0.0139461635020997
COX5B	0.013837434663392401
ROCK1	0.013795747850747877
BET1L	0.013787455637466894
TNFRSF12A	0.013777680418876267
JAG1	0.013696330148604925
SHMT1	0.013688611843345494
LARS2	0.01368254105985213
MED1	0.013679400021135239
CDCA5	0.013663725984214975
PLAUR	0.013647515580863934
SHC1	0.013613020668589668
FARSA	0.013605227952089875
LUM	0.013598436569703503
XPA	0.013594068959630239
NUAK1	0.013518777142396021
HIST1H2BK	0.01350942378703872
RASGRP1	0.013437290890334186
COX8A	0.01342899443621197
BUB1B	0.013416180550764942
COL10A1	0.013410911863602984
VAMP3	0.013399539260894407
MYB	0.013385699178864986
GATA4	0.013359849680103954
OR13A1	0.013353700448630811
CNOT11	0.01334582245956971
RPA1	0.013282868344634165
WNT5B	0.013272621373570374
CDKN1A	0.013248617691153064
PYCARD	0.013223066066394661
LYAR	0.013202446714079915
CLIC5	0.013162844404553791
NR4A1	0.013112267468535789
TSPAN6	0.013025201048605108
MET	0.013023626596265847
IDO1	0.012998436656696857
ALDH2	0.012980286822397857
FOXA2	0.01295504705855456
DCK	0.012928572223100211
UQCRFS1	0.012915481737898611
ALDH1B1	0.012856793759321304
GUCY1A1	0.012826304428173839
CYR61	0.012769768240285766
GALNT14	0.0127164728000062
S100A8	0.012690944366375361
GNAL	0.012668243939452496
CNOT6	0.012633594828405087
DNAJA1	0.012622037876800373
UBC	0.01257449793450055
PDHA1	0.012524230366328937
TLR4	0.012487550485012794
UHRF1	0.012487092884021847
E2F4	0.012468021173274425
RFC3	0.012467938243187614
GCH1	0.012462317998884998
JUN	0.01224196607385293
MYL9	0.01220067898070099
MAPK14	0.012181780731070652
BNIP3	0.012174367660428889
AGR2	0.012158848110707122
ITGA5	0.012037386708780578
CXCR4	0.012034822093716696
VLDLR	0.01196313185603526
CLIC1	0.011956538627246252
NUCKS1	0.01195482814660524
FBN1	0.011952142328826687
CCL8	0.01193463031883981
CAD	0.011934224990770943
LAMB1	0.011911394797204993
PTHLH	0.011909254365726422
GALNT16	0.011868216252504121
VARS2	0.01183069396934676
BTG2	0.011782196923605283
UQCRH	0.011781705858017506
FLT3LG	0.011736591389035619
CYTIP	0.011730635230880927
IGFBP4	0.011727446347638823
SLC2A1	0.011654574297036096
MFAP5	0.01156383566968393
UGT2B11	0.011542738674551904
ASPN	0.011538844108968598
PHLDA3	0.011526296016718791
AKR1B10	0.011507861978259754
POLR2E	0.011503109291080732
TNFRSF1B	0.011476374429814973
H1F0	0.011376487618591426
BAK1	0.011362301121399116
POLE2	0.011352464004855326
ETV1	0.011336664358545747
RXRA	0.011319577386761774
HARS2	0.011280468357414412
UBE2T	0.011276309123709478
CENPM	0.01126724278797
HADHB	0.011215549273719767
INSM1	0.01121247905257105
CDC25A	0.011200625360152677
IL18R1	0.011195883750296128
PTTG1	0.011194625310221475
STK11	0.011169923970432866
ATP1A3	0.011167692324285945
UQCRHL	0.011030440273363378
ENO2	0.011024530781095951
ATM	0.011004882364067069
CCR2	0.01094629242017365
DRAM1	0.01094627327330223
EDNRB	0.010945884936402332
MDM2	0.010944560051387246
RAB42	0.010916797831151459
FSTL1	0.010888679104763264
NUMBL	0.01086538155839909
COL5A1	0.010864666945145407
SARDH	0.010817069423555509
STX18	0.010789691297190478
CALM1	0.010774836641405815
TP53	0.010689077030633752
MUTYH	0.010687035728060899
SRC	0.010673069839754726
ADA	0.010668222568313243
UBR7	0.01060275239309657
MARCKS	0.010596489269085995
IGFBP3	0.010589778467026774
PSMB4	0.010587765589195422
TCF4	0.01054567166350407
CEBPB	0.010521766177112186
H3F3B	0.010519921446357279
RSPO3	0.010496908685527847
WNT5A	0.010489484789793271
HADHA	0.010479050888236587
POLD4	0.010479042894356605
BHMT	0.01047362402203932
TPM2	0.010427543265806277
KDM3A	0.010360236879988228
EDN1	0.010342299453827144
RFC4	0.010287540791177167
EZR	0.010248303255684495
CTSL	0.010162170479641408
FBXO27	0.010005986976039842
CRHBP	0.009966775407601913
CNOT7	0.009937088063072471
RBPMS	0.009930452174746385
TP53BP2	0.009889711869285625
BMP6	0.009864232191505303
THRA	0.009862346583683892
ERCC3	0.009848619435923817
KPNA2	0.009848419788990556
CLEC4A	0.009814078919292837
DPP4	0.009802808083891291
ATP1B1	0.009799752128558744
OLFM4	0.0097896365111041
SFN	0.00978509755731516
ATP2A2	0.009784880048974348
STAT5B	0.009760623438076417
AKIRIN2	0.009737476139492931
FLT4	0.009733168835254588
KIFC1	0.009732561520198352
TROAP	0.00969111091571385
ATR	0.00967224238464154
PPP1R13B	0.00966634125058396
KIF2C	0.009641117665698746
ERO1A	0.009638775374235057
FOXN3	0.009603873954350231
CDCA8	0.009580943350395816
OSR1	0.00954562413502799
CALD1	0.009542376445937042
ANXA2	0.009518385372292859
ATP1A1	0.009467894397895955
MYL3	0.009381726998254585
AKR1C2	0.009375812582067928
EIF4B	0.009371854466629621
HILPDA	0.009369804634819227
ACTA2	0.009369551004098415
FUT4	0.009323755351132465
P2RX7	0.009321870827653853
TGFB2	0.009234862548112142
IKZF1	0.009229109377781675
CTNND1	0.009186943247170308
GINS2	0.009167449265222095
RRM2	0.009126256165292954
L2HGDH	0.009102617875994245
FANCI	0.00908608319150137
UQCR11	0.00906316257364947
TMPRSS4	0.009056795941548405
GALNT3	0.009047610310871557
TNFSF9	0.009031850252777937
MXRA5	0.009015730661411014
CAPG	0.008974507712108249
TSPAN31	0.008910685131945107
DTL	0.008888399806653428
SYK	0.008875380221119908
CCND2	0.008866607596148615
DDB1	0.008840382354169963
DUSP1	0.00883677098284207
EXO1	0.008783698591347838
PLAGL1	0.008771606272213002
ALDH5A1	0.008714045374391998
MARS2	0.008703135885415325
LRIG1	0.008701170920522047
CKAP2L	0.008694573855184842
PRKDC	0.008689023191819814
SPARC	0.008684125893537877
PRKACB	0.008676580011572486
DOCK7	0.008614864782353134
FOXC2	0.008570198368265922
ALKBH2	0.008523951566620693
CCR7	0.008479159875481496
VEGFD	0.008473330500875632
PML	0.00847268179478324
GLUD2	0.008463757150701183
TYMS	0.00845884873785952
ANGPT2	0.008430787154869284
NTHL1	0.00842681957241616
BCL2L2	0.008404576728579832
PRRX1	0.008404107229125912
TRIP10	0.008399143463134766
SKIL	0.008393295549854496
PROM1	0.008384611228522625
ATG5	0.00838339073399347
ALDH6A1	0.008382498037674248
SRD5A1	0.008377175761240618
RPS3	0.008372447099005689
SET	0.008332549346285793
P4HA1	0.00830800023264606
ACAD8	0.008306811179022256
CRISPLD2	0.008302058103602997
ARRB2	0.008295908302196295
DBT	0.008291617171557696
FNBP1	0.008240650288598626
EOMES	0.008232229000604429
ATP5PB	0.008228379675137737
KIF23	0.008173150943126895
LGALS1	0.008136441175202914
MAOA	0.008096345182763457
CDCA3	0.008055622086546024
STX19	0.00802937042732484
WRNIP1	0.008026301120588553
AURKA	0.0080168600364107
LAMB2	0.008014408397938095
TNKS1BP1	0.008010484288804782
PPP2R1B	0.008008658452612135
PCOLCE	0.007975517496976522
POLH	0.007946098336350052
GALNT10	0.007941036017340954
RANGAP1	0.007927294502085574
GADD45A	0.00789637534786292
VEGFA	0.007848276469613742
HIPK2	0.007840240791277068
PARVA	0.007818243376887158
TFAP4	0.00781562733857639
NEK2	0.007801099046260448
PSMD14	0.007800130521167618
SLAMF1	0.007794477514807475
CEBPA	0.007745139347758784
NINJ1	0.00774229182947975
BRCA1	0.0077336331220233005
LIG4	0.007718031096194033
HTRA1	0.007713015512100275
RHOC	0.007657404563361245
CASP8	0.007654518821735121
IL1R1	0.007641349801275264
EDNRA	0.0076215704096315754
BCAT1	0.007609726254697795
GATA6	0.00760204150778731
SLC1A2	0.007593327572926949
CACNB1	0.007590475816429806
PLPP3	0.007588031326837743
RGS1	0.007583782072822588
PCCB	0.00751968987489559
NUP37	0.0075193836598132216
BCAP31	0.007518028116494103
CHAF1A	0.0075172901658400884
PDGFRA	0.007501036241808578
TENM4	0.007497723076614332
NEDD9	0.007492898520805956
HSD17B7	0.007471592758114078
IL18	0.007463757930879412
FZD3	0.007451085041559479
FOXA1	0.007394970185700479
RNF43	0.007388422272322198
MCAM	0.007354744438933952
ADGRA2	0.0073508664718092
GALNT1	0.00734993501578354
HMGCS2	0.00734268419719773
TMEM100	0.007297940664807205
E2F2	0.007292122380950501
RAMP2	0.007228249480359039
POLR2I	0.007228025437276624
ANXA1	0.007186882087196199
TNFSF10	0.007164234939360035
RAD21	0.0071231988867725615
GUCA1B	0.0070810971325182435
SRD5A2	0.007070892566400607
FOXA3	0.0070361508362776345
TPBG	0.007029567979296259
STX16	0.00701732668442261
BAG1	0.007016499808556661
IARS2	0.00700141306059878
CDCA7	0.006993583048493701
RACGAP1	0.006986969585157662
CD40LG	0.006983284750759018
BCKDHA	0.0069782478985936135
CDCA2	0.006958461144473904
OVOL2	0.006953804063147456
PSTK	0.006946848518089494
CD38	0.006939264513999294
TOX3	0.006876413689525465
CD55	0.006871844584620754
RAD51C	0.006843216214769403
KDM6B	0.00680227108028969
CCNH	0.00679397509544563
HJURP	0.00679006164007576
RIF1	0.006784034593796372
UGT2B4	0.006770422019279742
POLD1	0.006676941360951274
MELK	0.006652163037774099
MAP2K1	0.006649565327018939
HMGB1	0.006645649639267742
ORC6	0.006640082837439873
ACADM	0.006629826774714401
SMAD2	0.006611283963373786
GDNF	0.006610092454529964
SPAG4	0.006557442136435555
CCL18	0.00652953185551718
FAM84A	0.00651240819144349
MYL2	0.006500319393641677
RNF144B	0.006491575492462573
COL11A1	0.006453688003776978
IGFBP2	0.006451695666922715
RNF168	0.006450308765612701
DDO	0.006433758690642009
BCAT2	0.00642023590219902
REV1	0.006411743339984423
CBX5	0.006408469387142013
GCNT1	0.006402364442435002
ZNF335	0.006400364875415239
ACSM2A	0.006392678517822832
RIPK3	0.00639015413472453
KDR	0.006388730945314183
MBD4	0.00638133491885105
MYC	0.006318244495140214
TGFBR2	0.006316037739941435
ADCY3	0.006313188863081244
MACC1	0.00627743228830865
MCM4	0.006262797387670285
MTA1	0.006248916089926847
DNMT3A	0.006216266335680449
CALM2	0.006199702389982434
USP28	0.006189804685535584
STX4	0.006155113127726445
CHAF1B	0.006116059371205659
TRIAP1	0.006107876096792915
DTYMK	0.006088219870784939
POLK	0.006080294909714383
LGALS9	0.006076244694306353
UGT2B17	0.006047324998074728
ITGB1	0.006042289384448796
CDC20	0.00603792928741171
HOPX	0.00603101884459994
KIT	0.006028819942172942
NIT2	0.006028470371157636
FAM20C	0.006016744351007397
KIF5B	0.005980832501656193
LDHA	0.005979524284988423
TPM3	0.0059737295370443965
TP63	0.00596930495084328
SOX17	0.005961366090401963
IL1B	0.005942252024983735
LRRC15	0.005921756468020193
YKT6	0.005911705060386202
RB1	0.005904983848092027
ZBTB10	0.005882291020146268
CSF1	0.0058711527360175006
FOXM1	0.005868052290467752
CXCL11	0.005833830322950991
LBR	0.005811386258295931
RGMB	0.005807034002394475
APOPT1	0.005806191529716052
FOXP1	0.005798599865150566
GNMT	0.005775854091960655
NCAM1	0.00576646962284679
POLB	0.005749038980750632
LAMC1	0.0057199230994397915
MOAP1	0.0056341810021956025
CXCL3	0.005626745480320744
CBX1	0.005605942868817899
TUBA1A	0.005599928224572893
YARS2	0.005577867231541464
CYP26B1	0.005566237737150332
CACNA2D4	0.005552702426843015
AXIN2	0.005547279939325136
PDGFRB	0.005545146153231803
RAN	0.0055398001241331605
MXI1	0.005514809986274019
VAMP1	0.005513646687391957
TDG	0.00550793353625494
GALNT2	0.005497840956043964
NUF2	0.005497288788227368
TPM4	0.005488479043341705
FXR1	0.005486606082284891
AREG	0.0054830616484674135
CDK2	0.005478929728119361
MCEE	0.005474044379564034
EGFR	0.005449257133219303
BRAF	0.005366602838082421
RFC5	0.005365381343225134
CCNB2	0.0053597252903874225
IRX3	0.005354734770615751
FGF2	0.0053506886355253755
FANCC	0.005346808885939004
YAP1	0.005318125679191124
ADAM12	0.005316971192074499
SRF	0.00531259348459363
STX8	0.005289680512826612
SPDYE1	0.005285423804434548
HMMR	0.0052755045402185586
SEC22B	0.005256009429588932
UBB	0.005251607273442747
ZNF385A	0.005250733713564447
NOTCH1	0.005248123890554187
MTDH	0.005246419872003752
SRSF3	0.0052461422978461
BID	0.005245026443132684
CREB1	0.005240625704075102
THBS1	0.005234651445229772
KDM1A	0.005234358491314744
ASPA	0.005177815813075349
C1GALT1	0.005156873918167302
RAD9A	0.005154632059243475
SNAI2	0.005147033806458423
ACADSB	0.005131448363539302
HSD17B3	0.005117248876801261
TMEM109	0.005114450517733948
PSEN1	0.005106238452979972
PIPOX	0.005053419811508679
SULT1E1	0.005044778183867906
LOX	0.005042145894554353
ILK	0.005022675456356146
EPHA2	0.005013131880920497
STX3	0.0049973700024106464
TAOK3	0.004995447442694784
COL4A1	0.004953757639648786
COX7B	0.004941170148691058
JAG2	0.00493086460194195
NR3C1	0.004922729580548193
TRAF6	0.004911435091150117
RELB	0.004910820617534294
CENPA	0.004894617163434904
NELL2	0.004884994105064936
PXN	0.004881871774214462
PRKACA	0.004870997362377259
CYP3A4	0.004835352871040169
ADORA2B	0.004834436497479453
POSTN	0.004822264981725377
DISC1	0.004803589573985121
EBF1	0.004802147413583347
COMT	0.004761738330259003
SLC4A7	0.004758696803126311
CEACAM1	0.004754062440935396
SEC24B	0.00475150627437978
ALDH7A1	0.004748134429506183
FOSL1	0.0047396100089812645
HMGB2	0.0047353037436406835
NASP	0.004733062849214524
E2F8	0.004713845351506718
POLD3	0.004687229361734902
PRKD1	0.00468289414688119
FCER1G	0.00467471193334485
CDC25C	0.0046746835299232665
H2AFX	0.004670940283656238
PLK4	0.004669554254857087
TBX1	0.0046627498098126075
PLS3	0.004634961602113428
OXCT1	0.004627672689357318
SSRP1	0.004621760356290902
PTGS2	0.004614518026286053
STX5	0.004582349245599423
DLD	0.004575970843396168
TMEM45A	0.004573890920133107
ING4	0.0045689645417698035
FGF18	0.004539238222247247
OLR1	0.004527049258302218
TPM1	0.00452466459872559
S100A4	0.00452056448254665
SMC4	0.004512368375199711
FANCA	0.004511286077884252
UQCRC2	0.00450923846463611
PIF1	0.004500275979133679
PCCA	0.0044942102190940565
GYS1	0.004488922292315292
HSD17B12	0.0044869498541642745
DHFR	0.004481481288478347
MME	0.004463178822809691
STX6	0.004448004425404515
TACC3	0.00444273250221176
JMJD6	0.004410510422779915
TEK	0.004397560154602636
ABCG2	0.0043927400510172755
UGT8	0.0043647853361913755
UIMC1	0.004362486729678983
MPZL2	0.004331385285974414
GREM1	0.00431538767681395
COX6B2	0.004305714961850926
BORA	0.00429767855783811
LOXL2	0.00428844264488632
MAPK3	0.004271126798108229
RPS6KA6	0.004266302233402131
WASF3	0.00425843384097637
ICOSLG	0.004247604755189474
STK4	0.004241223152561926
SULT2B1	0.004221265624871722
NUPR1	0.004216412326254343
RNASE4	0.004215540787730974
CDCP1	0.004204315393631951
STAT3	0.004182195551667481
HNRNPDL	0.004178598660897542
CACNA2D1	0.004169232817827925
PPP1R15A	0.004131053258881228
POLA1	0.004129769529030029
CTC1	0.004125474773240917
PAFAH1B1	0.004114127114873365
PPAT	0.004107334315346034
VAMP2	0.0041053347584447805
ZNF292	0.004086125720269058
WNT2	0.0040857487758550505
UGT2B10	0.0040798321391692
CKS2	0.0040556615982482065
CORO1C	0.004053589210556285
USE1	0.004048555875798071
CCNB1	0.004044829127233845
PTN	0.004035360461056482
EMX2	0.004006050180107123
FSCN1	0.003981467708631837
POLR2G	0.003974345373794026
WDPCP	0.003967671791411601
PFKP	0.003964692893355273
SPP1	0.003954806427877116
MEF2A	0.003950477707017271
STX2	0.00392131244543698
SMAD4	0.003906894541249738
APC	0.0038872492357135396
STAT1	0.003869684187728964
CD86	0.003865978164520596
HAS2	0.003865387642470289
BMPER	0.003859522017354702
GRPEL1	0.003855939719223702
ZBTB8A	0.0038455924820884105
NTRK2	0.0038437731440181667
OGG1	0.0038379375441996433
RAC1	0.003835663977110014
SEPHS2	0.0038253943693324984
NT5E	0.0038131474143041667
SNAP47	0.0038129944357890738
TNFAIP8L1	0.0037908523666534927
P4HA2	0.003780940026288149
CCNA2	0.0037677656378112315
TLR2	0.003747128141151161
PSAT1	0.003745879493757435
UQCRB	0.003742032271019396
BAZ2B	0.003740179946523993
PGM1	0.003731707839935769
NRP1	0.0037259229613442854
BLOC1S6	0.0037057837149539526
SLBP	0.0036980760282735044
CDH11	0.003695725500296717
PKM	0.0036876473612093737
CHEK2	0.003686962228655473
CACNB2	0.003676156035662797
FBLN2	0.0036725081979133226
CTH	0.0036660602155586183
AK4	0.0036348476616250547
EPHB2	0.0036229055308672413
FANCE	0.0036039078979172266
XRCC5	0.003570763954492845
DAPK3	0.003570160745833818
ACVR1	0.003553844614964226
NRIP1	0.003552659236617631
PTK7	0.003535139671725474
MTFMT	0.0035347864825383203
AGT	0.0035201629569218667
CAMK2G	0.003507418830951016
DLGAP5	0.003493943740886206
PNN	0.0034889239219773227
SHISA5	0.0034868869388846057
CACNA1C	0.0034787498996322708
JUNB	0.0034746253365590027
AFMID	0.0034577310978214093
THBS2	0.0034563681835815437
FLT1	0.0034542794929112905
H19	0.0034536131320029896
COPZ2	0.0034458582576197536
HSD17B6	0.003426216585456953
GLYCTK	0.00341770804649508
FOXG1	0.003417415154612184
NFAT5	0.0033967602212841078
LASP1	0.0033941641221805255
GOT2	0.003387765474609268
BABAM1	0.0033834874848691758
HLX	0.003376714218149796
IVD	0.0033658726156793294
CDH17	0.0033650296430637
MNAT1	0.003364708310882801
ETS2	0.003353985309660973
CTTN	0.0033356150788242684
FANCD2	0.003324301181921554
DYRK2	0.003321617166233324
HGF	0.0033003905352744375
CITED2	0.0032799303052267834
FADD	0.003275706916936908
CNOT9	0.003269376822388955
BNIP1	0.003269135636066046
TNFSF11	0.0032625353093694363
EFNA1	0.003261540271283276
PTX3	0.0032586519499135658
POLL	0.003255626833604115
SAP30	0.0032429767349533047
SPOCK1	0.003237737052319128
PPFIA4	0.003192429776962638
AIFM1	0.0031916990878857465
RPA3	0.0031781846524951162
MTOR	0.003176722498264093
RBL2	0.0031705203809763195
NFATC4	0.0031612622145176556
ITGA3	0.003133285026760871
COX6A2	0.0031263471071912266
KRT14	0.003122631008071787
VAMP7	0.003117229740376783
SDC1	0.003116351178521248
WRN	0.003091062644883253
DSCC1	0.0030583637016632615
RALY	0.003049177047294406
IL11	0.0030355556664144467
ALDOC	0.003028328046931482
KLHL24	0.0030215246123291065
SHCBP1	0.0030180519254306565
COL1A2	0.0030120210528276083
TGFBR1	0.0029918292706774003
MALAT1	0.002977223356106864
MAML1	0.0029744029744752376
GALNT15	0.00297190754093226
OSM	0.002949682331896617
EEF1A1	0.002941233141990763
MLLT3	0.002939004224729169
SERPINH1	0.0029255490362777594
GAD1	0.002918680501364597
RBBP6	0.0029180285121346264
INTS8	0.002905787736996629
HSD17B1	0.002892176330091107
CTSB	0.0028783043532309583
EGLN1	0.002865196850854072
CCNE1	0.0028459605668039716
PSCA	0.0028442211427037235
PTPRG	0.002822067688572214
CDCA7L	0.002812699055354275
F12	0.002812116892644562
GCNT3	0.0028085373596115487
ATP1B3	0.0028061344983695176
CENPE	0.0027986061901082854
GINS1	0.002794423822273625
ALAS1	0.0027818718073007683
AQP1	0.002763370925787797
ITGAM	0.002759345145186384
ASL	0.002730906950704356
NFIA	0.002728064742353433
ZWINT	0.002727582693008547
BMPR1A	0.0026986074737832574
AKR1D1	0.002693216580425567
CCNE2	0.0026824121062549292
EHHADH	0.0026793537227433255
CCL4	0.0026661071051663748
IL23A	0.002651993371753548
ATF4	0.0026386876838537555
IL15	0.0026299115491072497
TNFRSF9	0.002593301213871177
TMPO	0.0025907067833418076
CACNG4	0.002589179038338934
FEN1	0.0025738937920343056
SELE	0.002567464064169678
SATB1	0.002558270696885689
SVIL	0.002519839465671992
CARS2	0.0025189005390838133
PRC1	0.0025154490939442355
ZNF395	0.002511045383914722
MAFF	0.0025075728558985404
RIPK2	0.0025059472608792576
ACAT2	0.0024996976398134873
MND1	0.002497664739375542
SDS	0.002466640914001677
PIDD1	0.002458455476112458
COL6A3	0.0024529747940307896
DAB2IP	0.0024074864709867985
VTI1A	0.0023916759832436573
UQCRC1	0.0023833741166299828
DLL4	0.0023742051451316345
MESP2	0.0023722691884847757
MCM3	0.0023630346750357412
ALKBH3	0.0023623280121153225
AQP5	0.0023533566419509547
GCLM	0.0023525416244529335
SARS2	0.002346257628823166
HNRNPL	0.002331449620797734
GTF2H1	0.0023307171882838685
OR7D2	0.0023297850065309785
MKI67	0.0023214965998987554
FARS2	0.002321336138681027
BSG	0.002314079390883295
UGT2B7	0.002313801901385205
KIF14	0.002313292722649921
MGMT	0.0023065014010549877
AGXT	0.002304649352556046
SRR	0.0022988301930081754
ASCL2	0.0022977660164677
SHMT2	0.00229638041353635
PSMA2	0.0022934827552970236
CYP11A1	0.002288091460739028
REL	0.002285094413769033
MAD2L2	0.0022817138117365693
CTGF	0.002264030508090619
TNC	0.0022570085096050604
PIK3CA	0.00225557961412158
ERBB3	0.002255137235999373
SMOC2	0.002254501238043575
KIF11	0.002245576749462057
CYP17A1	0.0022433152120250486
BRIP1	0.0022308015321748616
FANCM	0.002209138627230798
AKR1C1	0.002205469239199585
PRR11	0.0022050171130629935
POLR2C	0.0021992405431429424
HSD17B8	0.0021956435368280795
GRK3	0.002192273418607051
RRM2B	0.0021831625958132136
TLR7	0.002180417423075875
GCNT4	0.002178706742110072
IFI30	0.0021725113717694995
TFRC	0.002169037573778267
HBB	0.002165856646318314
SPTBN1	0.002158258437915619
CSF3	0.0021463639400231406
POLD2	0.002136221595959533
CD33	0.002135921331121991
GATA2	0.0021275088297553865
CD40	0.0021269508176165347
ATF3	0.0021168388084148934
LATS2	0.0020991837686755383
CDC6	0.002096698965921093
TUBB3	0.0020944009410287043
TRA2A	0.0020866889990124563
PTPRC	0.0020766420209564406
STS	0.002071663614114763
UGT1A6	0.002064142229748186
FANCL	0.002038686200735738
GTF2H5	0.0020385981861771635
QPCTL	0.0020320199877434737
XPC	0.0020318023210841025
TAL1	0.002030075730694811
AARS2	0.002028656893544441
STX11	0.0020135819860098336
FLOT2	0.0020122322291335447
DCSTAMP	0.0020038284089037577
SPIDR	0.0020002419620737595
E2F7	0.0019973805696848774
ACVRL1	0.00199503990817758
TIPIN	0.001994077997208011
ANLN	0.00199021658498918
CHDH	0.0019868690094672356
OR2B6	0.0019839178259659774
PALB2	0.0019710167728710635
TCF7L2	0.001969879860501645
ERBB4	0.0019654413995367184
FANCB	0.0019546351902858528
HDAC2	0.0019463170989304625
SELP	0.0019325796786901443
GALNT8	0.001927076260956565
NFKB1	0.0019205302386345114
WARS2	0.0019067989564258063
EZH2	0.0019057892026692477
ADM	0.0018932636823887114
PHGDH	0.0018918326066295502
CYP1A1	0.0018874599109490753
BCKDHB	0.0018855469891902717
CEMIP	0.0018794584309284386
AXL	0.0018608803237762362
MMP9	0.001855824006930014
AUH	0.0018548255581365542
GLIPR1	0.0018350410420910795
HSD11B2	0.001807467513971367
ZBTB1	0.001798616738889946
POLR2K	0.0017985037559184608
COL6A2	0.001798045309480372
ALDH4A1	0.0017866836538819382
EDN3	0.0017759491186779464
TSLP	0.001775213172699054
PDE1C	0.0017709992998168793
CNOT3	0.0017639829708524894
CLSPN	0.0017526003967173187
CXCL10	0.0017455339916049766
PDHB	0.0017373182305486512
AGXT2	0.0017323219907300527
ESR1	0.0017039802726061815
TSC1	0.001696664391950145
AOC2	0.0016961485961783538
TGFBR3	0.0016943080128021901
CACNA2D2	0.0016759984569168342
SLC8A1	0.0016702259490295665
GPLD1	0.0016603099985112583
SMO	0.0016597629861388394
IL4I1	0.0016512423390907058
TNF	0.00164527497636583
TNNT2	0.0016415212046842211
EP300	0.0016406100269695646
NRG1	0.0016282191053578973
ACSM5	0.0016241315274429678
SRPX2	0.0016004255963477853
CHEK1	0.0015993107157432067
FOS	0.0015952605955335865
BCL3	0.0015928051973767372
NKX2-3	0.0015825131645394314
E2F5	0.001581926608406968
PTP4A3	0.0015787485247246598
TFDP1	0.0015712864831937583
VEGFC	0.001568007696130396
EREG	0.0015613975177905554
PGF	0.0015561382195700673
SNCG	0.0015450201193898307
RARS2	0.001542035867841413
OR52N2	0.0015330026552066993
LYN	0.001529076364361364
UGT1A10	0.0015207194369921148
PMCH	0.0015177129049822905
KIF1B	0.0015175543280346742
B4GALT5	0.0015125476545865997
E2F1	0.0015089344497998588
METTL3	0.0015056296027098123
CA12	0.0015040113772748932
SOD1	0.001500123849310157
ITGB3	0.0014955601433550578
EFNB2	0.0014885294634810944
CACNA1D	0.001482830071954006
SIVA1	0.0014655748280119859
STX1B	0.0014652354715794424
ITGB8	0.0014604766009089162
CXCL12	0.0014579886156784972
PCDH9	0.0014545459851880765
APAF1	0.0014528645881947385
KRAS	0.0014443778948124199
PRKG2	0.0014417717785318491
SPDYE5	0.0014383858882164341
BRCC3	0.0014229814462990706
CXCR2	0.001422172333894494
HMOX1	0.0014178939175825318
CYP21A2	0.0014172004756795465
MMP3	0.0014123046385067586
CD274	0.0014072354582418574
ACTC1	0.0014068623995293194
ATP1B2	0.0014046028399352817
TP53BP1	0.0013996667292404381
IL6	0.001396686435454911
GSC	0.001389169000319314
POLA2	0.001381976786540439
HES1	0.0013783488228768213
GLI1	0.0013776745054902941
GFPT1	0.0013773398034125207
CDK7	0.0013557795845033898
POLN	0.0013554542171664609
TFDP2	0.0013519492091406341
RBM38	0.0013424741646168349
MRE11	0.0013415266152745683
EPB41L5	0.0013186966385825341
TDP1	0.0013177504123425621
PPP2R5C	0.001305722255310153
ASPM	0.0013035855655358427
DDIT3	0.0012975836089103871
FAM162A	0.0012974892289069739
SYF2	0.0012972890970189145
DMGDH	0.001291703758416641
CNGB1	0.0012807222449707082
CSE1L	0.0012747458213638806
PTPRS	0.0012740312310480127
PSPH	0.0012629346131098253
VTI1B	0.0012602444819677725
ERCC1	0.001258188532939898
RRM1	0.0012557862701234872
SP3	0.0012540915711137816
SORT1	0.001252864908922893
TSPAN2	0.0012488404692081532
VAMP4	0.001247537338969407
HMGCL	0.0012423566618473424
CNOT2	0.0012346158339025953
OR51E1	0.0012260857062700629
BCL10	0.0012240228472584777
VRK1	0.0012226615992920464
DNM1L	0.0012184357552159689
GALNTL6	0.0012165922199961652
MMP13	0.0011956368549592329
ESM1	0.0011783521155025085
REV3L	0.0011748432011966206
ERG	0.0011679185932271634
GTF2H4	0.0011618296615767026
BMPR2	0.001153567779634428
RNF213	0.0011510913228296382
TRA2B	0.0011492059609804516
GFI1	0.0011453055497103555
CREM	0.0011414152892160545
ERCC8	0.0011413166216172898
RAMP2-AS1	0.0011400020094891874
HNRNPH1	0.0011392545071958102
PARS2	0.0011382272980770024
C1GALT1C1	0.001135162214841251
MCCC2	0.0011343660944999373
ENOSF1	0.001133722464626204
MMP2	0.0011287874778198649
OTULIN	0.0011193489518244943
GALNT9	0.0011127277288404502
WNT11	0.0011049592976975257
LGR5	0.0010985044052159128
OR6S1	0.0010798692314600649
RFC2	0.0010734581450178567
STMN2	0.0010691501520397031
COX5A	0.0010655668679174718
CACNB3	0.0010538580579207975
MCCC1	0.0010538121351146284
TNNI3	0.001030622717768529
FAM83D	0.0010246247688895148
OLFML2B	0.001000341524193906
SNW1	0.0009970141594366159
FGF7	0.000988308561926385
FANCG	0.000983932399328426
ARID3A	0.0009824082274104268
KLKB1	0.0009739135808776232
ST3GAL2	0.0009610783834733113
XAB2	0.0009598291747646043
PTPN11	0.0009596936711208705
NID2	0.0009572566479215504
ECT2	0.0009540955916344475
RAD51D	0.0009436212490874593
LIG3	0.0009391749711374276
CAMK2A	0.0009372848584987419
GCAT	0.0009218024471225862
OPHN1	0.0009169510949023196
FAP	0.0009142521811105292
ZEB1	0.0009125785022527339
ST20	0.0008974499218546185
CX3CL1	0.0008966811320689767
CRADD	0.0008813243987653069
BATF	0.0008810100995511193
UQCR10	0.0008730960788041047
KIF22	0.0008714920413281238
SOX18	0.0008693748943959839
CIDEB	0.0008554362118969169
DCT	0.0008493285272356338
IL2	0.0008441589182264893
BCL2L11	0.0008409618720928258
GTF2H3	0.0008405988841535455
GPT2	0.000834603697997103
GPC3	0.0008233336184601227
NODAL	0.0008194315139513497
MCM6	0.0008093574489070138
EPHB4	0.0007973119768057349
SAT1	0.000786340488807138
ANG	0.000785459016343203
WNT3A	0.0007787556048197691
MESP1	0.0007751692269425853
TAGLN	0.0007751077414226909
STC2	0.0007728433934152294
ATP2B2	0.0007639747767600296
HSD17B2	0.0007627970969191182
USP1	0.000755743481444714
CACNA1F	0.0007512456263805521
POLR2D	0.0007451890640170882
HIBCH	0.0007413893386244283
AMD1	0.0007375132248182101
RUNX1	0.0007370378311096986
ERCC4	0.0007367074090212228
RPS27A	0.0007359754448931425
GALNT5	0.0007336157418090048
ARX	0.0007325282106202443
CEACAM5	0.0007259544068221789
WNT16	0.0007223478686970551
NTRK1	0.0007138852131119943
ZWILCH	0.0007105399194030711
SHOX2	0.000706994172568203
PDZD7	0.0006872435478685049
PAM	0.0006840844193242778
PAX6	0.0006818981627725653
PBK	0.0006806879130138334
PLK2	0.0006804677666391435
POLR2F	0.0006776128780659976
PGK1	0.0006757152638216143
GSN	0.0006727622127065993
BOK	0.0006683894924265323
MRPS18B	0.0006679001029284382
NDC80	0.0006602199647639555
LYZ	0.0006595530348575811
CNOT4	0.0006586536620928293
GPT	0.0006504339763419458
CKAP5	0.0006498790895634808
MLLT10	0.0006479074732970528
DRD1	0.0006468750653972599
FARSB	0.0006435010446843256
OR52N4	0.0006402237206226644
TDGF1	0.0006357484795157935
SOX11	0.0006348565816229156
NKAP	0.0006329797604680096
GPSM2	0.0006054179907067663
TATDN3	0.0006002937772334636
OR2A7	0.0005996880693416515
MLLT11	0.0005944108654141646
PTK2	0.0005941804682505521
ABRAXAS1	0.000592800864044289
WWOX	0.0005815732260704103
ATAD2	0.0005684517665270237
AFP	0.0005663801770862801
RRAS2	0.0005626139971616724
RAD52	0.0005614334083593389
OR51E2	0.0005595748648303294
BET1	0.0005540242719918494
CCBE1	0.0005452288943525702
ANP32E	0.0005308775815679236
PF4	0.0005275082654159595
DNER	0.0005246443988829228
PSRC1	0.0005212746795744817
ATP11C	0.0005208334206680791
STX17	0.0005097988948041996
GPM6A	0.0004950531726791431
CD80	0.0004945566816824507
OR52I1	0.00048608469520396185
MYH7	0.0004856045030223973
OR1Q1	0.000483718459964516
RUNX2	0.0004826602943185711
XRCC4	0.0004814702794117875
FANCF	0.0004804895512487053
RPA2	0.000480442908073708
BOC	0.0004803031116737411
AL929410.2	0.00047653852071580265
CNOT6L	0.0004737652630496922
GFAP	0.0004695037696022715
UGT1A4	0.0004622843194241619
STRC	0.00046185307910794385
TUBG1	0.0004612771761593804
MMP14	0.0004598020088903175
RFC1	0.0004593389243739869
IGF1R	0.00045788499943084427
TCF12	0.0004574952842504323
RBL1	0.0004551027027099217
INHBA	0.00045076920187281166
MST1R	0.00044857534614239117
NRARP	0.00043768460428914155
AEBP1	0.00043531725747068443
PRKG1	0.00042920443757309986
PIK3R1	0.000427584101299502
PPIC	0.00042527753277140707
PLOD2	0.0004245901710835389
ATP7A	0.00042313954314660826
FOXO4	0.0004199560438295129
OR5K2	0.00041437136133643535
CDON	0.00041216573104398976
EGF	0.0004112038521488645
CYP7A1	0.00040596723973893234
PTPRO	0.0004049350059424765
CCL23	0.0004004109632848532
GATA1	0.0003908208091107429
GTSE1	0.00036979836982995346
HIST1H4C	0.00036687835056871534
ROBO1	0.00036590832793353197
OXCT2	0.0003638947013925137
CASP8AP2	0.0003626808262980795
OR1L8	0.00035972071761101163
SMUG1	0.00035790650535881714
SNAI1	0.0003488881659427263
OR2L13	0.0003477581986606347
DSN1	0.00033950375304637965
WNT7A	0.0003341565666556189
WNT1	0.00033108379978981313
TTK	0.00032861254693514484
OR10G2	0.00031904120427911424
OR10AD1	0.0003173359112279537
NARS2	0.00031625760846303854
ECM1	0.0003118980756789552
ITGBL1	0.0003055660831110243
FGF9	0.000302866380539993
MYLK3	0.0002995789050193281
ZNF793	0.00029850071065850523
SLITRK6	0.000296226646173522
TNFAIP2	0.0002918600411873848
LEP	0.00028902524805849735
PDK1	0.00028572879840428345
CD6	0.00028429388626150914
FBLN5	0.00027938361351133073
CLCA2	0.0002771518506084041
CNGA4	0.0002687252442583323
GAS2L3	0.0002675042438137476
ATP1A4	0.00026586067122935647
PPP1R3C	0.00026542245112791976
TMEM158	0.0002641471715086473
HIC1	0.000263811445951122
CBS	0.0002608720480012535
PTPRZ1	0.00026062914051728494
CACNA2D3	0.000259980757200514
GLS2	0.00025809530750620747
IL20	0.00025792707514113683
CCNO	0.0002554199401214057
CLCA4	0.00025412450382892167
RAD51AP1	0.00025063845770175765
OR2T8	0.0002501036251034077
CACNB4	0.0002479343420305826
DDR2	0.00024390278257965947
OR2H2	0.00023249511299764224
CAV1	0.00022952402909064717
UGT1A1	0.0002263976843463423
CENPJ	0.00021995073456006607
CAV3	0.00021419987691970234
OR6T1	0.0002131538928758527
ABL1	0.00021194745166120383
CACNG1	0.00020965233799489355
CACNG6	0.00020948104280258114
XRCC2	0.0002086643984279189
PMAIP1	0.00020845855607380887
CSF2	0.00020312069539545885
RYR2	0.00020030367375843358
GALNT4	0.00019776853772937713
TWIST1	0.00019523783027093524
UBE2V2	0.00019397462640418319
IL4	0.00019304648413036597
GUCY2D	0.00019109466074794981
IGF2BP3	0.0001893888611869287
HOXA5	0.00018424205525676196
OR7A5	0.00018378247432948396
AKR1C4	0.00018201681998630305
RAG1	0.000180798405651635
PRKCI	0.00017817272502837893
ASCL1	0.0001744134276435896
CCDC88A	0.00017249137808610535
OR52N1	0.00017188343399567786
PDGFA	0.00017146473610538476
ACSM1	0.00017029908720525675
PCNA	0.00016998554445365536
BRCA2	0.00016948695887300581
SLC9A6	0.0001687683659868877
ANGPT1	0.00016858035628057122
IL12B	0.00016780227412050718
PAX2	0.00016422611719804094
NEK5	0.00016135606105431474
FFAR2	0.0001601411358646571
RAD50	0.00015591732552684915
GOSR2	0.0001542887465783769
STBD1	0.00014974302979381534
HSD3B1	0.00014966957120588146
SLC2A3	0.00014865864948248055
CAMK2B	0.00014080120847368026
GALNT17	0.00014029523378630124
STK3	0.00013723636444350914
OR2L2	0.00013687976866796688
DAO	0.00012962690521682664
FABP7	0.00012734427204353803
CDK1	0.0001264330321832723
CACNG3	0.00012475007624328672
ALAS2	0.00011699526681632511
OR3A2	0.00010929937248287884
UGT1A8	0.00010749889961080509
LHFPL5	0.00010673411965436226
BLM	0.0001056906936322643
TP73	0.00010371376598452269
SLC28A2	0.00010018678525004598
AKT1	9.681312909903947e-05
OR2A1	9.637324143194205e-05
POLI	9.464925570837455e-05
FGF8	9.457103304387117e-05
SOX2	9.415173929115028e-05
NOX4	9.391056895303485e-05
ESR2	8.94597623292142e-05
OR13D1	8.91291719120488e-05
MYH6	8.868911747320626e-05
SP100	8.789681271696252e-05
KLK10	8.775329784611278e-05
CACNG8	8.59514668382941e-05
LRRC17	8.474961512885445e-05
ERBB2	8.174499123113084e-05
LHX5	8.12043124278498e-05
IL13	8.118672723466724e-05
MZT1	8.111760550110851e-05
TERT	7.812501724915076e-05
RGCC	7.677927102612383e-05
CACNA1S	7.574119506515361e-05
OR6K3	7.564858017984238e-05
SEMA5A	7.533621953179044e-05
GML	7.255996045176914e-05
OR10Q1	6.879580412568555e-05
NBN	6.769247698432217e-05
RHAG	6.531016411526883e-05
PDC	6.507133245096911e-05
HSD3B2	6.184338494285733e-05
GUCA1A	6.162500149653939e-05
NFE2	5.9363415363491486e-05
PCBP4	5.785971075983968e-05
OR3A3	5.330137778360127e-05
KLF7	5.265955627786452e-05
WNT8A	5.258820253151177e-05
HAPLN1	5.22990186510141e-05
TMC1	5.101049918750731e-05
OR52W1	5.035141630492201e-05
IRS2	4.93497465009703e-05
SERPINB2	4.912980942320364e-05
GALNTL5	4.7236322864068285e-05
OR11H4	4.501838972284543e-05
IL1A	4.234376649008225e-05
OR10A2	4.2283438108545395e-05
OR2G6	4.2202709028672045e-05
ACSM4	4.156999750692114e-05
IL31RA	4.122466156010607e-05
WT1	3.929186076349495e-05
FERMT1	3.848867630848007e-05
CYP3A7	3.8311095840345046e-05
EMX1	3.775724921375098e-05
SRD5A3	3.6875197997054673e-05
CYP3A43	3.5671246265548696e-05
CACNG7	3.4005638548767306e-05
OR56B4	3.23732916126638e-05
DBX2	3.146024625720977e-05
HEY2	3.1339165914216494e-05
ATP1A2	3.124871243332278e-05
SOX1	3.002487801063644e-05
OR4C6	3.0012171135447213e-05
LY6D	2.911442108128228e-05
OR13J1	2.8851479706876038e-05
CNOT8	2.6715211879534264e-05
CCL7	2.5760092904319316e-05
OR52E8	2.480365830993434e-05
ATOH1	2.3381629837982857e-05
IL23R	2.313109574653754e-05
UGT1A9	2.3064828731856324e-05
GAD2	2.229345536316089e-05
ACOD1	2.165097366543078e-05
UGT2B28	2.1199358767873728e-05
OR1J1	2.108938332421577e-05
POU4F3	1.9911203695251106e-05
CALML6	1.9173183884948434e-05
OR51I1	1.861339223801068e-05
OR2B2	1.7150773400999337e-05
NKX2-5	1.674723582023816e-05
GALNT13	1.6339382605750983e-05
OR2C3	1.5955078721757353e-05
OR5B12	1.575495201487521e-05
OR56B1	1.4659889738873765e-05
PITX2	1.4616217477254858e-05
SOX3	1.3807299277177049e-05
HMGA2	1.3369824540734057e-05
NANOG	1.3073872189256168e-05
OR9Q1	1.3025684227962083e-05
UGT1A3	1.2752269556881191e-05
LHX1	1.1573067032991143e-05
IGF1	1.109309023756793e-05
OR51B5	1.0329283795282381e-05
UGT2A1	9.823579171561e-06
OR52D1	9.181059195168302e-06
ACSL1	8.690834357934703e-06
CYP11B1	7.721272729685489e-06
OR1G1	6.838865553290274e-06
GSX2	6.831688302954916e-06
CNGA3	6.275380789585635e-06
OR6A2	5.686647237454559e-06
OR2A42	5.287647709468852e-06
OR2W3	5.218568422240116e-06
OR9A2	4.132890959352433e-06
LOH12CR2	4.112584931780932e-06
OR2AG2	3.874089417513211e-06
OR1J4	3.586396176784998e-06
MYOG	3.1984144623316323e-06
CDK6	1.8667982609166043e-06
OR9A4	1.7337731142174284e-06
CYP19A1	1.2273665960701327e-06
CACNG5	1.0098389809859665e-06
OR1F1	6.496398547557529e-07
SPHKAP	3.9392417329233364e-07
OR2L3	0.0
CLCA1	0.0
OR7E24	0.0
OR4N2	0.0
OR13G1	0.0
OR10A5	0.0
OR4K2	0.0
OR5C1	0.0
OR8G5	0.0
OR51B4	0.0
OR1J2	0.0
OR2AE1	0.0
PRKACG	0.0
COX8C	0.0
OR52B2	0.0
B3GNT6	0.0
OR6B3	0.0
OR2T10	0.0
COX7B2	0.0
COX6CP3	0.0
CACNG2	0.0
OR2AK2	0.0
OR52H1	0.0
ATP1B4	0.0
OR1N2	0.0
OR51Q1	0.0
OR1N1	0.0
OR2T33	0.0
OR2A4	0.0
MYF6	0.0
CYP11B2	0.0
CALML3	0.0
OR2C1	0.0
DBX1	0.0
OR10A3	0.0
OR52K2	0.0
OR2K2	0.0
CALML5	0.0
OR56A5	0.0
OR4D10	0.0
OR8A1	0.0
OR10A4	0.0
OR1K1	0.0
OR7C1	0.0
UGT1A7	0.0
UGT1A5	0.0
MYF5	0.0
OCSTAMP	0.0
OR13H1	0.0
MYOD1	0.0
OR52E6	0.0
OR2D2	0.0
OR6C2	0.0
OR2B11	0.0
OR1C1	0.0
OR5P3	0.0
OR56A3	0.0
OR10H1	0.0
BMP10	0.0
OR52B6	0.0
OR6C70	0.0
OR14I1	0.0
OR5M11	0.0
OR1E1	0.0
OR5AU1	0.0
NKX2-1	0.0
OR9G1	0.0
GUCA1C	0.0
OR3A1	0.0
OR13C5	0.0
OR1L3	0.0
