# Supplementary material for: Transformer for Gene Expression Modeling (T-GEM): An Interpretable Deep Learning Model for Gene Expression-Based Phenotype Predictions
Source: Cancers (Basel). 2022 Sep 29;14(19):4763. doi: 10.3390/cancers14194763 (PMC9562172; doi:10.3390/cancers14194763)
Supplement: Supplementary file 1 [file cancers-14-04763-s001.zip › cancers-1924785-supplementary/supplementary/importort gene rank list for all cancers/TCGA-COAD.rnk]

MMP3	0.10312639109582555
GPX2	0.09900122025987389
TGFBI	0.09189036608272975
CDH17	0.09164190403792857
KRT8	0.08419792721807795
CCNO	0.08025572688061304
CCND2	0.07526830950627225
COL3A1	0.07415205741009566
MMP11	0.07216773983499711
HMGCS2	0.07040182771660754
SOX18	0.06739647283684737
MCM7	0.06466945006051622
TMPRSS4	0.06393387847168465
MMP1	0.06378588678408735
CAMK2D	0.061450423051707
HMGA1	0.06017387867001954
RNF43	0.05875539141694837
FAM84A	0.058031888594946915
CLCA1	0.05794056037341404
AGR2	0.056159755355695985
KRT19	0.052316544037939505
SPP1	0.05183067012339541
FUT4	0.05100884427548678
CEACAM5	0.05085217273228767
CTSK	0.04996817397629377
UGT2B17	0.04950537447914012
ID1	0.04848761950375719
CXCL8	0.04791937874843877
HIST1H2AC	0.04725646367978748
GUCY1A1	0.04723777127628812
WNT5B	0.047108968663296114
SET	0.04662263145003605
OSMR	0.04561441083777331
RGS16	0.04532260069245234
MET	0.04493095936109899
RRM2	0.044756495335944425
MMP9	0.044754929180770585
FOXA1	0.0444322974623896
B4GALT1	0.044385134012549066
BBC3	0.043687667529065756
AKR1C3	0.043514066066299296
UGT8	0.042711542731913084
CFTR	0.042029224633633636
YBX1	0.041734790410091656
ACY3	0.04143557474004931
MUC1	0.041207344065661906
NTHL1	0.04110450413085013
GREM1	0.040539461921014354
ERO1A	0.04051044153825288
LGR5	0.040432068510548314
EREG	0.04020920390853144
H2AFZ	0.0388953179876199
GNAS	0.038716007332668195
ASNS	0.03871389238271532
TNFSF9	0.03848007413363499
MAOA	0.03831504380836461
SLC9A1	0.038115809358526535
CYP3A5	0.03595222231626016
CKS1B	0.035927262870885115
GINS2	0.035658093073324425
B2M	0.03547172333581771
MFAP5	0.035250721096476166
TSPAN6	0.03494770234301542
EPCAM	0.03473004704490704
ENC1	0.0345962411881559
LIF	0.03453834884084451
COL10A1	0.034279867917365876
STMN2	0.03407841751567858
CDIP1	0.03293440257394659
EGLN3	0.03292010460561246
ST3GAL1	0.0328403208161394
IFI16	0.032521741647109983
COX8A	0.03234613002520673
UBA52	0.03221072537606403
OLFM4	0.031600579556504575
LAMB1	0.03157185099969841
ORC6	0.03143229603488161
PROX1	0.030900636761550082
FAP	0.030810760274365218
AURKA	0.030465562228519875
NTRK2	0.030307188610181585
IER3	0.030268541025923856
HBB	0.03023739763715735
LRRC15	0.030121022824086133
UQCRQ	0.02963107055781298
CXCL10	0.029583751105887037
MESP1	0.029531527790989998
DAB2	0.029420983090867738
HMOX1	0.029408393270012663
DARS2	0.029078585954255744
MIF	0.028931505204939565
GALNT8	0.0289272794952485
ING4	0.028532120359862346
ACAA2	0.02845337070713969
ATP1B3	0.02823237634714703
CACNG4	0.028228195351483878
COMP	0.028175794188342144
ITGA6	0.02817015534192471
FERMT1	0.028007360178827618
NKX2-3	0.027831290354893453
ZWINT	0.027744053121641868
CXCL2	0.027498450741175108
ECT2	0.027455625606846466
FOXA3	0.027438100540195742
SLC2A1	0.027434985713593284
CCL19	0.027388941440810975
IL4R	0.027372186745686155
ALDH1A3	0.027282149196304565
AACS	0.02720412865854171
BCL3	0.026952802929590947
IRF4	0.026909946858635313
EXO1	0.02670185532018758
ZC3H12A	0.02644123146550788
MYC	0.026031876147686202
PRIM1	0.025984602874764822
HSD17B6	0.025917238084816285
TP53	0.025886027886676828
ACADM	0.025819614626690888
CDKN1A	0.025801972916633227
FBN1	0.025693177428945217
FOS	0.025673132450732227
GALNT12	0.02565635441957877
ABAT	0.02528058608123456
VNN1	0.02514131575286924
SNAP23	0.02510738173850005
ITGAV	0.02503356134709187
STC1	0.025026720434906106
PPFIBP1	0.024845229426359167
TNIP2	0.02467126722287167
PTTG1	0.024667592576322395
MCM3	0.024649064149322084
STX1A	0.024408132244525343
TPBG	0.02439552655156327
PSCA	0.024378535716988028
RIF1	0.024364513665754466
MOAP1	0.024348149632662304
BMP2	0.024316225572731637
STAT5B	0.024262321379302138
SEMA4A	0.024152942649169364
UNG	0.02414207956538538
COX4I1	0.024074439126392396
GALNT3	0.02400732828906126
UQCRFS1	0.023894857267425473
RAD51B	0.0238289016756291
COX6A1	0.02378760613076573
MMP7	0.023732568876852256
MAOB	0.023621502006021082
POSTN	0.023573286029415448
H19	0.023555701802403246
LOXL2	0.02346870923350149
PYCARD	0.023448015510138736
PLS3	0.02331921020668844
IDH1	0.023261173285250215
RBM6	0.023145234073364496
S100A8	0.023118433834989453
SAT1	0.023037929058757668
P4HA1	0.02302574739157236
SLC12A2	0.02288832792654553
HK1	0.02286738882649166
NR4A1	0.022798426198589926
GAMT	0.022769857554806715
THY1	0.022716775045082682
VCAM1	0.022695083188923017
HSD17B10	0.022673951969317034
TUBB6	0.02263761053496171
DTYMK	0.02262940226079331
LEF1	0.022543339936076198
GATM	0.02253879350052823
CCNF	0.022477776067284315
CXCL6	0.022447875293725786
SNAI1	0.022395242213444126
NFAT5	0.022378881607640358
BDH1	0.022247879344166572
PPP1R13B	0.022168752014653535
RFC4	0.022149462085419618
ENOPH1	0.022117737160894397
TNFSF4	0.022104783519635223
NFKBIA	0.022061296450706296
BAK1	0.0220603589739068
APEX1	0.022051058805988004
GLUD1	0.022001103958211147
PRKCI	0.021948410780069254
CCNB1	0.02187791057430435
AMT	0.02184032994568588
CCNB2	0.021832377262351623
CA12	0.02178359118997417
CETN2	0.02136979998496171
DEDD2	0.02130717665182551
MAP2K1	0.021287013006659545
BAX	0.02099411455404187
TNFRSF1A	0.020765921464196917
NKX2-1	0.020729016442529835
TOP2A	0.020495037325191135
ECHS1	0.02047934625652179
BGN	0.020434470540420916
PRR11	0.020376898662125508
CDK5RAP3	0.020348582002491587
ADM	0.020209009045214187
VIM	0.020147234457852967
HELLS	0.02014676592329352
SLC25A5	0.020135441873477093
TOX3	0.02007890686495543
CAV1	0.020004743206816968
PFKP	0.019970851477537264
TDGF1	0.01985262792294525
CCL3	0.019695774965767635
MYH9	0.019645372808435726
MPZL2	0.019550025322701205
JAG1	0.019462215833527127
ERCC3	0.019381949586437557
FANCI	0.019242902558943474
OVOL2	0.01924029216175997
POLB	0.019227809563538856
FOXN3	0.019145611957594975
KIT	0.019006026315343698
CLIC5	0.01900189790221835
BCAP31	0.01892098623793742
L1CAM	0.018887488470617206
CDC25A	0.018816311771040796
LUM	0.018682608998771034
POLR2J	0.018659324980742003
COX7A2	0.018582501226213865
ITGBL1	0.018544062334189745
LYZ	0.01851802358786928
TRIP10	0.0184812640565604
AK4	0.018460004783655816
PGM1	0.018362789857781517
VCAN	0.0181787336371172
AEN	0.018068396038992816
RAD51AP1	0.017991011932402122
CTGF	0.01797517565683691
HSD11B2	0.017947397650075338
ID4	0.0178382799656291
PDPN	0.017785864193681195
VAMP8	0.01777463632727214
GALNT7	0.017695850397245198
GAD1	0.01768295241367252
IL1B	0.017525855448182963
FNBP1	0.017515825099160495
GPSM2	0.017476584205307538
ALDH1A1	0.01746050853461037
PLAUR	0.017415978403068567
KLF6	0.01740586919862988
STX19	0.017386486450381395
EARS2	0.01738546979410509
ANLN	0.017318217301104402
STC2	0.017298015642637447
LITAF	0.01725646913380529
HK2	0.017186098287559258
XRCC6	0.01716984132251278
CNOT1	0.017167723508159514
MPG	0.017070410434237588
SCRIB	0.017068155247186786
ACADS	0.017061892970636514
CEACAM1	0.017007931772534134
RELA	0.016936530132047996
SRC	0.01678111260032189
AKIRIN2	0.016767643883384652
STX16	0.016757696495740593
STX10	0.016732530210243894
GALNT18	0.01671010816503285
CDKN1B	0.016692076624010503
PGK1	0.016674083372853137
TUBB	0.01667254934332464
G0S2	0.016598318790997744
FOXC2	0.016578028748315765
ATP1A1	0.01648623934953861
MMP2	0.01642216448649768
NPM1	0.016394700787943813
CTH	0.016384033423134253
BUB1B	0.01622584271564328
TXNDC9	0.016160833442402937
CACNB1	0.01615444299344683
EDNRB	0.01614967494800598
SPHK1	0.016137945376096016
PMAIP1	0.01608708495326008
PTK7	0.01599569358020414
ALDH2	0.015955154908462638
POLR2E	0.015930723323783723
HARS2	0.015874777123830057
COL11A1	0.01572531100132262
PDHB	0.015510227307821247
PSME4	0.015496499393468505
ALDH1B1	0.015446831437167673
POLR2H	0.015402195989286537
SEPHS2	0.015382306877433577
ST6GALNAC1	0.015284688923728322
BATF	0.015271522259005715
HPSE	0.015240661163013338
MCM5	0.015130245837806772
ACKR3	0.015084405165161522
SDCBP	0.015053175937634049
TNFRSF4	0.014925137258624276
SEMA7A	0.01488060202615595
FARS2	0.014772970870504137
ACSM3	0.014770737293420341
CDCA7	0.014729337030901197
GLS	0.014723389333711059
HAS2	0.014694845024868139
VAMP3	0.014685563434758965
HSD17B7	0.014669955997252694
RBBP6	0.014656234340598297
STX12	0.014627118893963717
CD74	0.014617406375714691
OLFM1	0.014613072782671595
C6orf62	0.01455824415612983
AGT	0.014536700481150066
EIF4B	0.014526334993754154
FN1	0.014517864384727245
TIMP3	0.014449833473762747
ASS1	0.014426352641999082
ANGPT2	0.01441330628864061
GCH1	0.014385707110014606
NFKB2	0.01436646178109641
NR3C1	0.01417376422436885
C1GALT1	0.014172393419500766
CXCL1	0.014162949568991539
CD24	0.014141956592771322
HADHB	0.014131436826241975
FOXP1	0.014116157572592582
FZD3	0.01401219594208317
SHCBP1	0.014011272917257291
CBX5	0.013944289826731664
MME	0.013943165910609063
COX6C	0.013932231935448298
DHFR	0.013862817273181402
AZGP1	0.013856407894840696
PSEN1	0.013846202498331928
SERPINE1	0.01383667806619262
SPAG4	0.013818230696047328
NEDD9	0.013689928356749705
CASP4	0.013680632163963397
SOX9	0.01363457891462518
FARSA	0.013614370917139419
GINS1	0.013585908920218598
MYB	0.013573192345148631
POLR2D	0.013511945782433837
GOT1	0.013468879309981746
CTSL	0.013463600285262042
ALKBH3	0.013459593911761028
MED1	0.013423151721833788
THBS1	0.013403565648827732
PFKFB3	0.013365366861097393
IGFBP4	0.01336071659693415
BABAM2	0.013349899861189942
EZR	0.01329735260577916
KRAS	0.013236655984144304
RBPMS	0.013218831677556202
BCL2	0.01315648381214911
COL6A2	0.013017788492048585
DAPK3	0.013012529949866748
SMC4	0.012968806072282155
HIBADH	0.01292953470623929
SMUG1	0.012883941579812245
TUBA1A	0.012877021495254888
LAMC2	0.012865663549984484
OLR1	0.012863304614016137
ANPEP	0.012847692955037368
L2HGDH	0.01284325972525887
TDG	0.012829490277879775
MACC1	0.012775114208273888
OR51E2	0.012716210815930532
TAOK3	0.01271492602232028
TYMS	0.01260863008302012
CLEC4A	0.012537509455796077
AREG	0.012492084848085557
CNOT11	0.012450066642524878
PTX3	0.012426584729465303
FANCA	0.012418323913999175
BCAT2	0.012365537080670005
MAML1	0.012364309776287882
TSC1	0.01232297034562654
ACTA2	0.012248476136646157
C1QB	0.012194658385291414
SNAI2	0.012139005943592327
F3	0.0121105247200842
ADAM12	0.01210912672649111
DNMT3A	0.012071077618775794
NDRG1	0.012068922067582177
MYO7A	0.012067418554174985
RAB42	0.012061671650054786
TGM2	0.012047837072060925
CDCA2	0.011969179612066914
ASF1B	0.011964712762731703
WASF3	0.011945372158726047
PSAT1	0.011938904933962454
PLIN2	0.011909020438696408
ANP32E	0.01189146234618992
TK1	0.011865098109401555
PFKFB4	0.011851789361922676
TGFB1I1	0.011804618183676995
CD40	0.011803337630238846
UGT1A10	0.01175489356281243
TNFSF10	0.01174442920960589
MKI67	0.011716577570778689
EDN3	0.011715540339741832
PABPC1	0.01170196335516265
SULT2B1	0.011626017752291993
TSPAN31	0.011608349742058282
SERPINH1	0.011568139968454145
DTL	0.011508601896760604
GBP2	0.011498633374529582
CBX1	0.011467887431844837
PPP2R1B	0.011449829989443761
AOX1	0.011422545884009708
PIF1	0.011406796393946369
NUCKS1	0.011400621234122388
CTSB	0.011317479217528322
OPHN1	0.01131296672240646
MARS2	0.011256890336952884
GATA3	0.011233268516582228
KDM6B	0.011183107278690797
CARM1	0.011181179204431308
TGFB2	0.011152440860152267
EDN1	0.011152262298003503
PLK4	0.011151694391517662
DENND5A	0.011144399676447174
TPI1	0.011099130552131279
BDH2	0.011096694283119907
PHLDA3	0.011052044606540249
LGALS3	0.010966177104178076
TOP3A	0.01096014224952344
E2F7	0.010956208649673407
SDC1	0.010903459455760002
PARP1	0.010893014537433684
CREB1	0.010860717532936172
GAS1	0.010806537622641542
RGCC	0.01080157396955667
CCR2	0.010789172320005447
CDCA5	0.010786610663046417
PARVA	0.010757006031178287
AGER	0.010741254236359547
TP53I3	0.01067091135507586
BCL2L11	0.010630727674272408
CYC1	0.010616953798476297
RNF168	0.010579337481147519
CYTIP	0.010575594183339537
ALDH6A1	0.010568408430367961
CDCA3	0.010553234557932223
NUMBL	0.010479659305217541
CDC6	0.010477977014274716
HACD3	0.010457946441964308
HMGCL	0.010455473389830104
MTDH	0.010425432384572225
CXCL11	0.010289964623179769
POLR2K	0.010257693859403881
PLK3	0.010252166180913666
POLD1	0.010244367484185094
DLGAP5	0.0101959219746593
AKAP12	0.010185345912699564
LRIG1	0.010175812118990312
HIST1H4C	0.010174524899656852
AQP5	0.010098656378009779
GOSR1	0.010092356858289594
WNT11	0.010090330392739946
CSF3	0.010041738214095524
SYF2	0.010038599241782147
POU5F1	0.010027629821488726
APC	0.010026722358300736
ABRAXAS1	0.009984869346114391
HSD17B4	0.009890745816553737
VLDLR	0.009834075025057412
SLITRK6	0.009825972671660207
SRF	0.009819056349340046
CD34	0.009792204480454845
MDM4	0.009771024225344344
IVD	0.009767875177382535
BRCA1	0.009753450258460248
SLC2A3	0.009745605936253373
CPS1	0.009706948343813561
GTF2H4	0.009687830532935185
MALAT1	0.009664901154896157
CENPM	0.009642869445910036
CCNH	0.009601969415426103
TSNARE1	0.009550476853764603
CHAF1B	0.009514912963370462
ATF4	0.009506203861251668
FOSL1	0.009483425683894901
IRAK2	0.009475821896541526
YKT6	0.009472485610179252
CAPG	0.009427503318351437
STX7	0.009414491456744745
KLK10	0.00938659867846103
UBC	0.009384857570662802
SHMT1	0.009369150339553088
DDB1	0.00934597401423772
HIC1	0.009340804829516422
GLIPR1	0.009340330513760282
GCNT3	0.009336837667695035
PPARG	0.009319057825930838
HADHA	0.009310318979217809
STX18	0.009308800693118569
CITED2	0.009250049933712
EMP1	0.009212987431374208
PSMA2	0.009186803322286679
AUH	0.009186245007078495
CDCP1	0.009186037498569095
RGS1	0.009176056867381256
CHDH	0.009143374174247636
SSRP1	0.009115794625033945
CACNB2	0.00910361374368872
TFPI	0.009038311668249291
CLSPN	0.00901142184541487
HJURP	0.009003337062276578
DSCC1	0.008991996873963695
THRA	0.00897930985056449
NDC80	0.008958643519859628
CCL5	0.00894390055803944
PTN	0.008942336940189314
ALDH9A1	0.008912519933474089
DAB2IP	0.008902727123810662
PCCA	0.008896778187683379
ATF3	0.008876949643766922
DRAM1	0.008851422573979547
UQCR10	0.00882538697692826
ANG	0.008815818099377534
TNNI3	0.008808668814393076
EGR1	0.008763969796225662
CALM1	0.008754729657695621
UGT2B7	0.008727916299717448
HNRNPM	0.008721704691417377
GALNT6	0.008698673374892114
CHD7	0.008695398408281613
IGFBP3	0.008691493968009369
MEF2A	0.008684097195777288
MELK	0.008650159749808347
HSD11B1	0.008632265952621444
ALDH5A1	0.008617032232597154
PSTK	0.008578630407141784
VAMP4	0.008576191203849606
GLI1	0.008520164583378193
RXRA	0.008507983615293896
HMGA2	0.008499477238609542
DDO	0.008482523447954216
TNFRSF21	0.008458663284497375
PTK2B	0.008458606625069089
EVI2A	0.008428772721831122
COPZ2	0.008384291327992911
E2F8	0.008371536152313414
GALNT5	0.008332943182032738
E2F4	0.008331929268131595
PCNA	0.00833090549029435
PSPH	0.008318093897466268
TP73	0.008281424568271915
ALOX5	0.008276323095356388
COX5B	0.008232886396682996
MUTYH	0.008229046638324017
ENG	0.008153621838989574
TFRC	0.008146448449788086
GATA2	0.008079945435762551
TYMP	0.008041750519217683
GLYCTK	0.008008200189120669
DPP4	0.008005906843159154
JUNB	0.008004811380889197
TFDP2	0.007988797946775306
PIPOX	0.007952937920809807
ADSL	0.007948144623842813
NKAP	0.00792301181340972
NCAPD2	0.00790244038046431
VARS2	0.007897980509999666
MCM6	0.00789772558235921
FSTL1	0.00784389564505985
CD55	0.007842835435873642
SDC4	0.007824775205923543
ALKBH2	0.007793957690696888
GALNT10	0.007787223362482616
PDGFRB	0.007787126124973873
ASCL2	0.007760895074882939
CKAP2L	0.007758600292333418
SOX1	0.007755812636146375
RRM1	0.007729824101448208
CDC20	0.007683633196428563
COL6A3	0.00767156781586305
GLDC	0.0076698180422362
SMAD2	0.0076361468794405975
COL5A2	0.007606038971165359
RPS6KA6	0.00757745647272521
RAC1	0.007575135605896268
ZAP70	0.007532849040823239
CA2	0.007488745071601702
HSD17B8	0.007488429070908668
SPI1	0.007486149623117397
ADA	0.00746963841339721
COX7B	0.007468695154873666
TUBG1	0.007410848940925262
UQCRC2	0.0074016596398687115
NEK2	0.007370055862641331
PTMA	0.007369272997696194
GATA4	0.007354844243848531
ANXA2	0.007314637151368177
CORO1C	0.0072989753398336335
TUBB4B	0.0072795685524547895
AXIN2	0.007260552601777877
HEY1	0.007197747165072696
MDM2	0.007188615754726013
LAMB2	0.0071780022462349866
CXCR2	0.007177167115680889
KPNA2	0.007169504615599356
CYBA	0.007133867106792351
EFNA1	0.007113030838274377
TCF7L2	0.0071080877306140084
SRSF3	0.007106891546135389
TNFAIP6	0.007081578911689255
FANCD2	0.007065786503281832
BMI1	0.007057980165409881
UGT2A3	0.007034953777433181
MAFF	0.007014863388825218
F12	0.007008805552149435
ITGB1	0.006996878062954855
PSMB4	0.006974625120987812
TNIP1	0.00697182699712713
TP53BP2	0.006966112438784697
GCNT1	0.006921252840058598
B3GNT6	0.006823682583791763
EDNRA	0.006774909127145914
NAMPT	0.006767578322918318
CCND1	0.006698623739956874
KLHL24	0.006697244119120995
SULT1E1	0.006696743140170858
DNM1L	0.006695375686223224
NT5E	0.006695226632048835
MLLT3	0.006682302353249056
ACAA1	0.00667682444467032
LAMC1	0.006676164067626118
RIPK3	0.006645437073875678
SLC4A7	0.006644920062789084
DDIT4	0.006588793569755589
CAMK2N1	0.0065654885291085915
EBI3	0.006559581833033954
FGF18	0.006542146579505219
MARCKS	0.0065353974798507
COL1A1	0.006527826597672628
IGFBP2	0.006520986064985549
HMGB3	0.006499489264777269
CNOT10	0.0064947663341300204
ARRB2	0.006481957961824465
GNAL	0.006446833966387259
ADORA2B	0.006422393560109852
STAT3	0.00641814997112619
CD38	0.006411586394774228
EGLN1	0.006396929824814824
EOMES	0.00638003811950209
SPOCK1	0.006379864324215106
GATA6	0.006377030528507072
HIST2H2BE	0.006365045103810627
SRD5A1	0.006355494873437782
POLD4	0.006338079298793617
CDCA8	0.006318048164900301
KIF14	0.006308151088250585
ATP1B1	0.006305947779775707
KDR	0.006304639022858452
NUAK1	0.00627592811482984
GDPD5	0.006258131477283562
UIMC1	0.006206205909938801
TLR2	0.006199935517681869
CD200	0.006178096596699637
CDK2	0.006132612524957497
ACADSB	0.006107406330884032
ERCC2	0.006105738679266212
CENPE	0.006100965988075787
STX5	0.006099749411878187
CDC25B	0.006054935146853995
NRARP	0.0060519895682596015
CCL23	0.006040122138634249
RFC3	0.0060322193617134345
UHRF1	0.006031787577956147
LOX	0.006022127045461004
ADCY3	0.006013097879169924
TIMP1	0.006006314980609319
ASPN	0.005966665940978381
HMMR	0.005954144441625407
WNT2	0.005932152019555182
SKIL	0.005932061724879433
EHHADH	0.005925121940508476
CDCA7L	0.005906884234415448
CTTN	0.0058663788447114685
DCK	0.005862114885543397
SLBP	0.005842766950775429
ADK	0.005832057757841803
JAG2	0.005830952003231929
EGFR	0.0058239052234198545
CYR61	0.005818709569521687
AEBP1	0.005809201311832763
NFIB	0.005761852611366499
PROS1	0.005756536291908632
HNRNPU	0.005751443173933372
RFC5	0.005710409435061639
HGF	0.005705670705846012
COX6B1	0.005703219921388125
SDS	0.0056661264365022905
AKR1B10	0.005631926465770945
RAD21	0.005604845334952871
GCLM	0.005602161760978388
UQCRHL	0.0055923787036851295
FARSB	0.005574425016903011
CDC25C	0.005565350954875811
IARS2	0.005549976381788769
DDX5	0.005546712215493512
IL11	0.005518169676051121
ABCG2	0.00550229847862136
PHGDH	0.005499311466620295
ADGRA2	0.005475375865368421
MCAM	0.005465364390208244
HNRNPDL	0.005457938066854643
MSN	0.005437747583929757
CASP2	0.005425726598485287
ATOH1	0.005407885542963447
DEPDC1B	0.005397467156946458
CALM2	0.005383175910438115
RBM38	0.005337472268362212
TTK	0.00530441932615931
TRAF6	0.005287105663476052
KIFC1	0.005272755032044163
RPA2	0.00524287937829977
COX6B2	0.00521495241958967
PRRX1	0.005190454233814185
CCL8	0.00518130065944634
POLA1	0.005127748395979684
ATP2A2	0.005127099264940883
MST1R	0.005114440685081227
INSM1	0.005105299636788375
PDGFB	0.0050947478280656475
MAP2K3	0.005076959447663422
TM4SF1	0.005057856830240783
RAB25	0.005046276417857873
RAD9A	0.005035565967425205
MCM4	0.005025778921831838
UGT2B15	0.0050239088082005175
TROAP	0.005014046023101516
TMEM45A	0.005002143793320858
BTG2	0.005001244249750782
H1F0	0.00498056672692453
EPHB2	0.004974089276241129
IL23A	0.004972171659164195
CREM	0.004943254012691374
SYK	0.004922922308843535
ASL	0.004921151766596293
FGFR1	0.004912484902323026
EPHA2	0.004910008107263151
COX4I2	0.004867086610271016
MYL9	0.004865894393138715
TNFRSF1B	0.0048633731623053565
PNN	0.004858774727101129
HSD17B2	0.004858534312310589
BSG	0.00484800983025761
TUBB3	0.004843585228991273
HIPK2	0.00481638855435687
ALDH7A1	0.004814339089767474
XRCC3	0.004778648942404749
AXL	0.004768262640471834
BID	0.004767248131625404
SPARC	0.004746292147359352
EPAS1	0.0047456005412388
STX2	0.004741128681154729
EGR3	0.004714658267833335
SOD1	0.004711914026203862
AARS2	0.0047019213057774905
UBR7	0.004681999288294751
FBLIM1	0.004675445968717978
AMD1	0.004675444450210877
SELE	0.00467129357557421
TNFRSF9	0.004668554816357845
PCCB	0.00465105292963825
GFPT2	0.004645353180917342
ACAT2	0.004645180777053413
UQCRB	0.004642028851227398
SIVA1	0.004631395848719275
XRCC1	0.004629273217219317
STX11	0.004623721708618008
TMEM109	0.004610744266713305
NBN	0.0045902981069116736
COL4A1	0.004588050429104225
ATG5	0.00458762323276674
HIF1A	0.004572270902656881
GTF2H1	0.004555945419620199
MND1	0.004549032828256012
AKR1B1	0.004547183597691342
REV3L	0.004545395412532367
VAMP5	0.004531793378412865
TNKS1BP1	0.004498915456398464
FAM83D	0.0044977932371167975
PPP2R5C	0.004496716125561325
CEBPA	0.004477989713147222
GFPT1	0.004450459670487487
UQCRC1	0.004449194458495564
ETV1	0.0044336538139116465
PDGFRA	0.0044295306578658565
SNN	0.004409204468324283
CXCL3	0.0043925677491588756
PRKX	0.004390720286641393
ACAT1	0.004383452290378799
ZNF335	0.004382177817254674
CTNND1	0.004373235725885732
CCNE1	0.0043574111631998385
TNNC1	0.004348941439967532
POLE	0.004343580267655916
ARID3A	0.004329718575267564
CDC42	0.004302348191674109
NCAM1	0.004298550646327738
TPM4	0.004297829000401307
XAB2	0.00427080524485011
SPTBN1	0.004257788030129679
ACAD8	0.004245215207216243
CCL20	0.004239200536915885
NFE2	0.004227192222706856
SRR	0.004208505730213774
HILPDA	0.004207758655857362
STAT5A	0.004206257724691166
MXRA5	0.00418532099469857
CALML3	0.004172965687093862
RBL2	0.004154468305832756
MAPK14	0.004152867602860982
USE1	0.004132792494391129
POLR2G	0.0041257637484091655
PTGS2	0.004107635149622003
SMOC2	0.004101668134917142
GALNT11	0.004085421261428882
RAMP2	0.0040739503699300985
PCOLCE	0.0040649921404079786
PPAT	0.004058762292162789
HOPX	0.0040537818198474575
TXNIP	0.004052965915863382
ACVR1	0.004051739757996785
CNOT7	0.004039678605281128
HLX	0.00402414117233231
WNT5A	0.0040151209453561515
PKM	0.003998910725194893
FANCG	0.003991131364469254
SMO	0.003982572046693494
TAL1	0.003977406111119553
P2RX7	0.0039723514646979735
ALDH3A2	0.003969614250186907
PIDD1	0.00396650242007513
MTOR	0.003965723324352192
FFAR2	0.003962080780357016
PTHLH	0.003961377374821854
MCCC2	0.003946920642191683
PLAU	0.0039182741094620464
FANCL	0.003917905775832386
CCL2	0.003917095233085292
LBR	0.003909284252917826
ETS2	0.0038908282924550322
BRCC3	0.0038727361722864398
FBXO27	0.003851491072794084
TRIAP1	0.003845695860121154
TNFAIP8L1	0.003842151119780369
TPM2	0.003838797965359089
BCL11B	0.0038366697176746576
CIB1	0.0038339954790995714
TACC3	0.0038158717030424482
NDUFB7	0.003814875072593581
CDC45	0.003808812752529681
ANXA1	0.00379578543499516
TSPAN2	0.003792063386902439
MMP14	0.0037790001388348293
NINJ1	0.00376266090830487
PGF	0.003762429911308565
RPS27A	0.0037276159479470113
COX7A2L	0.0037239979361349917
KAT5	0.003706427009337698
EFNB2	0.0037014177499496105
NUPR1	0.003695211845397742
GLUL	0.0036946246799501115
RIPK2	0.003687074416141952
LIG4	0.0036824017508664433
ITGA3	0.003671999851078763
ARX	0.003647435009070563
CASP9	0.003640783637445376
PROM1	0.0036372621485199577
BAG1	0.0036312722349222705
SRGAP2C	0.003623527975215115
ID2	0.0036140063246970088
NR2F1	0.0036116788737259073
QPCTL	0.00361105752339682
GFI1	0.0036024546809342952
BABAM1	0.00360173582516489
HEY2	0.003587964268529721
ST3GAL2	0.003584116292964019
NUP37	0.003562171344984382
UGT2B4	0.0035534744952664364
RB1	0.003552468116368901
GSC	0.00353088353522344
ERCC8	0.0035158845374680223
STS	0.003496881355612025
LARS2	0.0034827013399628005
NFATC2	0.003480783402632719
VAV2	0.0034806118927345384
PF4	0.003425474137543874
CYP3A4	0.003397840320602374
STX4	0.0033888575019437573
XPA	0.003385356232166439
STBD1	0.003357755440969328
LYN	0.003357545445656227
FOXG1	0.0033484235485947743
HIBCH	0.003331630547038648
NFIA	0.0033240262379704375
CENPA	0.0032936454316569172
ALDOC	0.0032930921286442906
RAD23B	0.003285861931581806
DLD	0.0032849769115964847
CHAF1A	0.0032766857642959556
COL1A2	0.0032758087081114972
KDM1A	0.0032634292239554666
GALNT17	0.0032586590592392625
METTL3	0.0032405231289075855
COX5A	0.0032393707883049258
NARS2	0.0032322279798594968
S100A4	0.003226291339493962
WT1	0.003219536480153146
RACGAP1	0.0032164736965991257
CACNA2D1	0.003194369432824483
DNAJA1	0.003193155076142828
POLR2I	0.0031884653896010243
PTPN11	0.0031792843875656
ATR	0.003172054758512745
E2F2	0.0031703109786206554
JUN	0.0031574744668812376
GTF2H5	0.0031513740790315983
AIFM1	0.0031424007887084437
DYRK2	0.0031397208602194433
CAMK2G	0.003101765937122864
LDHA	0.003094393640940273
C1GALT1C1	0.0030221743411108534
NELL2	0.00301451260680134
SORT1	0.0030068141231171233
CTC1	0.0030044808537535907
TGFBR2	0.003003362984398529
KIF2C	0.002992416381076229
UQCRH	0.0029914995412748655
RNASE4	0.002987518836013077
SHMT2	0.0029792589787519677
SEMA5A	0.0029723602312482673
HES1	0.0029647571732636475
CSE1L	0.002946410473464158
XRCC2	0.002942957759002723
NUF2	0.0029406106195866265
ERBB2	0.0029367413982613936
RARS2	0.0029320926148905307
LYAR	0.0029255366336085817
CNOT6	0.002915134881118702
OR51E1	0.0029144253057572546
INTS8	0.002891440074375632
KIF23	0.0028709848755732095
FGFR2	0.0028685675808102925
CNOT4	0.0028649746890240554
ZBTB8A	0.002864154001644955
FANCC	0.002863057096865508
PITX2	0.002861706048503745
CKS2	0.0028316254599461423
BMF	0.0028285368158945954
E2F5	0.0028234653826470072
CA9	0.0028086315289523878
HMGB1	0.0028036042896910115
BOK	0.0027962755768181978
PML	0.0027935606536362506
GYS1	0.002785764282528478
CNOT3	0.0027682177502396433
TMEM158	0.0027631605796067126
CXCR4	0.002756037412692749
RFC1	0.002715816766539971
GTSE1	0.00271044006236015
TIPIN	0.0027091489056756384
MGMT	0.0027060227656074895
BNIP1	0.0027047752801570082
CHEK2	0.002694928511919749
PXN	0.0026852262370530115
LGALS9	0.0026852081775449524
CALD1	0.0026829928841850073
FOXA2	0.0026636571215792586
MRE11	0.0026610785991088262
CX3CL1	0.002653373671531398
VAMP7	0.0026467514078372953
RAD50	0.0026387675978660724
SEC22B	0.0026324681591245254
IRX3	0.0026291054917190007
CYP1B1	0.002629008203802467
TPM1	0.0026146183023269677
IGF1R	0.0026111430713297405
COMT	0.0026001222863448214
ERCC1	0.0025871225227268087
BMPR1A	0.002570575844391154
BMPR2	0.002569719227856408
RELB	0.0025679073650185505
LASP1	0.00256236231975455
DBT	0.0025555869579015076
STX8	0.0025513273394230243
CXCL5	0.002540587711680491
B4GALT5	0.0025365677254403363
ZBTB10	0.0025262354462171808
PLPP3	0.002519093094893842
BNIP3L	0.0025084140977155206
SRPX2	0.0024722378272060428
INHBA	0.0024678974835499502
ITGA5	0.0024659423924080514
MESP2	0.0024635250281818087
MLLT11	0.002454690380274274
USP28	0.002450405203007248
BCL10	0.002448375307491982
SHOX2	0.002433185091852461
XRCC4	0.0024312984512955124
CYP7B1	0.0024248526606658054
CEMIP	0.00240562914864503
PTPRG	0.002392349388112329
OSM	0.0023909290852805664
DSN1	0.002374955881913944
AQP1	0.0023701198225674707
IGF2BP3	0.0023615414228201465
NR4A2	0.002359759605433777
GAS2L3	0.0023506268202562693
KIF22	0.0023322965138346296
CDK7	0.0023314289380193813
POLR2C	0.002322639338234225
MBOAT1	0.002303616261374441
ECM1	0.0022948892165526686
BET1	0.0022841704560002487
NOTCH1	0.0022707105462735377
AKT1	0.0022560809276330807
FADD	0.0022535447454817073
COL5A1	0.0022526530683781745
NFKB1	0.0022495710540361455
HNRNPL	0.002244074474508294
TGFBR1	0.002240929188934036
POLK	0.0022393878217849667
GALNT16	0.0022373589130332892
AFMID	0.002228034108591991
RGS4	0.002213272654007548
BCKDHB	0.0022019365824061405
ANGPTL4	0.0021814043787441117
CCNG2	0.0021773704911992845
PRDM1	0.002175271866211048
ATP1A3	0.0021594788744732606
PRKDC	0.0021481132727049026
OSR1	0.002141411677700508
SHISA5	0.0021413042855367363
ANGPT1	0.002134344394653661
TMEM100	0.002128236839481045
BRAF	0.002123638892395938
TAGLN	0.0021131525918198914
EEF1A1	0.002102539087898834
STAT1	0.0020963865761467974
FGF9	0.0020753836069187107
FANCE	0.002073086560531485
CRP	0.0020411237767675775
PLOD2	0.002041030691785456
PIK3R1	0.0020356367324926568
FANCB	0.0020272796598053353
SARS2	0.002025256818593439
MBD4	0.0020230741313250057
MXI1	0.0020205657689697856
CARS2	0.002012162279249135
THBS2	0.0020100094075566253
XPC	0.00200914261899524
MZT1	0.002004234025691974
GDNF	0.0019890316546436406
PTPRO	0.001976671443432663
GOT2	0.0019755408560603763
CALML5	0.0019740419336719737
TBX1	0.0019582502639999113
XRCC5	0.0019522351920448155
DOCK7	0.0019455442362230698
CCL18	0.0019429720770515017
PRC1	0.0019396597722854297
HMGCS1	0.0019371133023094382
FCER1G	0.0019362632914101234
SOX17	0.0019307271165364443
UBE2N	0.0019238266258392955
RPA3	0.001919312519503576
GALNT15	0.0019018124716174939
AKR1C2	0.0018993595599256451
NRIP1	0.0018927310474178866
UGT1A6	0.0018913779447605223
NEK11	0.001891365741481244
VEGFA	0.0018860941746558406
PBK	0.001870539062549748
TNFRSF12A	0.001866702072052338
BET1L	0.0018599054499805951
OGG1	0.0018536812465067538
MLLT10	0.001851959341587856
IL18R1	0.0018393251170397205
FLOT2	0.0018381159023676992
FEN1	0.0018291902129141514
POLE2	0.001809496562295006
SEC24B	0.0018067642341514246
SLC9A3R1	0.001803005365872157
SLC9A6	0.0018020737437309704
RHOC	0.001793141455352933
WRN	0.00178534380789012
NID2	0.0017812695610205404
USP1	0.0017794847321215962
GLUD2	0.001778432846971847
PSMD14	0.001767584348775799
ABL1	0.0017624031070675194
MAD2L2	0.0017609074207867105
VAMP2	0.0017569745416953786
PALB2	0.0017448512840943454
BMPER	0.00174386644003727
HIST1H2BK	0.0017403304743607406
FSCN1	0.0017399211839210294
WWOX	0.0017361271595252407
RAG1	0.0017349603495483527
OXCT1	0.0017338740583659079
MYL3	0.0017274353631992372
TENM4	0.0017235435468421394
PTGER4	0.0017218685955624263
REL	0.0017197198842992117
TERT	0.001717816575984697
SERPINB2	0.0017168695005142947
ZNF395	0.001715056474432411
VAMP1	0.0017026437325664819
TRA2B	0.0016888847372332992
PDGFA	0.001686872908743317
APEX2	0.0016846235418538152
MMP13	0.0016828178245298902
CNOT2	0.0016821091289398237
SLC8A1	0.0016546632639020016
CEBPB	0.001644449395755357
BCAT1	0.001634801283322161
IL1R1	0.0016315611678624936
PDHA1	0.0016251108764296772
DLL4	0.0016157582160682728
CACNA1C	0.001596082874837585
TMPO	0.0015935074842958984
IRS2	0.0015904439743280754
NFATC4	0.0015886193676176476
VRK1	0.0015742815165254737
ZBTB1	0.001569298930880891
H2AFX	0.001569226978815433
WRNIP1	0.0015646836451282543
STK3	0.0015595932050925933
DDR2	0.0015516349798881325
MAPK3	0.0015434500604095652
H3F3B	0.0015381463053117173
POLD3	0.0015318823785490892
IKZF1	0.0015128111595934426
SELP	0.001510566314657662
SVIL	0.001507761812200516
CNOT8	0.001506446791972974
GTF2H3	0.0015000687832603572
SHC1	0.0014960941175663869
ITGB8	0.0014913508921693321
PRKACB	0.0014875561131353061
BRCA2	0.0014733784248478472
GPT	0.0014638969121402341
HDAC2	0.0014617116919172694
PSRC1	0.0014583801522238314
HADH	0.0014581761587310906
WDPCP	0.0014547401315794144
FLT4	0.0014537749479589092
CLCA2	0.0014378504061300756
IL6	0.001437410326372856
CYP26B1	0.001428483756015959
MNAT1	0.0014193152356103264
DRD1	0.001415768505581439
P4HA2	0.001403119284266458
ACSM1	0.0013984797882806627
PPIC	0.001395862110240778
AKR1C1	0.0013921719101125506
BORA	0.0013802540679040023
ICAM1	0.0013759888257368065
LGALS1	0.0013625905046718257
DUSP1	0.0013606253042860645
HHEX	0.0013581903041758557
CDH2	0.0013580328757979037
RPA1	0.0013563595847498073
GPC3	0.0013511967619128458
GCNT4	0.0013414375461964436
ATP1B2	0.0013404577810572733
CCR7	0.0013351376986070035
JMJD6	0.0013299097484864664
TLR7	0.0013297804793934687
ATP1A2	0.0013261090167430171
BRIP1	0.0013216409733579275
ASPM	0.0013103453903432966
CD40LG	0.0013073609742847883
TFDP1	0.0013027381826132957
PRMT1	0.0012956980163110672
SFN	0.0012925061788155601
WDR76	0.0012916130344100502
TPSB2	0.001281058398925942
RYR2	0.0012693090746754478
RANGAP1	0.0012622326875783817
OLFML2B	0.001261478443017563
LIG3	0.0012599934484564795
TNFSF11	0.001259062331800206
FAM20C	0.0012491859143056118
PIK3CA	0.0012484116799230112
SNAP29	0.0012414601049822618
STX6	0.001233591149475995
IL1A	0.001232992770669221
CSF1R	0.0012264404455644448
CD86	0.0012202765659828031
SIRT1	0.0012165752833708519
CXCL12	0.0012125738325314474
GPM6A	0.0012123673745229621
ATAD2	0.0012106749684095603
PAM	0.001206187281188573
BCKDHA	0.0012050640737840453
HSD17B3	0.0012025327568941345
STK11	0.0011997696862760597
FOXM1	0.0011963034630535234
SARDH	0.0011866529606804682
TDP1	0.0011795418065470903
CRISPLD2	0.0011726010393762658
CYP1A1	0.0011590128813992932
GAD2	0.0011397378156305768
TFAP4	0.0011340596979769952
MTA1	0.001132877309462171
SMAD4	0.0011327593039642853
ITGB3	0.0011315704693936129
SNAP25	0.0011309714904155098
WWTR1	0.0011265319214191038
FLT1	0.0011230912639742757
PDZD7	0.0011195467745497986
VEGFC	0.0011158710759428094
FBLN2	0.0011092005293662532
TNF	0.0011089160267659837
ATP2B1	0.001107863115108473
CHEK1	0.0011069081699321725
CNGA3	0.0011046609465764077
KLF7	0.0011005736390513107
HNRNPH1	0.0010962268176560254
NRG1	0.001092235543004188
GALNT2	0.0010856077892016623
CRADD	0.001077669775405568
CCBE1	0.0010774233303562542
RFC2	0.0010642663102475804
RUNX1	0.001057424724323214
TGFBR3	0.0010535241745868516
SATB1	0.0010485777200949066
SP100	0.001048255793942503
KITLG	0.0010406838217917084
EZH2	0.0010341804286139388
BLOC1S6	0.00103100594435778
RNF213	0.0010284527061489041
NRP1	0.0010274833833405531
ZNF385A	0.0010209357678487901
PTK2	0.001019937176653705
EPHB4	0.001015060998938633
PTP4A3	0.001012710095847653
CCL7	0.0010111387357156134
TNFAIP2	0.0010107201468905276
VTI1B	0.001003448939883725
CRHBP	0.0009926178597189353
RNF144B	0.0009845575225471644
CCNA2	0.0009822023864475863
CAD	0.0009520418729550405
MCCC1	0.0009483749476499828
OR2B6	0.0009479245201864236
POLD2	0.0009470414816169278
SLC28A2	0.0009428838949287113
UBE2V2	0.0009375001502354467
VEGFD	0.0009370988042202405
PLAGL1	0.000934794709935619
TNC	0.0009290824498822864
IL15	0.0009251777697424518
SOX2	0.0009185915173181725
PPFIA4	0.0009174890541961989
NIT2	0.0009059111792974398
POLN	0.0009040249737499806
OR7D2	0.000903874628226147
GOSR2	0.0008981490568242525
ASPA	0.000898123934185786
STMN1	0.0008968808085092303
UQCR11	0.0008950328923788308
GALNT1	0.0008910783243557555
LIG1	0.0008736045083009236
DDIT3	0.0008686583581807969
IDO1	0.0008661043180159491
ODC1	0.0008549274253671297
MCOLN3	0.0008532515246149491
SP3	0.0008524826297073018
TLR4	0.0008479403792198833
ATP5PB	0.0008463086167441337
SPDYE1	0.0008443453960718447
RUNX2	0.0008434804929170856
BCL2L2	0.0008431727736102353
CENPJ	0.0008377324616164175
ZNF292	0.0008361709666454032
NCKAP1L	0.0008291172035703372
NUSAP1	0.0008259061476360613
KIF1B	0.0008254156973006226
FXR1	0.0008238755273128132
CD274	0.0008233414741572295
CENPW	0.0008222237058226215
GALNT9	0.0008099066939107771
EGF	0.0008091050952322171
NODAL	0.0008074468751311065
MCEE	0.0008066793857198765
AOC2	0.0007948127611233413
RBL1	0.0007943116154580186
AOC3	0.0007934916975581187
ERCC4	0.0007808373949706448
CYP3A7	0.0007749385207756842
WARS2	0.0007736339533451519
ATP11C	0.0007700833919520922
NOX4	0.0007650717232073203
GALNT4	0.0007603340601090616
RSPO3	0.0007576259666037708
RAD52	0.0007572793480644373
GNMT	0.0007459049123027267
ALAS1	0.0007394201470631573
PARS2	0.0007389532034256465
CLIC1	0.0007357357205167913
CACNA2D2	0.0007332322443818796
POLL	0.0007268622896997456
IL18	0.0007163274377649175
STX17	0.000712097788198276
EMX2	0.0007078177111625449
SLC1A2	0.0007026132195077426
CCL4	0.0006964520906664951
ACSL1	0.0006946369266706795
GRPEL1	0.0006905401869652138
CALM3	0.0006904439343296372
RRM2B	0.0006823142323386454
PPP1R15A	0.0006817924250370546
AGXT	0.000680787347226246
SLAMF1	0.0006671550861792919
CXCL13	0.0006668396100588334
GUCA1B	0.0006645139444029093
PDK1	0.0006604792469452311
TCF4	0.0006545077897421683
KRT14	0.0006529314997798848
PCBP4	0.0006504942096247761
TARS2	0.000648644069155059
TPM3	0.0006251961616659566
STX1B	0.0006167887355497818
TRA2A	0.000615196816193244
ACVRL1	0.0006145061486212944
YARS2	0.0006052472543192431
CACNB3	0.0006032264433324631
CSF2	0.0006016648044643796
BHMT	0.0005984781147380181
STK4	0.0005975260668028426
COX7C	0.000597185134169479
AL929410.2	0.0005845003311436873
ILK	0.0005826456665072946
PRKACA	0.0005773126268247367
CKAP5	0.0005746485446872199
CACNA1D	0.0005726961544424243
DCSTAMP	0.0005725967229544655
UGT1A1	0.0005664533025804493
CALML6	0.0005531898236046786
POLH	0.0005487507178580219
CLCA4	0.0005480526581123525
GALNT14	0.0005477568930238674
APOPT1	0.0005443437421510471
HOXA5	0.0005417752286584102
FGF7	0.0005411342552161081
UBE2T	0.0005401143477820947
GADD45A	0.0005343409496316666
BHLHE40	0.0005300627525287307
HTRA1	0.0005229181196170935
TEK	0.0005187103778132038
HSD17B1	0.0005121058956264529
PTPRS	0.0005117623690311793
RAD51C	0.0005101778760506635
FANCF	0.0004971458750016117
POLA2	0.0004968949077640915
KDM3A	0.0004963227016117509
LHX5	0.0004943313590566578
SAV1	0.0004888057392106928
BMP6	0.00048812053655928125
CCRL2	0.0004763894301256626
LY6D	0.0004742550135465319
SRD5A3	0.00046950540462258245
LATS2	0.0004621424334035165
SNAP47	0.000457052044799687
PRKG2	0.0004535913784210212
ERG	0.0004456328570468517
CNOT9	0.00044186032630541143
ICOSLG	0.00044023635849651247
GUCA1A	0.0004286790042759951
IL4I1	0.00042838313117494196
SNCG	0.00042727649060538773
POLI	0.000426413198222888
HSD3B1	0.00042269288251445405
FANCM	0.0004210447393414425
RGMB	0.00041995613262730294
WNT7A	0.00041756877857636933
E2F1	0.00041555073673091026
ESM1	0.00041103626716869113
MRPS18B	0.00041101252772606455
CD33	0.0004102449449761226
BLM	0.00041023466142438433
SOX11	0.00040763780363627013
CIDEB	0.00040507440200118083
CD44	0.0003990350394302565
CASP8	0.00039739120315918173
OR2A7	0.00039460501138526217
TP53BP1	0.0003940671855729573
GSN	0.00039167204387241864
ZNF793	0.0003911716647033626
TNNT2	0.00039063761776106387
ENO2	0.0003882515501745233
KIF5B	0.0003793010378026545
LRRC17	0.00037604300159075986
CDON	0.0003746123708520082
TSLP	0.000374032829517226
PLK2	0.000367399794233022
OTULIN	0.00036280270818180537
IL12B	0.00036267722030309196
STX3	0.0003527884999396231
ASCL1	0.00035239031716010466
NEK5	0.0003480393516624134
HAPLN1	0.00034712534291575823
PDE1C	0.0003384031260031708
PAFAH1B1	0.00033500115359547274
UBB	0.0003335040394659014
PTPRZ1	0.00033170451114800586
EP300	0.0003233560447513883
RAMP2-AS1	0.00032102696064336984
CSF1	0.0003192613314882976
SPDYE5	0.00031900131167125507
BOC	0.0003142880749235668
GPT2	0.0003132159165452001
FAM162A	0.0003111339954636791
OPTN	0.00031082143245095593
SOX6	0.0003090874341564799
MTFMT	0.000307649392394953
SAP30	0.0003074968563299028
KIF11	0.000304079547697185
FOXO4	0.0002974660679307105
CAMK2B	0.0002957706960247417
ACSM5	0.0002947394495725288
ACOD1	0.0002929551315516259
TATDN3	0.00028987855149904547
CACNG7	0.00028937381196974697
RALY	0.00028500315860816445
BNIP3	0.00028398571785290223
ALDH4A1	0.00028183526778475544
VTI1A	0.00028039448893416415
DBX1	0.00027811972888524796
ATM	0.00027786128182951926
GPLD1	0.0002760158082974383
RPS3	0.00027586369366385633
GUCY2D	0.00027561433178095333
REV1	0.00027444505370283944
PTPRC	0.00027367071708240534
NASP	0.00027030410700542526
FBLN5	0.0002670540406238961
BAZ2B	0.0002660750088329898
DNER	0.0002628792585153824
CDH11	0.0002537797120303147
OR13A1	0.000253599910306413
ERBB3	0.0002528187219382673
TWIST1	0.00024656352439645496
RAN	0.0002447770383826045
PRKD1	0.0002436978377348476
FGF2	0.00024010785040870695
CCDC88A	0.00023643621574944438
CDK1	0.0002329731663221478
CYP11A1	0.00023189307454216408
FGF8	0.00023150192671339881
HSD17B12	0.0002305240519461632
MYH7	0.00022969950493798163
PRKG1	0.00022528749968122973
ROCK1	0.0002231236053509139
FABP7	0.00022089112017267183
GFAP	0.0002187254618909315
ZWILCH	0.00021841842796052022
PRKACG	0.00021815132871363962
CCNE2	0.00020846766820442495
MYLK3	0.00020226953307115228
SRD5A2	0.00019918738883072882
EBF1	0.00019654005414462646
ST20	0.0001942733451346073
EPB41L5	0.00018820468348946818
ANXA5	0.00018503775477754045
DISC1	0.00018234739764826243
ACSM4	0.0001801035600002982
HSD3B2	0.0001795102603534718
CACNA2D3	0.00017763417860585987
DDB2	0.00017665628433185951
CBS	0.00017379421818592637
CDK6	0.00017223795158366316
ATP7A	0.00017210573666429202
DMGDH	0.00016978397888747944
F2RL1	0.00016805946966701033
MEF2C	0.000165608896167873
YAP1	0.00016508887730405994
ZEB1	0.00015449661094546136
CYP7A1	0.00015384492529631132
PPP1R3C	0.00015322112635190587
HMGB2	0.0001501634038150047
DCT	0.00014048282390760657
OR52W1	0.00013972057229826677
CACNA1F	0.00013839074286014613
UGT1A8	0.00013705928465040736
RASGRP1	0.00013600604299750867
GALNT13	0.00013442655176923218
FLT3LG	0.0001320244019817367
PCDH9	0.00013083311511612154
FXYD2	0.00012919366159164239
CACNB4	0.0001273706088536644
ENOSF1	0.00012553069985865554
ITGAM	0.00012236137050697718
EMX1	0.00012039155228539478
SPIDR	0.00011909825952626723
PDC	0.00011650461173965701
OCSTAMP	0.00011400285817718454
ESR1	0.00011397618566868023
ROBO1	0.0001131764893535031
COX6A2	0.00011303045566029016
UGT2B10	0.000109719950183483
OR2H2	0.00010713160886829716
OR51B5	0.00010451935802095139
OR5M11	0.00010442498929900364
OR2AG2	9.659891407581179e-05
CACNA1S	9.560439480739903e-05
ZEB2	9.384571213006119e-05
CAV3	9.330816204655796e-05
CNGB1	9.271827039835991e-05
UGT1A7	9.177192520875202e-05
ACTC1	8.934172685346022e-05
PMCH	8.781448554454883e-05
GATA1	8.667132961183408e-05
OR10H1	8.618786938955089e-05
CACNA2D4	8.57907878334419e-05
UGT1A4	8.408726436373064e-05
COX7A1	8.316065986307359e-05
WNT3A	8.296763344376472e-05
CASP8AP2	7.88227677350471e-05
OR13J1	7.814705156525567e-05
OXCT2	7.784100764551272e-05
OR56B4	7.606932754015489e-05
WNT1	7.465472725118288e-05
APAF1	7.17972108181629e-05
OR1Q1	7.034003357520115e-05
TCF12	6.909007335817506e-05
CNOT6L	6.740284073988746e-05
CACNG1	6.658517117728666e-05
OR6A2	6.599051133939893e-05
GLS2	6.516221724380458e-05
AFP	6.338631685085712e-05
SOX4	6.22296277155654e-05
CD6	6.177624818577168e-05
LHFPL5	6.148248958652271e-05
OR1E1	6.082995341970498e-05
PAX2	6.0391053213680775e-05
OR5K2	5.927168717957471e-05
CAMK2A	5.9194489295848965e-05
GRK3	5.881536445479598e-05
TP63	5.814782186308085e-05
IL23R	5.668947943289154e-05
CACNG8	5.588835726175455e-05
AKR1D1	5.527342100912044e-05
OR10AD1	5.5103569090019166e-05
GCAT	5.434327846064518e-05
OR14I1	5.3335343583012197e-05
IL31RA	5.0947218570841065e-05
RAD51D	5.010139002917579e-05
IL2	4.895534265645133e-05
OR52K2	4.873091783583143e-05
GDF7	4.6296818751983555e-05
OR3A2	4.387607064374975e-05
OR7C1	4.3694363371668555e-05
SNW1	4.29021179168411e-05
ATP2B2	4.184885486619157e-05
OR1L8	4.166576958544911e-05
STRC	4.05208201092569e-05
NTRK1	3.99050296885801e-05
OR1K1	3.923253638055129e-05
ALAS2	3.827520717852522e-05
CYP19A1	3.763318803922165e-05
AKR1C4	3.714027836889964e-05
POU4F3	3.49545873632748e-05
OR2T8	3.431870949361299e-05
NANOG	3.4164219619188605e-05
UGT2B11	3.381003069947054e-05
SEPSECS	3.323068363286137e-05
LEP	3.28954259901342e-05
OR7A5	3.230790117336247e-05
OR6S1	3.194794861265919e-05
IL4	3.007537411847557e-05
CACNG6	2.9362247287689225e-05
OR4C6	2.924594176743773e-05
LMNA	2.818915959115415e-05
UGT1A3	2.771516706381657e-05
OR52N2	2.5745601928415547e-05
OR56A5	2.54925303367857e-05
UGT1A9	2.5157589090420534e-05
OR1F1	2.4911293489701972e-05
OR6T1	2.4678671754461098e-05
OR8A1	2.4324358963117084e-05
CNGA4	2.3392444721247383e-05
CYP21A2	2.26028117542696e-05
ERBB4	2.0899600947009285e-05
COX7B2	2.087123568361748e-05
OR2D2	2.0619647864530036e-05
OR10Q1	1.9746208292161182e-05
MYL2	1.8821375280660956e-05
OR8G5	1.8378159000697776e-05
SPHKAP	1.8273815840372475e-05
IGF1	1.7906349754006404e-05
OR1J4	1.7535041153308687e-05
OR2W3	1.753000745325008e-05
LOH12CR2	1.6603532793244643e-05
GALNTL5	1.6430855923580676e-05
COX6CP3	1.5607421886786467e-05
OR52N4	1.5567488620719805e-05
LHX1	1.4434615414257455e-05
PAX6	1.3841428940981386e-05
TMC1	1.3695871130535439e-05
DBX2	1.3331119224132575e-05
OR2B11	1.3248788039341785e-05
OR2AK2	1.2901644128622369e-05
IL20	1.2755884112642013e-05
CYP3A43	1.2567622319650932e-05
OR52I1	1.2382965405875983e-05
IFI30	1.1170930879772638e-05
OR2C3	1.0862786586902926e-05
DAO	1.0621950666456415e-05
WNT16	1.0579396088288854e-05
KLKB1	1.0473159464503859e-05
AGXT2	1.0200991531314667e-05
OR3A1	9.959634341388635e-06
OR1J1	9.575830484978288e-06
OR6C70	9.21498122663297e-06
NKX2-5	9.036289840070958e-06
OR13G1	8.858564343930081e-06
ACSM2A	8.80668327658871e-06
ATP1A4	8.617615207524734e-06
UGT2B28	8.520049462183818e-06
RRAS2	8.129541337858862e-06
ESR2	7.684698039062131e-06
OR10A4	7.2952127716184856e-06
OR9A2	7.108727962677629e-06
OR3A3	7.00812142821905e-06
ATP1B4	6.809738670873881e-06
CD80	6.652084143464133e-06
MYH6	6.4116156513791445e-06
CACNG3	6.219699458801931e-06
OR1J2	5.757764866908581e-06
OR2T10	5.74053475376113e-06
NFIL3	5.61264132166021e-06
OR2L13	5.469376243707248e-06
OR52H1	5.350160810950536e-06
OR52N1	5.138578305554181e-06
POLR2F	4.980467872384434e-06
OR10G2	4.414878992318391e-06
OR2L3	4.289537278850397e-06
OR10A5	4.225110299334087e-06
OR1N1	4.153994714921882e-06
OR2A4	4.099957422718805e-06
OR52B6	4.075417703444533e-06
OR2C1	3.948908544073962e-06
UGT1A5	3.900345423117431e-06
RHAG	3.7712795199523955e-06
IL13	3.5114960902058495e-06
MYOD1	3.4748857354643786e-06
OR51Q1	3.4386722602549336e-06
OR2A42	3.1664524518654103e-06
OR51B4	3.040080900859334e-06
OR9A4	3.00795470863104e-06
OR2B2	2.715487622076895e-06
COX8C	2.6667529876775716e-06
OR2K2	2.589940385937399e-06
OR11H4	2.438403765696026e-06
CACNG5	2.1627608092468075e-06
CACNG2	2.1372420231475465e-06
OR13C5	2.0393477857178576e-06
OR1N2	1.8945055525673565e-06
GUCA1C	1.5338532553429357e-06
OR5AU1	1.5263958739785406e-06
OR2A1	1.4952527885129197e-06
OR10A2	1.4754870018534487e-06
MYF6	1.3527142862980712e-06
GALNTL6	1.3242462844659881e-06
OR5C1	1.2399086726237247e-06
OR13H1	1.1313495279327775e-06
OR1G1	8.268379861688451e-07
OR6K3	6.814543565211711e-07
OR2AE1	5.968043302591195e-07
BMP10	5.436699673312231e-07
OR1C1	5.33973413645625e-07
GSX2	5.190534725171027e-07
OR2L2	4.825560051640889e-07
UGT2A1	4.1676626784522776e-07
OR4D10	3.681216700381059e-07
SOX3	3.6731148073672506e-07
OR9Q1	3.398202086751993e-07
OR52B2	1.8203813124640835e-07
CYP17A1	1.6618000404117042e-07
OR52D1	9.544647269039936e-08
OR51I1	9.188077450139582e-08
OR7E24	7.878978058250508e-08
OR4N2	7.261061499788215e-08
OR52E8	6.903252667349295e-08
OR13D1	4.941547093618512e-08
OR56B1	3.865519115444791e-08
WNT8A	1.770202988032833e-08
MYOG	1.4811143659824071e-08
OR4K2	1.1972431681662524e-08
CYP11B1	1.3160176482260651e-09
GML	0.0
OR5P3	0.0
CYP11B2	0.0
OR56A3	0.0
OR6B3	0.0
OR2G6	0.0
OR9G1	0.0
OR6C2	0.0
OR1L3	0.0
MYF5	0.0
OR10A3	0.0
OR52E6	0.0
OR2T33	0.0
OR5B12	0.0
