# Supplementary material for: Transformer for Gene Expression Modeling (T-GEM): An Interpretable Deep Learning Model for Gene Expression-Based Phenotype Predictions
Source: Cancers (Basel). 2022 Sep 29;14(19):4763. doi: 10.3390/cancers14194763 (PMC9562172; doi:10.3390/cancers14194763)
Supplement: Supplementary file 1 [file cancers-14-04763-s001.zip › cancers-1924785-supplementary/supplementary/importort gene rank list for all cancers/TCGA-DLBC.rnk]

IRF4	0.11063930610428463
MMP9	0.1016341628026104
CD74	0.0875531290526034
PDPN	0.06913271067644734
TUBB4B	0.06567098856758202
TNF	0.06224556525388899
CCL3	0.059013152056757744
MCM7	0.05708413540982926
CD40	0.053956545498009885
PTTG1	0.05113055520085984
HMGA1	0.05028969394296251
CXCL10	0.04821774968073804
IKZF1	0.04745480228797204
COX4I1	0.04663773725445161
TUBA1A	0.04352519752417609
CCNE1	0.04301599092779764
GINS2	0.04215769871863498
CENPW	0.04137999369529465
RFC4	0.0405499352164255
SEMA4A	0.04048866519546444
POLR2H	0.04023475628217802
PFKP	0.03878531171370361
CDCA5	0.03830031499431457
AKR1B1	0.03808496275285317
KRT8	0.03713424038125367
CALM3	0.03681846249355276
PIF1	0.03671561368501408
COL3A1	0.036355737418921966
HSD11B1	0.03624493211138974
CXCL13	0.036067087429465246
GALNT14	0.035507890760578815
COX7A2	0.03535276976380705
RGS16	0.03500524477336549
ZAP70	0.03473513154503017
BATF	0.03439122276662658
TM4SF1	0.03430694368707495
LMNA	0.03402727066960829
CCNF	0.033892285669195395
CCL19	0.03314013597019995
SYK	0.03310219547946357
DLGAP5	0.032463240021696205
AXL	0.032398825343041074
NCKAP1L	0.03228457711265304
NFKB2	0.03216456476298665
ADA	0.03211569645785932
BTG2	0.032065040867321676
PLIN2	0.031915004467165844
APEX2	0.03171525935177086
FARS2	0.031349469088904514
ALDH7A1	0.03130056925915221
EBI3	0.031237784390367646
CCL18	0.030549743094845788
CKS1B	0.030503192670852053
IL4R	0.030489228269433427
CYBA	0.029394581064868256
GCH1	0.028921961590992813
HMOX1	0.028700482336621525
MCM3	0.028217976235335434
CAV1	0.02794877912172756
TP73	0.027723475145855353
ADK	0.02762808840309591
CDIP1	0.027464210841171625
BAX	0.027199845979221027
GDF7	0.02695910504374476
HIST1H2AC	0.02654082699567484
MEF2C	0.02639434355797478
RAB42	0.02622269291250804
THY1	0.02619954561663651
TNFSF9	0.026115281289286328
C1QB	0.026073676834765448
KIFC1	0.026046505646295137
TP53I3	0.02587141545098448
DTYMK	0.025773446924427394
ASF1B	0.02570893447775802
AKAP12	0.02564007095333649
LRRC15	0.025273982637760387
BCAT1	0.025026067102167746
HHEX	0.025015696068320985
FARSB	0.024672982719954287
EOMES	0.02451281884753693
AKR1C3	0.02450769841999216
SHCBP1	0.024410246521332703
GDPD5	0.024344285746521012
TP63	0.024199163279948716
UQCRHL	0.024161633110251362
PMAIP1	0.02413307555087735
VAMP8	0.0240632021219015
PTK2B	0.024046108678376022
GFPT2	0.023747645659626497
LYZ	0.023733652280270856
COX8A	0.023547454295829513
RAD51AP1	0.023287965905673398
CCL5	0.02324596253455055
SNAP23	0.023107453004100192
SPI1	0.023048894215395244
TNIP2	0.02282906619613901
BHLHE40	0.022533848597978558
COL1A1	0.022432920655818218
OPTN	0.022430830998658353
PLK3	0.022308842526181465
VEGFD	0.022192848601186917
VNN1	0.02193689621617078
SAT1	0.021709152125365373
LYAR	0.021607399405683375
CAMK2N1	0.02145001992010922
CHAF1A	0.021364506876972673
MSN	0.02135495873933224
CTSB	0.021309658451068608
HILPDA	0.021303450779925605
SLC25A5	0.021178790591587265
PGM1	0.02109320120309418
S100A8	0.021061893403894975
C6orf62	0.02098991293003817
IVD	0.0209404954733394
PCOLCE	0.020865972092796732
QPCTL	0.020843855056428547
ADSL	0.02082879407774396
WWTR1	0.02071892576374206
EXO1	0.020558052737800193
TXNDC9	0.020457579562355905
POLR2E	0.020344560827569066
MMP1	0.02030307925311949
LAMB1	0.019919873711585552
ITGA6	0.019678408223585415
CLEC4A	0.019646712831281228
XRCC1	0.01934053424820959
STK4	0.018876522018024273
GLUD1	0.018732407392425397
BAK1	0.01863362393283092
DDX5	0.018505755541877035
SOX18	0.01849592921693205
CDH2	0.018427961678839425
OSMR	0.018396900681110454
MET	0.018292800971459394
ACY3	0.018139968835265655
RRM1	0.018138679988231536
ADCY3	0.017814378764348604
EGR1	0.017788624746603605
TIMP1	0.017618094099288557
COX4I2	0.01761008004180734
EZR	0.017609311894426924
NDUFB7	0.01739433732371155
PRMT1	0.01734696268531205
GAS1	0.01725278249601021
MUTYH	0.01719527649603924
DDB2	0.017185841046342222
CD55	0.017132483945147117
PTGER4	0.017120798482303558
HARS2	0.017039881327805047
IER3	0.016926238417079187
UNG	0.016868234479621137
TNIP1	0.01681022452055763
DAPK3	0.01680300374036807
CDCA8	0.016756235423739163
XRCC6	0.01673997699903399
CDCA3	0.016701836783032407
SET	0.016583496545840938
CXCL11	0.016499004089882696
HNRNPL	0.016487403272494743
STX18	0.016372607292288094
ACADM	0.01631705981625145
NR3C1	0.016167214230517375
POLA2	0.016124062903303885
RBPMS	0.016116358097857497
LOXL2	0.016087008939223053
MMP3	0.015898189798091534
VAV2	0.01587193742297993
ICAM1	0.015856539389292212
CHAF1B	0.015671891410547433
PTMA	0.015652773305775733
DDIT4	0.015644924828046372
PSMB4	0.015620384649886439
TNFRSF4	0.01556246858534592
PLS3	0.015560659229789218
CCND1	0.015551213241209737
POLE2	0.015467604367738069
MYH9	0.015463487588702059
ACKR3	0.01541722025555222
ID4	0.015395438229364301
TNFRSF21	0.015276693220925272
HNRNPM	0.015157290914644347
MCM6	0.015115642392995983
TGFB1I1	0.01496550682195897
CTSK	0.014882614335767265
MPG	0.014848253486540435
PSMA2	0.014838534344525613
FOXP1	0.014782090030689008
SCRIB	0.01477843443237202
MMP2	0.014767097892800443
POLR2J	0.014746396351630985
POLR2K	0.014730993463711338
HK1	0.014720580449601374
VAMP3	0.014623154361577835
NINJ1	0.014609361939547573
AEN	0.014589361506676092
RAD51B	0.014577435686927888
PPFIBP1	0.014523084346979308
MAP2K3	0.014517149467595171
HADHB	0.014467287074532272
TSPAN6	0.014438405247858166
VAMP5	0.014349505967111383
PTK7	0.014299733692135462
RIPK3	0.01428764516600637
STX11	0.014243558349471832
MMP11	0.014223178960739071
RPA1	0.014220859169930346
FNBP1	0.014191010994547738
COX6A1	0.014184468173276265
CDC6	0.014159192567351493
PPARG	0.014126669498698712
MAOB	0.014087110987326902
CNOT10	0.013929102213730067
NFIL3	0.013870989150414233
DEPDC1B	0.013863694264547685
HMGB2	0.013839275080912001
BCL2L2	0.013789909749498177
NUMBL	0.013726049275217339
ENG	0.01366653614672094
CENPE	0.013630238166311646
ATP1B3	0.013514641123972944
DAB2IP	0.013498934150220476
HNRNPU	0.013422363203546488
ASS1	0.013331718425870191
CYP7B1	0.013303466608914072
VARS2	0.013301460079742628
ECHS1	0.013194052022480435
XAB2	0.013180660581760754
ITGAV	0.013160930822968174
EMP1	0.013122025585706895
STMN1	0.01306407967552408
CENPM	0.013013334237637187
CCL2	0.012987125506464279
TCF4	0.012970437346491222
HIF1A	0.012968838221953069
TGFBI	0.01290376135148771
TNFRSF9	0.012842015491047893
YBX1	0.01282046672527404
RPS3	0.012786015469000397
CDCA7	0.012764575173616483
CCR2	0.012755655898441222
NDRG1	0.012670149527002827
H1F0	0.012646216642800905
MTDH	0.012608646630750182
ENO2	0.012605567231057956
KIF11	0.012586214778754313
TIMP3	0.0125585398613478
SNAP29	0.012470662323816589
VIM	0.012417326036071345
SOX4	0.012380105592828167
TMEM45A	0.012353832845514352
JUNB	0.012338992830607213
EEF1A1	0.012332463572291192
CIB1	0.012234193505181772
IGFBP4	0.012158790857018688
BDH1	0.012151552213008022
UQCRH	0.01209735271096728
DAB2	0.012068841960446247
KIF2C	0.011933160582618113
SNAI2	0.011926978051059398
COX7A1	0.011920258999793118
DNMT3A	0.011884787289641393
SEMA7A	0.01174539721692333
CXCL5	0.011718855566111049
NUSAP1	0.011672520490327087
DEDD2	0.011631865908516198
RELA	0.011576978858492392
GATA6	0.011553669636258333
CDC45	0.011487771210682672
GLIPR1	0.011480489957541582
COL5A1	0.011422724729120058
NFIB	0.01140248868456618
SEPHS2	0.01136321815052822
POLR2D	0.011355405098853823
NR4A1	0.011349537258070468
TNFSF10	0.011333797024797762
CYC1	0.011329328491433269
SIRT1	0.011320490806542887
TPI1	0.011312737627764758
GPX2	0.011275195579780191
SNAI1	0.011258523783940204
CCNA2	0.01120805392148067
JUN	0.011204415133454956
HMMR	0.011200468957700967
ERCC2	0.01111009886635264
NUP37	0.011029976004391475
TMEM100	0.010973542536070278
NEK2	0.010969997309448748
MLLT11	0.010943798933205698
GUCY1A1	0.010938358056008296
CCNB1	0.010874706830651736
HIST2H2BE	0.010874310226178293
BABAM2	0.010851904006089343
FANCI	0.010843130606698866
GNAS	0.010799489537420218
COPZ2	0.010760149646454335
PRDM1	0.010742321283154268
POLD2	0.01065284716188094
RBM38	0.010648196820144173
PARVA	0.010578618916533538
MDM4	0.01056211971715169
FOSL1	0.010525850792983646
HSD17B10	0.010521483090082459
UBE2N	0.010483074716319233
PLAU	0.010441519813094984
MYC	0.010426560075477145
COMT	0.010396673672887996
COX7A2L	0.010382826633411443
ALDH3A2	0.01035845212909311
ACAT1	0.010341390629093236
ERO1A	0.010314869412376658
CXCR4	0.01028629733480021
EDNRB	0.010272626152656427
BCL3	0.010238049745250269
NUCKS1	0.010209457773244194
STC2	0.01018881694176056
GADD45A	0.010082318287559516
GALNT18	0.010068275051099971
LITAF	0.010042612831327012
ANLN	0.010032275606521583
UQCRB	0.010007820332422764
TPBG	0.009996096713754989
G0S2	0.009964044499900094
CAMK2D	0.009951207380118057
PTPRS	0.009922484551909217
SPP1	0.009922159365777932
RFC3	0.009862958797206786
DRAM1	0.009764952823011038
ST3GAL1	0.009764621426402073
DSCC1	0.00974693624247469
DNAJA1	0.009730952081722172
CD24	0.00966950691751794
HSD17B4	0.009640604702587856
COL6A2	0.009609665475371808
ITGA3	0.009609216918737992
PRKCI	0.009517542301414186
TDG	0.009455973301621142
MYB	0.009447807941012226
RAN	0.009404142566968787
CYTIP	0.009369963225691724
RELB	0.009356720357968392
MAP2K1	0.009322099480633854
LGALS3	0.009314399118897775
PABPC1	0.009312599261557081
CDCP1	0.009303914686204317
CCRL2	0.009257545128848809
ZC3H12A	0.009248632520205188
B2M	0.009212595648129976
ID1	0.009170328134535485
PSME4	0.009144302424883914
C1GALT1	0.009139286462685395
POLD4	0.009106807293868546
PDHA1	0.009105652448684859
MPZL2	0.009082054229284152
PCCB	0.009054555098885498
AGER	0.009014439703601046
DENND5A	0.008973217749899716
IDH1	0.008965353832844686
NKX2-1	0.008963795636272432
NRARP	0.008958290792062793
DOCK7	0.008950322721342054
CDK6	0.008905543206836713
MYL2	0.008817883029750197
TFPI	0.008808635599264626
CXCL2	0.008799367515007478
E2F4	0.008654567356875633
CBX1	0.008644956974530486
GATM	0.008621644532672175
CAPG	0.00859139176376121
COMP	0.008587460200632092
FARSA	0.008532430432456453
GPSM2	0.008526019573979624
MCM5	0.008486895938553344
CXCL1	0.008475406042914344
ATF4	0.008475125362980262
PYCARD	0.008420887379292405
SPHK1	0.008413412090391321
SEPSECS	0.008388767508332059
GALNT11	0.00838197260614879
CHDH	0.008310361442239036
GALNT7	0.00829841277777004
CHEK2	0.008290847224286831
FXYD2	0.00828813986173341
TLR4	0.00824936636950925
NR4A2	0.008246990931358009
HBB	0.008244481645534643
MND1	0.008201090851094921
EPAS1	0.00817926926576365
TLR2	0.008124197997328808
CDC25A	0.008110274445858066
TBX1	0.008109613931319731
ATP5PB	0.00806236902389991
SEC22B	0.008059061418149917
KDM3A	0.008058150604001592
BMI1	0.008052178181567065
RXRA	0.008045240375722459
NFAT5	0.008036075074593871
ACAA1	0.008014213163191826
JAG1	0.007998551856494604
SLC9A3R1	0.007990115520837256
LEF1	0.007960261492690579
KPNA2	0.007954753915553088
ORC6	0.007952445874963368
EVI2A	0.007936425481308986
STX12	0.007886015265393582
HJURP	0.007867740369739645
HIST1H2BK	0.007859646570077396
CDCA2	0.007833989037285159
BORA	0.0078297753258099
HOPX	0.00781627588047884
LUM	0.0076871459082396044
TAGLN	0.007655162945434307
NFATC4	0.0076508935498123785
SPAG4	0.007612933191814754
IDO1	0.007610913705603652
HMGB1	0.007594609956803317
HSD17B8	0.007583460440510936
GTF2H4	0.00757597937087238
HIC1	0.007575337629674455
POSTN	0.007500365798027637
KRT19	0.007477169533075205
DDO	0.007472447947306308
BCAT2	0.0074500859069005065
FAP	0.007392511392296469
PSEN1	0.00728905777671165
NFKBIA	0.00720202789670016
THBS1	0.00720159700642726
ATR	0.0071997990638982485
WNT5B	0.007167078206992832
MYO7A	0.007136430757207804
GOT1	0.00710982508593868
EARS2	0.007107361000120249
H19	0.007098703028430097
SRC	0.00708544611838378
P2RX7	0.0070601339216042275
CDKN1B	0.0070488293986889754
RPA2	0.0070074003588295125
ILK	0.006982131250264351
RSPO3	0.006964426750601153
ADAM12	0.006958268686117525
SRF	0.006940777513708597
AMD1	0.00693714476909898
CCND2	0.006933105769100584
TPM3	0.006917858877811575
DCSTAMP	0.006908563894176572
KDR	0.0069073740169216125
CHD7	0.006878906433651031
HAS2	0.006877371435306391
ID2	0.006874474808580636
SOD1	0.006802259176602073
SNAP47	0.006762367697533422
GAMT	0.006759008323184769
ECT2	0.006736292525451136
TNFSF4	0.006723859064141937
RANGAP1	0.006687854515227169
CALM1	0.006673760776105743
FBXO27	0.00662556503820592
COL1A2	0.006611060786609181
CD34	0.006602073291709056
UBC	0.006595071023298567
HIBCH	0.006578538292400878
UQCRFS1	0.006576981883373641
DTL	0.006559380205273807
B4GALT1	0.006559345334314456
MOAP1	0.0065524002566470915
CTGF	0.006538767020583628
JMJD6	0.0065228469714966285
PGF	0.006520624189166506
STAT1	0.0065192613951440374
ANP32E	0.006500771625403866
UQCRQ	0.0064772029566399335
BNIP3L	0.006439891820179337
CSF1	0.006390804242778765
MMP7	0.006364732375440705
TSPAN31	0.006355902208738131
AEBP1	0.006330312195625026
CDCA7L	0.006303994627109433
MXRA5	0.006294276735490374
MED1	0.006279435611888037
ODC1	0.006271045674291138
TOP2A	0.0062622929175235
DARS2	0.006246372137633939
UBR7	0.006233445293441875
GBP2	0.006233020212492646
GALNT6	0.0062311611545825185
GATA3	0.006215824926160818
HPSE	0.006190371215538334
SERPINH1	0.0061869347934526125
TUBB6	0.006181597994106773
PPP1R15A	0.006181021328826091
COX7B	0.006176756346432419
EGR3	0.0061642937114276975
PHLDA3	0.006162252797136044
HMGCS1	0.00614173335427726
MMP14	0.006130634261619706
WDR76	0.006100644043251739
UBB	0.006092298126639735
CLIC1	0.006080610742669261
HMGCL	0.0060575715427943376
HK2	0.006055698369576932
IFI16	0.0060497505551427785
IRAK2	0.006007159678655563
TPM2	0.006004429949905258
KITLG	0.005982437927239335
IL1R1	0.005961615924975179
KIF23	0.005960140411572796
NCAPD2	0.005953569919384887
KIF22	0.005953311163524766
ANG	0.005912411740631885
IGFBP2	0.005893779997925088
MCM4	0.005891624688959241
GALNT10	0.005871475124691482
IL4I1	0.005830901576360831
IL18R1	0.005830374829905645
UHRF1	0.005793959987012327
PFKFB3	0.005792752099380052
BBC3	0.005792716783976203
SRD5A3	0.005772711375715701
MELK	0.005760023317025758
NAMPT	0.005717179876991793
PMCH	0.0056974089385738586
SPARC	0.0056955785700775795
POLE	0.00568787989365663
KAT5	0.005680960457494083
HIST1H4C	0.005678540609066278
ALDH1A1	0.005675663904881581
SLC2A1	0.005672640078495222
E2F2	0.005670618248897582
KRAS	0.005670124784421262
NFATC2	0.00566253940254569
H3F3B	0.005638708370570944
PSTK	0.005621769334523996
HDAC2	0.005615300787347552
RBBP6	0.005615265177066099
CD38	0.005605662323251659
TNFAIP6	0.005603744754221675
FLT3LG	0.005602950411164192
CARM1	0.005588258014847889
STX16	0.005569825194072724
TP53	0.0055547219600931425
STX5	0.005543937960009835
HEY1	0.005518064112606802
MNAT1	0.005516524481082204
UBE2T	0.0055157369268398395
STAT5B	0.005507312150748331
ENOPH1	0.005502683115040619
CCR7	0.00547633987130023
GOSR1	0.0054596149641553265
APOPT1	0.005454933903810055
EPCAM	0.005453696698096255
RAC1	0.0054286809959132615
YARS2	0.005409255395150841
ATM	0.005396817303919103
GTF2H5	0.0053870335631668355
GLDC	0.00534663466808243
HACD3	0.005335377139989446
MARCKS	0.005325961671181675
SLC2A3	0.005311566512383378
ATP1A3	0.005308485998337146
MLLT3	0.005305099506095096
NKAP	0.00528425738076648
GALNT1	0.005274689673230954
FAM20C	0.005272704357482583
APEX1	0.0052639615190632726
SERPINE1	0.005245724485133806
SHMT1	0.005234830543636953
IGF2BP3	0.005223638772903733
CNOT7	0.005216847557004272
AXIN2	0.005202420932232445
H2AFZ	0.005195027272092668
CD200	0.005181432779111847
AOC3	0.0051793587136106664
CDC20	0.005172981059965197
ZWINT	0.005170217886045337
THRA	0.0051021140070025665
VEGFC	0.005099641718140906
PFKFB4	0.005090293444200557
OR2B6	0.0050527798620676745
GALNT12	0.005046857030443801
CEBPB	0.005031862558070331
SMO	0.00502928876999349
HADH	0.004986581534146483
STAT5A	0.004957473842901778
WARS2	0.00493879394784754
CNOT11	0.004928625640489178
SLC4A7	0.004918031864141146
POLH	0.004898382689211126
RGCC	0.004888844039918272
SMUG1	0.0048432746065931445
TYMS	0.004842713127454217
CREB1	0.004811310333392113
RASGRP1	0.004784240890693868
CETN2	0.004760111267928635
TSNARE1	0.004752408959569435
MCAM	0.004747972850720672
ENC1	0.004724646732364462
FANCF	0.004693693937026915
UGT8	0.004691415118616888
CENPA	0.004674689423972311
PSMD14	0.004659038522479892
RNF168	0.004654121514749586
BCAP31	0.0046398372335251905
PRKACA	0.004602559392146401
RGS1	0.00459851347706096
ADGRA2	0.004575294039852954
ERCC3	0.004574929032203131
SFN	0.004571407617061333
ETV1	0.004550526631815738
STX6	0.004528530783703334
AK4	0.004528221419144885
TK1	0.004523522647194798
BRCA1	0.004515334817824982
EIF4B	0.0045108226119389815
XPA	0.004500016431545034
ACSM3	0.004496833546557138
FGFR2	0.004495211158869822
AUH	0.004460739767361709
ALDH6A1	0.004445139737010888
PGK1	0.004433094103689301
BRAF	0.0044182262550534574
RBM6	0.004411396546645019
TDP1	0.004359876128151408
AURKA	0.00435921512156581
CD86	0.004354118624712498
FANCL	0.00433600335806326
LYN	0.004311280823089686
RNF213	0.004307537925522546
STS	0.004307203676080478
BCKDHB	0.004299915106582047
COL5A2	0.004290657801440669
PPP2R5C	0.004283445716047641
CCNO	0.004279155419615771
COL10A1	0.004270865384985582
LDHA	0.004243356764517051
FUT4	0.004242035528789767
TENM4	0.004216125511833834
PRIM1	0.00420974421643088
MKI67	0.004185302650068977
SNW1	0.004176946881203949
DBT	0.004170977353333902
MAOA	0.0041554357192550365
SPOCK1	0.004139537111389561
NRIP1	0.004139009693968187
AOX1	0.004138665193491771
OLR1	0.004133781548478636
TRA2A	0.00412857841563209
TNFRSF1A	0.004124120820834048
ALKBH2	0.004121068410010245
COX5A	0.0041185302472917205
ZEB2	0.004112697322432867
REV3L	0.004107816022585644
ANPEP	0.004091562428803189
CA2	0.004082724935003311
LAMB2	0.004080648487586656
PROS1	0.004047463972426282
RAD50	0.00401129906163907
IRX3	0.00401110165095009
BID	0.004005426997597706
TP53BP2	0.003986930848037588
TUBB	0.00398336900965193
KIT	0.003979822230484952
GTSE1	0.003972592781948101
AKIRIN2	0.003961114356268657
TMEM109	0.003938718643039947
MEF2A	0.003931262329412689
VAMP7	0.0039213412178890975
DCK	0.0039008778265305997
DDB1	0.0038992209363824942
MBD4	0.003891613270781544
ANGPT2	0.003883602226483814
PKM	0.0038787956243452196
AIFM1	0.003861708580596326
ABL1	0.0038434983431585683
SDC4	0.003825594426215123
STX1A	0.0038049657178575625
FOXN3	0.0037996184437084457
MME	0.003791621453115745
PRKD1	0.0037895009005652486
MALAT1	0.003766472074096762
PTPRG	0.0037486098737106732
CTC1	0.0037443482372770402
NFIA	0.0037204219725260096
TGM2	0.0037111954239155277
MTOR	0.0037064959048467255
HIPK2	0.0036826162018785986
BUB1B	0.0036584057650663644
AACS	0.0036374315829556794
AZGP1	0.0036314917759932295
MAML1	0.003628104902502634
TEK	0.00362483737347948
EGLN3	0.003618651720264956
FEN1	0.0036077879179522926
BET1L	0.003594962835658982
INSM1	0.003589697983061964
CCL4	0.0035309525011930783
SVIL	0.0035191444791831377
FLT4	0.0035170625741511165
SEMA5A	0.0034656385516203987
CDC42	0.003464906833069167
GLUD2	0.003448666122609331
MCOLN3	0.003444942795111988
FAM84A	0.0034328330271075026
PRKDC	0.0034297377225113047
RACGAP1	0.0034102813814418996
SHC1	0.003397272318491693
TROAP	0.0033883161053060275
STC1	0.0033844527209530347
CKS2	0.0033811025136186146
UIMC1	0.003369822023285233
VEGFA	0.003359308285454456
MTA1	0.0033590460408870317
CACNB1	0.00335356180996903
TP53BP1	0.0033377483292591223
SIVA1	0.0033369599085866413
USE1	0.0033303798177960597
KDM6B	0.003330363138406312
CNOT6	0.0033182857835255637
FCER1G	0.0033105277941950693
P4HA1	0.0032941166172590166
TARS2	0.003292829220081726
TXNIP	0.0032798444662268163
MTFMT	0.0032740071123619477
GALNT2	0.003266744195944518
PIDD1	0.0032663491802345955
CALD1	0.0032599160434828036
ACAA2	0.003233195611646832
GINS1	0.003231465467755277
SARDH	0.0032294887664679134
CASP4	0.003227109955085389
RAD52	0.003212594275458725
SOX9	0.0031899288504751077
PXN	0.0031883738235520165
PIK3R1	0.0031850284346934335
CDK5RAP3	0.0031845142319846405
FBN1	0.003179967584926416
ABAT	0.003178402106197899
LAMC2	0.0031764072303703842
TPM4	0.003173723931975904
PTP4A3	0.0031732553675576126
MRE11	0.003166786905401571
LASP1	0.003157133968425403
CYP26B1	0.003114165164171195
ALDH4A1	0.0031067905687033695
FOS	0.0031008876926337777
ASPM	0.00306455370895285
ST3GAL2	0.0030495599872498213
NASP	0.00303925989025085
CD33	0.003007099220571967
HSD17B7	0.0030069635826935654
STX10	0.002976697424620137
VLDLR	0.00297248823400323
GREM1	0.0029571290211024793
ATF3	0.00295626873630676
LGALS1	0.002956214876283072
NARS2	0.002955662808196277
TERT	0.002953078654654545
WASF3	0.002931557822653727
CNOT9	0.0029285667747268327
CD274	0.002926559630339497
HADHA	0.002921539568627651
CNOT4	0.0029194029043244935
WNT5A	0.002892927335329424
FGF2	0.002892460427599237
NTHL1	0.0028900669792071916
SDCBP	0.002888372975145395
AMT	0.0028863030016417295
TUBB3	0.002884190058233657
AARS2	0.0028836164377480547
ZNF335	0.002870050941424374
DLL4	0.002867220009930173
NR2F1	0.0028654796400571342
TAL1	0.0028589980609271736
RPS27A	0.0028460660783595107
P4HA2	0.002837689067360702
GFI1	0.00282601541480892
OXCT1	0.0028246267901352448
CTTN	0.0028208557253740635
NT5E	0.0028192221550969103
MAFF	0.0028041172103046856
PAFAH1B1	0.0028024283036240565
BMP2	0.0027917327853900545
GSC	0.0027891894376134907
CNOT2	0.0027744674376710124
PLPP3	0.0027669027334979762
F3	0.002763572976122344
UBE2V2	0.002756918154107566
PSPH	0.002755167863552911
AFMID	0.002753086228174543
RARS2	0.002741767148573958
LIG4	0.0027367443923815528
ALDH9A1	0.0027354130840490445
UQCR10	0.0027340460859171765
HSD17B12	0.0027332503930780306
CITED2	0.0027202447537257703
KRT14	0.002719856778174676
GNAL	0.0027168429728213063
COL11A1	0.002698151392065875
TPSB2	0.0026959655617855133
ERCC8	0.0026921269860482985
NFKB1	0.002692072011896007
SELP	0.0026731805570071572
COX6C	0.0026720727184607876
BMP6	0.0026713481810079842
ETS2	0.0026559244199113696
DUSP1	0.00265375942582691
SHMT2	0.0026525115040544464
E2F5	0.0026460475330166676
CLSPN	0.0026239134983857466
CRHBP	0.002603542295239422
STAT3	0.0025956252564415653
EBF1	0.0025952058361006208
MDM2	0.00259378713594383
UQCRC2	0.0025917183631922252
LIF	0.0025821234872131483
GFAP	0.0025771446849616624
FAM83D	0.0025626643980924185
STX4	0.002558970420399444
BLOC1S6	0.0025485964991030447
ANXA2	0.0025452422186341044
PDHB	0.002538346196407839
FAM162A	0.0025335860772230235
NKX2-3	0.002532123702095157
IGF1R	0.0025229010410245797
CASP9	0.0025131934706652324
NUPR1	0.002509572630627739
PML	0.0025029966823628194
EPHB4	0.002496678619863364
ZNF385A	0.002480865686711404
FGF18	0.002473813361150355
MXI1	0.0024645278550076443
BNIP3	0.0024497757678976512
CEBPA	0.0024468480810298007
GRK3	0.002432113778286525
RAD23B	0.0024313749587014204
ACAT2	0.002428760037706455
ANGPTL4	0.002426828269314802
UQCRC1	0.002425911211710603
CEACAM1	0.002424623626186997
LARS2	0.0024126657388850925
RBL2	0.00241175948433646
ICOSLG	0.002405223153763869
TNFRSF1B	0.002399171485298446
RNF144B	0.0023775623721339787
CNOT3	0.0023719528394412644
IL18	0.002370281349933386
HSD17B6	0.0023701793978029248
HLX	0.0023647483780496565
CDC25C	0.002350827264809033
C1GALT1C1	0.0023499136425116623
ACVRL1	0.0023416708833873742
ING4	0.0023282637036172718
COX6B1	0.002325215129028595
EHHADH	0.002316826378282535
ADORA2B	0.002311539968145314
HSD11B2	0.0023072691287935715
HEY2	0.0022982240532190175
ALDH1A3	0.002296216246740769
CRISPLD2	0.0022912847237126
PTPRC	0.002290689495619831
NIT2	0.0022830109086220567
BSG	0.0022724228028491553
S100A4	0.0022719966764311542
TLR7	0.002271957689560013
KIF14	0.002265727301349868
IARS2	0.0022627215905679896
OGG1	0.002251763223953524
CXCL8	0.002247557810997985
CACNA2D1	0.002246165632226846
DSN1	0.0022387747171743405
RAMP2	0.0022381916182186642
SLBP	0.002229506252487995
RAD21	0.0022153087958313206
NDC80	0.0021939229568871143
KIF5B	0.0021893981209839533
FSCN1	0.00218857271405472
CYP1A1	0.0021774214510614435
SMAD4	0.0021751559198759105
ARID3A	0.002166297798685252
TRIAP1	0.002158887424069817
CKAP2L	0.0021449163875991886
TYMP	0.002141438660294946
RFC1	0.0021334797391612385
PDGFB	0.002121203563160797
FLOT2	0.0021199940964185832
GATA2	0.0021192647833223875
NPM1	0.002118229891818045
ALOX5	0.0021107124742739186
STK11	0.0021103261005351887
HSD17B3	0.002099908168794708
FANCB	0.0020867630313146247
ANXA5	0.0020696675214039203
HELLS	0.002036020139711448
LIG3	0.0020312573505880294
GCLM	0.002027359774597906
HNRNPDL	0.002025355966879114
EZH2	0.002024692138039066
INHBA	0.002022121795264096
MUC1	0.002016058627837363
TRIP10	0.0020159128708040364
VAMP1	0.0020116361447079056
CTNND1	0.0020076261213842496
CEMIP	0.0020044925197340163
GPM6A	0.0019999617322103026
RRM2B	0.0019968914874365267
MIF	0.0019955938779003227
RRM2	0.001988679316610268
POLR2G	0.001988268618454947
DHFR	0.0019803792457718733
CSF1R	0.001979389664423578
SMOC2	0.0019725197423134965
FBLN5	0.001960309669022148
OXCT2	0.0019547089965633686
BRCC3	0.0019477393607859874
PROX1	0.001947571003009355
PLK4	0.0019459442482359273
SNN	0.0019347645011500078
SLC9A1	0.0019298344797487902
PCCA	0.0019286531416455488
SRD5A1	0.0019217527833736443
CCNG2	0.0019079281550377727
CENPJ	0.0019029850472301122
RFC5	0.00188647678714078
CNOT1	0.0018816900817468256
KLHL24	0.001880072151059883
FANCD2	0.0018767972772979575
SOX17	0.0018715251270125717
RAB25	0.0018713819127107126
SRR	0.0018709496073982946
STX7	0.001865816223022553
FBLIM1	0.001865586203165764
MAD2L2	0.0018555010233301163
POLI	0.0018448608826263182
RGS4	0.0018381422458317585
SAV1	0.0018352793455382798
CXCL6	0.0018290709339560318
CAMK2B	0.0018224552568401422
ALDH2	0.001814317004224252
PLAGL1	0.0018061453627729522
TNNI3	0.0018032779674504182
VTI1B	0.0018029442162638036
SHISA5	0.0017936076981228482
ADM	0.0017901611447982795
DYRK2	0.00178317048322814
PLAUR	0.0017806090006520607
TFDP1	0.0017788885922494222
AGT	0.0017712756711060558
NEDD9	0.0017703996586130263
LBR	0.001764463314189642
CLIC5	0.0017642781921158313
NBN	0.0017592202092463565
PRRX1	0.0017542739706531809
CA12	0.0017541326737489681
TAOK3	0.0017514426508930475
MYL9	0.001740357654255678
YKT6	0.0017343159349385807
F12	0.0017326596264397162
VRK1	0.0017275384444205106
PARP1	0.0017270218370858815
POLA1	0.0017229934949686174
DLD	0.0017216395727293649
CCL8	0.001702031308594865
AQP1	0.0016986888016313718
CYP1B1	0.0016941476454408262
ASNS	0.0016902814845938935
UQCR11	0.001678652685225844
BCL2	0.0016772097740886274
E2F8	0.0016739845256551152
CCNH	0.0016733841912673262
ASCL2	0.0016730411245812924
MAPK14	0.0016661197826042555
ATG5	0.0016644226095894937
TGFBR2	0.0016628132708150015
VTI1A	0.0016503557672004447
TRAF6	0.0016478468498823296
RBL1	0.001646922815377312
TGFBR1	0.001645400175475369
MMP13	0.0016446454145745027
COL4A1	0.0016435947552071958
TCF7L2	0.001638847224805784
PCNA	0.0016372911509538305
BMF	0.001628727453248441
CSE1L	0.0016137782938014601
CCNB2	0.001602743537528606
PDGFA	0.0015965338728312173
ITGB3	0.0015901180707022355
PTN	0.001590096197079218
TIPIN	0.001576641836071166
TNNC1	0.00157085763413598
CDH11	0.0015650322991471218
NEK11	0.001557800920720043
SARS2	0.0015364263606330929
CARS2	0.0015247491227265548
PRC1	0.001522505787848247
CORO1C	0.0015194913134123581
GUCA1B	0.001510049365786692
GALNT16	0.0015078383368354272
VAMP4	0.0015064990910125839
DDIT3	0.0014923603700895283
HES1	0.0014878411078379605
PPP1R13B	0.0014774629803526334
CDH17	0.0014771299091522975
EPHB2	0.0014707408783652045
KLF6	0.001470545522517629
ZWILCH	0.0014673154006400104
TATDN3	0.001454605292079222
FANCG	0.0014523151667644014
SELE	0.0014481352425154152
XRCC5	0.001447039048037808
OPHN1	0.0014409655087437463
TNFAIP2	0.0014401195932592062
CAMK2G	0.001439388205625857
XRCC3	0.0014030530349445308
CXCL3	0.001402642043567685
MACC1	0.0014020874475887488
LRIG1	0.0013952852424902874
POLD1	0.0013870572879481767
GUCA1A	0.0013762164777389272
MLLT10	0.0013733017439845423
SYF2	0.0013625083846375075
FANCA	0.0013589926836530216
ITGBL1	0.001357496200579635
BRIP1	0.0013505445150143415
ALKBH3	0.0013478363806468437
ALDH5A1	0.0013371613651784796
ABCG2	0.0013358719027750843
HOXA5	0.0013337621895191973
APC	0.0013311235489841724
L1CAM	0.0013161285148579616
ALDH1B1	0.0013153419118618766
CTSL	0.0013076487530044245
EGFR	0.001305441428601702
GALNT5	0.0013008397879376928
AGR2	0.001291364723827878
ALDOC	0.0012891564126222008
BOK	0.0012802599032268433
MGMT	0.0012780196332965574
PTHLH	0.0012628034482505147
OLFML2B	0.0012607224610372047
DPP4	0.0012575139742490903
GSN	0.0012568245224658064
ZNF793	0.0012436991189686024
L2HGDH	0.00123629068797073
BCKDHA	0.001235819395303725
CACNG4	0.001231987758854522
GRPEL1	0.0012289739286090835
BCL11B	0.0012240889744381724
CA9	0.0012237852552872993
MAPK3	0.0012161952690092658
BNIP1	0.0012152627750548896
B4GALT5	0.0012135488837293083
EP300	0.0012126944118107093
POLN	0.001212172984398289
GFPT1	0.001207922620119876
TRA2B	0.0012007792380471503
ALAS1	0.0011991008593569426
ESM1	0.0011953660882667559
TNFAIP8L1	0.0011952984287765195
RHOC	0.0011950182872157429
OTULIN	0.0011936054842321877
CALML5	0.001187385567951014
BGN	0.0011831361617440075
WDPCP	0.0011815591899891767
FXR1	0.0011806500819624799
SMC4	0.0011783911784593963
ESR2	0.0011761682971107605
CALM2	0.0011661363239892824
HNRNPH1	0.0011587288851095578
GLI1	0.0011578342534351688
BLM	0.0011577296419224238
F2RL1	0.001157522915354959
SLAMF1	0.0011556485659403625
RPA3	0.0011538418592205765
CCNE2	0.0011529203968227684
IGFBP3	0.0011463335594007083
USP1	0.0011434755174363985
ACTC1	0.0011404180178651402
ARRB2	0.0011366183420475665
SLC12A2	0.0011338349851084274
GOT2	0.0011282142308884982
SNCG	0.0011252599233413341
PIPOX	0.0011236466257930197
ST20	0.0011219320867510328
YAP1	0.0011200174018425558
SDC1	0.0011196712915694396
COL6A3	0.0011191057276859055
SLC1A2	0.0011180747059562964
CD6	0.0011151191363717062
PLOD2	0.0011108916471479283
TPM1	0.0011103131573096145
SNAP25	0.0011082736733815464
MBOAT1	0.001095869980199795
POLB	0.0010957723234985735
CXCR2	0.0010935490531560805
CACNB2	0.0010846258589268256
RYR2	0.00108071760914702
BCL10	0.0010718802025836208
CTH	0.0010635127141539417
PNN	0.0010586456555502202
LATS2	0.0010563098642107857
KDM1A	0.0010519059565441663
ABRAXAS1	0.0010470238828449456
ASCL1	0.0010420044161078685
KLK10	0.0010304237029498027
FGF8	0.0010299975436241886
PRR11	0.001023340211287832
FSTL1	0.0010228586774410856
LGALS9	0.0010218935667712318
ST6GALNAC1	0.0010186969098978722
MARS2	0.0010118941983834329
E2F1	0.000999224910831362
SP3	0.0009965716187136696
LAMC1	0.0009951619643325286
CDC25B	0.0009940698689416075
WNT11	0.0009805436559813822
RGMB	0.0009767972664989483
SMAD2	0.0009760924530459161
PDGFRB	0.0009684459344446902
DISC1	0.000961235568799811
FANCC	0.0009479969028445106
HGF	0.0009465653535009185
PRKX	0.0009393114565629873
COX5B	0.0009303145136438043
STX1B	0.0009295840307235983
LOX	0.0009208909100188288
ZBTB1	0.0009175956279748007
SPTBN1	0.0009161191595137153
OSR1	0.0009152750096601554
FN1	0.0009013499374816995
TMEM158	0.0008931153376843815
CBX5	0.0008908747362239985
CDK2	0.0008877918210334677
ATP1B2	0.0008852950415875904
POU5F1	0.0008802953652001459
REV1	0.0008738757900813663
FFAR2	0.0008645344290142647
ATP2A2	0.0008636038953105654
SULT2B1	0.0008624612300283069
COX7C	0.000861582706048534
TSC1	0.0008548947656024015
GNMT	0.000854748560507434
TGFB2	0.0008491776949259847
IFI30	0.0008476767866668832
TNFRSF12A	0.0008454383577519055
CNOT8	0.0008407290697621554
GALNT3	0.0008372918703312031
STMN2	0.000832955900395468
PTX3	0.0008289187451316598
IL15	0.0008285144021616127
GCNT1	0.0008268148757171163
CD44	0.000825969483793291
TDGF1	0.0008247639448540668
CASP2	0.0008245218944197864
RNF43	0.0008085616174428974
CREM	0.0008073709708767961
TOP3A	0.0008071249106756993
WT1	0.0008000740871174625
E2F7	0.0007927889553567061
PROM1	0.0007918567377561548
METTL3	0.0007841905567393711
TTK	0.0007744620496305408
BMPR1A	0.0007720821097606053
FZD3	0.000759894545199916
ENOSF1	0.0007584824669264386
TFRC	0.0007551307243208437
RB1	0.0007456590321970788
SHOX2	0.0007419005308050741
IL23A	0.0007361366017047445
XPC	0.0007311895688146891
TNKS1BP1	0.0007277021413909924
HIBADH	0.0007251924902571796
TGFBR3	0.0007204678147720276
DDR2	0.0007186080061862209
RRAS2	0.0007179700529673622
MYL3	0.0007155531524152884
EMX2	0.000713225798870045
CX3CL1	0.0007092334743279162
CHEK1	0.0007088599387191903
KIF1B	0.0007062124247145973
MCCC2	0.0007053952892500732
ROBO1	0.0007039871687910096
CACNG3	0.0006996011172579561
CKAP5	0.0006990653372518744
CD40LG	0.0006981820164947708
CASP8	0.0006979806287769618
REL	0.0006978199781230621
CACNA2D2	0.0006931413748041908
RUNX1	0.0006896468525799252
PSCA	0.0006832104198268116
OR51E2	0.0006824583443755863
ZBTB10	0.0006814438931788864
ACAD8	0.0006805289335097086
UBA52	0.0006795488570887827
MESP2	0.0006784704744204813
ANGPT1	0.0006762905892667417
RFC2	0.0006749507113621926
SRSF3	0.0006701191847167719
FOXM1	0.0006685990428060608
CACNA2D3	0.0006637181617858992
AKT1	0.0006542034737664636
TUBG1	0.0006524238214654822
OR51E1	0.0006524044743506105
PARS2	0.0006488641242931357
ATP1A4	0.0006451667624011613
HMGB3	0.0006450054314468346
FOXC2	0.0006436073350776059
ACADS	0.0006432179062493858
GLS	0.0006429714962405317
VCAN	0.0006420537488768263
PDZD7	0.0006413895351152987
SKIL	0.0006409052412933182
GYS1	0.0006397748393392937
STX8	0.000638970496597712
NTRK1	0.0006363642804944128
SP100	0.000634112222565793
EDN1	0.0006289349766869942
NTRK2	0.0006245072604376641
FADD	0.0006219265778289672
GCNT3	0.0006195681887272037
PTK2	0.0006193815774840856
BET1	0.0006139295474885537
AKR1C1	0.0006127079260942548
COX6B2	0.0006027159955485343
LEP	0.0006014040058427241
FGF7	0.0006003433130429093
POLD3	0.0006002044990028037
ATP1B1	0.0005965876459909581
SPDYE1	0.0005914795697678661
XRCC4	0.0005892735335248931
KLF7	0.0005880890804063552
MZT1	0.0005844602859075786
OLFM1	0.0005744144744346529
RAD51C	0.0005632568361534567
CACNA2D4	0.0005605164434529357
CCL7	0.0005579383237219985
PSAT1	0.0005531743987707765
ECM1	0.0005530272101463896
LIG1	0.0005529033218427408
SORT1	0.0005492859473925512
EGLN1	0.0005489985487282809
IL1B	0.0005473110859587772
CCL20	0.0005453744183544268
NRP1	0.0005439867671147657
FANCE	0.0005413541474166867
RUNX2	0.0005338963398184939
MYH7	0.0005326386168922556
PSRC1	0.000528780264534713
CXCL12	0.0005249240961620338
CYP11A1	0.0005222968229276145
ACTA2	0.0005214924283103377
CYR61	0.0005162978758770948
GPLD1	0.000511586558506351
ATP7A	0.0005079219582676933
TWIST1	0.0005015756333445885
CRADD	0.0004996844039619992
ASPA	0.000495534743669914
POLK	0.00047751859396588246
GLUL	0.0004764980067519806
GALNT17	0.00047570752849458064
OVOL2	0.00047430792311387206
SLC9A6	0.00046430267118347104
ACADSB	0.0004639389367574622
ZNF395	0.00045877152878156705
PDK1	0.00045517229854223314
CIDEB	0.0004506159926424868
GALNT8	0.0004479567636639978
STX3	0.0004468810098014279
PBK	0.000445172267705891
TNNT2	0.0004448666124232784
STK3	0.000444213109026469
OR13A1	0.0004355156637448384
ROCK1	0.0004346993547101242
TFDP2	0.0004319658513467312
CCL23	0.00042702821014514464
HSD17B1	0.0004223909935426865
PDE1C	0.00042103030123581285
SDS	0.000419730465108081
HTRA1	0.0004179111883203187
NCAM1	0.00041139276735758173
VAMP2	0.0003996688417781247
AQP5	0.00039919511320503397
MCEE	0.0003959630078843474
ESR1	0.00039515783922835037
FLT1	0.00039286975447953875
CNOT6L	0.00039087685834464467
BAG1	0.0003896447078504928
H2AFX	0.000387067194378568
NUAK1	0.0003824922903268084
MRPS18B	0.0003805294400852769
RAG1	0.0003799871997552326
CYP3A5	0.00037756830758220125
RALY	0.0003771487762283073
NUF2	0.00037325356022225496
CDKN1A	0.0003703485577666336
TMPO	0.0003649455047562342
RNASE4	0.0003634661202537721
CCBE1	0.00036089943872916327
FGF9	0.00035875713513432145
FBLN2	0.0003548099328788156
CACNA1C	0.00035187577227191767
CNGA3	0.0003507384449825425
RIF1	0.000346534157105813
RIPK2	0.00034617619926792845
BABAM1	0.00034466940522457604
BAZ2B	0.0003440356268508984
ACVR1	0.000341393176571513
FOXG1	0.00034015377502680683
WRNIP1	0.00034000334209422785
NOTCH1	0.00033839481129220036
CAD	0.00033229426154377016
AKR1C2	0.00033193827898313026
CAMK2A	0.00032995276943678946
CACNB3	0.000328889353772323
ATAD2	0.0003287191577375314
POLR2I	0.00032801420406298147
CSF2	0.00032682439053280745
ASPN	0.00031965147920094597
GLYCTK	0.0003181245573511715
RAD9A	0.00031694700778429126
FABP7	0.00031680869750795045
PTPRO	0.0003123346652101202
GOSR2	0.00031129226957790526
PCBP4	0.00030974978433438846
ACSM1	0.0003033469273333
BDH2	0.00030306434736494445
ACOD1	0.0003010708215025713
TNC	0.0003008272051866843
ACSL1	0.0002990084573256686
ATP11C	0.0002939446853810893
GPT	0.0002919851349685755
CSF3	0.0002886574993948677
PPFIA4	0.00028094652176885926
NELL2	0.0002796642097797458
WRN	0.0002789049978914193
PPAT	0.0002783774354677416
FERMT1	0.0002773715031731635
ATP2B2	0.0002755317850507938
ITGB1	0.00027023321444507936
SPDYE5	0.00026883775596874465
CCDC88A	0.000268571702168138
SOX11	0.00026723989747816335
MST1R	0.0002664854218392731
CALML6	0.00026482055116327445
PAM	0.00026317009016077757
OR5K2	0.0002628520780119978
CASP8AP2	0.0002601938421958123
BCL2L11	0.00025985980718717374
KLKB1	0.00025924882164014135
CDON	0.0002509186329850377
EFNA1	0.0002506869802386672
BMPR2	0.00024990908887376814
GPC3	0.00024804426402764637
WNT1	0.00024618135903237235
ITGB8	0.0002427779257044084
ZBTB8A	0.00024218258486203241
ZNF292	0.00023725474785525114
RAD51D	0.0002359537070115912
TFAP4	0.00023573803153704737
FOXA3	0.00023491139704572567
EPHA2	0.000234548720418292
GCAT	0.00023327961916406824
ACSM5	0.00023082886718929924
GPT2	0.0002303654464133227
EREG	0.00023030748968068485
PPIC	0.00022801408028400778
PAX6	0.00022346184050188442
GCNT4	0.00021876417716242282
MCCC1	0.00021718272492836783
RAMP2-AS1	0.00021578218005966062
APAF1	0.00021569506642872975
WNT2	0.00021418018323594013
OR4C6	0.00021194808767266416
PRKACB	0.00020642369392531425
GTF2H1	0.0002048118414895723
CACNA1F	0.00020385978026436332
ERCC4	0.00020323888093257817
UGT2B15	0.00020275232765495989
MYLK3	0.00020271752478613804
SPIDR	0.00019346418973712268
SLC8A1	0.00018933193982710478
FOXA1	0.0001874059459747131
NFE2	0.0001872741197789477
EPB41L5	0.00018326635995227322
INTS8	0.0001819328262264687
IL11	0.0001813958611365374
SEC24B	0.00017512942321312085
FANCM	0.0001724831353475076
NID2	0.0001716637332255091
PPP2R1B	0.00017037956086966765
ITGAM	0.00016703414913289504
SAP30	0.00016649650887045608
JAG2	0.0001657011241967799
GAD1	0.00016565443437351163
NOX4	0.00016111335822851237
MFAP5	0.00016065209259047685
OSM	0.0001606275499929097
CDK1	0.00016016843646156874
STX19	0.00016015185817985113
B3GNT6	0.00016008729911791417
BMPER	0.00015958566345275181
CACNG1	0.00015901518878567934
AREG	0.00015895608545827983
STX17	0.00015812459729317566
ZEB1	0.00015552333922188075
CPS1	0.00015494303110114883
PTPN11	0.00015431792173508223
ERCC1	0.0001516682143591862
NRG1	0.0001513713402122734
COX8C	0.00014590471711092517
BHMT	0.00014452908535756624
MESP1	0.00014447665400953266
WNT7A	0.00014269716024188596
TMPRSS4	0.00014126896428810849
ERBB2	0.00014033654646453415
CBS	0.00013805469712234236
BRCA2	0.00013563615931101722
PDC	0.00013312321521507394
SATB1	0.00012972254964608546
CACNB4	0.00012893629304732205
ANXA1	0.00012854119845241745
TACC3	0.00012656918120663473
AKR1B10	0.00012533336224533937
IL12B	0.00012443765367848572
FOXO4	0.00012136987136498572
CYP19A1	0.00012090387806797471
PCDH9	0.00012050717306935234
HMGA2	0.00011918307588333817
GALNT15	0.0001187732826782819
RPS6KA6	0.00011867725168190008
SRGAP2C	0.00011742851867092584
CDK7	0.000116234947953288
AOC2	0.00011564473848027707
FGFR1	0.00011496772874018544
IL6	0.0001137297369009213
CNGB1	0.00011086033518675753
SRPX2	0.00011000490938822081
MYH6	0.00010967104439315778
CACNA1D	0.00010928394505563995
USP28	0.00010639346208939933
DCT	0.00010619417141737633
ASL	0.00010256869189828683
OR13J1	0.00010179498737041149
IL23R	0.00010145849234754136
PDGFRA	0.00010038626114143561
OR2C1	9.96819236769787e-05
CEACAM5	9.91870269650844e-05
THBS2	9.869575050145885e-05
AL929410.2	9.822129994810018e-05
WNT3A	9.720108407439512e-05
NODAL	9.61690721639641e-05
DNER	9.586769141738158e-05
ATP1A2	9.475859250098452e-05
VCAM1	9.353135448373311e-05
SOX6	9.238559176534128e-05
OR6B3	8.943918128027537e-05
IL1A	8.814149338123931e-05
CYP17A1	8.629571409833025e-05
STRC	8.600439945042517e-05
HMGCS2	8.568179429822594e-05
CYP21A2	8.490480170372437e-05
PTPRZ1	8.443125220911441e-05
PHGDH	8.353273815674016e-05
PRKG1	8.211960134180901e-05
SSRP1	8.060892302344408e-05
GALNT13	7.620937047025319e-05
OR10A3	7.588602433522947e-05
PPP1R3C	7.551218091978716e-05
WWOX	7.370413764624577e-05
GALNT9	7.339092198189464e-05
CD80	7.314223952054856e-05
OCSTAMP	7.31231974632523e-05
TSLP	7.181541208260658e-05
IL2	7.009702486989917e-05
LOH12CR2	7.006026031014134e-05
WNT8A	7.004849554568617e-05
GTF2H3	6.997876003045788e-05
TNFSF11	6.9889819889487e-05
COX6A2	6.931589873188501e-05
ACSM4	6.692917724180214e-05
CACNG2	6.57865126353774e-05
HSD17B2	6.496701961475267e-05
ERBB3	6.369470699771045e-05
DNM1L	6.333226084138261e-05
ERG	6.328431383589477e-05
OR5B12	6.308101662615827e-05
PLK2	6.2139641347037e-05
IGF1	6.207790152635309e-05
EFNB2	6.077106224969386e-05
OR2B2	6.057361808387863e-05
PTGS2	6.0466879577361046e-05
POLR2C	6.03172868364723e-05
PAX2	5.926215995514766e-05
AKR1C4	5.899533269967747e-05
SERPINB2	5.6917798429122694e-05
TCF12	5.55069911159968e-05
OR2K2	5.4819710122733163e-05
CLCA2	5.4034597984537604e-05
OR11H4	5.3333024217173615e-05
PIK3CA	5.274930705807515e-05
CFTR	5.228274592348124e-05
OR7C1	5.1901341526779984e-05
CACNA1S	5.171163652938232e-05
ALAS2	5.081091007931543e-05
OR3A2	4.9376661288846324e-05
DRD1	4.91579413746774e-05
GALNTL5	4.889088656140115e-05
NEK5	4.826696350171301e-05
TMC1	4.537091796143476e-05
TSPAN2	4.3532724449429166e-05
PRKG2	4.341761957917198e-05
ITGA5	4.262776601774831e-05
EDNRA	4.1871883855965386e-05
BOC	4.14694820348618e-05
OR6A2	4.096360524131273e-05
OR2A7	4.042484800848134e-05
STX2	3.945046466837642e-05
ATP2B1	3.880795946035322e-05
ERBB4	3.8697739844774826e-05
OR9Q1	3.769503845924455e-05
POLR2F	3.768634886355736e-05
PALB2	3.729815415507374e-05
OR2B11	3.587179850089305e-05
OR51Q1	3.521638866510904e-05
IRS2	3.47864257489893e-05
OR2C3	3.470052164565583e-05
ARX	3.4446204872162124e-05
LHX5	3.3490845477202666e-05
FOXA2	3.308878243877749e-05
UGT2B7	3.24577660808372e-05
GATA4	3.1622291073971556e-05
GATA1	3.053995492754836e-05
OLFM4	3.0295240122728085e-05
UGT2B11	3.0200842809248605e-05
AGXT	2.8963108413097652e-05
IL31RA	2.8672195255731525e-05
CYP3A7	2.8366458258940644e-05
NKX2-5	2.807997872474868e-05
NANOG	2.7483891258615014e-05
SLITRK6	2.6842287174896498e-05
GUCY2D	2.580535353489571e-05
OR10AD1	2.5436781936000756e-05
CYP7A1	2.5188912936355355e-05
CNGA4	2.423175694359382e-05
GAS2L3	2.370987860839608e-05
IL4	2.2687381980127475e-05
GDNF	2.242217884864855e-05
GAD2	2.166870597550428e-05
TOX3	2.044588467966706e-05
OR52N4	2.0396468060798212e-05
CALML3	2.0168666647789405e-05
SULT1E1	1.957834089288257e-05
LHX1	1.941368403622205e-05
UGT2B28	1.9390457334139328e-05
SOX2	1.9352034383625674e-05
OR52B2	1.9315731959454484e-05
SLC28A2	1.9245774595947262e-05
GALNT4	1.90278345521599e-05
GALNTL6	1.8430301533821368e-05
CACNG7	1.8231959795750058e-05
CAV3	1.699549776238169e-05
OR1K1	1.6646879902703917e-05
DMGDH	1.607532945113723e-05
OR6S1	1.538123164361659e-05
SPHKAP	1.5145510703227974e-05
OR2H2	1.4936328603497474e-05
CACNG8	1.4407403218625226e-05
STBD1	1.4354193960466124e-05
WNT16	1.4231550253892486e-05
OR13D1	1.4209850721852854e-05
DAO	1.4161335370197124e-05
ACSM2A	1.4059156637550385e-05
SRD5A2	1.3837360140296864e-05
AGXT2	1.3525137099920294e-05
OR51B5	1.3252352620706295e-05
ATP1A1	1.3121780046155648e-05
XRCC2	1.306268833908154e-05
UGT2B4	1.3005960625686482e-05
CYP3A4	1.2891241303223875e-05
UGT1A7	1.2375431970091158e-05
OR9A4	1.2166449066144423e-05
OR2T10	1.2038128849025891e-05
AKR1D1	1.1868203520478645e-05
COX6CP3	1.1212675965206793e-05
UGT1A1	1.1201947193666022e-05
EGF	1.1154321227046633e-05
LGR5	1.097671804213524e-05
PF4	1.0918595986497886e-05
EDN3	1.0915823499087143e-05
EMX1	1.0724970397187765e-05
PITX2	1.0498763655911114e-05
OR13C5	1.0306635314907327e-05
OR5M11	1.013792705515593e-05
OR7D2	8.92117820924503e-06
UGT1A4	8.867608671565878e-06
IL20	8.737328383446631e-06
OR5C1	8.607104074006692e-06
MYOD1	8.495277261889521e-06
HSD3B2	8.069998273098603e-06
POLL	7.640903225758643e-06
CYP3A43	7.136529937131247e-06
RHAG	7.026045940279154e-06
IL13	6.6713850685624585e-06
OR56B4	6.391692535626788e-06
CACNG6	6.3740356757162996e-06
POU4F3	6.282780873837199e-06
OR4D10	5.737173553445332e-06
GSX2	5.540565545810848e-06
UGT1A6	5.199222518626646e-06
OR52E8	3.642308879079688e-06
OR1J1	3.448034048897466e-06
OR6T1	3.178781773517009e-06
LRRC17	3.105706006158622e-06
OR1J2	3.0487765144085355e-06
CACNG5	2.961193138028917e-06
OR4N2	2.8476843907508055e-06
SOX1	2.824159121410305e-06
GLS2	2.5313500227437222e-06
OR2D2	2.2161883772898336e-06
OR1F1	2.2093448481315436e-06
OR2AE1	2.1291554074708885e-06
CYP11B1	1.99323982766768e-06
HAPLN1	1.9147630861252385e-06
UGT1A3	1.7533028924389879e-06
OR2W3	1.6881545833404025e-06
SOX3	1.669012583960268e-06
OR7A5	1.5685628307989742e-06
UGT1A8	1.29765870957658e-06
BMP10	1.09503186257018e-06
LY6D	9.122347822422512e-07
OR2L13	7.582749397249578e-07
OR1G1	6.176370647972015e-07
UGT2A1	6.102919240334619e-07
OR2A1	5.234871260534878e-07
OR52I1	4.789796138108149e-07
OR7E24	3.666161232544284e-07
UGT1A9	2.6565176008428897e-07
GML	2.4968517546912944e-07
OR52N2	7.331200392422152e-08
LHFPL5	4.704862555013111e-08
OR10G2	2.524870685272846e-09
OR52D1	0.0
OR10Q1	0.0
CLCA4	0.0
OR2L2	0.0
OR1N2	0.0
DBX2	0.0
OR10A4	0.0
OR56A5	0.0
OR52K2	0.0
OR1L3	0.0
OR52E6	0.0
MYF5	0.0
OR3A3	0.0
OR52W1	0.0
OR52N1	0.0
MYOG	0.0
CRP	0.0
UGT2A3	0.0
GUCA1C	0.0
OR2T33	0.0
ATP1B4	0.0
COX7B2	0.0
ATOH1	0.0
UGT1A5	0.0
UGT2B10	0.0
MYF6	0.0
HSD3B1	0.0
AFP	0.0
DBX1	0.0
OR56B1	0.0
OR8A1	0.0
OR13H1	0.0
OR6K3	0.0
OR2AK2	0.0
OR51I1	0.0
OR2A42	0.0
OR9G1	0.0
OR10H1	0.0
UGT2B17	0.0
OR6C2	0.0
UGT1A10	0.0
OR4K2	0.0
OR2G6	0.0
OR10A2	0.0
OR2A4	0.0
OR1J4	0.0
CYP11B2	0.0
PRKACG	0.0
OR8G5	0.0
OR52H1	0.0
OR2L3	0.0
OR3A1	0.0
OR1Q1	0.0
OR5AU1	0.0
OR1L8	0.0
OR1E1	0.0
OR51B4	0.0
OR10A5	0.0
OR14I1	0.0
OR6C70	0.0
OR52B6	0.0
OR9A2	0.0
OR2AG2	0.0
OR56A3	0.0
OR2T8	0.0
OR5P3	0.0
OR1C1	0.0
CLCA1	0.0
OR13G1	0.0
OR1N1	0.0
