# Supplementary material for: Transformer for Gene Expression Modeling (T-GEM): An Interpretable Deep Learning Model for Gene Expression-Based Phenotype Predictions
Source: Cancers (Basel). 2022 Sep 29;14(19):4763. doi: 10.3390/cancers14194763 (PMC9562172; doi:10.3390/cancers14194763)
Supplement: Supplementary file 1 [file cancers-14-04763-s001.zip › cancers-1924785-supplementary/supplementary/importort gene rank list for all cancers/TCGA-ESCA.rnk]

MALAT1	0.47413399111240767
GPX2	0.13535012726305415
UQCRHL	0.12233404515782084
SOX18	0.12167807149053055
CCL19	0.12087496914912141
MMP1	0.10247437222669378
SCRIB	0.10074750427626104
NUMBL	0.0982187049414008
MDM4	0.09153016287134129
NFIB	0.08852874436068624
CEBPB	0.0811626179582296
OSMR	0.07945783386779524
PLK3	0.07820716232431495
CLSPN	0.07807713303356492
TP53I3	0.07486860051472163
ZC3H12A	0.07479732297516106
LAMB1	0.07355890680205832
SERPINE1	0.07256161039209762
EGLN3	0.0721678243908658
L1CAM	0.07139433055816595
KRT14	0.0703904383930304
MMP3	0.07013208310600992
PLS3	0.0693283226759506
MXRA5	0.06816238725969993
CDIP1	0.06680768923490624
COL5A2	0.06451036006626082
TOP2A	0.06419685892237575
REV3L	0.06307330468272648
CDKN1B	0.06283073536811022
TPBG	0.0627667484588949
BUB1B	0.06148635545407907
HADHB	0.06127706475337343
DAB2IP	0.060908827495036996
AZGP1	0.05866539505044764
PPARG	0.05864952501672839
CXCL5	0.058147519833238674
DDB2	0.057876222888484596
NFAT5	0.057676709997126326
HMGB3	0.05758234953924957
SEMA7A	0.05703956705482183
TUBB4B	0.05684051675104562
RIF1	0.056834677119513885
PML	0.05680891083570775
HMOX1	0.05659700611489811
IRAK2	0.05609808498977044
CD40	0.05589699752784198
GAS1	0.05584744092468125
EGFR	0.05574407917431794
KRT8	0.05573831462069361
BMPR1A	0.05513330681492558
HBB	0.05508718266367792
HSD17B10	0.05501565413060361
KRAS	0.05447728142868973
TUBA1A	0.05339950144454271
AKR1C3	0.05289427185942032
RAD51AP1	0.05262827516254725
SPDYE1	0.052384777242188624
MMP11	0.05217936240190592
TM4SF1	0.05191216366770058
FOXC2	0.05175886802338911
KLK10	0.05125201606662658
STX1A	0.050942797184693044
GLS	0.05031233267684189
PSME4	0.05030652052235867
NFKB2	0.05027608576485894
POLR2E	0.050237207703185675
GREM1	0.049749798161175876
PIF1	0.049743112010697525
SPOCK1	0.049434144282840126
CEACAM5	0.04933174211574634
IGFBP2	0.049298922371220875
S100A8	0.0492102334770261
C6orf62	0.04919356836401013
MAP2K3	0.04894204557314168
CD74	0.04869780853757823
DDIT4	0.048554611687301616
POU5F1	0.04842254082913306
WNT5A	0.048084962108199805
FANCI	0.047712704375794515
FN1	0.047635803810393576
NRARP	0.047480750326723546
MKI67	0.047359546359009075
IRX3	0.04723669295259034
PRKCI	0.0468935523695324
CCL3	0.04685557433414459
UGT8	0.046725865029243724
CDK6	0.04651421584296103
ADGRA2	0.04615114656586477
GATM	0.04597182143586947
TIMP1	0.04566222023667733
COMP	0.04554859109851392
FARS2	0.04543628179555788
CBX1	0.04519062358695346
ST6GALNAC1	0.044736573081483336
CCL8	0.044658604271384066
HIST1H2AC	0.0446305056166703
RAB25	0.04462097926805918
CAMK2N1	0.04406980850580045
STC1	0.043973952289378046
BRCA1	0.043673433606758044
ITGAV	0.04356815645774371
TNFSF9	0.04339968501438958
ANLN	0.04327266137050206
FOSL1	0.04311902226900019
CCNF	0.043029020676772806
G0S2	0.04285348370322942
ATR	0.042673296273978985
TGFB1I1	0.042162329137094105
IER3	0.042157783950777024
CTSB	0.04213818539742631
NCAPD2	0.04210352941211341
HELLS	0.04187200929326744
CCL20	0.04180662111752054
BMI1	0.041359521533116644
UBA52	0.04117410468077853
TXNIP	0.04116787146769582
CAV1	0.0411182150469888
COL6A3	0.04109928737657555
GATA3	0.04109493860370512
HNRNPL	0.04102699291135619
ID2	0.040890042927330464
GALNT7	0.04080899545644419
TFPI	0.040787201327896414
MTA1	0.040784943435290676
LIF	0.040671350846894744
IGFBP3	0.04049120902828344
OPHN1	0.040377127893468805
HIF1A	0.04012709760320067
VCAM1	0.03989066152466129
FBN1	0.03977671392883327
CYP1B1	0.03965337149774427
EPAS1	0.039591218931044586
TENM4	0.0395585843611982
SNAI1	0.0393992498522846
HIST2H2BE	0.0393065367756504
CCNH	0.03922414975542784
HMGA1	0.03912297381513939
PDHB	0.03911580977132198
ZNF385A	0.03908104168098651
PGK1	0.03904367812542139
HIC1	0.038984801265121265
ST3GAL1	0.03890668540759915
PRDM1	0.038787787542017955
CTGF	0.038507304479105484
TSC1	0.03842092749721583
H2AFZ	0.038269625552320115
COL3A1	0.037763674747396316
F3	0.03767495722689619
CTSK	0.03758627530209323
CDCA5	0.037555177770685316
CREB1	0.0373348465889675
SLC25A5	0.03691202366179351
EXO1	0.0367568774902576
VAMP3	0.036705555173300014
PSCA	0.03664706342897302
NUSAP1	0.03657620228930036
BCL11B	0.03652910900864752
GLUD1	0.03639726082162855
GATA4	0.03613428585721992
POLD1	0.035976441095790394
BAX	0.03584448490331596
CFTR	0.0357858757859343
CLCA2	0.03517258341714467
VCAN	0.03514711589237669
IL11	0.035123691611987314
MARCKS	0.03512049036901756
GALNT12	0.035054474593430425
UNG	0.03501426184282143
PTPRZ1	0.03470851912718395
BCL3	0.034301044014705837
PPP1R13B	0.034179518243730646
MCM7	0.03408601537564842
TP63	0.03407540817511139
DTL	0.033897978977323495
UQCRQ	0.033500963838866755
NTHL1	0.03349812182595162
XRCC3	0.03348718552205464
HNRNPM	0.03333888684793933
MCM3	0.03327330754259813
SLC4A7	0.033159419791965565
FBXO27	0.03306899373070829
MSN	0.03304045204840935
CDCA7	0.03259962073816141
ING4	0.032545772150523046
COX7A2L	0.03245388797840623
CDCA2	0.032419969728785886
PYCARD	0.03238903522417689
ASPN	0.032355432457091174
SET	0.03229445133439809
TOP3A	0.03227777860470425
JAG1	0.032251177916842275
MCM5	0.03223223279293878
ADK	0.032173658273248265
PGM1	0.031853915917098845
CDCP1	0.031771508373585694
FSCN1	0.031761968346762856
KIF14	0.03173714236646487
ALDH7A1	0.03138141640695473
HIPK2	0.03136023194267288
BDH1	0.031295548140167544
ITGA3	0.03114554220505583
ACADS	0.03108076907077386
CXCL2	0.030809795189451223
BCAP31	0.03079498841277641
GLUL	0.03077474722474558
BNIP3	0.03077356044225
EREG	0.030709544963940575
MLLT11	0.030625619168782876
PRR11	0.03059840351641527
MAOB	0.030551989991023546
BABAM2	0.03047766187144368
RELA	0.030411824407998105
SRC	0.030399581440667345
POLE	0.030251055507196763
CENPE	0.03022840796972607
NTRK2	0.030200526273556048
CCL2	0.029702699387882628
COX4I1	0.029259580242413225
RBBP6	0.029250192281316492
AKR1B10	0.029198083490897895
TNFRSF1A	0.02918403625494703
TIMP3	0.029038174019632823
CA2	0.029036000044495445
ALKBH3	0.028800629013909753
IFI16	0.02872372885866851
TP73	0.028712680700308742
CDH17	0.028694793866307942
CNOT1	0.0286610847307759
CETN2	0.028642837471192513
CXCL6	0.028615823076056993
HHEX	0.028570154138749228
GINS2	0.028491974150539494
EGR1	0.028470365278506046
SNAP23	0.028238531859065795
PABPC1	0.028051407275810576
ITGB8	0.02802396878198415
XPA	0.027779989638092015
ANGPT2	0.027547352174726893
SIRT1	0.02736779447886578
KDM6B	0.02735786837935568
ASS1	0.027334662702800532
HSD11B2	0.027273261981426652
EPCAM	0.027164208826920888
BHLHE40	0.02713036592644705
POSTN	0.027067451917034024
MMP7	0.02705542623347941
PRKDC	0.026766990318205883
BID	0.026716628012227177
GALNT3	0.02671154079938561
RBM6	0.026526029232079626
VNN1	0.026465569713300514
HMGCS1	0.026452011095708574
FXR1	0.026388866305851574
TGFBI	0.026305002349168737
BDH2	0.026049508497585177
PMAIP1	0.02604031084257327
ACAA2	0.025827361236499806
AQP5	0.025826371973824078
DTYMK	0.025812833720825525
AGR2	0.025731860505852435
POLR2J	0.025725113161453886
EGR3	0.02563239737239475
COL10A1	0.02554159642021771
COX6A1	0.025462972726163956
GADD45A	0.025423389897941902
HACD3	0.025162673646788522
F2RL1	0.025084702703622546
ENC1	0.02507487284520559
EZR	0.02487405271989112
RAB42	0.024848939169759086
MCM4	0.024846514778460334
COX7A2	0.024842480176533545
OLFM4	0.024770437316002775
ATP1B3	0.024598495471251928
COX6C	0.024357000252944135
SLC9A1	0.02432570988764546
SAV1	0.02420839415498852
JUNB	0.024182455883425494
TP53	0.02407236046675574
TLR4	0.02406130430970775
CARM1	0.023944244619480082
MFAP5	0.023925509722172607
PLPP3	0.023878674962498105
LMNA	0.0238386020358805
C1GALT1	0.0238256453572323
STMN1	0.023799323676202282
PRMT1	0.023685090502866067
WNT5B	0.02365459932281711
ENO2	0.02352512075806754
KIF11	0.023418148139652633
AREG	0.023202733578962402
TXNDC9	0.023112161415856442
UQCRH	0.02300521001322612
CA12	0.022941352541809828
EMP1	0.022912048005492205
NDC80	0.022879913761407973
WNT7A	0.02281819024478631
ERO1A	0.022810493364236576
SAT1	0.02279823682316485
ETV1	0.02279313199898198
RGMB	0.02274347619728013
FOXM1	0.02250079688080732
HARS2	0.022345664385572544
STAT5B	0.022214579107093957
IDH1	0.022193558770749317
MST1R	0.022069660339711607
MET	0.022039280830679544
VEGFA	0.022031301712719022
TMEM45A	0.02202981782549859
TRIP10	0.02198628344261705
NEK11	0.02198044545070085
LOXL2	0.021971877251303635
KIF5B	0.02191144380310796
STK4	0.021769054939381798
ECHS1	0.021719752137158925
AKR1C1	0.02171754728457505
CYC1	0.021671455449143454
STX7	0.021580798581492883
SSRP1	0.021395129826027648
CCL4	0.021251257674881792
ALDH6A1	0.021224264508244512
SELE	0.021157257401070734
CENPW	0.021154627040055142
TCF4	0.02090497859159717
CDH2	0.0208728550633795
PFKFB3	0.020804450390044884
STX18	0.020695405349457248
XRCC1	0.020672812545395193
BAK1	0.02048247903594798
CNOT7	0.0203618236067967
MLLT3	0.020354876664095283
PDGFRB	0.020046901471416897
ICAM1	0.02002795122424415
LOX	0.020003248941016717
CCND2	0.01991769068441581
SPHK1	0.01990117554653798
DDX5	0.01989534805917775
LRRC15	0.019891065000466557
TSPAN2	0.019764207204492883
RFC3	0.019717107464992962
SPAG4	0.019588767447009534
MMP13	0.01953624694502922
TDP1	0.019478989255945253
POLB	0.01938932341399164
ENOPH1	0.01932516936957727
DNM1L	0.0193106306995007
TUBB	0.01928550976462555
PTHLH	0.01920717232614683
GNAS	0.01920163219493604
GALNT18	0.019172260236896967
SNAI2	0.01913633805733756
SPI1	0.019079671794805367
PIK3CA	0.01906831575630549
MBOAT1	0.019037034092435727
FZD3	0.01892546086386594
SMAD4	0.01888066904822621
CALM3	0.018860934996822083
UBC	0.018853187048737865
SYK	0.018827094231140793
SMC4	0.018803847061350448
MESP2	0.018790810546883294
RNF213	0.018625401688353593
C1QB	0.01859240740857107
ID1	0.01842846867393164
PRRX1	0.018366849526906315
PDPN	0.018349286247718026
CTNND1	0.018264082768155207
TGM2	0.01817918268478716
PROM1	0.018155041491449017
SMO	0.018065182337837403
ALDH1A1	0.01806516236428859
PFKP	0.018045979370325888
APEX1	0.017995512710641322
HSD11B1	0.017888584128902228
L2HGDH	0.01788369135811038
NRIP1	0.01788333268883047
SRGAP2C	0.01785660254935398
XRCC6	0.01782318860383183
NDUFB7	0.01780201979292244
LAMC2	0.017730078601905844
SPP1	0.01767848335960083
CACNB1	0.01762203306205286
CYR61	0.017542263777170244
MAML1	0.017396970180642134
AKIRIN2	0.017346962200830547
COX6B1	0.017220415297496544
GALNT14	0.01721507964460809
DUSP1	0.017167562620294733
PDGFB	0.017167215030181707
AKR1B1	0.01710018173583455
NUPR1	0.01703774218595311
TNNC1	0.016988531501149116
DDB1	0.016982548444592824
DPP4	0.016958765598374063
CALML5	0.016941202518457075
CEACAM1	0.016924437784518947
HEY1	0.016889622111833844
GALNT11	0.016850137091503667
GATA6	0.016780453688281148
HMGCL	0.016750925289507407
NUCKS1	0.016694840544778457
ATF3	0.016618045029033496
BGN	0.016598777793521764
RANGAP1	0.016549506712378377
CACNB2	0.016409883426312104
GALNT5	0.016394965344416746
LGR5	0.016347386849448815
SNAP47	0.016207829590964402
OR51E1	0.01609097113902601
PLK4	0.016078056882645353
PPFIBP1	0.016072827764303684
CXCL8	0.01607024364275763
COL6A2	0.01605052278857751
E2F8	0.015995113668054943
HIBADH	0.015936362222269372
ANG	0.015882907017046987
CAD	0.01587924400213855
TMEM100	0.01586155658565332
NEDD9	0.015847890912608607
CYBA	0.015783934132506852
KIF2C	0.015758665826104974
TPI1	0.015753169611202003
RAC1	0.015748272662799385
CCNO	0.015710823361263705
ANGPTL4	0.015685029435471738
ADAM12	0.01565520725656753
ANP32E	0.015586402063327624
RGS16	0.015539609418493453
FOXP1	0.015508446783232275
GDPD5	0.015484503098571118
E2F7	0.015455520906990903
BCL2	0.015436702064604001
MACC1	0.015411261335340792
PRKACB	0.015366394299027999
SERPINB2	0.015360552363627239
RBPMS	0.015322587975915559
NKAP	0.015314818005993793
H1F0	0.015314539997067762
ACTC1	0.015310422612492982
VEGFD	0.01530295565785749
RAD23B	0.015294732867604379
NFIL3	0.015280557826998237
COL11A1	0.015255376795281347
ALDH5A1	0.015249999804859712
CITED2	0.015211884738434342
POLE2	0.01517552387466416
CSF1R	0.015167778220878562
LITAF	0.01513835055976559
QPCTL	0.015119653707338991
GALNT17	0.015110143666165587
CXCL10	0.015095124740204717
ATP2A2	0.015090657584229747
MAOA	0.014995859290931014
LY6D	0.014985744139164817
CTSL	0.014977778220762057
BCAT1	0.014920648907289615
PLAUR	0.014913174326318586
GOT1	0.014847610332125076
TNF	0.01481282315372797
ZWINT	0.014812648906817223
UQCRFS1	0.01473612195765562
IL18	0.01469892046957037
HSD17B4	0.014652178524068268
IL1R1	0.014600929717054855
CDK5RAP3	0.014586069802937699
PDGFRA	0.014529413783197045
CDCA3	0.014517308655407686
CCL5	0.0144963950762067
BRCA2	0.014341420412031599
IRF4	0.014303860105980587
IL18R1	0.014240366795742162
PSMB4	0.01410900001027831
SMAD2	0.01410722429200021
RFC4	0.014096587420455149
FANCL	0.014079601363867014
CCL23	0.014030271233826682
POLR2K	0.013995555947217988
IL1B	0.013967053203938908
LEF1	0.013961053853206052
AKAP12	0.013936898314952515
POLA1	0.013923764866560238
MUC1	0.0138908367886879
ACADM	0.013800429515357286
COPZ2	0.013758961541349517
SEPHS2	0.013757275323980304
EDN3	0.013715223889939067
UBB	0.013713138441630615
CD44	0.01369463451381164
TYMP	0.013543488567154396
FOXA3	0.013500987453895082
CACNG4	0.013485829639100218
CCNB2	0.013478152802564593
BATF	0.013471655537630304
ACAT1	0.013452896610100304
STX10	0.013449185806049093
E2F2	0.013372389024959897
HOPX	0.013370016551116167
CD55	0.013354843638720866
CNOT10	0.013344678871466916
H19	0.01333065269277798
CXCL11	0.013266438533064877
TSPAN6	0.013259711700746302
KIT	0.0132479399325224
HDAC2	0.013223235848538056
ERCC3	0.013209336064987469
CIB1	0.013180342003092546
GCNT3	0.01313850781124576
NR3C1	0.01313836022668265
CALML3	0.013092918344687624
SLC12A2	0.013092153236051089
ASPA	0.013081845292316725
RAD51B	0.013051838979476517
NT5E	0.013042776590329094
WWTR1	0.012996369716106173
FNBP1	0.012977989942453989
SRD5A3	0.01295938155827407
ANXA2	0.012904437955833634
SEMA4A	0.012871456930301782
GTF2H1	0.012851799344447697
TPSB2	0.012844162968880956
OLFM1	0.01281708185055542
MESP1	0.012764354547392111
BCKDHA	0.01276179825792269
TROAP	0.012761517446959707
STX12	0.0127470564329994
DARS2	0.012728088876662016
CLIC1	0.012668152795580999
IVD	0.012655247194133941
AOC3	0.012597426574056407
WNT3A	0.012596216526530205
TGFBR1	0.012539623370149088
GCH1	0.012512704552766542
IGF2BP3	0.012505810662872544
EEF1A1	0.012478733710860989
MCOLN3	0.01244511263727528
PCCA	0.01244486024522528
MOAP1	0.012440036649130182
BMP6	0.01242168967120826
PHLDA3	0.012358053396459514
RXRA	0.012297975886506808
VARS2	0.012289995561599628
CTH	0.01228016685530408
SOX17	0.012261180831220056
MYC	0.01223109152512513
MNAT1	0.01221271726129804
GBP2	0.01220704661240994
FOXN3	0.01219731560432246
SEMA5A	0.012183276946357893
NAMPT	0.012009570510928245
RPS3	0.011986364759000475
IL23A	0.011968576074046888
COX7C	0.011946603444176916
CLIC5	0.011906137566210192
MYH9	0.011897727809257805
CTC1	0.011872230273973154
MUTYH	0.01185397681974122
UGT2A3	0.011847105528302647
ILK	0.011842321084343048
TUBB3	0.01178201821252733
UBE2N	0.011659692251811756
ALDH1B1	0.011633700095976196
SPARC	0.011602765581885211
CNOT3	0.01160119663877436
EMX2	0.011591760516671686
XAB2	0.011556301603664384
GLYCTK	0.011552753709155868
LUM	0.011551706493110795
TLR2	0.011544370541039597
CAMK2D	0.01152457819635397
CDC25B	0.011521123388406286
TUBB6	0.011504715980045627
TP53BP2	0.011500904329119665
ITGA6	0.011494087783627618
ECT2	0.011470204205589807
AMD1	0.011440298862820698
NCAM1	0.01143833611490984
GALNT6	0.011384210392364575
PTTG1	0.011328350852988738
ANXA5	0.011297331273530066
FARSB	0.01128133227831052
EFNA1	0.01122400996796029
BRIP1	0.011198205567144374
CXCR4	0.011176939551259254
DEDD2	0.011036905648465701
TNFRSF12A	0.011031078876219656
COL1A2	0.010980006391400659
AXIN2	0.010932702419130295
TNFRSF21	0.010919537256813121
PROX1	0.010865683160161739
ZAP70	0.010860406816328992
CORO1C	0.01083678487197786
BBC3	0.010834392851315246
CCNG2	0.01072138705862596
GALNT15	0.01071094832397775
IGFBP4	0.010701217386204229
ATP1A1	0.010639577723895823
SDC1	0.010637373299108006
FGF18	0.010606123666375302
PTN	0.010580746098169263
OSR1	0.010542656144838937
COL5A1	0.010503441490808885
WDR76	0.010472497888334938
HPSE	0.010449455749729254
USE1	0.010435260031058737
DLL4	0.010418039218539784
IARS2	0.010347623901823531
MIF	0.010321461092643765
TFAP4	0.010290316634130957
CEBPA	0.010259770624525892
DENND5A	0.010258979808724355
UBE2T	0.010248786564742528
SFN	0.010173897552109762
H3F3B	0.010150500443214442
LYZ	0.010149605852454504
HADHA	0.010140340923068482
TAGLN	0.010138765275071484
AMT	0.010084069259323012
RUNX1	0.010079564965119518
MTFMT	0.010079188519667447
TUBG1	0.010058027986882228
CDC25C	0.01005726330843332
ADA	0.010047410476959071
CD200	0.010047238037866847
PCOLCE	0.010007161146309075
CDC42	0.010002509485313902
P2RX7	0.009974022778505351
DSCC1	0.009837414447966798
STX19	0.009776225459079736
ITGBL1	0.009759199213361509
FANCB	0.009709016927365654
WRNIP1	0.009695065653308717
ID4	0.0096761064903626
DOCK7	0.009663807031563066
KPNA2	0.009650322110857569
MCM6	0.009610613295609506
RB1	0.009558288431885824
RGS4	0.009557585465789293
CYP7B1	0.0095053928096491
AARS2	0.009501453396264754
RNF144B	0.009494141295551234
ATP1B1	0.009473019453736463
ITGA5	0.009463121474622553
PRKX	0.009462714950742858
PRIM1	0.009449409377953306
HSD17B6	0.009448578913184253
GATA2	0.009440999691759492
WASF3	0.009420695906743702
FUT4	0.009403896076993237
AK4	0.00937617416332041
HMMR	0.009342308480913207
ALDH9A1	0.009320458085635818
SHCBP1	0.009281322145798247
DEPDC1B	0.009277377061182616
TDG	0.009277303209958971
CHDH	0.009237187723360164
CXCL12	0.00923290493350455
ASF1B	0.009229327690262037
ATF4	0.009205835475857195
FARSA	0.009173265350482235
GOSR1	0.009101868915941353
STX5	0.009091284556900394
FADD	0.009060587980045108
CDC6	0.009048174818328373
ACTA2	0.009030803563449388
KDM3A	0.00900309586314184
POLD4	0.00898500447327936
HGF	0.008919014380425184
EBI3	0.0088985021980674
TPM4	0.008890878134297836
MPG	0.008855930678562681
FLT4	0.008852354549732083
KIF23	0.008851253541060646
RAD9A	0.00884427521163026
AXL	0.008842270013738527
TNKS1BP1	0.008840583354598485
TNFAIP6	0.008818190863800007
B2M	0.008814544496451191
UQCRB	0.008803499733623182
APOPT1	0.008791910492532489
ANPEP	0.008777896114248814
TMPRSS4	0.008776865187780408
ALDH3A2	0.008769558469273802
ERCC2	0.008764003322600852
PSMA2	0.008750331618185754
TPM2	0.008717202019225214
SNN	0.008715691651312684
LDHA	0.008714631583732585
PCCB	0.0086920926287925
UQCR10	0.008690462274491963
TFDP1	0.008681689840270884
FOS	0.008670798051222884
C1GALT1C1	0.00863636152747558
GAD1	0.008636316755205087
LIG1	0.008614689568636832
RBL2	0.008544329483935579
KLF6	0.008526074863804831
TGFB2	0.008512951332571654
UQCR11	0.008492271033275031
PLAGL1	0.008481178001620564
ACAA1	0.008478173846900965
NELL2	0.008470257112626724
NID2	0.0084596003797963
CASP4	0.008450426762050356
ODC1	0.008441634026256377
COX7B	0.008435196476552307
RAD51C	0.008390387242983856
CD38	0.00836137760954847
BCL2L11	0.008339492758512552
IGF1R	0.00833930032787992
HSD17B8	0.008304226760015092
PTK7	0.008291541396043042
STX11	0.008251855539093413
CLEC4A	0.008249683545467543
ALOX5	0.008230496680702193
STK3	0.008212323155934535
ORC6	0.008190499584669523
HK2	0.008110248937413833
PGF	0.008081858808992044
CYP26B1	0.008038685815802266
DSN1	0.008036907373628171
VAMP5	0.008027875159936394
ALKBH2	0.008024474744792669
VAMP8	0.007995764430885873
CCNB1	0.007979419497490063
HAS2	0.007969590462301914
TNFRSF1B	0.007964843536232826
ARRB2	0.007945519425429592
TARS2	0.007931976329103214
ALDH1A3	0.007919914319708206
GLUD2	0.00791769492562544
F12	0.007909508067173386
CBX5	0.007895943283166607
ITGB3	0.007889728526949785
LAMB2	0.00788614800665479
GFPT2	0.00787993110604408
HIST1H2BK	0.007878714066808548
RACGAP1	0.007867291361650498
NUP37	0.007850849957264022
TRAF6	0.007845982134592231
RPS6KA6	0.007845910078333386
NEK2	0.007826346368117462
AGT	0.007822617689953503
EPHB2	0.007811620789794944
SKIL	0.007796318031526693
APC	0.00777641393961937
PTGS2	0.007773106249307707
STC2	0.007759843511231586
NKX2-3	0.007757235865996316
MCAM	0.0077486580967261465
KIFC1	0.007695977584744818
CHAF1B	0.0076608535144003604
FLT1	0.007647600860783943
ESM1	0.007646604107284969
CSE1L	0.007646214845648239
POLD2	0.007621659824636802
UHRF1	0.007608621062409126
CALM2	0.007605699599130512
INHBA	0.007519161155221362
COX7A1	0.007511279446057677
SHOX2	0.007498389250477244
FANCA	0.007478659560146212
CNGB1	0.007460608910975386
ETS2	0.007450829068322055
SOX6	0.007426868864427809
MTDH	0.007419101835288249
EGLN1	0.007377937273269937
SLC9A3R1	0.007374349410877473
CENPJ	0.007328525602815126
BNIP3L	0.007310862781644554
MDM2	0.007298046814126639
STAT1	0.007289282794797311
ATP5PB	0.007288853120161892
MLLT10	0.007277665844097647
PSPH	0.007265902517057995
CNOT4	0.007243749135408613
SLBP	0.007212407489524806
PTK2B	0.007206876145225272
RRM1	0.007174852306573392
IKZF1	0.007143514223773614
CKS2	0.007136222128777622
NFE2	0.007116803585457495
CPS1	0.007102893604994175
PROS1	0.007096332155953343
BTG2	0.0070831034821324124
POLA2	0.0070174411519857375
MAFF	0.007014268157310317
EIF4B	0.007012646075924027
GSC	0.0069717737609917745
TAL1	0.006954183860227832
PTPRS	0.006951288211659076
ASPM	0.006912393984969547
SIVA1	0.006905601320006962
WNT2	0.006875756433396157
DBT	0.0068518277010530615
HNRNPDL	0.0068343273106962555
KAT5	0.006830781673854082
DAPK3	0.006828161988745941
RGCC	0.006798916147753683
COX4I2	0.0067979912745515575
KDM1A	0.006786872556093228
COL1A1	0.0067614769564141265
PHGDH	0.006730407794172211
COX5B	0.006726337781718172
ERCC8	0.006702777677792311
CALM1	0.006702339421102325
DNMT3A	0.006672190684075956
REL	0.006671885246857564
PARP1	0.006653072528266708
CREM	0.006609379526418662
ACKR3	0.006591981042475501
POLR2G	0.006574035437565026
HADH	0.006537085588949927
ATP1A2	0.00650975078678949
CXCR2	0.006507806035136247
TOX3	0.006487263755222207
BMP2	0.00646118804793933
CYP11A1	0.0064521881826835135
RFC5	0.00642548303350824
RGS1	0.006418752003220996
FERMT1	0.006408219087068957
VAMP4	0.006391960733523933
EDN1	0.006368853830837633
TAOK3	0.0063661859383917895
HMGB1	0.0063575218449976835
STMN2	0.006352227122690212
SLITRK6	0.0063416119899632455
PLAU	0.006332846121377634
SOX9	0.006316531940846206
PKM	0.006294188027763988
SDC4	0.0062396023436662
B4GALT1	0.006236086385380554
LBR	0.006228284570773975
LAMC1	0.006212269205124196
MEF2C	0.006206119249767641
FBLN2	0.0062059099569971455
LRIG1	0.006164193752401546
ADM	0.006157389866602817
MME	0.006152742431968309
ACY3	0.006127491058216679
ZEB2	0.006108118212547884
RAMP2	0.0061022361533202485
POLR2D	0.006095055437719201
SPTBN1	0.0060720265447429525
TTK	0.006068734661654683
CASP8	0.006062061269138074
REV1	0.006055277321970704
SNAP25	0.006051550734071201
DLGAP5	0.006042352945675155
YBX1	0.006035669868475758
STX8	0.006019368028758095
STAT5A	0.006013551132041186
GALNT10	0.006008030874421626
EVI2A	0.006004494341004682
RSPO3	0.005980969205016418
CASP2	0.005962835609317056
CENPA	0.005953598219410138
MXI1	0.005952352898205774
TNIP2	0.005950713053867852
CKAP2L	0.005912663094093835
ABAT	0.005886460856788596
USP28	0.005869333444480618
NFATC4	0.005868864369847858
ABL1	0.005839008973806097
SP3	0.005835272091265772
CKAP5	0.005830504509051857
CASP9	0.005814149133946098
ABRAXAS1	0.005779067399492904
MED1	0.005774154656492114
ACVR1	0.005764440374725098
SEC24B	0.005753701782215979
PTPRG	0.005735903484560498
IL6	0.005733780200566819
OPTN	0.005722147513036972
BHMT	0.005683972726096594
CTTN	0.005663537543895692
FGFR1	0.005650662348390771
CNOT11	0.0056378055686784525
GALNT1	0.005626543106460639
LYAR	0.00562333872544038
FAP	0.00560836365249628
SPDYE5	0.005594926710019713
STX4	0.005580489536392111
ICOSLG	0.005570328304043702
ERBB3	0.005556962804477506
TBX1	0.00551288428295231
SEC22B	0.0054998040510215035
IL31RA	0.005493746299019483
UGT1A10	0.005488783356977343
JUN	0.005469919057799084
RYR2	0.005457767995605208
LIG4	0.0053890429720127924
OR2B6	0.0053889060693910135
SRD5A1	0.005379963240042894
RIPK3	0.005376447837503096
ASNS	0.005364906302270661
PRKD1	0.005359032597864006
ADSL	0.005346526625390847
TNNI3	0.005317842929875607
CA9	0.005312922577649253
ALDH4A1	0.005297349946218804
DRAM1	0.005296788406841701
FSTL1	0.005262621157643094
UBE2V2	0.005259350497384008
TFRC	0.005241070672914103
RPA1	0.0052193627434234295
OVOL2	0.005216732054974715
GLIPR1	0.005209008499659506
RARS2	0.0052072893890547185
CYP3A5	0.005201385556644852
GALNT2	0.0051812228633820396
BRAF	0.005180513291959803
MMP2	0.0051755814782686056
RNASE4	0.0051154097760431755
CCDC88A	0.005114679938019858
FANCC	0.0051058561316297876
ADORA2B	0.005092498652744774
STX2	0.005085323702875231
JAG2	0.005083725485522649
CKS1B	0.005056132880664836
RASGRP1	0.005055771323664997
RPA3	0.005052269537383374
FANCF	0.00503102140875821
CSF3	0.005029296698817255
DHFR	0.005017289687677124
COMT	0.0050146800099539635
GALNT16	0.004975076286262117
CD34	0.004965888908647734
NUF2	0.004960999306653314
TSNARE1	0.00495857545469508
TYMS	0.0049490202120079044
SHC1	0.004947521948707184
CXCL3	0.0049236815889125785
VAV2	0.004920619359912429
HLX	0.00489462846537989
EPHA2	0.004853062451285559
MTOR	0.004829741424208075
TDGF1	0.004827691272213267
CNOT8	0.004819937910685369
CD274	0.004819854417009292
POLD3	0.0048147331298419496
AKR1C2	0.004810797438166223
DNAJA1	0.004808408698342009
GDNF	0.004801131562408606
TACC3	0.004800318767790288
TGFBR2	0.004796131687008507
ATP7A	0.0047943145710702935
CD24	0.004743696954626664
BMPR2	0.004731554072970857
UGT1A7	0.004730455505438348
GCNT1	0.004717170957884964
SRSF3	0.004715788459060114
LGALS3	0.004673170758168619
ITGB1	0.0046691865949219985
CCBE1	0.004652707792373439
FBLN5	0.0046440135808146115
RNF168	0.0046341435890868065
CACNA2D4	0.004622230356403994
TNFAIP8L1	0.0046219303740490875
AOX1	0.004614243891814208
PIDD1	0.004612342737026653
BCAT2	0.00457451388198654
YKT6	0.004546668139929817
TFDP2	0.004545764846126963
ADCY3	0.004519985160475779
ENG	0.004513166276496737
CCNE1	0.004496760089824255
SHISA5	0.004486311399716137
PTGER4	0.00444730089723999
ALDH2	0.0044410901057642385
MCCC1	0.00444039072511172
MAPK3	0.004432473103700927
SOD1	0.0044291744613661555
GUCY1A1	0.004399722260062243
NINJ1	0.004399479566072812
SRR	0.004398731489253355
ACAT2	0.004396545143969434
CNOT2	0.004394047543573813
NRP1	0.0043725317423921935
ECM1	0.00435269088273472
CALD1	0.00435190321832189
BCL2L2	0.004350718662822442
GNAL	0.0043506550722078605
HIBCH	0.004340229010998032
RAD52	0.0043009384090575056
TK1	0.004295887784490698
RPS27A	0.004286918298660609
GRPEL1	0.0042798983161372855
WNT11	0.004252608444983027
OXCT1	0.004228409754702707
GPSM2	0.004228152702131525
NR2F1	0.004206851172327864
CLCA4	0.00420157796945362
ACADSB	0.004190334779492997
UGT1A6	0.004188679648456763
RAN	0.004187649601381325
MYL9	0.004163262765588815
TNIP1	0.004163208623852388
DDIT3	0.004162254935785608
FGF2	0.004147235824687397
JMJD6	0.004145962068507951
GNMT	0.004143360636173903
BABAM1	0.00410394383988513
HMGA2	0.004093056203334648
KDR	0.004087752956259833
SLC1A2	0.004057664864633121
PSMD14	0.004038161168106013
FAM84A	0.003993748021893958
PFKFB4	0.00398617929764851
VAMP7	0.003985007191884062
COX8A	0.00398192722270932
SEPSECS	0.003977614339457522
GINS1	0.003947420788564097
DLD	0.003944567934901087
CDH11	0.003943735518134384
COX6B2	0.003936429671257006
FGFR2	0.0038930373658815753
STK11	0.0038886860132334397
PDHA1	0.003884360517604934
P4HA1	0.0038688021983961677
HK1	0.0038669796349780996
HNRNPU	0.0038622569196732274
XRCC5	0.003847466021842959
CNOT9	0.0038441563219399535
CHEK1	0.0038436076122291764
FANCD2	0.0038403178692518816
UBR7	0.0038361532322064183
MMP9	0.0037542045673673334
GTF2H4	0.0037103829423788407
EHHADH	0.003708010889754777
YARS2	0.0037079738206825413
TMEM109	0.00370350843366068
LARS2	0.0036893237586274196
VIM	0.0036807238876324787
BLOC1S6	0.003628127681354206
RALY	0.003621435811026529
CSF1	0.003612118315158952
HSD17B1	0.003611820469951425
SDS	0.0035915470278134786
S100A4	0.003571965897877705
SRF	0.0035581291828233313
HSD17B7	0.003539786899108073
FBLIM1	0.0035369312597292152
PCNA	0.003533604925183827
CCNE2	0.003529296418961295
EDNRB	0.0035256191940805557
NR4A1	0.003521868945931757
AEN	0.0035103794344665323
SELP	0.0035010111435673256
TPM1	0.003489733409228545
PRKG2	0.0034876950499480963
NASP	0.0034751058658173033
GPT2	0.003468065096939207
COX7B2	0.003465901454302066
NFKB1	0.0034376041769407736
BOK	0.0034366539813050867
KRT19	0.0034015391785974323
RNF43	0.003396087349335493
CX3CL1	0.0033714090757646985
AQP1	0.003358640920451163
RRM2	0.0033575883176681456
PSAT1	0.003353552459686512
PDE1C	0.0033438575645694186
AIFM1	0.003340203181709015
VEGFC	0.0033393354045259155
ZNF335	0.0033004250979989614
ZWILCH	0.0032988680025614714
PTPN11	0.0032983740700721206
AEBP1	0.003265969809971988
ZNF292	0.0032467808449903645
TEK	0.0032310425083556934
PRC1	0.0032256496212323365
TWIST1	0.003212551522928565
VAMP2	0.0032103564409125653
MELK	0.0031897951761131606
NPM1	0.0031653320675325168
PARVA	0.0031634982362655473
ATP11C	0.0031580542974134875
CCL18	0.0030949087169176897
MPZL2	0.003071339838823392
FEN1	0.003042719726358279
ALAS1	0.00301927305003803
WRN	0.0030136092638372793
RRM2B	0.0030121637487710465
TNC	0.0030043236319333344
PSEN1	0.0029773605370322738
ATP2B1	0.00296760066040006
WARS2	0.0029652010034244653
PPP2R1B	0.00294146996806132
DNER	0.002929677527312585
RELB	0.0029225091170940994
KLHL24	0.0029111425608667582
UQCRC1	0.002885972917779842
LGALS9	0.0028775120541332183
ARID3A	0.002862005612147178
AUH	0.0028609479826126553
SHMT1	0.002859918522517883
RBM38	0.0028589052341896947
HMGCS2	0.0028556285837459225
XRCC2	0.0028430723353231714
DAB2	0.002842785629171907
FOXA2	0.002842556030540442
THY1	0.0027911505223307317
THBS2	0.002777386233311633
SDCBP	0.0027771650442899097
ZBTB1	0.002770315708558401
NR4A2	0.002761750764088705
CRHBP	0.0027597332276320633
PLK2	0.0027550992397085724
TNFRSF4	0.0027432100975854487
NTRK1	0.0027430178695506996
FOXA1	0.0027050095469470774
SOX1	0.0026919306158896764
CDCA7L	0.002687494656405198
POLR2H	0.0026843498871865585
GLI1	0.0026772185533428293
MARS2	0.002661181348194087
IL1A	0.002638237482600242
ZNF395	0.002631349032102957
BAG1	0.002600706781548443
B3GNT6	0.0025909112723256638
PLIN2	0.002588434191993094
COX5A	0.0025878570162793757
MYL3	0.0025855276792982477
PPP2R5C	0.0025736275811613415
UGT2B7	0.002560161073888904
CRISPLD2	0.0025424541505960933
CACNA2D1	0.002534848704663509
AOC2	0.0025273034812008056
CIDEB	0.0025093119070753777
NKX2-1	0.0025086803962463223
GPC3	0.002496611501256882
NFATC2	0.0024594282583616164
KITLG	0.0024488153216985103
AKT1	0.0024400571384515235
MAPK14	0.0024363872494314927
ERG	0.002434718828547893
FGF9	0.0024330644168157087
HNRNPH1	0.00243247689182628
DRD1	0.002430133308671894
ATG5	0.0024253788105452596
PRKACA	0.0024211995261385418
HEY2	0.00241830382484855
UIMC1	0.0024140127191115547
BRCC3	0.0024055161987442137
DDR2	0.0024033292851729487
TNFSF10	0.00240243710153186
TNNT2	0.0023992275868582238
APEX2	0.002379920115569519
MMP14	0.002371651644147402
TPM3	0.0023670027954873917
ARX	0.0023573266269590267
XPC	0.002357137407380712
HIST1H4C	0.00235617951705103
SNAP29	0.0023556083666831204
CEMIP	0.0023538320043676093
FABP7	0.0023488760914802207
XRCC4	0.0023444808999319904
MRE11	0.0023402755809119992
BCKDHB	0.002339426560059336
SP100	0.0023287123915370495
ATAD2	0.0023240870665041363
CYTIP	0.002318067846114824
MYO7A	0.0023123450082852214
TIPIN	0.0023107685467622613
DMGDH	0.002295457494737494
USP1	0.002280327801350554
HMGB2	0.002265045413324831
CDCA8	0.0022647391933553747
UGT2B15	0.002264697840408655
SLC8A1	0.0022568030935086465
SARS2	0.002252899531757728
MAD2L2	0.0022323270251457467
RAG1	0.002224131191221422
POLR2I	0.0022054433793107235
RAD21	0.0021743575417024993
PLOD2	0.0021343106417072376
STX3	0.0021227236288932647
NOTCH1	0.0020905548407897695
DYRK2	0.002068822775673479
PNN	0.0020547097171946657
CDC45	0.002012579349614086
SMOC2	0.0020039393059896535
B4GALT5	0.0019910282089601623
TGFBR3	0.0019806459375912642
STAT3	0.0019712103960253073
ACVRL1	0.001961773036195707
PSTK	0.001959157794119423
CD33	0.001936511728439356
PARS2	0.0019272780894688487
ABCG2	0.001925051124735292
CD86	0.0019222935432129786
ST3GAL2	0.001909906771561312
SULT1E1	0.001909685373890665
EPHB4	0.0019035652756017377
H2AFX	0.0018914074040299654
IRS2	0.001876526495938909
PIPOX	0.0018735762746418172
SRPX2	0.0018679172394257526
TMEM158	0.0018576989023335183
STX6	0.001848734408039569
WT1	0.0018234711874107622
GPLD1	0.0018190741023261224
CXCL13	0.0017966227251293933
P4HA2	0.0017944778119538046
AGER	0.001785335988967905
IDO1	0.0017828926703808287
NODAL	0.0017683134366025797
CENPM	0.0017438365178702024
TCF7L2	0.0017385426425125736
ROCK1	0.0017351788482876417
GYS1	0.0017249568914265792
INTS8	0.0017166509397943815
EFNB2	0.0017093959563676115
APAF1	0.0016821075931083929
STX17	0.001679407563356736
OXCT2	0.0016608383240229114
DCSTAMP	0.0016549988352792427
STBD1	0.0016375400319723538
LATS2	0.0016373178589200628
SULT2B1	0.001625205670361793
OSM	0.0016245401350583925
OLR1	0.0016239203673960576
GDF7	0.0016235294134324593
OR7D2	0.0016189868527649452
PXN	0.001618467592825267
POLK	0.0016158755032537467
SLC2A1	0.001594885810972646
PPP1R3C	0.0015919658546493303
CDK7	0.001590923556446302
RAD50	0.001589390765567907
ROBO1	0.0015862815046561935
RHOC	0.0015780043563028002
PPFIA4	0.001571095146329177
STS	0.001561684462112107
STX1B	0.0015602388314104676
BET1L	0.0015453903535280035
SORT1	0.001534695028055201
TCF12	0.0015213525525642753
AKR1C4	0.0015189201688615326
ACSM1	0.001514070780444453
CDK1	0.0015118153528828407
GRK3	0.001511637039456897
OTULIN	0.0014888733236270559
HAPLN1	0.001474060427696866
HOXA5	0.0014615618603392845
GCLM	0.0014540158647452749
NBN	0.0014481059545596313
PAFAH1B1	0.0014480291745855574
EOMES	0.0014402195499881125
FOXG1	0.0014239351203025733
DDO	0.0014207352074169168
ATP2B2	0.0014184316255320222
CACNB4	0.001408077161098603
HES1	0.0014053255441004134
PALB2	0.0014035850358802128
SAP30	0.001394819233031141
NRG1	0.0013893339296245524
EBF1	0.0013883664437490935
OLFML2B	0.001387981652604957
EZH2	0.0013868895891277456
GSN	0.001373481194856497
RIPK2	0.0013656741676529747
GTSE1	0.0013565046725067587
TRA2B	0.0013506071631619403
CCNA2	0.0013500749518318145
PPP1R15A	0.001334994513894972
AACS	0.0013287902815046677
POLH	0.0013006281444446727
WWOX	0.0012794262157791339
GOSR2	0.0012790274560457013
LASP1	0.001270503205614009
CAMK2A	0.0012691910722768113
FLT3LG	0.0012674549559094337
GLDC	0.0012559983643389246
ASL	0.0012532899757774188
STX16	0.0012471084998050797
VAMP1	0.0012435554633361359
ZBTB10	0.0012434702991257886
SNW1	0.0012429568512134096
RFC2	0.001231960333213249
CCR2	0.0012302034703983201
ERCC1	0.0012172026494181587
E2F1	0.001211140514366121
VTI1B	0.001207578879134669
EARS2	0.0011960671671230505
PDK1	0.0011937341565978609
HJURP	0.0011895193251655737
SLC2A3	0.0011568545493402143
UQCRC2	0.0011565547279957628
OGG1	0.0011514888536665415
FANCE	0.001138635608590788
GALNT8	0.0011240361254215357
NIT2	0.0011218410566458045
RFC1	0.0011124483001709632
RBL1	0.0011107913768471688
TP53BP1	0.0011068312898106576
EDNRA	0.0011016415656766006
NFKBIA	0.0010993903005879276
RAD51D	0.001096894482191367
HSD17B12	0.0010966178689585597
HSD17B2	0.0010962529757301313
FLOT2	0.0010874303798018993
RPA2	0.0010786178252410838
OR51E2	0.0010717494233491397
AFMID	0.001071593237860252
NDRG1	0.0010714810489656679
ESR1	0.0010674274498242533
PAM	0.0010598638011220522
WDPCP	0.001053905325108275
PDZD7	0.0010328754976973945
FGF7	0.0010250436923814328
BNIP1	0.001022665682881327
CAMK2B	0.0010140721411079205
CARS2	0.0010027284311763629
TRA2A	0.0009807599387428726
RUNX2	0.000977991607003804
KLF7	0.0009712629402711412
LGALS1	0.0009684880928423889
GLS2	0.0009676801754549273
CHEK2	0.0009658446046580635
TNFAIP2	0.0009642762515471822
MCEE	0.0009616625897126992
SATB1	0.0009519808994799257
METTL3	0.0009507344321969228
MBD4	0.000948955690314356
CHAF1A	0.0009455143514066223
BMF	0.0009433097831866728
BET1	0.0009430533336062814
BSG	0.0009382345722389025
MND1	0.0009340361098785986
ATM	0.0009272595284442809
ASCL1	0.0009242672141160427
GTF2H3	0.0009158090699846268
GFI1	0.0009146842960871612
MZT1	0.0009091894989678463
ERBB4	0.0008992511752617811
POLL	0.0008935298910963421
GAMT	0.000883495866288501
MEF2A	0.0008784940227107335
PPIC	0.0008783758131673707
MYH7	0.0008762813347604978
GOT2	0.0008759806075229573
MAP2K1	0.0008694806418841441
BAZ2B	0.0008570995526868366
PBK	0.0008469047209947219
SARDH	0.0008448263725549629
ATOH1	0.0008376097955030976
AL929410.2	0.0008328155228999926
MGMT	0.0008276991555864192
TNFSF4	0.000825430722206137
RRAS2	0.0008245315016288685
GUCA1A	0.0008144965636369827
SOX4	0.0008143762178421324
MYL2	0.0008093685645044497
SLC28A2	0.0008066882752495393
EP300	0.0007947809324381805
SHMT2	0.0007903133208466153
NARS2	0.0007752734419835768
KIF1B	0.0007706287970029192
IL4R	0.0007700336630284284
SYF2	0.0007698858559269334
CCR7	0.0007655339524063593
TSLP	0.0007654172713142469
HSD17B3	0.0007623614833318074
FAM83D	0.000758667098530707
GCAT	0.0007574952021326073
ZEB1	0.0007561430004203438
ERCC4	0.0007434513336565725
OR11H4	0.0007417189474698017
GALNT13	0.0007402722306106198
LHX5	0.0007379307644669007
BORA	0.0007367711290151683
COL4A1	0.000735471450470005
POLI	0.0007344901287641234
ACSL1	0.0007266746517872256
CDKN1A	0.0007094146582530472
NCKAP1L	0.000703951192929752
LIG3	0.000697262751621329
DCK	0.0006941049747958975
GPM6A	0.000681746420528942
CDON	0.000673072956346807
YAP1	0.0006716705037263403
CYP3A7	0.0006692636344208329
PDC	0.0006686531330769943
TSPAN31	0.0006605200621731652
CBS	0.0006563477181512407
PITX2	0.0006477017827228161
BLM	0.000637318657444433
ERBB2	0.0006303564622204582
CALML6	0.0006230591154361378
GTF2H5	0.0006201857691447987
CACNA2D3	0.0006190279559354136
ANGPT1	0.0006175619407988353
SERPINH1	0.0006174783429044432
TMPO	0.0006115098312497031
THBS1	0.0006071520704405929
FANCG	0.0006067768169623502
CCL7	0.000598481003164328
ST20	0.0005939092883232314
FCER1G	0.0005935936498611983
LRRC17	0.00059092015899792
PMCH	0.0005781708478588245
PPAT	0.0005767757498557089
BMPER	0.0005754323798864388
PTP4A3	0.0005712043178472568
GPT	0.0005693407975172866
FOXO4	0.0005679242933723148
TMC1	0.0005678390869922292
LHX1	0.0005598444338318538
CDC20	0.0005598054200661264
VTI1A	0.0005478297577946972
CXCL1	0.0005391574972472264
FAM20C	0.0005359985132824978
SOX2	0.0005339243674647621
ASCL2	0.000531969624786592
ACSM5	0.0005256072303430876
AURKA	0.0005242526116931823
PCDH9	0.0005233785818184386
ENOSF1	0.0005224180985348097
TATDN3	0.0005187964210531351
GFAP	0.0005068799675411069
CLCA1	0.0005022722427319805
BCL10	0.0004994950868927969
CACNG8	0.0004829987141264626
GAS2L3	0.00046197099096738446
GUCA1B	0.0004563142020117045
CRADD	0.00044430498110684076
OR8A1	0.00044391391409300093
CHD7	0.00044004044046521394
PTK2	0.0004397805450684475
IFI30	0.0004385359543921851
CYP1A1	0.0004302686527132424
ACAD8	0.0004271494287495263
CD6	0.0004242616487412748
CNGA3	0.0004134752715067518
CDK2	0.0004079962539942066
INSM1	0.00040409813737498073
OR6T1	0.0004021793444246601
COX6A2	0.0004001010804774941
EMX1	0.0003981283114614044
NKX2-5	0.0003963197753965094
ITGAM	0.00039378023995931055
PAX6	0.00038912641203561846
CACNA2D2	0.00038861172742349966
SPIDR	0.00038707181959497225
OR10A5	0.00038400107846571854
HILPDA	0.0003814743269428412
PTX3	0.0003793250860915582
GFPT1	0.00037844571021109424
CACNA1C	0.0003777002386522696
COX6CP3	0.0003767012066819877
SRD5A2	0.0003715764575476358
OR5P3	0.00037111500467552184
HSD3B1	0.0003660604361072094
ACSM4	0.00036532977845311773
OR7C1	0.0003614521033037558
GALNT4	0.00035859511270932404
POLN	0.00035774325715090527
PSRC1	0.0003556383006279573
AFP	0.0003539430969609542
VRK1	0.00034616328593848814
IL20	0.00034379299674824106
PRKG1	0.0003423147093810277
FAM162A	0.0003422085059101123
CNOT6	0.00034146000308558227
TNFRSF9	0.00033837691062970195
DCT	0.00033523239501252945
NUAK1	0.00033219427072919385
OR10H1	0.00033098686128896416
TRIAP1	0.0003263543738895889
CAPG	0.00032322809166666276
ACSM3	0.0003177093159962162
PCBP4	0.00031370213682207614
GATA1	0.0003088151142833399
UGT1A1	0.0003040591021009267
SLC9A6	0.0002976478489617398
FANCM	0.00029748146082365413
OR52H1	0.000291342712699905
OR2A4	0.00028065840875415014
FFAR2	0.00028024298814483944
OR7A5	0.0002787977554028109
ESR2	0.00027740854961001466
GUCY2D	0.00027686455428282714
NFIA	0.0002666511110705653
KIF22	0.0002536324289762561
CAV3	0.000252811071789769
ALDOC	0.00025242844615193215
CSF2	0.00025104518085472007
OR1K1	0.0002496641613977895
MYLK3	0.00024942415132781664
CACNG1	0.0002417212700556834
CACNG6	0.00023859042561345537
CASP8AP2	0.00023743618015951824
E2F5	0.00023724905398869
MCCC2	0.00023705624815007685
TERT	0.00023205909879281115
IL12B	0.00023112490541177746
ATP1B2	0.00022878181105289946
CCRL2	0.00022874315144807644
CACNA1D	0.0002182093632881095
PTPRO	0.00021793559206176137
AKR1D1	0.00021678020560687806
OR10AD1	0.0002154866890262672
SOX11	0.00021391117092206104
ATP1A3	0.00021361094334631804
NEK5	0.000212458690400001
CD40LG	0.0002119063920614845
ZBTB8A	0.00020531863952761106
OR5M11	0.000203795518306021
RAMP2-AS1	0.0002027392951180218
PF4	0.00020262694379186922
TNFSF11	0.00019632170028276803
ACSM2A	0.00019446265567488993
OR52W1	0.00019094681402144096
OR52N2	0.00018858607681800072
LYN	0.0001879945931042894
MRPS18B	0.0001863677116594571
IL4	0.00018234181830120054
CCND1	0.00017789406544656343
SMUG1	0.00017602075131593792
UGT1A8	0.00017109099637345628
WNT16	0.00016932070163108156
FGF8	0.00016581377101854692
ACOD1	0.00016321555018021557
OR2B2	0.00016295036985367652
UGT2B17	0.00015970825359203682
DISC1	0.00015830919292552558
CYP7A1	0.00015826746461034328
OR6S1	0.0001574565110466107
GCNT4	0.00015522036548020816
IL2	0.0001538702359763998
LEP	0.0001516220884326415
VLDLR	0.00015108603109056134
ALAS2	0.00014843911432306785
OR2H2	0.00014665934419350672
OR51B4	0.00014556191080326625
OR10A2	0.0001445012029905775
CAMK2G	0.00014241724533623268
PTMA	0.0001383015171831653
THRA	0.0001380312075386405
OR2B11	0.00013795935849616109
PTPRC	0.00013119828114908704
MYB	0.00012996024849046386
IL4I1	0.00012992598831237142
OR6A2	0.00012934482576940155
OR1Q1	0.00012894207920136652
OR2L2	0.0001271276031852096
OR3A3	0.00012683663611767027
GALNT9	0.00012683104247672355
OR13J1	0.00012604686227498047
ATP1A4	0.00012285718953305042
PRKACG	0.00012227642391508803
POLR2F	0.00011992521759179502
POLR2C	0.00011700820250027286
SNCG	0.00011510372174659741
GUCA1C	0.00011359807769801419
OR51Q1	0.00011310006425200711
OR1J1	0.00011208535466802598
DBX2	0.00010595813363135356
CYP19A1	0.00010538688743990334
SLAMF1	0.00010511540986058971
OR1L3	0.00010362072928358375
OR51B5	0.00010275253454026491
OR2K2	0.00010250685403846398
PDGFA	9.733548362869139e-05
EPB41L5	9.592240089824477e-05
HSD3B2	9.565710208020274e-05
IL13	9.53226401820494e-05
NOX4	9.299055039791677e-05
OR2C1	9.277722475778237e-05
CD80	9.263613716915052e-05
OR2A1	9.22738510645328e-05
OR5AU1	9.008688309898679e-05
OR3A2	8.793907382893288e-05
CNGA4	8.729307090401959e-05
OR5B12	8.63707085815942e-05
CNOT6L	8.620195417341454e-05
TLR7	8.504488682587995e-05
OR13A1	8.432152931563263e-05
OR5K2	8.253736454141282e-05
OR56A5	8.170102057050039e-05
FXYD2	8.142685354161978e-05
OR56A3	8.085655251827553e-05
UGT1A4	7.963733906208517e-05
ATP1B4	7.650663606642992e-05
UGT2B11	7.650025147206319e-05
OR6C70	7.425590323727886e-05
PIK3R1	7.401105492715897e-05
SVIL	7.397944250464301e-05
CACNG2	6.847225929636412e-05
OR1J4	6.820180850971726e-05
OR13D1	6.803795193357221e-05
CACNG3	6.757323613464921e-05
ANXA1	6.720425068580568e-05
OR13H1	6.684842644679419e-05
STRC	6.625117913573766e-05
IGF1	6.301479417069141e-05
OR9Q1	6.297321922142535e-05
RHAG	6.280591205765758e-05
SPHKAP	5.917809697451191e-05
CACNG7	5.885412169135235e-05
CYP3A4	5.7293072795811976e-05
IL15	5.648288885989981e-05
OCSTAMP	5.438850235824476e-05
OR2C3	5.3364150179055294e-05
CYP17A1	5.2691683038718536e-05
CACNA1F	5.230280358772307e-05
MYF6	5.0255581431648907e-05
OR3A1	4.9782795227385846e-05
EGF	4.891653060031096e-05
OR9A4	4.747465473218781e-05
OR56B4	4.694107740198836e-05
ZNF793	4.657590906955111e-05
CACNB3	4.63451086675345e-05
OR52I1	4.4348176566811685e-05
LOH12CR2	4.295185775075463e-05
OR2AG2	4.231175712360538e-05
MYF5	4.2304682038938666e-05
CDC25A	4.212278019642597e-05
CYP21A2	4.1959987607188015e-05
CACNA1S	4.1084480355536253e-05
COX8C	4.08324892213069e-05
OR4C6	3.9574580253558145e-05
GALNTL5	3.8989041397986495e-05
OR56B1	3.79233815579693e-05
WNT8A	3.77045455165518e-05
GALNTL6	3.67074322823367e-05
UGT1A9	3.654693979536578e-05
OR1L8	3.604910558616849e-05
OR9G1	3.6000921675111775e-05
UGT1A3	3.555726916847012e-05
OR52N1	3.544879646158152e-05
OR4K2	3.4442539137148594e-05
AGXT	3.394282718434784e-05
CRP	3.3008674107050975e-05
OR4D10	3.173282271341358e-05
OR2G6	3.1009920299169046e-05
OR10A4	3.070784147935005e-05
OR6B3	3.0009951376427993e-05
OR2D2	2.8782196769452433e-05
KLKB1	2.7743066323710997e-05
OR52B2	2.6154692547673272e-05
GAD2	2.5307003946197796e-05
AGXT2	2.4679606643783874e-05
OR13G1	2.4149224130814672e-05
MYH6	2.4035591148548514e-05
OR1F1	2.3729590109501844e-05
HTRA1	2.3661638152060383e-05
BOC	2.216619119330235e-05
UGT2B28	2.124391376365666e-05
GML	2.1023950062052946e-05
IL23R	2.1004620396379608e-05
SOX3	1.996296680680632e-05
LHFPL5	1.9765389168509628e-05
OR5C1	1.8320992166354175e-05
POU4F3	1.820224998273037e-05
OR1N2	1.778239867592545e-05
E2F4	1.712950541184191e-05
OR52E6	1.7061299496002727e-05
OR10Q1	1.6813608731212474e-05
OR52N4	1.654384658073569e-05
OR9A2	1.528964600935121e-05
OR10G2	1.4495199115952434e-05
OR2AK2	1.3868418256899797e-05
OR2T10	1.3291194123635315e-05
OR51I1	1.2440557068324278e-05
OR2L13	1.1629623516300674e-05
OR2T8	1.1198382390118907e-05
WNT1	1.0885070647476127e-05
OR1E1	9.758626434768876e-06
OR6C2	9.636074392084676e-06
OR52E8	9.500134504560688e-06
OR2A7	8.720610521297625e-06
CACNG5	8.571792469516398e-06
OR52K2	8.212606671066524e-06
CYP11B1	7.861991205668448e-06
MYOD1	7.118699195347926e-06
OR1N1	6.848689489980395e-06
UGT1A5	6.829062118577558e-06
OR52B6	6.356082283531062e-06
PAX2	6.343193206673422e-06
BMP10	6.05478345284697e-06
OR4N2	5.7483276022682075e-06
OR1G1	5.6452212648549525e-06
DAO	5.606581872896463e-06
UGT2B10	5.547304555323968e-06
CYP3A43	5.37668411877515e-06
CYP11B2	5.284589132047778e-06
OR2L3	5.0009870840812315e-06
OR2A42	4.6345288074391445e-06
OR10A3	4.312979145496811e-06
OR14I1	4.310905283334237e-06
OR2W3	3.82317497825677e-06
OR1C1	3.822804767965675e-06
DBX1	3.1689358384725754e-06
UGT2B4	2.5569353792946194e-06
GSX2	2.3404764249041394e-06
OR2AE1	2.078761488530498e-06
OR52D1	1.8563109409624823e-06
NANOG	1.7982743345769722e-06
UGT2A1	1.2789678949568888e-06
OR13C5	1.0251984577113929e-06
MYOG	9.855459010228526e-07
OR1J2	8.001625881028544e-07
OR2T33	4.868540969416819e-07
OR6K3	3.940947116363552e-07
OR8G5	3.750411661287597e-07
OR7E24	1.1803687422026465e-07
