# Supplementary material for: Transformer for Gene Expression Modeling (T-GEM): An Interpretable Deep Learning Model for Gene Expression-Based Phenotype Predictions
Source: Cancers (Basel). 2022 Sep 29;14(19):4763. doi: 10.3390/cancers14194763 (PMC9562172; doi:10.3390/cancers14194763)
Supplement: Supplementary file 1 [file cancers-14-04763-s001.zip › cancers-1924785-supplementary/supplementary/importort gene rank list for all cancers/TCGA-GBM.rnk]

UQCRHL	0.3129183038867464
TUBA1A	0.1453674907093469
SHOX2	0.0946492464380582
RAB42	0.09432797689227987
ACAA2	0.09141577464358601
EMP1	0.08020587883964365
GFAP	0.079092037381174
CA9	0.07805051184251702
TSPAN31	0.07790445486074614
TSPAN6	0.07687332599245919
GAS1	0.0749481579898648
REV3L	0.07365789223184063
FABP7	0.07080985394717833
STMN2	0.07061066165839536
SERPINE1	0.06976854716794088
YBX1	0.06820494371296672
CXCL8	0.0662342647811984
CKS1B	0.06560151525768647
IGFBP2	0.06330236666374163
TGFB1I1	0.0626823855440017
GLUD2	0.061773906334197326
DDX5	0.06175245016661683
ATP1A3	0.06107447497391032
CAV1	0.06030471199724755
PDPN	0.0601523201609694
PGM1	0.05913447734842651
GAD2	0.05873052658814294
FLT1	0.058380932966335786
AGT	0.05809640867526191
PTTG1	0.05763809596408364
CAMK2D	0.056233119987571564
ACKR3	0.055830105016217164
HILPDA	0.05578050368186461
TMEM100	0.05524984687141459
KIF5B	0.05431452438236368
HIST1H2AC	0.054014784463601875
FOXG1	0.05329943860794779
HEY1	0.052000350210763435
SOX9	0.05181437569878046
HAS2	0.05167791361310932
CAMK2A	0.05078254305041853
SNAP25	0.04977341846779228
MLLT11	0.049528274020953555
ADM	0.04898977403537108
EGFR	0.04855168999561865
TP53	0.04846568889477655
CTGF	0.04842284911030804
TIMP1	0.04827403073630804
EMX2	0.047990086306085845
VEGFA	0.04798831180768047
BBC3	0.04694026771867688
CD44	0.04631817425462253
CD74	0.045795932716193095
ATP1B2	0.04550108899989293
RBBP6	0.04543523475471713
HBB	0.045356496280823055
ABAT	0.04524440183904338
H2AFZ	0.04510963916286635
HMOX1	0.04478616197020381
HSD17B10	0.04476553452431516
STC2	0.04456568937257026
PFKFB4	0.04410289180156966
SET	0.04380099298412628
COL3A1	0.04359697409407663
DOCK7	0.04322374839811791
PIPOX	0.043204706257559906
AKR1B1	0.04317994665475021
PGK1	0.04309563132266978
COX6C	0.04239102418220699
TP73	0.04164129785574958
RRM2	0.04148796425355712
XAB2	0.04147499081834697
SEC22B	0.041403555761253
ASNS	0.040964963604561415
TGFBI	0.04034542004607112
GALNT11	0.04028630619177631
BAX	0.04022410410127931
GALNT18	0.04005097433703896
ANLN	0.039971062994489895
STAT5B	0.03991284808280706
GALNT8	0.03965362083876867
TFPI	0.03963476586605643
SOX1	0.03938326006964471
VIM	0.03906405312416068
MYH7	0.03904098464188351
NTRK2	0.038913923919247764
TXNDC9	0.038839427926782806
STC1	0.03873999096870538
NAMPT	0.03866003303566867
MXRA5	0.03851602651144709
GLDC	0.038270688864994226
SEMA7A	0.038065456870349575
EDNRA	0.03802956093203324
CD24	0.037956826853399864
SDC4	0.037847167736833644
COX4I1	0.037832753980449205
CDK6	0.03778155262682288
SNAI2	0.037359170702321205
COX7A2L	0.037316421082385684
CDC20	0.0371995149963223
C6orf62	0.03703332134613724
ABCG2	0.036717664737597695
TMEM45A	0.0366794234474633
BCL2	0.03641659604986144
IER3	0.03626669066617971
IDH1	0.03614102607928558
NFAT5	0.03607008771832744
SMUG1	0.036023317329171925
FERMT1	0.03574273442862904
GATM	0.03563765622120995
SOX17	0.035635233744997726
THY1	0.03513057038750857
SLC1A2	0.03510389021111641
AXL	0.03509539254435753
CASP2	0.03507272137324491
GSC	0.0349698774938906
VAMP3	0.034710751767829236
HSD11B1	0.034702130741978233
HOPX	0.03412653101146464
C1QB	0.03403550789533253
TNF	0.033798959254691716
ECHS1	0.033595629976580915
MARS2	0.0333910805739119
RAD51AP1	0.03311487610645456
JUNB	0.03310105138581725
CDKN1B	0.03309335517355041
NFIL3	0.03299915675019834
STX1A	0.0329151778024997
MDM4	0.032886371175478706
NFKBIA	0.03284346861440279
NODAL	0.032826419639803574
CCL3	0.0327822803565921
ATP1A2	0.03275107045639493
TNFAIP6	0.03271520260374222
EDNRB	0.03251746758118608
COX7A1	0.03232034372462655
OLFM1	0.032163330836115354
COL5A2	0.03204076587989062
ETV1	0.03188380152019204
HPSE	0.03178483725001887
NUSAP1	0.031753532702278583
ACADS	0.0313715171576886
ALDH1A1	0.030918538721137367
HIBADH	0.030764684376943244
SPI1	0.0306013472761019
HIPK2	0.030598569094701232
POLD1	0.030582122837420157
FARS2	0.030555567684933706
UBE2T	0.030003453638552415
IRAK2	0.02987791621180034
TUBB6	0.02980170933264865
KPNA2	0.029647395696477712
CA12	0.029490993969497316
COX6A1	0.02946715762390114
CHAF1A	0.02930611742655301
CXCL10	0.02919010947521486
MCM7	0.029127110624090177
SEMA5A	0.02909704778305596
VCAM1	0.028988595130761612
MCM5	0.028851071182375457
ID2	0.028836935716897234
TNFRSF1A	0.02865471542049563
FGF2	0.028562211577821038
SPAG4	0.028505243886590825
ENO2	0.0283744080867355
OPHN1	0.028198257788409228
CXCR2	0.02816465811972075
DDIT4	0.028051604965472866
PLIN2	0.02794867745217536
ALKBH3	0.027875158147060642
SPOCK1	0.027839779778624514
CALM3	0.0277909283017028
NPM1	0.02769415864560967
INSM1	0.027547877854304563
COX8A	0.027367346794804796
EGLN3	0.027302606541748143
G0S2	0.027219719828501094
ATF3	0.027194504828144006
TGM2	0.026896787652195407
NDRG1	0.02686642274565639
MKI67	0.026720323299595363
ID4	0.026466644941688235
CDCA7	0.02645992430708958
PSME4	0.02644973445070939
CCRL2	0.026409630187492237
CTC1	0.026311581871411246
AK4	0.026252139398546585
VAV2	0.026121617427290085
OSMR	0.02587953541730717
GALNT15	0.02587630772283411
MMP2	0.025799226088886542
AGER	0.025726609225700435
POSTN	0.02557135730178128
IL4R	0.02550356016756672
PROX1	0.025329566129011015
DNER	0.025288793750457738
RBPMS	0.025168411211301724
CNOT10	0.02515610311993922
S100A8	0.025088023506234954
SRGAP2C	0.025043295307230835
PPP1R13B	0.025008167184229983
UBE2N	0.02491478315865524
MALAT1	0.024837480503942865
CASP4	0.024801960358789055
RBM6	0.02463665991194335
GALNT6	0.024508666246252832
DLGAP5	0.024431626814777316
APC	0.024369900573890966
ING4	0.024316468738954045
GFPT2	0.024277840361130378
CREB1	0.024274882675910204
CXCL2	0.024258087150804852
VAMP8	0.02414413970013545
PCCB	0.024064960986880657
DAB2IP	0.023879398410961514
ATP1B3	0.023876502207263308
XRCC1	0.02385659074612449
RGMB	0.023844058282431694
BMI1	0.023782447418815363
FOXP1	0.023695527561967078
OLR1	0.023611707549628724
XPA	0.023576926955970082
RASGRP1	0.0234713290316192
KIT	0.023442223899588954
WNT5B	0.023257038928077473
FZD3	0.023251889026463236
ALDH7A1	0.023234845939357204
PDE1C	0.023135786154147193
TPI1	0.023134565559874316
TOP3A	0.023125190340249634
AXIN2	0.023120823415794436
PTX3	0.023114575708151792
PTPRG	0.02298701626693213
PLAUR	0.022960057780787736
CEBPB	0.022894050183744123
LMNA	0.02286890160814766
PFKP	0.0228360734796783
VAMP5	0.02272620740731172
FGFR1	0.02269082847823366
LGALS3	0.022681201873409055
COX5B	0.02263761309134147
NFIB	0.022605318662386707
TAL1	0.02241749614733483
APEX1	0.022395664371817784
FANCI	0.022314109347281372
PTN	0.022204331281196747
ADGRA2	0.022159802322504706
ST6GALNAC1	0.02215275122863817
TGFB2	0.02211073975363496
PSMA2	0.02207892130371907
CACNG4	0.022078766997500214
HK1	0.02201808003614728
RACGAP1	0.021972982907249226
LRIG1	0.02181186206894009
RGS16	0.0216726220332502
ESM1	0.021618379921199367
ALOX5	0.021477667374045727
ODC1	0.021441007503892308
PLAU	0.021384367483076257
IVD	0.021331169220604632
TLR4	0.02132385943470902
CYP7B1	0.021306694576997715
PROS1	0.02120692326524723
VCAN	0.021187550800339617
STX16	0.021183010168262382
CLEC4A	0.020995243575456315
PTK2B	0.020827312748419643
ALDH2	0.020805813696908985
ERBB4	0.02078988237201324
RPA1	0.020702884003582767
CENPE	0.020691929254250726
CDKN1A	0.020650318111331077
LYAR	0.020607266750006608
UQCRQ	0.02056679415242384
SNN	0.020467838372426553
CACNG8	0.020434671617163832
POLR2E	0.02040730496850569
CCL4	0.02036847484156239
KLF6	0.020298441881840882
COPZ2	0.02029780728751631
EARS2	0.020186132862627573
WNT7A	0.020021251887648146
BCAT1	0.01998944001080652
OGG1	0.01984542514268087
EGR1	0.019785804829485408
FUT4	0.019734991533800827
LOX	0.01943593044784447
BMPR1A	0.019385226904842876
BID	0.019349247642137725
BHLHE40	0.019280075768446852
ASCL1	0.01914699744344897
HEY2	0.019017634007976073
OXCT1	0.018832272110864048
MNAT1	0.018807272524220885
ALDH3A2	0.018725618970220893
DEDD2	0.01858998372456271
DTYMK	0.018516310343772352
TNIP2	0.018399885573486558
FAM84A	0.018353412712541727
EXO1	0.01830570433815376
BABAM2	0.018199847337550114
LEF1	0.018088999149341756
ACAD8	0.0180686291362174
CAMK2B	0.018053397779266726
BDH2	0.018047657622950776
ITGA5	0.018026999391037656
CSF1R	0.0179563230939424
CCNB1	0.017908400322217945
NKAP	0.017789600077712277
TDG	0.017758685623955883
PRRX1	0.01768918323245383
CACNB1	0.017587398066874083
PRIM1	0.017522887395528187
SAT1	0.017520553670691785
CCNB2	0.01749988640791387
ENG	0.01749740280271639
ATF4	0.017485405235885192
CYC1	0.017427351748314675
GAD1	0.017384030140072917
SLC25A5	0.017354626541893407
PTGS2	0.017316665737121813
POLR2J	0.017204385659520132
WNT5A	0.017197249469013094
HMGA1	0.017083382815714004
LAMB1	0.017046949541976292
PRKD1	0.017015362482970618
FNBP1	0.01679890693880468
CTH	0.016737336631378438
GLIPR1	0.016731214406882158
TROAP	0.0167176865289796
COL6A2	0.01661154487197213
BCL2L2	0.016608189624122107
FGFR2	0.016603905286098473
CCNH	0.016560292939096534
NTHL1	0.01655365339094243
UQCRH	0.016538202922671424
PARP1	0.016408425736767426
PSMB4	0.01640046517909106
SLC9A3R1	0.016384102411483574
MAOA	0.016368168929333744
MCM3	0.016341858338105763
P4HA2	0.016297055182566737
HMGCS1	0.016284839728661064
PPFIBP1	0.01622811372659117
MARCKS	0.01622714083858684
KDR	0.016172257001023115
AEN	0.016146352290975073
TAOK3	0.01600398592096033
PRMT1	0.015916955922781674
NUCKS1	0.015909646061571643
DHFR	0.015809507295093856
IRX3	0.015756186685116635
CNOT11	0.015693743854057817
PPFIA4	0.015588550550800644
RGS1	0.015504084266109597
TP53BP2	0.015481463782988831
PCDH9	0.015455655168603357
HADHA	0.015419543920819425
ANGPT2	0.015419063342864253
MMP9	0.015367465100339412
NRIP1	0.015344956385246774
FSCN1	0.015294663702245553
ALDOC	0.015241125050447423
CBX1	0.015219448908336172
ALDH6A1	0.015191419174691852
PTPRZ1	0.015181530268144923
FOSL1	0.015108956700867395
UQCRFS1	0.015105111735818416
POLA1	0.015068115919666168
ATG5	0.014989028626435837
CYR61	0.014956919676722783
GDPD5	0.014931430481795394
TEK	0.01485192875487033
TPM2	0.014832248656825146
CHD7	0.014829507537398024
CALM1	0.014740244327483257
SMAD4	0.014717962138387377
ADORA2B	0.014706971323665856
COX4I2	0.01469176541623181
AKR1C3	0.014624681497547245
KAT5	0.014531300531558248
BOK	0.014514487721835981
VLDLR	0.01448826468245325
GALNT7	0.014482637679000493
UBR7	0.014475732779565481
ARX	0.014446688010837788
BMP2	0.01444169547564873
CALD1	0.014382474084640398
CACNG7	0.01433155524935088
TUBB	0.014273621063506634
CPS1	0.014240975280331974
NUMBL	0.014189233950243478
RAD51B	0.014092546269088116
GALNT1	0.013987212881057752
NR2F1	0.013983284508263527
RIF1	0.013936365467870264
BDH1	0.013871381889678748
SLC9A1	0.0138219929462591
MYL9	0.013818970141055573
GNAL	0.013780857276374259
ACSM5	0.013776001073303729
SNAP47	0.013774373192822072
SHCBP1	0.013712828378286844
TP53I3	0.013687691931897311
HSD17B8	0.013672198366073389
CIB1	0.01366635637515587
LDHA	0.013641055316608613
CYBA	0.013494170469533046
DNAJA1	0.013488324825417952
STAT5A	0.013385183428835365
RPS3	0.013378040706087337
SRD5A3	0.013352012837436075
GLUD1	0.013336627856953177
PHGDH	0.013236762502735585
CDH2	0.013188206283899023
ANXA2	0.01311900976769412
KRAS	0.013072778587366525
STK4	0.013036623812846964
USP28	0.013020764615597893
CBX5	0.013015288453473719
STX8	0.01301158141482892
KDM6B	0.012960739430024648
DAPK3	0.012953914332330634
ADSL	0.012947729648887046
GPSM2	0.01294675709349377
HSD17B3	0.012925573198096594
GALNT17	0.012871984316679434
CAMK2N1	0.012859453314409644
CNOT7	0.012838149197302152
PLS3	0.01282076087359997
QPCTL	0.012724094993873778
P4HA1	0.012711024984013072
CETN2	0.012661780001016084
HACD3	0.012642065699666223
CD200	0.01254726138909126
ITGA3	0.012543827229281494
AQP5	0.012518716787265849
CNGA3	0.012511530832001972
TOX3	0.012452789221267442
ALDH9A1	0.012435479431157592
RANGAP1	0.012419295796956107
CDC42	0.012341164782509939
SEPHS2	0.01231998385075646
PRR11	0.012257674679947398
HJURP	0.012128608040465465
HIST2H2BE	0.012113582135220515
COX7C	0.012059807356219667
HADH	0.012021205638590203
CXCL5	0.012011510993502814
TSNARE1	0.011993347436268403
ACADM	0.011972957028920067
AMT	0.011957501116452636
CCND1	0.011955995048696056
GINS1	0.011946600294398849
IGF2BP3	0.011917000243073225
TNKS1BP1	0.011908742304470582
CCNE2	0.011845310709392504
STX5	0.011840074380649686
THRA	0.011778480369186646
LUM	0.011771503129438832
NCAM1	0.011697815969242936
RNF168	0.011670375221298495
FAP	0.011665013814230202
HNRNPM	0.011643304384788647
POLR2H	0.011618129789130517
HIST1H2BK	0.011603085554488652
DENND5A	0.011597648873087202
TNIP1	0.011509667331315547
FXR1	0.011489192878525354
UQCR10	0.011479270254553777
CD34	0.01143534006078773
GALNT12	0.011433757158036044
ZWINT	0.011400223871909485
MSN	0.011384040257432722
HMGCL	0.011338778978039619
HSD17B4	0.011338759269016006
HIST1H4C	0.011281491922819154
HIBCH	0.011257531927926124
CCNF	0.011246224470891342
POLR2D	0.011194051264621144
BCKDHA	0.011182356732242686
PGF	0.011178705014430964
CDH11	0.011117150608844325
SHISA5	0.011097316312989932
RB1	0.01106557136088972
EVI2A	0.011056339198176363
CACNG3	0.010974784113350787
GBP2	0.010952820087863484
CCL19	0.010924594503643656
HSD17B6	0.010914563710859415
RGCC	0.010901214931312523
CDCA5	0.010880917687026601
FLOT2	0.010817933587658937
BMPER	0.01079221992389967
CSF1	0.010776906932606101
COX6B1	0.010760006420438806
LOXL2	0.010667412666890922
PFKFB3	0.01066035429156972
STMN1	0.010569685636140472
CACNB2	0.010531671089660074
STX12	0.010504339218429536
PHLDA3	0.010467303214263451
BUB1B	0.010466979800509743
SNAP29	0.010464566020680776
CTSK	0.010444882121173319
CCNO	0.010426275773952198
TLR7	0.010406557827768208
GNMT	0.010378114765113007
STX4	0.010369790594792979
EPHB2	0.010354672921282292
FCER1G	0.010353394983112775
STX18	0.010336615783919765
FBN1	0.01031329502877507
PCCA	0.010308544242437588
ICAM1	0.010280865441447679
DDB2	0.010223752080040683
LITAF	0.010192706286353074
ATP2A2	0.010156456083245504
MPZL2	0.01013708007107596
GOT1	0.010125484505413564
ASF1B	0.010115543958034896
CENPW	0.01011537137888897
ANGPT1	0.01007899651343826
DCT	0.01002474349823471
WDR76	0.01000823663185993
CARM1	0.009988470597795484
H3F3B	0.009983162569397007
UBA52	0.009982492706708068
SRR	0.00988409054360665
LIG4	0.009872633097389885
CDC25C	0.009870015466783745
STX1B	0.00986276772066896
LAMB2	0.009854482047341488
PROM1	0.009847472893996345
SAP30	0.009841718199963486
GTF2H4	0.009785027191487276
BCL2L11	0.009777499211790969
PDHB	0.009773767084478599
BET1L	0.009761617444002451
GNAS	0.009683659926018337
CTSL	0.009665153007531456
POU5F1	0.009647479651948202
AACS	0.009574468057091338
RNF213	0.009568193259124056
KLHL24	0.009513558150737789
NRARP	0.009461357603451338
DPP4	0.009460402185010852
YKT6	0.009453303869200598
MMP3	0.009406781894554224
H19	0.00937254133928581
TXNIP	0.009351107329068258
ID1	0.009339407828841167
TFAP4	0.009328037800987033
ACY3	0.009323477856966975
RFC4	0.009317712626082903
C1GALT1C1	0.00927859988585158
CD86	0.00925710370484614
NUAK1	0.009255823180178169
PLK4	0.009224167676212602
GLS	0.009200255181387465
PRKCI	0.00919781591047951
WWTR1	0.009189366198142906
FOS	0.009133820901811708
GALNT3	0.009114291142412355
FN1	0.009090930808572867
ARRB2	0.00908559767929319
PIK3CA	0.009082092856056672
RPS6KA6	0.00899143851956088
EDN1	0.008973784452245667
ORC6	0.00896978142175584
JAG2	0.00896737052384136
SLC12A2	0.00894578455846041
ALKBH2	0.00893202959227933
FANCL	0.008927332888907572
FLT3LG	0.008911394558198237
IKZF1	0.008867856770817669
L1CAM	0.008827111136502608
SLC2A3	0.008797301198464693
DMGDH	0.008734615453577075
XRCC6	0.008635364627235935
F12	0.00858295675221435
CA2	0.008570403834072033
FLT4	0.00856481260106015
GATA3	0.008554059544836484
CDC6	0.008548268371951129
VEGFC	0.008536233140499313
ZAP70	0.008522618552000925
HES1	0.00850687819099882
SOX18	0.008503693497189907
CACNG2	0.008498173868191817
HMGB2	0.008464621755484944
RAC1	0.008436174941949977
MMP11	0.008417047584048983
LIF	0.00839812088859394
GALNT13	0.008392933954938616
NOTCH1	0.008387427075188185
GLI1	0.008385736557326823
CFTR	0.008375935139970881
CCL8	0.008366129744005418
CASP8	0.008364613536347923
CAD	0.008344629170510922
CASP9	0.008315555327167599
PRKDC	0.008292198615624469
WRNIP1	0.008285476847708032
NUP37	0.008262227497475027
FANCF	0.008227046682214424
EZR	0.008217661995137382
TGFBR1	0.008169273679162736
TIMP3	0.008141095974946614
CDCA8	0.008067022461137089
PTMA	0.008037319584358847
ITGB8	0.00803017631107888
CYP1B1	0.008024909005109925
TNFSF10	0.007991493929114826
ENC1	0.007989766713168792
PAFAH1B1	0.007976607849936321
TOP2A	0.007949245796262322
NR3C1	0.007925272549830834
ENOPH1	0.007922037073333586
DNM1L	0.007919139597252989
HLX	0.007859419689160973
PPP1R15A	0.007854666553723308
MCM4	0.007848684566258368
UBB	0.007831715399019104
UQCR11	0.007800010904064937
HNRNPL	0.007792167945793759
ERO1A	0.007740620817476185
FARSB	0.00768725652215111
FBXO27	0.007683015541802489
PLK3	0.007661234742150823
HMMR	0.0076601093623348574
GINS2	0.0076563486354855855
STX10	0.007642840847847302
STX2	0.007624958898309101
SDCBP	0.007591521859461063
BNIP3	0.007574119181902294
UBC	0.007558411063336808
WWOX	0.007529267060757691
ZEB2	0.007496587102742091
POLH	0.00747272339508253
UHRF1	0.007463162879462133
TNC	0.007450776190591516
CITED2	0.0073873438323311825
MESP2	0.007381608308300922
IFI16	0.007380625917329476
TUBG1	0.007356398070839246
F3	0.007341109003165542
NFATC2	0.007332962387505107
ALDH1A3	0.007328918938589199
B4GALT5	0.007315895721254558
SCRIB	0.007295306433176316
ASL	0.007273878416416968
TLR2	0.007261522000531986
PAX6	0.0072473171197478745
CHDH	0.007242140503918503
MXI1	0.0072386652801471755
SLBP	0.0072301308764317965
B4GALT1	0.007226185886921546
VARS2	0.007201153978808589
MTA1	0.007166497094019493
DDR2	0.007129269162803352
SIRT1	0.00712797362235759
AL929410.2	0.00712209398964479
EDN3	0.007113056106069935
P2RX7	0.0071129650383751925
ITGBL1	0.007108789247598501
CTTN	0.007107295581168111
DUSP1	0.007068946435297448
POLR2F	0.007053706115634337
PSAT1	0.007051456593498974
LARS2	0.007039010292318128
SSRP1	0.007038009990558898
GLYCTK	0.007026493073240083
HMGB1	0.007018281930360797
RIPK3	0.007008744599709515
NDC80	0.006968204438420498
FSTL1	0.006944365787712561
NR4A1	0.006874228389970416
POLB	0.006871311606452593
NR4A2	0.006871196470111982
PPP2R1B	0.006821372798102341
RGS4	0.006815567502098037
ZBTB10	0.006807207337165029
CLIC5	0.006745817052678904
GALNT10	0.006740467891371233
MET	0.006694676735402341
GUCA1B	0.00669405395248704
LIG1	0.006682626339836907
PML	0.006673515303965496
CXCL12	0.006671507948257223
ST3GAL2	0.006663935874380017
NEDD9	0.006634145458023062
BMF	0.006632607249408609
TTK	0.0066223736286758214
RPA3	0.006615351619140168
RFC3	0.006598275198158803
DNMT3A	0.006589875628181336
ATM	0.006583214606231387
BTG2	0.006582793283440421
TFDP2	0.006575928788602672
ASPA	0.006572659531848055
OSR1	0.0065618186068221685
TSPAN2	0.006545302288939064
PPP2R5C	0.006544816261019882
MESP1	0.00653124879644353
SFN	0.006515782366242767
PNN	0.006485201871880627
MND1	0.006474744943305755
IGF1R	0.006451404240220444
NUPR1	0.0063613037236026
CCND2	0.006349479591607732
SIVA1	0.006346574328568763
MYH9	0.006337897191026682
BCAT2	0.006290300606554808
DYRK2	0.006268870911156871
GREM1	0.006261442217445025
CXCR4	0.006249496908472078
ERCC2	0.006227562739070359
HIF1A	0.006219838779638258
MIF	0.006218570912544595
MCM6	0.006210139030389217
SLC2A1	0.0062079501539123215
RBL2	0.006198835888706512
USE1	0.006168713906188199
TPM4	0.006157095183265784
SEC24B	0.006149231418359888
HMGB3	0.006138897202895684
BCAP31	0.006128068009371439
UQCRC2	0.006125226842547693
PIDD1	0.006121788188031308
MEF2A	0.0061183753786448695
CNOT4	0.006086890569203917
HDAC2	0.006086593789670832
BORA	0.00602990847055408
DAB2	0.0060154787965618186
VAMP7	0.005994332623402833
HOXA5	0.005980371253697229
DCK	0.005978530881813223
IL1B	0.005964744809385103
TYMP	0.005950274594497595
TWIST1	0.005944881303616228
MAOB	0.005942488313393746
KIF14	0.0059276366099066035
TYMS	0.005917290928601761
NBN	0.005917198167832643
AOC3	0.0059052654062040555
BAK1	0.005888179920893617
GPM6A	0.00587827208603097
TACC3	0.005864282374162129
SARDH	0.005850079476989509
FBLIM1	0.005847393506343099
PRDM1	0.005844945573757603
EGLN1	0.005837961855442205
MTFMT	0.005800467233439875
CKAP5	0.0057933482350216664
AKIRIN2	0.005781696474867572
TUBB3	0.005738858596701999
RBM38	0.005720867434409471
BAG1	0.005719702816177528
CKAP2L	0.005716106362097582
MMP14	0.005710048048769116
COMT	0.005691976959575817
CENPJ	0.005671608858205458
AUH	0.005644561143770091
BCL11B	0.00564385634888199
KIF22	0.005631923536493729
GATA4	0.005619446318200807
CHAF1B	0.005606033859854219
DSCC1	0.005597191881406052
MAP2K3	0.005594519269748631
IARS2	0.005568513551222519
NTRK1	0.005565479883259056
ALDH5A1	0.00555177594018686
KDM1A	0.00554609280708429
ANP32E	0.005517126617162529
TK1	0.0055082180508297055
NELL2	0.005508128396301686
CTSB	0.005497931042691749
SAV1	0.005496084922165733
ADA	0.005471663675503579
CXCL11	0.005444976906148441
GOSR1	0.005431066780765515
PTPRS	0.005421048125359622
UNG	0.005419267058663549
RRM1	0.005401207654439765
CCNA2	0.005399779075743932
PYCARD	0.005374937041066174
AARS2	0.0053653573230913205
MAML1	0.005355330165803662
PDGFRA	0.0053551030816756775
YAP1	0.005350414802157011
KRT8	0.005350270421325904
CNOT9	0.00530756596613209
IGFBP4	0.005304363671977815
FBLN5	0.005299005361972341
CTNND1	0.00526851907037004
CACNA1C	0.0052585665464104005
PRC1	0.005249074334328281
CRISPLD2	0.005241495534449926
SOX11	0.005223988819773979
NASP	0.005188336675156487
RHOC	0.005184600112004332
GUCY1A1	0.005183859538266353
CD38	0.005182563649209291
RUNX1	0.005177862903710593
MOAP1	0.0051633485464979405
ACTA2	0.005138801550327395
THBS1	0.00512188831008628
ACAT2	0.005119378954081371
TNFRSF12A	0.005118254776004306
TMEM109	0.0051111865138498145
PDHA1	0.005097788032048237
YARS2	0.005096346627611693
CXCL3	0.005088978264327494
PIF1	0.00507938967898964
MCCC1	0.0050575713768000324
TPM3	0.005009729426473334
DSN1	0.0050092003353363395
CEBPA	0.004981124672234859
COL6A3	0.004975768626954374
REV1	0.004943633896792724
ACAT1	0.004936429793044957
DBX2	0.004911646274449048
ABRAXAS1	0.0049053030446302975
MDM2	0.004899176350937196
SMO	0.004898161506817179
ATP5PB	0.0048834538354898755
PSTK	0.00485900403622186
CDC25A	0.00483809140858925
KIFC1	0.004834164977749453
COX7B	0.004818862535119143
ACAA1	0.004814668494763364
BRCA2	0.0048096214382430825
KIF2C	0.004804801987220825
C1GALT1	0.004790246055172367
AQP1	0.004785637241594635
SRPX2	0.004784970527115943
MMP7	0.004755403481820524
SOX6	0.004746887909287194
HIC1	0.0047140148631141954
CYP26B1	0.004703157573504251
GRK3	0.004702815167130632
RFC5	0.0046841664756360896
STX6	0.004677361052903595
BSG	0.004671786453470846
ACVR1	0.0046717389928074395
FANCE	0.004662131482226891
PPAT	0.004652282710299741
ECT2	0.004632639085676305
RAD9A	0.00463146365506848
RAD51C	0.004625861990597739
FOXN3	0.004621410278867322
EBI3	0.004618226374316699
PKM	0.004588056305823905
MCCC2	0.0045581620546334784
DDO	0.004533711424533036
SOX4	0.00452643223212344
BGN	0.0045077947047755295
CDK2	0.004495833415165627
NINJ1	0.004494166174485803
MLLT10	0.004485484600302883
SRF	0.004481015507779865
CHEK2	0.004464337669222788
UIMC1	0.004451986315808931
L2HGDH	0.004438164677899006
PTK2	0.0044312208892929575
COL11A1	0.004431159234382225
CX3CL1	0.004382951323563839
ERCC8	0.004374665035322226
ANXA1	0.004362750070651293
EPAS1	0.004362285694010241
POLR2I	0.004361917202249907
COX7A2	0.004358834869685716
DDB1	0.004349204411576837
TMEM158	0.004348653872743043
DBT	0.004343817775512124
MAP2K1	0.004317917600039117
VEGFD	0.004316834948890591
SNAP23	0.004308436651464606
RRM2B	0.004307276865361165
TP53BP1	0.0042931295122896704
RPS27A	0.004288891238361246
RELB	0.004269755645360515
STAT1	0.004258023241622817
CNOT6	0.004214477201043361
TFDP1	0.004201326075146634
CCL20	0.00418306399270098
CDCA2	0.004168995235009863
MELK	0.004167862229841895
AMD1	0.004161604979999022
ANG	0.004155384937128208
ERCC3	0.00415366765391365
EIF4B	0.004143158454997397
FANCC	0.004117947711408252
CCL2	0.004107436461143854
MPG	0.004102605775828716
OSM	0.004092734322657448
SRSF3	0.00408683019812471
HSD17B7	0.004078911272029496
CLSPN	0.004078739473222888
PXN	0.004077286229162197
SPP1	0.004070996293217718
TGFBR2	0.004046973393829111
KIF23	0.00404651854128633
RELA	0.004045587558680453
ITGB1	0.004042837293816996
KIF1B	0.00404276952303534
ST3GAL1	0.004035697818693701
CALM2	0.004028993191467102
SPHK1	0.004028397834017805
E2F5	0.00402212732037521
NFKB1	0.004020556275101177
GALNT2	0.004012991497729909
BLM	0.004011438492079485
AZGP1	0.003957454338561942
E2F8	0.003944064051774039
APEX2	0.00394137005135677
FAM20C	0.003927759519780389
CD274	0.003927023865597781
COL5A1	0.003917824681630715
PDGFB	0.0038839718705691406
SLC8A1	0.003868822904460004
CACNA2D2	0.0038678522171129736
RAN	0.003860138795146511
MAPK14	0.0038516355560315354
ALDH1B1	0.0038073697698651197
PSPH	0.0037694680041757407
ANGPTL4	0.0037646117009522465
HSD11B2	0.003756011173105423
PTK7	0.003755964134453918
BAZ2B	0.0037543204487220645
AEBP1	0.0037494486469295736
PTPN11	0.003727325659858959
NID2	0.0037273203593824887
CAMK2G	0.00371147280323455
NRP1	0.003687847461881031
CDC25B	0.0036525401493997566
RNF144B	0.0036183268581319442
IDO1	0.0035942102439072907
MUTYH	0.0035799198671560835
RAD21	0.0035712994161751247
ATP1B1	0.003561650003091095
MEF2C	0.003558482263651047
EEF1A1	0.0035470894743289453
GRPEL1	0.0035404250448286003
MBD4	0.0035185365535171545
EP300	0.003514711398530751
RBL1	0.0035038087984486355
ITGAV	0.0034887131159069135
E2F1	0.0034711536956575357
POLD2	0.003431449430784272
ATP1A1	0.003417762085390231
AREG	0.0034158072048043413
MCAM	0.003407693871744499
CLIC1	0.003403104731191778
PDGFRB	0.0033988602185120245
CDCA7L	0.00339299085596315
TFRC	0.003392032132668519
NFATC4	0.0033796256900104657
POLD4	0.003372506140744036
LYZ	0.0033718150001577525
POLI	0.003369261594454877
ZNF335	0.003325395647757376
PTGER4	0.0032938478914308913
XRCC4	0.003270052414090501
NDUFB7	0.0032652568578099114
OR51E1	0.0032630946053316414
CYTIP	0.0032613185461788513
LASP1	0.003259288927492433
VAMP1	0.0032558597959361398
CCL5	0.0032526120508501624
BCKDHB	0.0032448349353297185
FOXM1	0.003229566811428565
GATA6	0.00322149275244421
TNFRSF21	0.0032110847412613716
CKS2	0.0031994153894747976
H2AFX	0.003186267313305788
TPBG	0.0031841560872953143
POLR2G	0.0031827112751894814
B2M	0.003167615516840512
GALNT16	0.003159819522146374
SMAD2	0.003157963233035897
PCOLCE	0.0031417110387496326
XRCC5	0.0031318505587620005
KDM3A	0.0031286196083235704
GCLM	0.00312100070502131
SRD5A1	0.0031126538824513233
FADD	0.0031054706032856223
HNRNPH1	0.0030973230498114635
COX6A2	0.0030971851174580295
CCL18	0.0030965898203381484
IL11	0.0030904234302674013
GALNT14	0.0030715823107256607
TRAF6	0.0030710526540753493
SOX2	0.0030704894606668923
ASS1	0.0030701158464419643
DLL4	0.00305108512218349
SERPINH1	0.0030362549403300304
BOC	0.0030307051266085802
TNFAIP2	0.0030286262790994605
MYL3	0.0030209399076169896
ADK	0.0030146515875895227
CD55	0.003008017188635089
CCNE1	0.0030073901880294323
ADAM12	0.0030062004248429357
NEK11	0.0030012511917290436
FANCG	0.002992211268543911
TARS2	0.0029803220288499794
CD40	0.00296149748063061
APOPT1	0.0029565130166310754
BET1	0.0029266188123806443
LIG3	0.0029070825106628237
CXCL1	0.002904075469666746
PRKG2	0.002901327805736451
CACNA2D4	0.0028911987751753096
CDIP1	0.002886551142868932
CYP3A5	0.0028821900536018384
GDF7	0.002856956177383006
XRCC2	0.002846041850577096
NUF2	0.002841733811640886
MRE11	0.0028399207113572688
ABL1	0.0028322211163921396
NFKB2	0.002831846990140404
ATR	0.00283010921634233
CIDEB	0.0028212531719566006
FGF9	0.0028130630209251203
ROBO1	0.002812903571454531
PRKACA	0.002809513717403177
STK11	0.0028054367258460145
KITLG	0.0028016641688889945
EOMES	0.0027979453624567266
LGALS9	0.002796868560976739
AKAP12	0.0027912846785829422
CNOT3	0.0027900047523963345
PDGFA	0.0027830706076428964
KIF11	0.0027810504509895966
SNAI1	0.002753305747838683
WASF3	0.0027427528822603292
CCNG2	0.0027183269401962183
CNOT8	0.0027099620874509287
NFE2	0.0027071580271788597
FXYD2	0.0026968830734751628
POLK	0.002683026823185144
AURKA	0.002672370740799669
AOC2	0.002643826117732235
PSMD14	0.0026427287942470084
GPX2	0.00264254821770521
CDK5RAP3	0.0026423687413172177
PTHLH	0.002636251262343631
STX11	0.0026199725367436915
GADD45A	0.002615181026641971
CXCL13	0.0025745448545656884
GSN	0.0025667763641185515
XPC	0.002541471504036151
GPT2	0.002538731339024872
MCOLN3	0.0025356095453536835
HNRNPU	0.0025253108721618564
POLA2	0.002514724050950004
JAG1	0.0025089884727056413
PALB2	0.002505709725404339
RARS2	0.002482826230524809
VAMP4	0.0024663877573225
NARS2	0.0024613550364117934
ANXA5	0.002460906644578472
PLPP3	0.002442599059336543
VTI1B	0.0024303837148675063
NKX2-5	0.0024270778672289967
GPLD1	0.0024204299642650467
BLOC1S6	0.0024202668882036212
WT1	0.0024191367262663696
TATDN3	0.002416636755552834
SMC4	0.0024147105912981533
CEMIP	0.00241403595041536
SPHKAP	0.0024096832815632676
SARS2	0.0024088465050417993
ROCK1	0.0024051980734255073
RAG1	0.0024044255576632363
GDNF	0.002379549926126686
NKX2-1	0.0023792435524263326
EBF1	0.002378479094832253
EGR3	0.0023548127698644157
ERG	0.0023428119221820232
MYO7A	0.002334334515599278
CCR2	0.002322512460902652
PTPRO	0.002311994613041156
PAM	0.0023114624022974157
MYB	0.0023092692038210946
AOX1	0.002294350035506179
IL23A	0.002277782227947179
IL1R1	0.0022668415860211686
TRA2A	0.002264225407569226
ZBTB8A	0.0022640774105669157
IL18R1	0.002247669890211235
SLC9A6	0.0022471099532515
NT5E	0.0022283117761480614
HSD17B12	0.0022267791900965625
TUBB4B	0.0022188422152339153
FANCM	0.00221442723531742
COMP	0.0022121514783234185
LBR	0.0022062467861603593
VNN1	0.0022061991354254194
WNT11	0.002182787288138067
CREM	0.002175579342007235
ATP1A4	0.0021750989315544264
INTS8	0.0021744699043427405
DRD1	0.0021673667903914446
CRADD	0.0021641477027852314
SNW1	0.002158068122878024
CCL7	0.0021537270401637155
HK2	0.002136732406169139
POLD3	0.0021227817192833102
EREG	0.0021205486188046285
SATB1	0.002103557316045773
TRIAP1	0.0020995112090106426
GFPT1	0.0020836279610294372
RAD52	0.0020822833717638813
RFC1	0.002079632665303282
HELLS	0.0020747949634973904
EGF	0.0020488197033319707
NOX4	0.0020423415863030673
SPDYE1	0.002025507111049857
GTF2H1	0.0020237782300573455
BNIP3L	0.002018321352806372
F2RL1	0.0020171021660854555
BABAM1	0.001954465629277196
AFMID	0.0019537489214944384
TSC1	0.0019468100931770724
TCF12	0.0019348072912243337
RAD50	0.0019273503315315327
HARS2	0.001927283345469393
BMP6	0.001923590450780591
EPCAM	0.0019165392681952977
VRK1	0.0019125501129689999
SYF2	0.0019123743229843353
MBOAT1	0.0019086109584978246
EFNA1	0.001901968747688131
RFC2	0.001891763903526465
FOXA3	0.0018868053624821013
CACNG6	0.001884975350117319
EHHADH	0.0018847441903167143
GYS1	0.0018738085513802097
PLK2	0.001867094165100745
MFAP5	0.0018504493956837003
CHEK1	0.001845228939023762
NCAPD2	0.0018347970674013024
SNCG	0.001830728814207467
LRRC17	0.0018267079934909723
BRCA1	0.001823096908619025
PDZD7	0.0018207486950164724
FOXC2	0.001805963828170149
POLE2	0.0018023076659438953
PPP1R3C	0.0017959527770182316
RYR2	0.001784264692141715
CAPG	0.001774148667081258
CORO1C	0.0017713140063491072
OR2B6	0.0017712945174831085
TRA2B	0.0017684859120611954
WNT16	0.001756129122006831
RPA2	0.0017498463283430246
CDCP1	0.0017455867305751734
TMPO	0.001741048643279267
TNFRSF4	0.0017394119482558573
ICOSLG	0.0017276515648896606
TPM1	0.0017239474882523224
AKR1C2	0.00171904099272771
SHMT2	0.0017187026339018027
TNNC1	0.0017138361124350492
IGFBP3	0.0016936693514174143
RAD23B	0.001693306343169142
CNOT1	0.0016826471467837269
LAMC1	0.001669749160554696
E2F2	0.001667318279281282
TPSB2	0.0016659642043410604
TCF7L2	0.001648121125858741
STX17	0.0016368906053891158
GTF2H5	0.0016355965422156363
WNT2	0.0016230054649542431
GUCA1A	0.0016213106124430827
MYC	0.0016117229705301542
TNFSF9	0.0016027377836014757
SDS	0.001602113432255169
SORT1	0.0015961783396048657
OTULIN	0.001589467011686246
CARS2	0.0015715516493537381
CD33	0.0015704121947607615
MAD2L2	0.0015603255273560234
DDIT3	0.001550388931045896
NCKAP1L	0.0015502902531651
TENM4	0.0015401159424268326
HADHB	0.0015396236669560678
KRT19	0.0015375082520171514
DTL	0.0015374843284499927
CRHBP	0.0015366637684984196
SMOC2	0.001527965288996281
INHBA	0.0015269860420049572
CBS	0.0015241894243312292
ENOSF1	0.0015201529377750808
ITGA6	0.0015147904149708808
NRG1	0.0015121504851738456
METTL3	0.001507834839053252
ASPN	0.0015071971675079863
WRN	0.0015031175081457661
CSE1L	0.0014841607673152547
TBX1	0.0014744401427111355
GCAT	0.0014725723593356434
CEACAM1	0.0014614146116618506
PSEN1	0.0014570442104378234
MZT1	0.0014476277553181099
DISC1	0.0014470795586443343
TNFAIP8L1	0.0014349100839277248
FGF18	0.0014273502818421204
GOSR2	0.0014195935079223416
OLFM4	0.0014147693819133043
TNFRSF1B	0.0014128557845521316
IRF4	0.001409634220773596
OR2H2	0.0014057078230592826
XRCC3	0.0013980730847503334
BMPR2	0.001384839685875768
COL1A1	0.0013786038326681134
ZNF793	0.001376476387963521
CACNB3	0.001374058141876255
FANCA	0.0013723557269635066
TM4SF1	0.0013723169714735806
ERCC1	0.001351746162022947
OR7A5	0.0013501303666280998
BRCC3	0.001336813077326447
MAFF	0.0013358326894645867
STX19	0.0013163627578471984
GAS2L3	0.0013140955394444539
TRIP10	0.0013087212747686634
PSRC1	0.001287811707265663
GTF2H3	0.0012786288491166591
ZNF385A	0.0012579764755176707
CDC45	0.0012535970947149398
BNIP1	0.0012387404427087836
PTPRC	0.0012376932667990865
PABPC1	0.0012319850012609966
ACTC1	0.001219247237782953
RAMP2-AS1	0.0012180287982772992
POLN	0.0012125172721902879
RAMP2	0.0012102966065712078
FOXA2	0.0012060255109935577
TNFRSF9	0.0011964845125140807
ESR1	0.0011727509155827944
SHC1	0.001170369860559921
UBE2V2	0.0011697459755757931
PLOD2	0.0011654177398881412
ACSM4	0.0011636996352672854
CASP8AP2	0.0011514161365026524
SDC1	0.0011450163844992838
CDK7	0.001138970941395897
ZEB1	0.0011360911715246097
TNFSF4	0.0011315129249571503
JUN	0.0011194299988837003
CACNA2D1	0.0011128469821675678
CENPA	0.0011013594052911048
TAGLN	0.0010962551732233464
SOD1	0.00109174748395763
CYP1A1	0.0010852350684772663
H1F0	0.0010821779880866537
CSF3	0.0010784377391497423
MMP13	0.00107450136875969
ATP2B2	0.0010654150225358821
CACNA1D	0.0010628063206141807
SELE	0.0010602531660367767
GALNT9	0.0010582303994573733
ZNF292	0.0010568460430430162
PRKACB	0.001052872704009707
ATP7A	0.001029111881095806
JMJD6	0.0010271819205066196
GATA2	0.0010209672337164373
SVIL	0.0010178470703105208
ZBTB1	0.0010119253970538686
SOX3	0.0010061524971030245
MMP1	0.000997552747142998
OR51E2	0.0009901775153820622
SEMA4A	0.0009862782574305232
GTSE1	0.0009840507907764528
AKR1C1	0.0009803055602125624
DARS2	0.0009762285491657398
SRD5A2	0.0009722497680949564
CDCA3	0.0009689487656753777
EPHB4	0.0009680983254414972
BHMT	0.0009615781715057481
ZC3H12A	0.0009592733542278425
RALY	0.0009531284539971964
BATF	0.0009503687215053015
VAMP2	0.0009439481160987801
STS	0.0009415893617879639
GALNT5	0.00093472081927742
IL15	0.0009303116267989301
ZNF395	0.0009247681950472675
UQCRC1	0.0009183764054105266
ALAS1	0.0009153782952546215
STK3	0.000912489803589114
DRAM1	0.0009077853540291805
ATP11C	0.0009010241900003787
ITGAM	0.0008990506206067669
PBK	0.0008918245366921599
GPT	0.0008847247421663706
HHEX	0.0008840556792314826
OR3A2	0.000881985920856954
HNRNPDL	0.0008779141780049174
CDON	0.0008720790446703818
FOXO4	0.0008682681767417412
CYP11A1	0.0008677267008098734
ACADSB	0.0008658521064618101
MTOR	0.000864082519702816
CXCL6	0.0008589898299717954
KLF7	0.0008585440982950928
LOH12CR2	0.0008523852540385917
STAT3	0.0008498639070469332
PAX2	0.0008437799728205449
SHMT1	0.0008379722911856775
OR7C1	0.0008356394540630673
DEPDC1B	0.0008343163427152963
S100A4	0.0008311452749060362
ASPM	0.0008116645357437119
RUNX2	0.0008110258142093472
IFI30	0.0008094358409367798
POLE	0.0008051710337236277
CCL23	0.000803183394048574
TP63	0.0008025010656707493
EFNB2	0.0008022110205088324
ATAD2	0.0008004045402410957
PPARG	0.0007943123328314439
THBS2	0.0007890432053795586
EZH2	0.0007880074362103727
CNOT6L	0.0007873596642959805
ACSM3	0.000774016270344297
CAV3	0.000771345904183654
ACVRL1	0.000771203649880096
CLCA4	0.0007711351804975464
FANCB	0.0007692125252038723
PITX2	0.000765236273433636
ECM1	0.0007605300458758392
GCNT1	0.000756904714406212
RNASE4	0.0007399053171119983
REL	0.0007397361892047425
FAM162A	0.0007370365528451566
MUC1	0.0007321062833880848
LHX5	0.0007223350429947055
LHX1	0.0007219646758527343
BRIP1	0.0007187642424052226
PARS2	0.000716614166009825
PPIC	0.0007148396292653769
MST1R	0.0007125334487206741
SP3	0.0007106494549819945
DCSTAMP	0.0007006200583523631
GAMT	0.0006980049494693152
EPHA2	0.0006958154017456597
CACNG1	0.0006922643200783106
RAD51D	0.0006775697538278618
PLAGL1	0.0006770211901993276
NIT2	0.0006742761608519033
BCL3	0.0006740285560344372
ST20	0.0006663014990912687
LAMC2	0.0006640038655927733
SRC	0.0006633079832793883
ITGB3	0.0006622018352651077
POLR2K	0.0006598213111308468
PTP4A3	0.0006547085367535844
UGT8	0.0006544205222018956
NEK2	0.0006478769390116171
STX7	0.0006435788566429247
OLFML2B	0.0006401720817108055
POLL	0.0006356057630832671
ARID3A	0.0006276183300353135
UQCRB	0.0006273941503043774
IL31RA	0.0006229537223153549
SP100	0.0006112820787967977
COL1A2	0.0006102051495214592
SYK	0.0006055841919715406
NFIA	0.0006024153533326408
FEN1	0.000595883267327162
GLUL	0.0005917639161228632
CLCA2	0.0005851422010712059
HMGA2	0.0005841332365566223
PCNA	0.0005712536662795129
UGT2B7	0.0005609634406486542
OR14I1	0.0005579609135171907
ACSL1	0.0005576835810394931
MLLT3	0.0005567797858051039
HSD17B1	0.0005449540096788215
CYP21A2	0.000540929734124788
TIPIN	0.000534126402562076
ERCC4	0.000530960719961213
WARS2	0.0005281966922332513
CNGB1	0.0005273265700408663
RSPO3	0.0005207056932362203
SPIDR	0.0005104998957068228
CYP17A1	0.0005092169283394519
SERPINB2	0.0005054077892772943
PDC	0.0004970453617528504
TCF4	0.000497010096057891
RXRA	0.0004930997259276294
FANCD2	0.0004919848294077653
LYN	0.0004911284594905886
LGALS1	0.0004896649532729329
TNNI3	0.0004825256139855969
TSLP	0.00048074925930185266
VTI1A	0.00047688483718217066
RRAS2	0.00047626052566562436
PMAIP1	0.00047153938092245405
APAF1	0.00046264366103218694
CYP3A7	0.00045662952721688393
IL18	0.00045633730274083627
LATS2	0.000453540702345954
DLD	0.0004523666081361547
CCBE1	0.00044690932396737387
MME	0.0004457076330349332
COX5A	0.0004432288944179053
HTRA1	0.0004422803463152526
TERT	0.00043925850080701737
MED1	0.00043615414544405086
MCEE	0.00043516962350646353
SPARC	0.0004344655519700693
STBD1	0.00043300962262592823
STX3	0.0004326311435578277
ESR2	0.0004223533905383524
RIPK2	0.0004213865711905317
CACNA1S	0.0004133237888405764
MGMT	0.0004119928568279187
MAPK3	0.0004070580787921326
MACC1	0.000402443424682139
COL10A1	0.00037771998590897126
SKIL	0.0003740794373237746
TGFBR3	0.00036944612695502283
CENPM	0.0003692796548382741
GCNT4	0.000367671219424845
OR13A1	0.00035584557895805585
SULT2B1	0.0003493061547424219
AGR2	0.000345039552034999
ATP2B1	0.00034240268407273645
PDK1	0.0003314034377063425
LGR5	0.00033102405532471705
GSX2	0.000327597301467935
UGT2B17	0.00032292429003780875
TDP1	0.0003226841584773764
MYLK3	0.00031934207516850333
COX8C	0.00031852238098063664
PARVA	0.0003180279397261208
LRRC15	0.0003118009586442963
MTDH	0.0003070644123183419
EPB41L5	0.0003066270861126437
USP1	0.0003040898178910851
ERBB2	0.0002972955642607672
BCL10	0.0002940148531581195
WNT3A	0.0002927515214941174
CNGA4	0.00029271936336702005
FBLN2	0.0002914507067862118
GCH1	0.0002889911831582113
COL4A1	0.0002829195462152452
OR10AD1	0.00028207833350039126
ANPEP	0.0002790012778695314
BRAF	0.00027309592758778723
TMC1	0.00027055896330008586
CDK1	0.0002697654490179575
ERBB3	0.00026966374840047593
OR1L8	0.00026864987053831015
OR2C1	0.00026732946541037334
ALAS2	0.0002658559702655382
ATP1B4	0.000264731760915203
SLC4A7	0.00026081763800610166
FGF8	0.00026056864798214963
SULT1E1	0.0002556434625838494
PIK3R1	0.0002555458516873115
E2F7	0.0002470628064968663
CNOT2	0.00024598841620163917
FFAR2	0.00024316682576943486
SPDYE5	0.00023960146577391825
CACNG5	0.00023365024851110643
GLS2	0.000227973317889344
GOT2	0.00022679095449240267
PCBP4	0.00021404572468972923
STRC	0.0002120319274816047
IRS2	0.00021177252137811475
PRKACG	0.00020991922949946306
GALNT4	0.00020940688416801447
OR5K2	0.00020880114397349808
FAM83D	0.0002075215308596191
SEPSECS	0.00020750851882490843
AKR1B10	0.0002054686694114118
OR1L3	0.0002016971496611402
CCDC88A	0.00019835495573816784
ADCY3	0.0001969285617904333
ILK	0.00019526413899805735
COX6B2	0.0001930256257280922
OR2L2	0.0001920487250101482
OR2B11	0.0001892593913083474
OPTN	0.00018901189677857384
AFP	0.00018698047118745762
IL4I1	0.00018566664634711184
ASCL2	0.00018471551518752855
LEP	0.00017848988387487476
KRT14	0.0001779538669444098
SLITRK6	0.00017542130536212747
OR13J1	0.00017035184280449097
OR4N2	0.00016681916244604003
AKT1	0.00016621115430242263
OR52N4	0.00016605721219565831
LHFPL5	0.00016361024059756836
TNNT2	0.00016186534397865694
ACSM1	0.00015967934634029932
POLR2C	0.00015763987429716272
MRPS18B	0.00015602779881525842
ZWILCH	0.00014371176912639892
OCSTAMP	0.00014085441375453144
CYP3A43	0.0001390044409555074
CYP3A4	0.000138678548195132
GATA1	0.00013644960241618773
CDH17	0.00013557782709197985
GALNTL6	0.0001354822203182592
RNF43	0.0001295154761548837
GUCY2D	0.00012887672866678762
PSCA	0.0001288624299916748
CYP7A1	0.00012126042218035392
KLK10	0.00012041298076689796
CYP19A1	0.0001201139407279328
CALML3	0.0001195752941509802
IL6	0.00011705920811698872
FOXA1	0.00011316678755111889
SPTBN1	0.00011293795070892384
OR3A1	0.0001112061696150697
RAB25	0.00011052112771443577
HGF	0.00010786683044416625
CALML6	0.00010260525806082999
CD6	0.00010199932742913159
CCR7	0.0001017538469467095
WNT8A	0.00010161465530766044
OR51B4	0.00010034853641226302
TDGF1	9.912171640043491e-05
AIFM1	9.877071064649574e-05
COX7B2	9.844751541709589e-05
SELP	9.706811733377918e-05
TMPRSS4	9.629694230115316e-05
DAO	9.628733121108428e-05
LY6D	9.559432368339104e-05
SLC28A2	9.282542765928272e-05
CACNA2D3	9.168845443653908e-05
OR52I1	9.132201717001941e-05
AGXT	8.857687974369745e-05
IL4	8.769703013876034e-05
PRKG1	8.295895725892953e-05
ETS2	8.267057458258342e-05
HMGCS2	7.96530533373521e-05
OR52N2	7.831955250421105e-05
EMX1	7.813214796701234e-05
NKX2-3	7.78566626030127e-05
IL1A	7.650537276927201e-05
GCNT3	7.456319877702385e-05
WDPCP	7.322272088186939e-05
OVOL2	7.322181871686605e-05
OR52H1	7.183546404642296e-05
OR2T8	6.938737351032538e-05
ALDH4A1	6.719620450969904e-05
IL12B	6.709055826575819e-05
OR5C1	6.625994733857776e-05
CSF2	6.50121568099536e-05
CD80	5.777980170597424e-05
OR6B3	5.7760586978979185e-05
WNT1	5.750997645414157e-05
MYL2	5.596057368484386e-05
AKR1D1	5.4284711410794936e-05
TNFSF11	5.2765804318075156e-05
OR1F1	4.645427452322259e-05
B3GNT6	4.4667723736108395e-05
GUCA1C	4.438028428328524e-05
MYOD1	4.384837793477429e-05
IGF1	4.3506332667462235e-05
MYF5	4.165187074611761e-05
MYF6	4.136329863787609e-05
IL20	4.087620274905155e-05
MYOG	3.9720523926321374e-05
UGT2B15	3.896338198887959e-05
COX6CP3	3.798160130158851e-05
HSD3B2	3.781777523068305e-05
OR7D2	3.686031819598394e-05
OR2AE1	3.4603370417573764e-05
UGT2B4	3.349237370046631e-05
SLAMF1	3.286619725862617e-05
AKR1C4	3.267250717797939e-05
GALNTL5	3.0449373536690558e-05
OXCT2	2.978648097547567e-05
PF4	2.949717899951732e-05
OR2A4	2.9168444746942253e-05
OR2W3	2.9048217138037653e-05
OR2K2	2.8476330534750388e-05
OR3A3	2.775776136884213e-05
OR51B5	2.7447286932707598e-05
GFI1	2.7365403736875895e-05
OR1J1	2.7225836659075308e-05
OR1G1	2.4651246285257713e-05
HAPLN1	2.4377852202748504e-05
OR2L3	2.2918403596445553e-05
CACNA1F	2.2180630891811925e-05
PMCH	2.170117944514393e-05
AGXT2	2.1332621151595056e-05
OR11H4	2.1016540644170614e-05
CLCA1	2.0351205923815914e-05
OR1Q1	1.9983882060009504e-05
OR52K2	1.9936096463989547e-05
OR1E1	1.9482326377146423e-05
E2F4	1.9118396390007293e-05
OR5B12	1.890848525462247e-05
NANOG	1.8887829023915445e-05
CACNB4	1.8034904733804022e-05
OR9A4	1.7764544172096356e-05
OR2A1	1.6997837457922985e-05
OR1N1	1.5755165328664127e-05
OR6A2	1.55401449166028e-05
MYH6	1.4306348627423327e-05
OR4C6	1.4301081489021288e-05
CEACAM5	1.4262736228815107e-05
OR6C70	1.3706983676077366e-05
OR56B4	1.370197469804226e-05
ACOD1	1.2689165636106014e-05
HSD3B1	1.2502701191017465e-05
OR2A7	1.2357644359411166e-05
OR10A3	1.183063059496764e-05
OR2C3	1.180917320701455e-05
OR52N1	1.1465955489623304e-05
CD40LG	1.0960036069652018e-05
HSD17B2	1.0344252035442461e-05
OR1K1	9.886587613763229e-06
KLKB1	9.608541869522516e-06
OR2AG2	9.441738465289225e-06
OR8G5	9.00583942428064e-06
FGF7	8.610998067580424e-06
OR51I1	8.443356948449441e-06
CRP	8.432861941073496e-06
FARSA	8.372542964368301e-06
OR10A2	7.974002900073914e-06
OR2L13	7.879586572818853e-06
OR13C5	7.726072855052995e-06
POU4F3	7.231876871824976e-06
IL2	6.8855333539156474e-06
OR5AU1	5.813609729784042e-06
OR2AK2	5.2884179038094775e-06
RHAG	5.115643903360309e-06
UGT2A3	5.0651887343049e-06
OR52W1	4.94079267814309e-06
OR52B6	4.86776866050959e-06
OR56A5	4.4187167215211545e-06
OR13D1	4.006590919246404e-06
OR10H1	3.811875117456022e-06
OR51Q1	3.781908285799085e-06
ATOH1	3.3124230087969045e-06
OR2T33	3.188736110982414e-06
OR2D2	2.777086491528308e-06
OR8A1	2.3900834206531672e-06
OR9A2	2.031543524568684e-06
OR6S1	2.0282534183620963e-06
IL13	1.9965414855650916e-06
OR52D1	1.9066161758394997e-06
DBX1	1.9056042389825319e-06
OR1N2	1.6847429553210056e-06
ACSM2A	1.6433208418353135e-06
UGT1A10	1.6334254734688716e-06
OR56B1	1.379453068202204e-06
OR1J4	1.2897879491033706e-06
UGT2B28	1.2836242057677396e-06
OR1J2	1.239827635733097e-06
CALML5	1.192422381350023e-06
OR4K2	1.1599238133857979e-06
BMP10	1.0818837290073808e-06
CYP11B2	1.0645047457284438e-06
CYP11B1	9.005048419568235e-07
NEK5	8.355863060390484e-07
OR2A42	8.107456615990245e-07
IL23R	7.030023397839631e-07
PRKX	6.043400435732999e-07
GPC3	5.54070183345683e-07
OR10Q1	3.4372345528469984e-07
OR7E24	1.8004874081641753e-07
UGT2A1	1.456509726305472e-07
OR5M11	0.0
OR9Q1	0.0
OR13G1	0.0
OR1C1	0.0
OR5P3	0.0
OR56A3	0.0
OR10G2	0.0
OR13H1	0.0
UGT2B10	0.0
OR10A4	0.0
OR52E6	0.0
UGT1A6	0.0
UGT1A8	0.0
UGT1A3	0.0
UGT1A1	0.0
GML	0.0
OR2G6	0.0
OR4D10	0.0
OR10A5	0.0
OR9G1	0.0
OR6C2	0.0
UGT2B11	0.0
OR6K3	0.0
UGT1A9	0.0
UGT1A4	0.0
OR52E8	0.0
OR2T10	0.0
UGT1A7	0.0
OR6T1	0.0
UGT1A5	0.0
OR52B2	0.0
OR2B2	0.0
