# Supplementary material for: Transformer for Gene Expression Modeling (T-GEM): An Interpretable Deep Learning Model for Gene Expression-Based Phenotype Predictions
Source: Cancers (Basel). 2022 Sep 29;14(19):4763. doi: 10.3390/cancers14194763 (PMC9562172; doi:10.3390/cancers14194763)
Supplement: Supplementary file 1 [file cancers-14-04763-s001.zip › cancers-1924785-supplementary/supplementary/importort gene rank list for all cancers/TCGA-HNSC.rnk]

MMP1	0.08729514660065123
LUM	0.07877509402962235
KRT8	0.07832188890418464
NKX2-1	0.07458766554584301
HEY1	0.07190516412078449
TMPRSS4	0.07189519514100365
EGLN3	0.07183866794519148
POLR2H	0.07085058079991778
SEMA4A	0.06947396103301545
CCL18	0.06649842648885164
AGER	0.0662409571067206
RAD51AP1	0.06480378127477879
DDIT4	0.06428164263546284
ENO2	0.05982866586059966
ACKR3	0.05973004066840698
TBX1	0.058274894144376393
FBXO27	0.0580175101577674
YBX1	0.05519843625154665
MPZL2	0.05491405084046903
SOX18	0.05231018330786505
TP63	0.05167911072155982
SPP1	0.050972930551972453
MALAT1	0.05093624087558403
CA9	0.05028757384686679
TGFBI	0.05020280845487306
PTGS2	0.0497514318522986
IGFBP2	0.04879086688333515
COL10A1	0.04680972124757488
COL3A1	0.04648309155647423
DAB2IP	0.046307716178690825
MMP9	0.045761078735896694
CD74	0.04543858852413993
STC2	0.044268246843379155
JAG1	0.04406191477659177
TUBB	0.04373202218461503
RFC4	0.042858207352882996
RGS16	0.0423995978331825
RAB25	0.04204223095329555
WNT3A	0.04153299285090775
TGM2	0.04118008080329968
GAS1	0.04100361922308664
LYZ	0.04094081642923862
SLC2A1	0.04074966930017238
AOC3	0.040077625421295816
PYCARD	0.03980665476422974
PRKCI	0.03869581835745492
PTPRZ1	0.03839998498582384
CCNE1	0.03692949218833395
SLITRK6	0.036529666452719656
CLCA2	0.036458893577858656
CXCL2	0.03629539450414634
GTF2H4	0.036235295781009424
CDIP1	0.03618294210041321
IDH1	0.035651550960544336
OLR1	0.03555037853763335
COMP	0.03459723944848193
BGN	0.03454588929408453
PTHLH	0.034488599050262914
OSMR	0.03447761189568992
PIPOX	0.03398230652292003
ERO1A	0.03391384378537226
CAV1	0.03371377372492985
CXCL13	0.03367628318339559
CALML3	0.033633520681379196
NPM1	0.03299662993611036
VCAN	0.032898777626455676
CDCA5	0.03280599727798312
TFPI	0.032702329498791066
CAMK2D	0.032478477617273474
MKI67	0.03244650072974356
ALDH1A1	0.032265887642339806
CCL19	0.03213738470922839
FOS	0.031649408552110514
TNFSF9	0.03157930413144629
SFN	0.03155437403064832
CBX1	0.03145001505870193
COX4I1	0.03133767545008059
LAMB1	0.031156961917631357
IL4R	0.031053197133608806
HMGB3	0.031027281039715308
IFI16	0.03081419283667701
COX7A1	0.030655757885386856
AKAP12	0.030457785754757324
ALDH7A1	0.030177881332613756
SLC9A3R1	0.030065949015939578
REV3L	0.029988013980601413
HSD11B1	0.029516143522487305
AZGP1	0.02920990310905361
PMAIP1	0.02914458771279176
ADA	0.029120112271774093
ST6GALNAC1	0.029043060590850003
CAMK2N1	0.028982144833333574
NFIB	0.028761384690670078
STAT5B	0.028475839522382473
KLK10	0.028398246065131152
KRT19	0.028252537293306824
CHAF1A	0.0282521026174859
TENM4	0.02820178777682755
FSCN1	0.028116298538176102
TIMP1	0.02808195221957607
FERMT1	0.02802191783347431
ITGBL1	0.027922877685105475
HSD17B10	0.02791013295656698
SERPINE1	0.027903671787358583
CDC42	0.02772910827643904
CCL3	0.02746341134396927
RGS1	0.027417294645478988
RRM2	0.027334872410823854
BID	0.027296182654200835
KRT14	0.027230603390508923
AGR2	0.02712386865075208
PRMT1	0.027060530453637315
PGK1	0.026894467641771336
UBE2N	0.02675239344926206
DDX5	0.026712218031632345
GALNT14	0.026646896409983425
QPCTL	0.026465679471434904
ITGAV	0.026386138522985866
CD34	0.026319128382673307
COX8A	0.026168996022984482
MIF	0.025888583766130673
WWTR1	0.0254075851343686
IER3	0.02537331420820736
CD40	0.025282877934141232
MMP11	0.025039843588654354
H19	0.024972990684392744
HK2	0.024850848956443513
GALNT11	0.024811604973711838
CEBPB	0.024781139087382373
TIMP3	0.024738579183732456
COX4I2	0.02468047973274286
ECT2	0.024643112372650895
PROS1	0.02460070120025536
TNFAIP6	0.024453582428305018
PPFIA4	0.024432015957145534
BBC3	0.024419624298431006
MDM4	0.024368800239942538
GPX2	0.02408098788902934
ENOPH1	0.02404657833003925
ENG	0.02400132314405673
KLF6	0.02393868237138726
PDHB	0.023935200896135364
CCL20	0.023910146715985504
AKR1B10	0.02390617288964034
CENPE	0.023861464376471467
RGS4	0.02372448090751063
COL11A1	0.023607198005897386
MAOA	0.023547980816964836
CCNH	0.023527605541962187
TSPAN31	0.02340379255595007
RNF43	0.023218413720747115
RIF1	0.023205376530827916
SET	0.02296866184332714
CDCA3	0.022935130981217616
NTRK2	0.02286988963067996
TP73	0.022831856335463335
CENPW	0.022782655555516264
SPAG4	0.022771492009712607
HBB	0.02276688912966892
HMOX1	0.02276405680918233
SERPINH1	0.02273450445798815
TP53I3	0.022524591507653458
GSC	0.02238121353784348
PTPRG	0.022209415690082765
ORC6	0.022196066956086825
SOX9	0.022122722598477553
CCL2	0.02201143527269354
KIF5B	0.02199865424868515
NUCKS1	0.02199562525467282
DDB2	0.02186138597035912
CXCL10	0.02181096297043426
CXCL11	0.02180621450729621
PLS3	0.02177860812732912
VIM	0.021748676611996174
UNG	0.021748205437677918
ASPN	0.021739431217971998
HILPDA	0.021671373040362946
CYP1A1	0.02163856023034788
CXCL8	0.021634414599556562
WNT5B	0.021597056947376434
STX16	0.021481905017014705
MFAP5	0.021440764033323345
AKR1C3	0.021347337959110934
CDCA8	0.021082615658404226
TNFRSF21	0.021001901459808816
ASNS	0.020985044340152054
SULT2B1	0.020780858970261554
MACC1	0.020752962381728992
NDRG1	0.02073804936511074
CLEC4A	0.020654001572410007
PIF1	0.02062677386654096
CCNO	0.02062294867144791
ING4	0.020592087351510552
ADM	0.020567072862256026
BNIP3	0.020519013186848026
PSME4	0.020497649054799158
SPOCK1	0.02034424116591926
EXO1	0.020282167315603637
CXCL6	0.020244880104901372
TMEM100	0.020214070004195665
TXNIP	0.020185937536656304
GALNT3	0.020155674504960534
XRCC6	0.020106051073964355
ICAM1	0.019968481637897748
FBN1	0.019905057041109495
PLIN2	0.019850709129460554
PPAT	0.019727808434397604
STX1A	0.01971528120081175
COX6B2	0.019613219044302868
GALNT12	0.019510009071174873
SLC25A5	0.019333842848225126
RPS3	0.019305824652681023
BMP2	0.019253485428279593
PTTG1	0.019232353220971485
MME	0.01912704956119343
FAP	0.018894312555458044
CDCA2	0.018807989107117472
CIB1	0.018794729604236025
EPCAM	0.018695584793125997
PDPN	0.01868155580824561
NCAPD2	0.018676700213058037
SNAI2	0.018666492318492583
MLLT11	0.0186538805802558
FXR1	0.01864405225857517
F12	0.01863060761634417
HMGCS1	0.01859731675854789
COX7A2L	0.01855283126845024
PSCA	0.01854849767843628
MMP3	0.018538232105620014
GATA3	0.01849424240426528
LRRC15	0.018407634695556327
COX7A2	0.01833355066964358
HPSE	0.018331414502107905
PTK2B	0.018279237074214333
BCL11B	0.018275469211138835
ESM1	0.018127803687585927
MXRA5	0.01801412075994115
NAMPT	0.017992343076311212
VCAM1	0.017899234329189256
BTG2	0.01783035882090935
DNMT3A	0.017828407719576014
VAV2	0.017821247620394814
TM4SF1	0.017820130700880836
STAT5A	0.017809993223861825
RELA	0.017775779446931816
UQCRHL	0.017654595406122853
RBPMS	0.017652574037284444
COL5A1	0.017539943814289798
GBP2	0.017530173495021624
FOXA2	0.01742502735928521
SNAP23	0.017373730985431244
C6orf62	0.01737014219014503
SOX17	0.017266603704611673
DAB2	0.017248444564385266
SLC2A3	0.017038504413588233
HACD3	0.017019271412959277
IRF4	0.017002916902925675
SYK	0.016979947872374578
AKR1C1	0.01665982135010145
BAX	0.016525824748778548
CYC1	0.01644051475531459
CLSPN	0.016335135619482428
STS	0.01629743565802323
FGFR2	0.01628086326552548
SRGAP2C	0.016264738164728735
OPHN1	0.016195775004598904
HK1	0.01616322131800278
TUBB4B	0.01606079692388942
FOXP1	0.016046269272603397
ACAA1	0.01593650184826727
CYP7B1	0.015887726374798954
CACNG4	0.015851210916305185
EMP1	0.01582099340542886
NRARP	0.015808240428507845
BRCA1	0.015805856647031435
TXNDC9	0.015789501812669915
E2F4	0.01578583526173282
HSD11B2	0.015779043293212256
GLS	0.015676348707029802
BMF	0.015620398454629017
KIF11	0.015601756562183438
CNOT11	0.015599346049477962
CCND2	0.015576767859229158
PPP1R13B	0.015566499011428151
TPSB2	0.015522468863304212
ANGPT2	0.01551273475638089
MCM5	0.015495201927878791
NR4A1	0.015494536332906443
RGMB	0.015478161177112417
TPI1	0.015473526231461707
B4GALT1	0.01546800381310195
LITAF	0.015458990526458948
VLDLR	0.015322731158609224
MED1	0.015244848245911942
EREG	0.01522026985255667
RRM1	0.0151965898939583
PSAT1	0.015161338558148968
POSTN	0.015153013122331242
MYB	0.015139203384892134
HIBADH	0.01513857744060667
EGFR	0.015133527141340732
KDM6B	0.015131531248213374
MYC	0.01512564836082033
MAOB	0.015068894948925961
IGFBP3	0.014986776384526748
TGFB2	0.014940950049516323
DAPK3	0.014928979831677305
VEGFA	0.014916196849145325
ID2	0.014893340378215702
MYH9	0.014856297305365482
SSRP1	0.014824521742071727
POLB	0.014795073455591674
CARM1	0.014727196632122455
NFKB2	0.014635707171431844
OLFM4	0.014602596943020824
THRA	0.014509196444892642
HMGA1	0.014459953347577046
ZNF385A	0.014452619476016344
GINS2	0.014444266652501411
TNFSF10	0.014438252398134791
BMP6	0.014361143119290841
GLDC	0.014311321577921756
ASS1	0.014289469472270359
ADCY3	0.014268529939862098
CTSB	0.014196503441720063
RAB42	0.014113399296510275
CALM1	0.014089530702428025
PLK3	0.014028441042953286
EEF1A1	0.013979877608067457
CBX5	0.013978051146834028
TP53	0.013895074651554432
LOXL2	0.013814383665522829
TGFB1I1	0.013755689231175067
UQCRFS1	0.013736598717511157
OXCT1	0.013724863466061102
THBS1	0.013690790296169882
FOXA1	0.013559298600596686
MCOLN3	0.013552580840888988
ATR	0.013509261166273276
VEGFC	0.01346401607716149
DUSP1	0.01338158960219807
CHAF1B	0.013367052499399103
MCM7	0.01332751056635277
HHEX	0.013325785632488945
MSN	0.013203498994312444
CETN2	0.01318694214953042
EARS2	0.013154053719061542
CDCA7	0.013151774707113104
STX10	0.013141308427505952
FGF18	0.013095971408522358
GALNT18	0.013079281577940418
SMO	0.013043353763078656
PCOLCE	0.013036075955827153
TUBB6	0.012938192749380567
GUCY1A1	0.012882146527517953
AK4	0.012811273940978241
UGT1A6	0.012768061538689725
COX6C	0.012719310760808095
SPARC	0.012650342808174973
JUN	0.012632957765154084
FAM84A	0.012607984102458374
ADK	0.012564203757601995
CDK6	0.012545676797737982
RACGAP1	0.012488844972705564
ALDH1A3	0.012481410717301186
BRCA2	0.012464374635734092
GATA6	0.01245698767911316
AEN	0.012456240372428448
PTK7	0.012451541105006052
BCAP31	0.0124288248094972
DTYMK	0.012412040225148316
HIBCH	0.012396251210497743
KLHL24	0.012391862380450681
LAMB2	0.0123835069274269
MEF2A	0.012309730133625362
AKR1C2	0.012271762040965365
SULT1E1	0.012268386837642425
B2M	0.012173570560284855
TNF	0.012170257794662579
DENND5A	0.01216704204443705
IL23A	0.01213430089893434
PTPRS	0.012098281637202122
IGFBP4	0.011962090772383896
GOT1	0.011933512996885099
CCNB2	0.011847305855577377
AMD1	0.011817819322124504
NUPR1	0.011764483148521854
FAM83D	0.011677057577082975
LIF	0.011658135641554459
POLE2	0.011657060666296723
PRKG2	0.011635944925112992
BCL2	0.011566883450641047
FOSL1	0.011531440417981813
COL5A2	0.011460930371389757
H2AFZ	0.011368178652594244
HJURP	0.011307075133931985
LGALS3	0.01127691880663871
RANGAP1	0.011197841325800487
CCL4	0.011172216721211378
FABP7	0.011151124773774862
PRKDC	0.011115589789444543
P4HA1	0.011115062559163513
MCM4	0.011086172541332345
CASP9	0.011078286552705438
PLAU	0.011075327234797856
PFKFB4	0.010950661368158967
HADH	0.010875304143401788
XRCC3	0.010873192985801467
CSE1L	0.01085930148363421
MAPK14	0.0108511234095849
ACY3	0.010846281438000625
CHDH	0.010824974706128391
BNIP3L	0.010804202332982798
LYAR	0.010767446294562683
SOX2	0.010731043216884941
WT1	0.010727375366366384
CCRL2	0.010685488237359984
ADAM12	0.010679512381931553
PRR11	0.010667690268960228
FLT1	0.01062764081096879
PDGFRA	0.010540835476560352
E2F7	0.010503806312962423
GALNT13	0.010495942464988398
AXL	0.010481700829183522
CKS1B	0.010471275117813823
MAML1	0.010456653560709643
RGCC	0.010416118665840024
STX12	0.010352152533223196
HAS2	0.010283700008671392
MBOAT1	0.01027487074822092
ALOX5	0.01024768346445659
CREB1	0.010246661448761228
SHMT1	0.010222158917170448
SEC22B	0.010213116971162398
CDC20	0.010169822912117597
GFPT2	0.010162670854443005
XRCC1	0.010141681907828357
THBS2	0.010124311581795033
HOPX	0.010113813194285523
OLFM1	0.010110325152247458
ETV1	0.010100586298052078
E2F2	0.010087242696579965
BMI1	0.01001328392559723
WDPCP	0.00996945389368376
VAMP8	0.009915169911574259
CHEK2	0.009909810484235722
ACADS	0.009893340868462714
TSC1	0.009886545388929503
GLUD1	0.009881073829059948
PRKACA	0.009876487923336156
AGT	0.009874421310920641
ANPEP	0.009838461644302497
RNF168	0.009795369203910572
IRX3	0.009780237891539005
HSD17B7	0.009762709439323617
APC	0.009760627410203846
SNAP47	0.009745699296667585
RPA1	0.009714007558575419
COL1A1	0.009708718856827035
UGT8	0.009674431557979812
UBC	0.009646422241620536
MMP2	0.00961220670781394
ANP32E	0.009576228799172921
POLD2	0.009557924810379103
HNRNPL	0.009544986030820872
ADSL	0.009513947248371747
ERCC2	0.009472388402824423
CYP26B1	0.009468908611588667
VAMP3	0.009444909759821167
POLD1	0.009442388654729251
PCCA	0.009377304978539839
ACAD8	0.009368971489695462
LDHA	0.009367245470725693
TOX3	0.00931497296988122
DDR2	0.009292051619220055
CALML5	0.009270025787476021
CDCP1	0.009180905716665829
CNOT10	0.009180376756392399
ECHS1	0.009171979426467023
HIST1H2AC	0.009166580805343967
ACAT1	0.009143626036560671
FANCE	0.009119961566194523
GINS1	0.009106371465601507
FZD3	0.009090247798674083
LMNA	0.009084707562114363
UBB	0.00906860008286723
COMT	0.00904516262722335
CD24	0.009038190762723554
KPNA2	0.009015549770144729
LARS2	0.009010221229264856
ZC3H12A	0.008993046423586335
UQCRH	0.008984288405281406
PSMB4	0.008980168916275491
CACNA2D1	0.008976633789619711
CNOT1	0.008935000462750472
ITGA3	0.008934051027084238
GAMT	0.008921759092426797
CDC45	0.008908118304169576
RBM6	0.008904858531271483
APEX1	0.008893729323158432
HMGB2	0.008878457376591629
CEACAM1	0.008867304240825833
SLC9A1	0.00884108809980279
HNRNPDL	0.008832013312116563
GATM	0.008829289869563793
ANXA2	0.008777395102081288
UGT1A10	0.008737123237607251
ANGPTL4	0.008710180812796075
XAB2	0.008703958817311197
CCL5	0.008699145125265326
SHC1	0.00869032167352954
STX3	0.008669982036986568
COX5B	0.008665441046542502
IL6	0.008587350472293191
SHISA5	0.008553726929743436
UBA52	0.008530538500064704
USE1	0.008517637562080656
NDC80	0.008471392474529781
ACAT2	0.00841190640546921
KIFC1	0.008380489174891644
H1F0	0.008378333586449644
MCM6	0.008364741357078258
PRIM1	0.008339392904026794
CAD	0.008335192109612559
ZAP70	0.008328321255123065
F2RL1	0.008327508799919019
ATP2A2	0.00831963492569378
SMC4	0.008287221376192498
ETS2	0.008254459608113246
TDG	0.008214061781033075
GALNT15	0.008173860351672353
TNNI3	0.008167258740165875
ATP1B3	0.008147265447450798
TNIP2	0.008140211516844503
FUT4	0.008129727880071125
ATF3	0.008108984968822194
HSD17B3	0.008107005865720275
ACAA2	0.00809479483873428
STX7	0.008092776059713043
HIF1A	0.00809114701989722
TP53BP2	0.008085381116413019
KITLG	0.00806848929282715
NFKBIA	0.00806347359155061
NUAK1	0.008049901324287638
KIF14	0.008046651792884886
CLIC1	0.008021117818262664
MRE11	0.007998972210644759
TSPAN6	0.007972433759159825
XPC	0.007943680783976054
CKAP2L	0.00792602344525058
STK4	0.007914847615274584
NT5E	0.007908108870482893
FNBP1	0.007879008552915621
ALDH9A1	0.007856650629592328
MLLT3	0.007836658155236627
RAD23B	0.007836062659398676
FOXC2	0.00783500902875896
BET1L	0.007823038114471376
FGF2	0.007821822367852779
DRAM1	0.007792520362781806
NTHL1	0.007790359303576936
SDC1	0.007757917494710932
FADD	0.007729359426171711
EOMES	0.007717333086216485
G0S2	0.007712366532984536
PDHA1	0.007711434523196286
USP28	0.007690302217344029
PFKP	0.007655700117411467
LAMC1	0.007634813393837264
PML	0.007612952350899634
FANCI	0.007599511951359251
BHLHE40	0.007500615118436917
CD44	0.0074953832254948905
VARS2	0.007491336204287471
LOX	0.007483771371858336
RAC1	0.007472313226764099
EHHADH	0.007469184344634986
GALNT2	0.0074668390902747255
CFTR	0.007436508937924072
CSF1R	0.007424615923466404
CNOT3	0.007397229358151661
PTN	0.00737830502228869
CXCL1	0.007376905533613737
MNAT1	0.007371019073790368
PTGER4	0.007366348446061874
STAT1	0.007352214141689952
PLK4	0.007325441048108985
PPFIBP1	0.007322524280685783
KAT5	0.00732067185981318
NEK11	0.007312935955802474
POLR2E	0.007299572526523599
ADGRA2	0.007281694781737725
NELL2	0.007260743177510006
SDS	0.007258432386891788
AMT	0.007250471364398179
TAGLN	0.007220137452367974
GDPD5	0.007202311623023534
BCAT1	0.007176167250301269
TPM4	0.007129521850035675
PRKX	0.007116367685877631
ERCC3	0.007083471834784643
TNFRSF1B	0.007075046358253758
SAV1	0.007073516966412915
FGFR1	0.007050799510465673
ATP1B1	0.007033283526953561
CDKN1B	0.007019053660648767
SARS2	0.007003091531516507
LAMC2	0.006990001532445437
CCND1	0.006970831876873085
CDC25C	0.00694867553178064
CCNF	0.006940804942058519
ERCC8	0.0068733063465808665
RIPK3	0.006851122657410855
IRAK2	0.006834478643916656
UQCRQ	0.006813062569743431
KIF2C	0.006787700946497296
TFRC	0.006787352652494228
BAG1	0.0067616557823477275
TGFBR1	0.0067561864118094095
GATA4	0.006745954788302321
WRNIP1	0.006726432967892811
CNOT9	0.006699786397632741
TPM2	0.006689631129846874
SNAP25	0.0066850001366930735
RAD9A	0.006669733389814366
STX19	0.00663600517375629
XPA	0.006626829544258897
TROAP	0.006605437449597428
HIC1	0.006600985041219086
CACNB1	0.006587146638745863
ALKBH3	0.00658422992979152
TMEM45A	0.006581443209792925
PLAUR	0.006573528850893283
CYP3A5	0.006571494934531965
MARS2	0.006567037871726599
DARS2	0.00654635707626645
MTA1	0.006535956570798222
BSG	0.0064986123466242995
FOXM1	0.006497302359469389
CYP1B1	0.006479907059843793
MET	0.006465027309672614
C1QB	0.0064629491266822445
SEPSECS	0.006449716388509063
STX6	0.006426692195633173
NINJ1	0.006414253397272741
HSD17B4	0.006410489474964847
GALNT7	0.006404789844330038
MELK	0.006366144222762887
CTSL	0.006355808828582281
TFAP4	0.006348352219666262
TCF4	0.00634322734095412
TAOK3	0.006326670348085133
GAD1	0.006296505416301885
ASF1B	0.006292333292150627
BATF	0.006291561769354555
MOAP1	0.006286637464303442
WNT5A	0.006278554662247211
CORO1C	0.006277866620241927
CYR61	0.0062725971545331966
CALM3	0.006256893524077549
FARSA	0.006253464523941755
IGF1R	0.006219169300884032
VEGFD	0.006205912423229483
NEK2	0.006201810665593762
CD200	0.0061855997589221915
B4GALT5	0.006181587653845343
PKM	0.00617091301031612
CTC1	0.0061446195952367085
CLCA4	0.006144299766476202
TYMP	0.006138433322000519
PRDM1	0.006123769195002021
UQCRB	0.006090953789390012
TOP3A	0.006076885067905838
HIST1H2BK	0.006057835893514666
DSCC1	0.006055099578643301
PRC1	0.006031727844664532
POLR2K	0.006017478305523172
EGR1	0.005990633559855921
BUB1B	0.005978375030133608
RAD21	0.0059769942074187855
BCAT2	0.005936187010922319
TUBB3	0.005906477190137196
SRD5A3	0.005902281083790675
PLPP3	0.005898629850977812
CDKN1A	0.005896050783495636
ANXA5	0.005875657037983936
CKS2	0.005861441707243982
TTK	0.005820781812789957
GCH1	0.005819206918175651
MTOR	0.005756643536303882
IL11	0.005750372288991274
ACADM	0.0057323795922151356
CAPG	0.005693802719660277
IARS2	0.005654488102886772
TNFSF4	0.005649284016478769
PHLDA3	0.005630056927235228
F3	0.005613387117277742
GOSR1	0.005595605198001964
SLC4A7	0.0055940375087406916
POLR2G	0.005570820809253979
RPS6KA6	0.005528996039954613
CXCR4	0.005521508938396725
TLR2	0.005497803749813279
NCAM1	0.005497573310334634
RAD50	0.005494289119215804
CA2	0.005482465762074011
SPHK1	0.005450074660786959
THY1	0.005436793741646636
EPHB4	0.005436361786478546
NID2	0.0054251517414661225
TWIST1	0.005423634851146337
COX7C	0.005397977542272141
BCL2L2	0.005396703871944002
BABAM2	0.005364607240605991
EFNA1	0.0053130648693841525
PSMA2	0.00531245325758791
ADORA2B	0.005291073043491306
DNAJA1	0.005288736536691718
POLR2J	0.005284362473314624
CTGF	0.0052714454041196
SYF2	0.005257039641943422
GALNT17	0.005226224306921144
PFKFB3	0.0052114527018163985
PLAGL1	0.005210860358822574
CD274	0.005201170010653382
LY6D	0.005200491536872155
FANCL	0.005162786048245953
ACSM3	0.005152057100627161
DHFR	0.0051433511225837565
MMP14	0.00513549048406567
HMGB1	0.005131582781647966
HTRA1	0.005124299411680946
PABPC1	0.005116459990832043
C1GALT1	0.005109069301915173
SOX4	0.005105638538548358
DCK	0.005092210144370593
CASP2	0.0050891071247392
MEF2C	0.005082586825503508
CEACAM5	0.00504610154108663
MCCC1	0.005018197732687504
TNKS1BP1	0.005002826860206309
SEPHS2	0.0049644852361417635
FARSB	0.004955278732190508
GALNT10	0.004949162759864836
OVOL2	0.004910039473401813
PARP1	0.0048931255127694145
ALDH1B1	0.004881414726058738
NFATC2	0.004873648660954307
PCNA	0.004871660770430921
SRC	0.004869800431979943
MCM3	0.004840117066800128
INHBA	0.004833903074762939
PRKACB	0.004817164434216266
CENPJ	0.004814675326473064
TPM3	0.004783343088529119
KIF22	0.0047828763499607385
POLR2D	0.004774341888867541
CENPM	0.004770234312246111
BORA	0.004758667695899429
FANCC	0.0047574599946169395
RNF213	0.004753992588633062
TNFRSF4	0.0046733592646797375
FANCF	0.00466757732337792
BMPER	0.00466413443793319
DTL	0.004662406790237135
BDH1	0.0046517660420664405
CRISPLD2	0.004646688458873034
IL1R1	0.004646153725012991
SRD5A1	0.004641918492018367
AQP5	0.004631811657096883
TNFRSF9	0.004617752237014069
APEX2	0.004573561467994234
ACTC1	0.004557761845610935
TSNARE1	0.004521709482095513
VAMP5	0.004512642950902638
CIDEB	0.004502208774504901
BOK	0.004501572135950478
STK3	0.0044887034878527
DLL4	0.004486036278033598
BRIP1	0.0044728948845063395
CCL23	0.004468324928794862
ASPM	0.004463791864208853
FOXN3	0.00446368021285947
CNOT7	0.0044568494573318405
RPS27A	0.004431221218850267
NR3C1	0.004428203606341012
ABL1	0.004417803934126581
EPHB2	0.0043771902616428935
CSF3	0.004376754014385363
CCNG2	0.0043730004608150954
ANG	0.00436035746426853
TOP2A	0.00434809869159236
ILK	0.004334674160071928
UQCRC2	0.004333819857386736
HGF	0.004326745776444779
EIF4B	0.004325578080755385
TNIP1	0.004323376714484293
INSM1	0.0043167951221012475
VAMP7	0.004305838735794757
PPP1R15A	0.004303432889486471
FLOT2	0.004293618047809107
S100A4	0.004214538680456538
PPP2R1B	0.0042045571190741605
ALDH6A1	0.004193874528909001
LIG4	0.004182534648664841
MESP2	0.004174769043199787
CTH	0.004170540270601203
UIMC1	0.004166189512981214
L1CAM	0.004128833126675983
CPS1	0.004128684470739988
NR2F1	0.004099008311793744
ATG5	0.004096582682174035
GLIPR1	0.00407945761682597
BAK1	0.004071019136309037
ABCG2	0.0040646908557189325
POLH	0.004057572469590533
ZWINT	0.004035177292301166
KDR	0.004030480244583599
SHMT2	0.004011724560779499
SMOC2	0.00400623383134645
CDC25B	0.003996085485239265
CCNA2	0.0039781310666680315
WASF3	0.003977400010227149
ODC1	0.003970689547648762
CXCR2	0.003952280196357038
POLD3	0.003948939369843217
ARRB2	0.003946748684009657
IKZF1	0.003914323847541216
CNOT8	0.003912662697548976
H2AFX	0.003898618196506423
MPG	0.0038902947223444515
TNFAIP2	0.0038900026467254085
PCCB	0.003876847728614484
TGFBR2	0.003867497340896729
WNT2	0.0038564149416567585
CHD7	0.0038552838280690232
HDAC2	0.003823790570855144
NUP37	0.0038105210174971746
KDM1A	0.0037991563047879346
IGF2BP3	0.0037855165527245905
AACS	0.0037814826129752674
MUC1	0.00377272925436613
SKIL	0.0037591775482842247
CXCL5	0.0037468990725694354
ATF4	0.003746541856648131
STX5	0.0037399239919733923
SRR	0.0037319616466894075
TNFAIP8L1	0.0037297579436367237
CSF1	0.0037206798116843124
NUF2	0.0037039373053505036
EDN1	0.003691389591646612
SLC12A2	0.003687941181250486
ECM1	0.0036769323683795607
ATP1A1	0.0036630631705334943
COX6B1	0.0036619710734290124
PRKD1	0.003660836732215115
CCL7	0.003659487859123745
TRIP10	0.0036411217537009226
CA12	0.0036402115767621385
PROM1	0.003616281506806242
WNT7A	0.0036012526335198105
POLI	0.0035987196299686925
ITGA5	0.0035957664263790165
L2HGDH	0.003594647842133367
GLI1	0.0035945450609740745
RFC1	0.0035903945372941434
CX3CL1	0.003575903155702078
LBR	0.0035701651320565416
SMUG1	0.003560619922023086
SDCBP	0.0035490752258972086
TUBA1A	0.0035326308471846017
CDH17	0.0035244189284878015
CYTIP	0.0035177985585080943
CDH2	0.0035017345810977388
NBN	0.0035003689726237778
MTDH	0.0034859606219830703
GCNT1	0.0034841231205159
FSTL1	0.003476593472598446
SIVA1	0.0034698794813733586
YAP1	0.003448226669737436
TEK	0.0034449395804879253
RAN	0.003439200976440129
TNFRSF12A	0.0034328451508811534
EPHA2	0.0034287228041316583
CASP4	0.0033893593127673504
BABAM1	0.003385831212686284
BRCC3	0.0033704019671898207
GUCA1A	0.003364138852294746
GALNT1	0.003352740704055786
POLA2	0.003346093510858449
COX7B2	0.0033193801697008296
ALDH5A1	0.003317272864536355
SMAD2	0.0033001465061871307
ST3GAL1	0.0032884295751327043
LEF1	0.0032838880311985468
P4HA2	0.0032826614846824783
YARS2	0.0032745662282661924
KIF23	0.003259012701238497
H3F3B	0.003254339477442615
UGT2B17	0.0032451588277054083
SPIDR	0.003223688768305517
DSN1	0.0032135421253062066
RAD52	0.003186814576154265
CEBPA	0.0031864741001486328
CREM	0.0031666746935194467
RFC3	0.0031615051190382435
FARS2	0.003149889266860141
OR6C70	0.0031488489752642063
CDK5RAP3	0.003139639498004689
WNT11	0.0031382228418940514
NFIL3	0.003129118842108555
RAG1	0.003101192722928698
UBE2T	0.003100310183236354
BCKDHB	0.003089578343659141
PTP4A3	0.0030789428328151093
NUSAP1	0.003076690134687484
ATP5PB	0.0030732293585780716
SVIL	0.0030616563633214786
RB1	0.003059551870032721
HLX	0.0030557194386478534
E2F8	0.003055441232215018
EZR	0.0030436446554376077
OR51E1	0.0030358005086285125
NRIP1	0.0030302582888921637
MAP2K3	0.003028447221629199
PROX1	0.003019632246828977
TFDP2	0.0030174872039818723
TLR4	0.0030153612182889163
AKIRIN2	0.0030142255162738624
MMP7	0.0030096746893820475
COPZ2	0.00300268723623905
VTI1B	0.002996198543447711
SPTBN1	0.0029938527850756204
KDM3A	0.002983679642487607
EGLN1	0.002977575052788007
SEMA7A	0.0029688341186100945
NKX2-3	0.002950489690953057
XRCC5	0.002941865345357466
RPA2	0.0029199017252686905
MCAM	0.0029075598768596622
OR7A5	0.0029049482013174224
MBD4	0.002890620497975071
TP53BP1	0.002886990841132641
ID1	0.002886943684851602
SRSF3	0.0028852711137255754
GALNT5	0.0028786291603125204
MYO7A	0.0028748536117978443
DPP4	0.002852154417275234
AREG	0.0028489661348116363
IL1A	0.0028312006829426025
ZBTB10	0.0028148367695474646
FANCM	0.0028012049686090487
MUTYH	0.002794930910524497
ANGPT1	0.002794714057662297
COL1A2	0.002793455281824566
HSD17B8	0.002750799934027244
WWOX	0.00274921291029383
COL6A2	0.0027474858286387614
CLIC5	0.00273846577653334
GNMT	0.0027269697855023156
XRCC4	0.0027218914164522704
MAFF	0.0027115551278604827
RHOC	0.0027071137837070686
SCRIB	0.0027066029443312194
NFKB1	0.0027040860810964096
SAT1	0.0026899160677533985
ASL	0.002687811767860611
OPTN	0.0026844750575648795
COX6A1	0.00267368780303942
SARDH	0.0026687436915608753
CACNA2D2	0.0026675755502877183
CITED2	0.002667330780735422
HNRNPH1	0.002666667251113932
TYMS	0.0026611123143323607
LGALS9	0.0026609791315876058
TCF7L2	0.0026541882852102096
PNN	0.0026493334469188706
FANCA	0.002649269444251788
ITGB3	0.0026414760811356666
YKT6	0.002636063631479752
DDO	0.0026342413013278245
HIST1H4C	0.00262143570732432
NDUFB7	0.0026196850295011746
OR13A1	0.002619249187282484
DLGAP5	0.0026170901517340145
NCKAP1L	0.002589547526023729
CTSK	0.0025881446673083975
RSPO3	0.0025728216378510566
CTNND1	0.0025671119131371375
GALNT6	0.00256612246755767
MXI1	0.0025646635045664954
GRK3	0.0025435576725388546
AARS2	0.002532888935196492
TUBG1	0.0025327533843460186
STK11	0.0025312427540858592
GDNF	0.0025287228767123335
UBE2V2	0.0025232728360681375
IL18R1	0.002522411876421825
COL4A1	0.0025214753974320053
TAL1	0.002511274762004352
CAMK2B	0.0025106029566395608
SOD1	0.002506111903189981
ID4	0.0024979011335468353
LYN	0.0024834986886172754
PSPH	0.0024791267122365912
ACVR1	0.0024727631183538083
MCEE	0.002442163667229625
ERBB3	0.0024399756354111703
GTF2H1	0.002439019017260511
SMAD4	0.002429186630930833
EMX2	0.0024125301634203536
HADHA	0.002411485538776996
PGF	0.0024106171312332095
ALDOC	0.0024067473047642185
GTF2H3	0.002404620542945144
ATP1A3	0.0024022446760863002
CXCL12	0.0023984410419030542
BCL2L11	0.0023870545658969842
BCL3	0.0023812927838516122
UQCR10	0.002354041303866834
TPM1	0.0023502561850704718
TK1	0.0023496777820361226
HMGCS2	0.0023436121088339836
MAD2L2	0.0023370302735181295
AFMID	0.0023269596201628247
RASGRP1	0.002315045851818553
SERPINB2	0.0022988478977111217
RNF144B	0.0022982472539001043
RBL1	0.002275405186824344
ENC1	0.0022694276209994403
PLK2	0.002260706007534618
RFC2	0.0022569479674116964
ZEB2	0.0022534848706834173
PARVA	0.002253237214957153
RBBP6	0.0022518893530775407
FBLN5	0.0022511504908308126
TGFBR3	0.0022475028314355647
OLFML2B	0.0022392982527221932
AKT1	0.002228513550320752
MYL3	0.0022267530090602176
SIRT1	0.002217119079357584
COX5A	0.0022124478795185177
TRA2B	0.0022056724275277837
STX17	0.0022049405533507353
RFC5	0.0021976213002566167
ZBTB8A	0.0021915452831186787
SPI1	0.002177662898487802
ABAT	0.002174174559111901
SP3	0.002173619153522921
FCER1G	0.002167394384823526
SLBP	0.002167256758689854
REV1	0.002149834357306047
PITX2	0.0021480376297415985
BMPR1A	0.0021454958364587043
CEMIP	0.002140836757167707
HMGA2	0.002130624812371412
TNC	0.0021173708224281862
ATAD2	0.0021118570739457956
BLM	0.0021117781791289147
GREM1	0.0021045330176985514
BRAF	0.0021024986788873937
POLR2C	0.00209616910842027
CASP8	0.0020945664716533374
AKR1B1	0.00209132088346217
CD38	0.002086267035778802
SP100	0.0020792408311721554
ALAS1	0.0020639494224769664
ROCK1	0.0020599851940183685
STMN2	0.002055226522348506
EBI3	0.0020506747178465987
CNOT6	0.0020429501459023423
EVI2A	0.0020405679320787
HADHB	0.0020341016088851857
MCCC2	0.0020277867517195687
POLR2I	0.0020237906080258984
MAPK3	0.0020177131907702464
RELB	0.0020003742735168173
OSR1	0.001999785292612285
MYL9	0.0019994239598443895
NFATC4	0.001997712918317496
AEBP1	0.001995782458885708
VAMP1	0.001986329903206732
FGF9	0.0019834279461901786
ARID3A	0.0019757189290545095
CD86	0.0019683632556374247
SNAI1	0.0019614361039846017
JUNB	0.0019612259312972564
MMP13	0.0019585879481283674
ATM	0.001941822912630411
HNRNPU	0.0019259472736267828
GFI1	0.0019210794614962356
TMEM158	0.0019056037720796626
ATP2B1	0.0019011961653543758
TSPAN2	0.0019006284134652368
CARS2	0.0018928332751177433
CENPA	0.0018891434033223322
PSEN1	0.0018887704046278019
TRA2A	0.001884990410752858
PGM1	0.0018849315008428668
ERCC1	0.0018834613770328953
UGT2B15	0.00187173150995917
CACNB2	0.0018703835495013775
PDGFB	0.001864870683925479
IL20	0.0018648400027538744
ZNF335	0.0018630710517448404
SRPX2	0.0018566133351222854
RALY	0.0018507123205940947
JAG2	0.001836984494476582
HNRNPM	0.0018367942944416077
PTK2	0.0018289062665221686
HMGCL	0.001810909314604475
PIDD1	0.0018028190946059429
UGT1A7	0.001797936020409847
FBLIM1	0.001788720632258458
DBT	0.0017871081127529696
BCKDHA	0.0017868832055655997
ANXA1	0.0017827844266954944
ASPA	0.001781178491427372
ST3GAL2	0.001778436529042728
SPDYE1	0.0017773245029901717
GTSE1	0.0017543359544970809
DDIT3	0.0017542146182153683
HSD17B2	0.0017496627027978131
FAM162A	0.0017489245812231688
CXCL3	0.001730783495788907
CCR2	0.001718824187041252
GTF2H5	0.0017183056716238154
IL15	0.001710268693405877
SHOX2	0.001706614530986606
GOT2	0.0017056846061818608
CACNA1C	0.00170520537591042
GSN	0.0017047775455027816
OR2B6	0.0017030499115868731
CCBE1	0.0016884736309203566
ATP1A2	0.0016844134853479388
HSD17B12	0.0016765641635735646
CDK2	0.0016726327157596458
NKAP	0.0016664281403500005
MRPS18B	0.0016645323924488614
CKAP5	0.0016578275296202274
POLK	0.0016517132313778442
BDH2	0.0016511114808817787
STX11	0.0016491580448126423
DCSTAMP	0.0016249253593388648
BNIP1	0.0016237816868087365
IL31RA	0.0016211276150231947
PSRC1	0.0016184978354921546
ALDH4A1	0.0016158006986557738
TCF12	0.001610618989067632
TLR7	0.0016054003444423768
NOTCH1	0.0015949487240139205
GCNT3	0.0015899896494973448
NKX2-5	0.001586648188223305
PAFAH1B1	0.0015844368590513084
TDP1	0.0015825666516224514
EFNB2	0.0015806576791971964
TSLP	0.001576366666942235
LHX1	0.0015666339312307674
ATP11C	0.0015606705493521184
TMEM109	0.0015532341599020115
AXIN2	0.0015438032999575263
ALKBH2	0.0015428723571661428
SOX6	0.001534863857251636
IFI30	0.0015168357877501976
MND1	0.001505465388567524
CALML6	0.0015035643528653764
GNAS	0.0014853513638038328
GPSM2	0.0014703287567150905
STAT3	0.0014689959126496443
NEDD9	0.0014636676798094085
TPBG	0.00145978054130883
B3GNT6	0.0014525318135565008
STMN1	0.0014509718160018142
PPIC	0.0014488189599264733
HARS2	0.0014416350776572547
CALM2	0.0014268640084076662
STX4	0.0014184120362694581
UBR7	0.0014115034062734753
GAS2L3	0.001410153078391986
CDK7	0.0014101067912378523
ANLN	0.0014087581468986154
TNFRSF1A	0.0014011220101769661
GALNT16	0.0013975646258677947
LRIG1	0.00139262022102736
RRM2B	0.0013830558510773852
PAM	0.0013744945647699094
HES1	0.001358190086645399
PSTK	0.0013290543713630068
GADD45A	0.0013257491884397868
PDGFRB	0.0013256763391940583
NIT2	0.0013239311569026159
ASCL1	0.001321999571355361
MDM2	0.0013187430535841096
TFDP1	0.0013123164193031525
DNM1L	0.0013094321249180422
GOSR2	0.001305488038590895
RPA3	0.001300293443597954
VRK1	0.0012927093613825961
FLT4	0.0012840611346845937
JMJD6	0.0012792465139958664
RIPK2	0.0012767653674580872
MESP1	0.0012675539257938513
EGR3	0.001267133910832071
TATDN3	0.001264232200766684
SELE	0.001249408167484833
TARS2	0.0012412378294186612
VTI1A	0.0012377124271898154
ZNF292	0.0012239515551725796
CNGB1	0.00120594939756109
GNAL	0.0012032159087234724
CDC25A	0.0012009072700240604
GDF7	0.001198474085528878
DRD1	0.0011975952893563827
XRCC2	0.0011947126534857981
FOXG1	0.00118577538425868
FANCG	0.0011833103466965568
GLUD2	0.0011719458373218765
STX8	0.0011566739276883745
CDK1	0.0011551753244202778
ATP1B2	0.001154414166282879
ERBB2	0.0011517956366749267
VNN1	0.0011469809651870344
DLD	0.0011430995157301498
LIG3	0.0011370784922581038
ICOSLG	0.00113428837107561
CASP8AP2	0.001132844092260084
ITGB1	0.0011302767587905895
MZT1	0.001126893185311976
EDN3	0.001108767573146977
HMMR	0.0011071793949131525
POU5F1	0.0011048679607533623
EPAS1	0.0011047135190402821
AQP1	0.0011021844491156142
KLF7	0.0011009710209659068
FOXA3	0.0010952943862442281
ARX	0.001090619170758212
ERBB4	0.001089336740650903
SOX11	0.0010891656837589854
USP1	0.0010859503023530341
GCLM	0.0010846739506153967
AUH	0.0010829337785884566
GFPT1	0.0010824286482104773
LGALS1	0.0010819995754134664
IL1B	0.0010803945937050245
BCL10	0.0010778934808503768
NTRK1	0.0010771136660424761
RARS2	0.001075033926601811
CYBA	0.0010721535526985726
COX7B	0.001068243999328593
STX18	0.0010538233473059882
SELP	0.001051591990076804
BHMT	0.001050564452144576
PRRX1	0.001046893291925263
POLE	0.0010466479032512747
PDK1	0.001043261549342574
RAMP2	0.0010425249774807972
GCAT	0.0010425004172238703
PTMA	0.0010395139290583643
OSM	0.0010352808603894628
APAF1	0.001007695396265385
UGT2A3	0.0010043712811047103
EZH2	0.0009989252951021616
PAX6	0.0009974157871586046
GPLD1	0.0009967288611138587
GPT2	0.0009959800611652428
SEMA5A	0.0009949281104766243
CRP	0.0009875280883912822
GYS1	0.0009863032808236076
AURKA	0.0009809966042368657
CD33	0.0009669673425166501
FBLN2	0.0009665949992775158
MTFMT	0.0009651481756186029
TMPO	0.0009639522045627615
CYP11A1	0.0009615337892147391
LEP	0.0009587260241963766
REL	0.0009582625519904113
ITGAM	0.0009551997660887919
AOC2	0.0009485175677075339
SDC4	0.0009485031736881055
TRIAP1	0.0009461252667721937
MST1R	0.0009456448947328648
PARS2	0.0009373547115951039
NARS2	0.0009277436023806233
SRF	0.0009239450134466209
RRAS2	0.000913251083611296
POLA1	0.000909533111376556
PHGDH	0.0009088588231688311
DISC1	0.0009058017595946813
LHX5	0.0009011403570745955
HSD17B6	0.0008986867798228189
HEY2	0.0008966008303985962
PLOD2	0.0008935384004060712
DNER	0.0008886901342726156
MYH7	0.0008692638061137436
NRP1	0.0008624175419026953
ENOSF1	0.0008578949833366133
SEC24B	0.0008524386548263859
PDE1C	0.0008476961254642004
RAD51C	0.0008451800176969191
GLUL	0.0008369248462677856
CRADD	0.0008340985443478516
NRG1	0.0008242067592754686
EDNRA	0.0008240676014149644
OGG1	0.0008240289491247413
FOXO4	0.0008161554667470086
MLLT10	0.0008143048955817631
EBF1	0.0008141925769780876
COL6A3	0.0008116527907991314
UGT2B7	0.0008101359974854079
PPARG	0.0007990293808201234
E2F5	0.0007955173592062874
WARS2	0.0007935537036291401
CDCA7L	0.0007889423585286728
BET1	0.0007864312135145703
CD6	0.0007740589090695079
EDNRB	0.0007716783362029158
OTULIN	0.0007592863910047658
CCR7	0.0007558943573675443
CACNG1	0.0007532006500821119
NASP	0.0007529599337435562
TRAF6	0.000750441471484087
E2F1	0.0007379002749869055
NFIA	0.0007330499571543951
PBK	0.0007269817315634267
INTS8	0.0007253874492526609
ZBTB1	0.0007201641963322221
CACNA2D4	0.0007189154995976413
DYRK2	0.0007101603853985472
STBD1	0.000707513597452259
ACVRL1	0.0007032930752239396
TIPIN	0.0006875671128850121
ESR1	0.0006791420940728504
CCL8	0.0006783036277976974
SPDYE5	0.0006772286475608347
PDZD7	0.0006751589965874317
METTL3	0.0006698595924111334
CNOT2	0.0006673925922131865
ST20	0.0006651793090469889
GATA2	0.0006545720017295719
RBM38	0.0006534673290672268
SOX1	0.0006491414985859452
CALD1	0.0006461309016151972
VAMP2	0.0006419828202100345
SNCG	0.0006389830740315795
PRKG1	0.0006371753913537081
FAM20C	0.0006367129326678789
GRPEL1	0.0006340672867314185
KIF1B	0.0006295033527956844
ZNF793	0.0006207429831827253
PTPN11	0.0006177649159148462
RBL2	0.0006134693462039603
CACNG6	0.0005973460581168845
IVD	0.0005949615294845775
EGF	0.0005903325654478898
KRAS	0.0005896709318782558
NR4A2	0.0005891556708394484
UGT2B10	0.0005885520832646349
PCBP4	0.0005884549805780571
SNW1	0.0005854585287456934
MYL2	0.0005843183486557373
CACNB4	0.0005841830524945346
CDH11	0.0005821569792602128
ACSM5	0.0005821531102676998
UQCRC1	0.0005797607090232413
NUMBL	0.0005746853248653593
WRN	0.0005689619963592389
RAMP2-AS1	0.0005666116487456375
CDC6	0.0005654022809239896
ABRAXAS1	0.0005618441196406673
SLC1A2	0.0005607892018227724
ZEB1	0.0005599965899438495
KIT	0.0005597637836288233
ACADSB	0.0005592681325088336
RXRA	0.0005559739060884456
TNFSF11	0.0005548491252392141
FXYD2	0.0005523282169644428
RAD51D	0.0005477438155894658
ATP7A	0.0005438381752248138
ERG	0.0005409525357806354
COX8C	0.000536693938637627
TNNC1	0.0005324252589501179
MARCKS	0.0005313649770629883
PALB2	0.0005146609424793936
CD55	0.0005079712944013207
ACSM4	0.0005059863748440783
FANCB	0.0005001991903681374
NFAT5	0.0004982298077729168
ZNF395	0.0004912712014884044
ITGA6	0.00048315936332671164
OR8A1	0.00047746069226834294
CCNB1	0.00047504648150803263
SHCBP1	0.0004721110963447181
DMGDH	0.00047096090772974904
GLS2	0.0004670348555627718
ITGB8	0.00045310627434809816
P2RX7	0.00045164947067913535
ZWILCH	0.0004495912933210039
CYP3A7	0.00044678804818434816
PIK3CA	0.0004463497359862406
FGF7	0.00043803429881188074
GPM6A	0.00043062106054522433
CACNG7	0.0004295528498404314
PDC	0.0004295479937422705
SLC9A6	0.0004246853281593041
CAMK2A	0.00042356471045128935
ERCC4	0.0004185203106547525
BLOC1S6	0.00041768561830115913
UGT2B4	0.00041550122770713356
PSMD14	0.0004058029907347294
IL18	0.0004054812277316561
PPP2R5C	0.0004044760499002274
HIPK2	0.00040051981856038463
SLC8A1	0.0003982535001980302
HAPLN1	0.0003755588679545246
ACSL1	0.00037531376626714897
DOCK7	0.00037095893141671904
LGR5	0.0003676233422418515
IL4I1	0.00036308667735306094
PIK3R1	0.00035651106406086637
IRS2	0.0003561898261267714
AIFM1	0.0003557642815131026
NOX4	0.0003552312749626214
OR11H4	0.00034247447349969995
ACSM1	0.0003304998031281866
RUNX1	0.00033041719835872496
EMX1	0.00032861596484535843
GUCY2D	0.00031606097821554183
ASCL2	0.0003097326061241217
APOPT1	0.00030613288161487537
VAMP4	0.000303450862136352
NODAL	0.0002995191259628379
AL929410.2	0.00029948358975615593
HSD17B1	0.0002967586367937729
CDON	0.0002962287079828666
UQCR11	0.0002949576264090919
OR6T1	0.00029285853166868744
SNN	0.00028634847297197237
COX6A2	0.0002788374813068887
OR2H2	0.0002778382014147161
SORT1	0.0002769684228003456
OR51B4	0.00027541657346306957
CACNG8	0.0002733221098759258
ALDH2	0.00026605800912138524
FLT3LG	0.00026493662475093736
S100A8	0.0002646225012186357
EPB41L5	0.00025857022277321986
PF4	0.00025772007126690516
NFE2	0.0002476006856602412
OR7D2	0.0002438440007002274
CBS	0.00024200558100771112
GFAP	0.00023796561308393575
IDO1	0.00023785687415417937
GALNT8	0.00023581036801025086
BAZ2B	0.00022896608758196768
STX1B	0.00022798915246964192
AOX1	0.00022249865422585015
PAX2	0.00021931524705426394
BMPR2	0.0002177226982313469
WDR76	0.00021717816030915853
STC1	0.00020391042569220793
DEPDC1B	0.00020271680749753938
GALNT9	0.00020229123098310258
CNOT6L	0.00019826065546966608
ATP2B2	0.0001959658542615676
MAP2K1	0.0001958852299277789
CNGA4	0.0001897406174259813
CACNB3	0.00018870798962850057
SATB1	0.00018785672918592922
TMC1	0.00018485457891366034
OR1Q1	0.00017647412069212926
GLYCTK	0.0001753880912336001
HIST2H2BE	0.00017321065830564847
SAP30	0.00017255561892291576
OXCT2	0.00017092725373066517
SLAMF1	0.00016626523825206976
OR56B4	0.00016401995254973056
OR56A3	0.00016280780799996314
CTTN	0.00016084482377937484
TNNT2	0.0001585685099403834
GALNT4	0.00015819959695913494
CYP17A1	0.00015208370065287707
MYF6	0.00014712258308694414
OR8G5	0.00014462124938374458
OR6A2	0.00014362809254122428
IL12B	0.0001425645765095902
AFP	0.00014218260857421823
SRD5A2	0.00014068531487817438
PDGFA	0.000137584725992197
EP300	0.00013726845085915642
LIG1	0.0001368889472032476
GPC3	0.00013622474394174436
TERT	0.00013500130426338938
RAD51B	0.0001346731558888362
POLL	0.0001339176406324671
OR7C1	0.00013330106303509733
SPHKAP	0.00013319269012400793
LASP1	0.0001302193954509445
OR2A7	0.00012921451471324308
FEN1	0.00012526936700022
OR52N4	0.0001241201498119156
CSF2	0.000123145439780568
RYR2	0.00011805029752173446
GATA1	0.00011799327823761633
CD80	0.00011788079308120703
ATP1B4	0.00011729439685949459
AKR1D1	0.00011672807808872357
GAD2	0.00011584977852327614
OR51B5	0.00011450377019374354
OR10AD1	0.00011426651472816338
WNT16	0.00011353380692325932
DBX2	0.00011300963811298422
ALAS2	0.00011277203474058238
OR52K2	0.00010904340942660198
OR5M11	0.00010889205940522384
LRRC17	0.00010773128026575229
TACC3	0.00010766995030238731
SNAP29	0.00010657812013614049
CRHBP	0.00010600829206659601
DEDD2	0.00010480069201726923
PCDH9	0.00010479571584937346
PXN	0.00010477589439206391
SLC28A2	0.00010419695804502418
CACNA2D3	0.00010329133585580475
AKR1C4	0.00010187799766855926
LATS2	0.00010158892515325331
C1GALT1C1	0.00010100630563883975
HELLS	9.948959614554323e-05
DDB1	9.760057590180632e-05
CAMK2G	9.73901933210845e-05
CACNA1F	9.728336882609969e-05
POLD4	9.641481026300681e-05
PRKACG	9.614569232079363e-05
CCDC88A	9.56948125910115e-05
UGT1A1	9.544953139964807e-05
PTPRO	9.493056885674425e-05
UGT2B11	9.48763432123706e-05
HOXA5	9.364129811721247e-05
CCNE2	9.288865815220032e-05
ATP1A4	8.986218625324604e-05
UGT1A4	8.778523331225985e-05
POLR2F	8.641334656570327e-05
CYP21A2	8.452850805034282e-05
PPP1R3C	8.28917020359848e-05
TDGF1	8.062637942576279e-05
ACOD1	7.914663196565799e-05
OR5AU1	7.645597759509996e-05
MYOD1	7.608629425407182e-05
CLCA1	7.588853559179338e-05
OR10A3	7.462817230862694e-05
OR3A2	7.454386733252989e-05
UHRF1	7.34866365401495e-05
OR51E2	7.194309438349513e-05
RNASE4	7.145176916630479e-05
OR56A5	6.91525799452716e-05
OR5P3	6.808268159949726e-05
UGT1A8	6.716588149311195e-05
FANCD2	6.66917105404902e-05
GPT	6.468757579809318e-05
OR14I1	6.412269730098707e-05
FN1	6.35336132176046e-05
AGXT	6.300250165733835e-05
ROBO1	5.936490113628537e-05
POLN	5.927031203458119e-05
BOC	5.841316296580926e-05
CNOT4	5.6512415737064095e-05
CACNA1S	5.554230846204884e-05
OR5K2	5.5112468513285944e-05
DBX1	5.448313904795571e-05
OR6B3	5.4132217035338475e-05
OR51Q1	5.335424183846034e-05
OR1F1	5.23243034676658e-05
WNT1	5.138293106554489e-05
CACNG2	5.1010840192710674e-05
STX2	5.064405025443925e-05
OR2W3	5.06082701293416e-05
LOH12CR2	5.0022674478759746e-05
CNGA3	4.881580251724435e-05
OR10H1	4.880029136435195e-05
OR2AG2	4.7911630432399e-05
CHEK1	4.710774800468141e-05
OR52H1	4.6742343151580495e-05
COX6CP3	4.471799230021663e-05
STRC	4.379992651745381e-05
OCSTAMP	4.349994355365655e-05
OR2C1	4.3259958525786704e-05
ACSM2A	4.3179752981528144e-05
OR2B11	4.2808732902456607e-05
PMCH	4.2299273088858116e-05
OR52I1	4.113367669764135e-05
OR9A4	4.004454997013624e-05
CYP7A1	3.9516849643626355e-05
OR1G1	3.925619348837177e-05
OR1K1	3.830215058650386e-05
RUNX2	3.7192773912217276e-05
OR1L3	3.7111394170293e-05
LHFPL5	3.6732972043288634e-05
OR2AK2	3.653618582589422e-05
CD40LG	3.612531032737473e-05
CACNG3	3.467994684240155e-05
IL2	3.432854610771715e-05
CACNG5	3.343142543085715e-05
OR2A42	3.192264113602012e-05
GALNTL5	3.15338313750945e-05
UGT2B28	3.120054623393949e-05
UGT2A1	3.0280976647730016e-05
ESR2	3.016197762554364e-05
OR13H1	2.8546317954935734e-05
OR3A1	2.845920685249431e-05
NEK5	2.838473666374996e-05
UGT1A3	2.7652717528145012e-05
OR1L8	2.7495628046511353e-05
OR52E6	2.718120533940658e-05
KLKB1	2.5906423266020464e-05
OR4C6	2.534101152527781e-05
OR3A3	2.5254198264933262e-05
MYF5	2.4688964094250784e-05
OR2C3	2.4587589101870286e-05
OR9G1	2.244452112343224e-05
OR2B2	2.0858613372389256e-05
HSD3B1	2.0152977957575367e-05
AGXT2	2.0054549436454336e-05
HSD3B2	1.964439221784604e-05
OR2T8	1.9387884513169484e-05
CACNA1D	1.9340580521730463e-05
NANOG	1.8852280070129565e-05
MYH6	1.851087020925065e-05
OR13C5	1.811400839693091e-05
OR52E8	1.7538517415618116e-05
CYP19A1	1.7138949266569312e-05
ALDH3A2	1.6874017105094296e-05
OR2A4	1.601288243190051e-05
OR2L3	1.5967827821221845e-05
OR2A1	1.583304218212306e-05
GML	1.5009047511506102e-05
ACTA2	1.492749023878073e-05
POU4F3	1.457987076010442e-05
OR2D2	1.4458683969926745e-05
OR9A2	1.345304300139565e-05
GCNT4	1.2839175511496228e-05
OR10Q1	1.2700600249949143e-05
OR10A4	1.2427884907761914e-05
OR13G1	1.2353679389093642e-05
FFAR2	1.216626676478743e-05
OR9Q1	1.2163756971226292e-05
OR2K2	1.2056433495547014e-05
OR10A5	1.1913027145760321e-05
IL13	1.1540397557989973e-05
CYP3A4	1.1277572891207113e-05
OR1J4	1.0729118982854466e-05
WNT8A	1.0392193434981264e-05
GUCA1C	9.978161585267312e-06
IGF1	9.542920617604181e-06
OR1N1	9.508040187935707e-06
MGMT	9.236828699885946e-06
OR4D10	8.248555808831434e-06
OR52W1	8.017716425777347e-06
CYP3A43	7.93131175717657e-06
OR6S1	7.7556196800401e-06
FGF8	7.5281912827778224e-06
SOX3	7.481362306552154e-06
OR13D1	7.435213165646533e-06
OR52D1	7.227089401139023e-06
OR1J2	7.1530655680611335e-06
BMP10	7.104339074529413e-06
CYP11B1	6.85957083110622e-06
GALNTL6	6.810098445854706e-06
OR56B1	6.459144330850923e-06
OR52B2	6.0801381792194325e-06
OR2T33	5.9992193392485305e-06
IL23R	5.870361139060436e-06
OR10A2	5.538040821254934e-06
OR2G6	5.149981658489104e-06
OR52N2	4.988807976322944e-06
OR2AE1	4.914983696123732e-06
OR6C2	4.4905627574809895e-06
DCT	4.4266623269359064e-06
OR1N2	4.253123471260554e-06
OR52N1	4.0739434298593284e-06
OR1J1	3.903901182438775e-06
OR2L13	3.876174460424169e-06
OR13J1	3.871388130026609e-06
OR7E24	3.851465774959729e-06
OR10G2	3.80664673703839e-06
OR52B6	3.793023413448578e-06
GSX2	3.723179662432355e-06
OR4N2	3.0482902943772514e-06
IL4	2.9817201089826034e-06
DAO	2.9734633826463056e-06
UGT1A9	2.864117856325112e-06
OR1C1	2.7945904471001105e-06
OR51I1	2.6056544511955134e-06
PTPRC	2.492608034454677e-06
ATOH1	2.480422520967208e-06
OR5B12	2.2646981974371734e-06
MYOG	2.139937426467023e-06
OR2L2	2.086672595767294e-06
OR1E1	1.8018924274835895e-06
MYLK3	1.733619962906652e-06
PTX3	1.3661134302631957e-06
UGT1A5	1.1858819127839662e-06
CAV3	1.1519633525301717e-06
OR6K3	1.1311082456190015e-06
GUCA1B	1.0767875320674233e-06
OR4K2	8.185758546380141e-07
OR5C1	6.802628433465478e-07
OR2T10	4.075213146848246e-07
CYP11B2	2.9648931905537774e-07
RHAG	2.5781445642439084e-07
