# Supplementary material for: Transformer for Gene Expression Modeling (T-GEM): An Interpretable Deep Learning Model for Gene Expression-Based Phenotype Predictions
Source: Cancers (Basel). 2022 Sep 29;14(19):4763. doi: 10.3390/cancers14194763 (PMC9562172; doi:10.3390/cancers14194763)
Supplement: Supplementary file 1 [file cancers-14-04763-s001.zip › cancers-1924785-supplementary/supplementary/importort gene rank list for all cancers/TCGA-KICH.rnk]

HSD11B2	0.11861770573141035
CA12	0.08970668072445619
G0S2	0.0794575281045216
FGF9	0.07749109681751896
HADHB	0.0729643485263181
KRT8	0.06818994459320016
LAMB1	0.06721260461330815
TOX3	0.06637717318070227
GALNT17	0.0645970149247072
CDIP1	0.06407027339992628
ADM	0.056970445020131925
LGALS3	0.055883661729582944
COX6C	0.0558605071701214
SCRIB	0.05176950528478136
VLDLR	0.05064069218825378
SDC4	0.05034574603779116
ACADS	0.0494242614127905
SNN	0.048002368588090975
TUBB4B	0.047938442622177356
UQCRQ	0.0476262525572353
HMGA1	0.04454325379553392
VAV2	0.044028014210482726
GALNT11	0.04297784768201247
CYP11A1	0.04200666892831187
UGT8	0.041196855333892245
GPSM2	0.040414954984601154
TNFRSF21	0.039685820158825255
COX7A2	0.039287952029821153
BDH1	0.03921449038178392
BBC3	0.03920398550175017
HMGB3	0.03838851808006324
ERO1A	0.0381770118539162
LEF1	0.03790914038087749
GATM	0.03782874640027346
SYK	0.03767297241385503
SET	0.03755378525504958
FXYD2	0.03673394524365953
PLS3	0.03646183003870141
CALM3	0.03578024517900394
RPS6KA6	0.03522758098913654
KIT	0.035151697529950274
SAV1	0.03434989087693655
TSPAN6	0.034180124928902114
BHLHE40	0.033784591615522504
POLR2K	0.033479859420316845
HNRNPL	0.03295000789379505
CD74	0.03272089743091887
GFAP	0.032478990864603936
CD24	0.032132121171529825
NPM1	0.03198342628634669
SOX18	0.03188017100309072
CAMK2D	0.031675329084593605
CAV1	0.03167069770933665
CXCL10	0.03139489172222481
GAD1	0.031163627077889253
MIF	0.031042212704573673
DDX5	0.03100929719932104
RBM6	0.030500862779852877
XRCC1	0.030288799768501306
EEF1A1	0.02972124971130492
IVD	0.029646821467704445
EMX2	0.029379978755679086
HIST1H2AC	0.02925066879102146
BAK1	0.02909605726501289
GATA3	0.029033184053472365
ANGPT1	0.028965449889719247
ATP1A3	0.028943937143380855
IDO1	0.02828883816188987
HK1	0.028269305053211985
RELA	0.028166794563971493
NDUFB7	0.02797629872814306
MARS2	0.027445177084277184
COL3A1	0.027313988846719373
AEN	0.027290136946558147
HSD17B10	0.02723108083832031
ASNS	0.02697416357973109
CYC1	0.026899148725942942
ALDH1A1	0.02663386015762215
CDKN1B	0.026573587961553083
NUPR1	0.026470367149682466
AUH	0.026413765762199684
BCL2	0.026123675419359362
SEPHS2	0.02611534296418863
CAMK2N1	0.026105946075390535
RBPMS	0.026009529625972975
PRKCI	0.02592851778913256
AOC3	0.025807804015359995
TLR4	0.025652443950816516
COX6B1	0.02563302048626512
IDH1	0.025551715201654585
KLF6	0.025523001660692213
MCM7	0.025471620662679786
MACC1	0.0252408335520537
NFAT5	0.02495859650340583
SPP1	0.02479655590390938
TPBG	0.02474129241679734
CEBPB	0.02469383570355776
NDRG1	0.02455942743296799
PMAIP1	0.02439323105155906
PTGS2	0.024387011942280278
TSPAN31	0.02428325224735008
HARS2	0.02421713130578346
ATF4	0.024204628123986636
UBE2N	0.02419993512829348
GATA2	0.02384681794635161
FARS2	0.02381812263448377
STMN1	0.023747897184271023
SLC9A3R1	0.02313962208055026
ABL1	0.02302984081327689
PSAT1	0.022956459101240213
KDM6B	0.02289291189671693
MTDH	0.02273142259286288
MET	0.022689113158986116
AURKA	0.0226729670101417
SSRP1	0.022637997110883396
JUNB	0.022572747084103107
STX12	0.02255124285230122
PPP1R13B	0.022549403480819703
PPFIBP1	0.02253510782002871
SPI1	0.022335021413524808
OLR1	0.022317490873055467
TAGLN	0.02223480892234207
AZGP1	0.022197635826867426
ACKR3	0.022163910974917433
RASGRP1	0.022072291642476302
EPCAM	0.022014790154023297
ID2	0.02181953603531865
KITLG	0.0217346601559804
MAP2K1	0.02171079200685574
ALDH6A1	0.021510354385233035
NCAPD2	0.021383990203006877
CCRL2	0.021232478836155633
BCAT1	0.021121889643765462
UBA52	0.021059804618767372
PLPP3	0.02095441348229173
SLC25A5	0.020940319283517052
NR4A1	0.020907171989529922
B2M	0.02083976640152274
GALNT1	0.02083329877987842
CNOT10	0.020757401525297727
DDB2	0.020756844764510698
IGFBP3	0.02036575143926536
CDCP1	0.020281329258948436
ATP2B2	0.02015119880465235
TUBA1A	0.02010315049765636
BGN	0.019936965992898684
AKR1C3	0.01984955748802031
HBB	0.019725860464142483
RGS4	0.019696488245202405
WWTR1	0.019519154050621476
UQCRFS1	0.01928468282220491
DARS2	0.019275825787477618
PTPRG	0.019249321522940784
PSCA	0.019040775272380836
MAOA	0.01900329613899108
EZR	0.018853968870269282
H19	0.01876906807573919
SOX4	0.018700476590237134
CCNO	0.01859502807479856
ITGA6	0.01855358453055903
BCKDHA	0.01854369342503554
NCAM1	0.018530887247754167
C6orf62	0.018429550771334496
NUCKS1	0.018379705872345196
LRIG1	0.018305403838535916
CAPG	0.018276953791237567
YBX1	0.01822092371596234
ACAT1	0.017912662521407254
EARS2	0.017850752292159416
BAG1	0.017830262446231808
COX7A2L	0.017829390521387538
KRAS	0.0177908199775324
CD34	0.017790189900617186
BMPR1A	0.017649672992013792
BAX	0.01763259725638622
JUN	0.01755623932964248
CACNB2	0.01750580480714401
CEACAM1	0.017493633291523217
PCOLCE	0.017436226826318832
STX18	0.01736622512357879
SOX6	0.017264511096031745
PDGFB	0.017222580186620512
DDIT4	0.01720288737549224
STX7	0.0169875398354259
XRCC6	0.016870003098454264
AREG	0.016810786112171763
ACAA1	0.01680931368619254
POLD1	0.016785708727685665
TPI1	0.01675022216654686
CDKN1A	0.01664842779196452
PDHA1	0.01664499698609421
STK4	0.016572615357059926
GLUL	0.016520944761434526
SOX9	0.016501060755711092
FOS	0.016290543255411228
GLUD1	0.01619193597524581
SMO	0.01616587198676443
TUBB6	0.016126505002529486
FAM84A	0.016096964090373266
IGFBP2	0.016070489722499238
MARCKS	0.01605963942361502
XAB2	0.016051968224362338
MDM4	0.015950352834119313
CBX1	0.015881613229323875
NR4A2	0.01580923481586005
RANGAP1	0.015798150173833545
ECT2	0.01567826133096733
WASF3	0.015571806879294915
ALKBH3	0.01548374285752343
ATF3	0.015478400616749072
CASP4	0.01541246181250415
JAG1	0.015242025379244161
WNT2	0.015175417419743714
TFPI	0.015116288321308029
MAP2K3	0.015037371117975212
UBR7	0.014954205200094694
PROS1	0.014904755236314097
MAML1	0.014887908723742916
GNAS	0.014881583400186452
MEF2A	0.014878646954996097
SPOCK1	0.014856252725595724
VEGFA	0.014722624500851681
STAT5B	0.014692941590339466
BMI1	0.014665896008910174
HPSE	0.01464857519589704
DDO	0.014646678441016595
B4GALT1	0.01464534481714914
LYAR	0.014538370175752895
MNAT1	0.014492825248442427
PAX2	0.014343335408269138
GINS2	0.01426849452196489
ERBB4	0.014206857987757162
HADH	0.01417039346592279
TENM4	0.014032281313154331
FARSB	0.01403196519209296
DDB1	0.013914389361900105
DAB2	0.013886523920181594
E2F4	0.013821109490971666
LITAF	0.013796890528695175
SAT1	0.013715832332724137
HIBADH	0.013658417869455345
TDGF1	0.013648408415503776
CYP17A1	0.013641698410168985
PABPC1	0.013602848233692446
MED1	0.013597112194702632
COX8A	0.01354625094101821
VCAM1	0.013511833011794488
MCOLN3	0.013356172604461218
THY1	0.013335735060553827
COL6A2	0.01326659764296579
ROCK1	0.013254214105621914
PARP1	0.01321834937664891
CYP1A1	0.013201420117972639
MSN	0.013180213044148908
OPHN1	0.013160642715727457
SDS	0.013149250957875268
GALNT7	0.013136371874778814
DLL4	0.01311681573557641
PRMT1	0.013116086617128814
PCCA	0.013084702809367832
CIB1	0.013023216832495946
ATG5	0.013004727892043176
L1CAM	0.012854989053287852
EGLN3	0.012818413464757204
MCAM	0.012812913405430166
ECHS1	0.012803654224367453
FGFR1	0.012793476403338869
EGF	0.01278948448423402
ESM1	0.012781700218715025
TM4SF1	0.01263430719486511
HIF1A	0.012593725050564284
CYP3A7	0.012551119755874675
DAB2IP	0.01253001324267674
MBOAT1	0.012523479539472476
PSMA2	0.012343944812798833
HIC1	0.012340609977526723
COX7C	0.01229150138171198
BHMT	0.012288970868611587
CD44	0.012287131333292248
GALNT12	0.012213575231983206
COL1A1	0.012175487442542732
GOT1	0.012122373893535229
BNIP3	0.012078180212882416
ANGPT2	0.011989833770111308
F3	0.011985067524148052
ATP1B1	0.011930138483962972
CTSK	0.01192239588281712
PGM1	0.011879342367564867
POLR2J	0.011831499606125962
RBBP6	0.011818760978785772
ODC1	0.011815548360162013
FOXN3	0.011758795720324825
SOX17	0.011671832759371788
WNT11	0.011627361427140624
ACAA2	0.011623937280268925
TP53I3	0.011605010961809846
PDGFRB	0.01154170346425329
CD55	0.0114976889784658
MLLT3	0.011479541986821622
CNOT8	0.011381127732080809
RAD23B	0.01137691833691753
APEX2	0.011302768062394835
POLR2E	0.011261953877110433
MOAP1	0.01126079259663909
OSMR	0.011238286418741944
BCKDHB	0.011232095751268824
CTTN	0.011205375194135996
GLYCTK	0.011160215128846263
STAT5A	0.011157897894014923
HILPDA	0.011154161074709837
ATP2B1	0.011104752977318041
MMP7	0.011099291540056873
FARSA	0.010983986181290845
PRKDC	0.010943303917592262
TRAF6	0.010863361284865404
PLIN2	0.010830479758844512
BCL3	0.010674115847121376
FBXO27	0.010646162672855161
CTSL	0.010636999919623276
UQCRB	0.010535415943407
CHAF1B	0.01050603035546759
CITED2	0.010493378824611349
CCND1	0.010482579248534601
MUC1	0.010385455559363448
PDHB	0.010376626883650375
GFPT2	0.010373625197670195
KDR	0.010367743298216065
NAMPT	0.010366198089548957
CREB1	0.010351740749698168
SRC	0.010350885719230063
VAMP3	0.01019488446742394
HNRNPU	0.010154914896781683
ITGA3	0.0101165247296761
PLAU	0.01010582235787168
TGM2	0.010105327746867891
PTX3	0.010071450222681673
UQCR10	0.010070235898742452
RAD50	0.010064468141167397
OPTN	0.010054437008448169
FZD3	0.009967666278794439
FN1	0.009949375965964496
FUT4	0.009931460574211291
CNGB1	0.009893061600236142
CD200	0.009876875688725235
COX7A1	0.009817597492809792
FXR1	0.009784971614386453
CNOT1	0.009736193862824838
ASPN	0.009735701496064947
RNF168	0.009725554102591192
STAT3	0.009711129145313895
MPZL2	0.009616946621559055
NKAP	0.009616677472277594
BCAP31	0.009615945690668945
RPA1	0.009596106032676311
DOCK7	0.009572412756386884
ERCC3	0.00956368925329415
UQCR11	0.009561747507066712
ATP7A	0.009558171449907282
CBX5	0.009545849629670984
CYBA	0.009537098252181344
AKAP12	0.00950006211623574
CCBE1	0.009494760079790566
HSD17B8	0.009490719161154092
YKT6	0.009427121366811876
HDAC2	0.009406688570870214
ING4	0.009378257199867828
USE1	0.00937518029135736
SNAI1	0.009359491256514094
ALDH1B1	0.00934414049812691
SHMT1	0.00931159330581221
VAMP8	0.009301897869456103
GAS1	0.00927853938030307
CSF1R	0.009264392830939393
STX16	0.009263311618773607
KIF5B	0.00925408606448322
BABAM2	0.009248109152739664
POSTN	0.009201286596239673
DNAJA1	0.009199359973423615
ITGB1	0.00919288217388917
NRIP1	0.009065850816938843
FNBP1	0.00904562406900024
RGMB	0.009040745124170841
CDK5RAP3	0.009007233567670804
ALDH4A1	0.008947342426308695
ABRAXAS1	0.008944434191963268
RFC4	0.008917056450441897
GDPD5	0.00885781875800838
TNFRSF1A	0.008842353312046428
ACADSB	0.00881441521508976
CXCR4	0.008808700026693912
STX10	0.00879923766615101
DTYMK	0.008750329812526929
BOK	0.008722981984511387
CKS1B	0.008710996514464893
TUBB	0.00870580138613763
CFTR	0.008689757561160699
H1F0	0.008661079999705312
CAMK2B	0.008641637625172343
ACAD8	0.008635603338966198
APEX1	0.008594531617826544
QPCTL	0.008569418025790806
GPX2	0.00853878936732229
ADGRA2	0.008513004379148967
PTK2	0.008504077247802192
SHC1	0.008502028540988388
UQCRH	0.008489775069482355
ALDH1A3	0.008480994636816125
TPM1	0.00846867696283354
BMF	0.008463493269738137
SIRT1	0.008416465296631872
ENG	0.008338776900556642
RACGAP1	0.008338294052595866
BMP2	0.008337908847317874
HMGCS2	0.00833423285396704
GLS	0.008330766396798648
LMNA	0.008322972451546888
C1GALT1C1	0.008322465501206477
HEY1	0.008313592399715703
CALM1	0.008310360122247298
SMUG1	0.008300069273113093
EIF4B	0.008256435506280618
AOX1	0.00821052904888934
DNER	0.008194691303978211
TNFRSF4	0.008161510026323959
ANXA5	0.008139001266097226
VAMP5	0.008119919151808716
PSEN1	0.00811177176617184
RAC1	0.008109199988697103
CCNB1	0.008094390593719273
DDIT3	0.00806948599549695
POLB	0.008062834753632132
SOD1	0.008000959033838287
PLAUR	0.008000803703110104
HIST2H2BE	0.007998795660109677
CXCL11	0.007984851491733492
PFKFB4	0.007959001352635994
CSE1L	0.007956289780211774
CTGF	0.00795025496624892
OGG1	0.007933875787946363
ACADM	0.00791730437546286
RB1	0.007914841630736113
HMGCL	0.007908134107470701
HADHA	0.007876043467141445
MYL9	0.007874897493755835
RNF43	0.007866107188574622
MTOR	0.0077907445709264065
IGFBP4	0.007776379899678348
SRSF3	0.007736558217688555
CETN2	0.007733960974063502
FSTL1	0.00772592689859111
CNOT11	0.007712189263917317
POU5F1	0.007704098298223368
F2RL1	0.0076874445387667585
CCL2	0.007685963546154105
HIPK2	0.007665001109975772
IL1R1	0.007613251677812274
ATP5PB	0.00758920300957757
CNOT3	0.007586124588008878
CYTIP	0.007575118319151538
PPAT	0.007563221134772272
CDC42	0.007561507265584691
ATP2A2	0.007555953369182147
THBS1	0.0075033040212731635
AIFM1	0.007498118934649349
HMGCS1	0.007477542004592772
TGFBI	0.007442549825928333
SRD5A1	0.0074080782250033304
TP53BP1	0.007403621109110587
PRIM1	0.007403573557948931
ALDH3A2	0.007368470560873426
REV3L	0.00736171898685807
HK2	0.00734283930738418
HIBCH	0.007331564526211123
SEMA7A	0.00730982768989986
CSF1	0.007306561395541304
CCL4	0.007293487578252566
STX4	0.007291422987732214
CHD7	0.007270465880463795
IER3	0.007246032832664004
TARS2	0.007239366569191862
CHAF1A	0.007235668484326011
CTSB	0.007225471467612129
DPP4	0.007199234070718028
FBN1	0.007147746816086337
SLC1A2	0.007123847348159746
SPHK1	0.007116304034970339
CLIC5	0.0070735581220831715
SELE	0.007063173808644251
CCND2	0.007035138326557017
GALNTL6	0.007015031902270943
CNOT7	0.007006872411925429
PRKACA	0.006949164057189718
CCNB2	0.006917305008734505
PGK1	0.006901386433788729
GALNT6	0.00686894159520214
CCL5	0.0068651135156470545
ENC1	0.006820739259267412
MCM3	0.006781138130179318
SRF	0.00677142365633724
RALY	0.006756132707182571
ARRB2	0.0067488460591583095
CYP3A5	0.006710913345629222
BID	0.00670548538510965
PLK3	0.00670500662705513
ALAS1	0.006698222854939126
RGS16	0.006696720306795266
TNFRSF1B	0.006666523296922035
SEC22B	0.00664766653683805
HHEX	0.006627852005094189
FOXC2	0.006621908292671089
RAG1	0.006612214711814914
FOXP1	0.006601861149263453
MYH9	0.0065863919964132675
EDNRA	0.0065614772300661645
GBP2	0.0064982028527863405
MCM4	0.00645212888158121
STC1	0.006446168422699149
ANPEP	0.006431478106281311
DEDD2	0.00641299254178674
MAFF	0.006406575303895928
MYO7A	0.006341955447268999
RNF144B	0.006330977271053424
STX3	0.0062919047412907355
NRARP	0.006279831374327606
TEK	0.006249396373999162
CTC1	0.00620832047327297
COL5A1	0.006180772168265948
STK3	0.006177220725702412
ANP32E	0.006170661013114478
PFKFB3	0.00616467968619133
TIMP1	0.006139768866452569
EFNA1	0.006128238106896167
GALNT16	0.006126389233649183
HNRNPDL	0.006113611001054074
CLEC4A	0.006096329794865299
BRAF	0.006069477424388653
SLC9A1	0.006046967508100851
MCCC2	0.006036261890473962
MYC	0.00602006123865255
PTK7	0.006017887072905968
KPNA2	0.005993884285812145
PRKG2	0.005992524860122128
NFIB	0.005980439631655073
TNIP2	0.005934210115720249
CALD1	0.005933969709724125
SNAP23	0.005920376239406125
PROX1	0.005906410107910755
JAG2	0.005904157624656482
CHDH	0.0058925961303064505
UGT2B7	0.00589079465393738
ACY3	0.005889242291000604
CLIC1	0.005867670861740396
SLITRK6	0.005858935273622408
TSNARE1	0.0058053986164448386
POLR2H	0.005801165900659373
STK11	0.0057979977620750064
ID4	0.005797005274739482
TGFBR2	0.005786086372791692
C1GALT1	0.005757163261370476
TSC1	0.005733206163586223
COX5B	0.005694411741409527
GALNT2	0.005687862828150698
MEF2C	0.0056629805610354245
UQCRC1	0.005646517288869197
YAP1	0.005640995858598903
TUBB3	0.005637626625103589
EBI3	0.005632228092820286
RNF213	0.005625815334121279
NBN	0.005619825575578025
TPM2	0.005593640832849065
POLD4	0.005589375668611986
PROM1	0.005572433320954061
BTG2	0.005560943579224688
DNM1L	0.005528794250432192
THRA	0.005513377435903769
SATB1	0.005507104635608103
IL1B	0.005492390661970821
E2F8	0.0054414765927847655
KLHL24	0.005346590756799653
COL6A3	0.005332784099909422
EPHB4	0.0053213115218250185
VAMP4	0.005315128687443184
RAD21	0.005285441306616162
NR2F1	0.005272326723446227
LAMC2	0.005267559985239787
FANCI	0.0052369561328137046
ACTC1	0.005214033429279188
ZWINT	0.00520075740721292
ID1	0.005192287818912107
AMD1	0.005173311216043335
PCCB	0.0051659484905224
UQCRC2	0.005164516564293531
TMEM45A	0.005163109834117476
GOSR1	0.005147366463645771
VAMP7	0.0051036730606934776
CX3CL1	0.0050831782199624856
BDH2	0.005039022030181514
P2RX7	0.005031907035557695
ASS1	0.005028431289311999
NINJ1	0.00502208214092785
SORT1	0.005002511725195665
STX5	0.004999146342323764
AMT	0.0049901344352945454
COPZ2	0.004978866260478018
FANCC	0.004973630259590716
COMP	0.004963995576775532
PTPN11	0.00495900856070196
MRE11	0.004939311986929669
TNFRSF12A	0.004932671879583398
LOXL2	0.004893612042821792
RIPK3	0.004889025223149407
UBB	0.004883311841382865
PDPN	0.00487419620902854
AKT1	0.004855338489201901
COX5A	0.004853706583368699
VARS2	0.0048501675116393575
GTF2H1	0.004848074733663062
COX4I2	0.004846657586199537
P4HA1	0.004836139860950456
ATR	0.004835383254346332
RPS3	0.004828810246114911
BCAT2	0.00482787502374121
PSTK	0.004827144309897201
TGFB1I1	0.004817687349124656
ERCC2	0.004807840362045083
HACD3	0.004797443357036177
COL4A1	0.004795061946900327
DLD	0.004785216586417292
CCR2	0.004783606449154993
TUBG1	0.004722698631817981
DRAM1	0.004686992432922153
ENO2	0.004676968526752874
TNFSF10	0.004654822124669707
ICAM1	0.004653595545649334
C1QB	0.004651635730464086
KDM3A	0.004646535714246482
ANGPTL4	0.004644696384159093
IARS2	0.0046309380141767624
ATP1B3	0.004630633288477569
CDCA8	0.004611250660967727
RIF1	0.004592014870098285
GALNT3	0.004570850779093503
PKM	0.0045704076532017265
DHFR	0.004567086677605035
ALDH7A1	0.004556707350085063
MMP9	0.004540086517745884
NTHL1	0.0045196608637449575
NUP37	0.004518391315929816
CNOT4	0.004512234332014059
SDC1	0.004478519449236333
DENND5A	0.004471229726361909
TXNIP	0.004422189376310201
NFKB2	0.004421893059006917
FBLIM1	0.004418445260046019
KAT5	0.0044144136096643215
ETS2	0.004398208767942413
NUAK1	0.004378563424515535
ANLN	0.004370562172937158
EMP1	0.00436802569675454
POLA1	0.004350852008189202
CDK2	0.004349027811869081
PIK3CA	0.004345399159335523
ITGAV	0.00433118954959543
IRS2	0.004330574341558078
TNIP1	0.004317934780381713
CYR61	0.004314592032324571
COX7B	0.004305629465047014
FANCF	0.004285598890706923
RAD52	0.004264938607307087
CAD	0.004263673563365716
CCNE1	0.004255319543283523
ITGA5	0.004243734001694698
TPM3	0.004238792949683428
XRCC3	0.004233663734404098
RAN	0.004212827238251738
CCNG2	0.004210977156383472
TNFSF4	0.0042006203094383165
PXN	0.004195684506500455
CCNF	0.004189586198862136
HMGB1	0.00418469225186112
PSME4	0.0041769487175956094
GCH1	0.004166258727188056
STAT1	0.004162321727384555
CORO1C	0.004141151470887503
KIF11	0.004123765741247965
PRKACB	0.004119137953327358
ZNF292	0.004102683925441167
NEDD9	0.004087920914431658
OR51E1	0.004087020022954965
EHHADH	0.0040822309116015166
ADA	0.004043837084841238
CDH2	0.004028806205457816
AKR1B1	0.004023348866625829
TCF4	0.00401574979080298
PTMA	0.003989445040132438
S100A8	0.003968705062677781
UBC	0.00396013268712164
AGT	0.003922697556551451
GRPEL1	0.003916609999511899
XPA	0.003915826311773341
NUSAP1	0.00390808490110183
DBT	0.003903908918434749
AXL	0.003896911253729285
CCL8	0.0038797202578042147
MMP13	0.00386563414507074
GALNT15	0.0038576538697756325
ERCC8	0.0038338127039825192
UGT2B4	0.003822168099212025
PPARG	0.003821016873098925
SMAD4	0.0038061566267094007
CTH	0.003784516372300099
CCL19	0.0037461167191085404
TP53	0.003721713178888924
NCKAP1L	0.0037188260962340946
DEPDC1B	0.0036967682186263306
ACSL1	0.0036920467491116916
KIFC1	0.003665443596813855
ADCY3	0.0036411265469331387
MCM5	0.003634200619993349
SEC24B	0.0036313558570763766
RFC3	0.0036271894399894956
POLH	0.0036202610077514987
SEMA4A	0.003619645472655943
BABAM1	0.0036091428073820597
CXCL8	0.003603843721003868
ADSL	0.003603165431228072
MDM2	0.0035968041661953395
P4HA2	0.0035947301799536973
HMOX1	0.0035892193551257993
ACSM3	0.0035627301330271055
COL5A2	0.003523252360166748
FAM162A	0.0035214764089921934
PTN	0.003518069594777683
RGS1	0.0035060267670379204
PML	0.003492256311567982
OXCT1	0.0034742951596046616
POLD2	0.003473472385990497
NFKBIA	0.0034395879234305534
AQP5	0.0034204800427253706
IL4R	0.003413921701874252
CACNB4	0.003407363307282954
ZEB2	0.003399599320988829
SRGAP2C	0.0033962984854095323
ITGB8	0.0033961230085060665
OVOL2	0.0033919989782715
EOMES	0.0033830497383212344
LUM	0.003370665905656592
MAPK14	0.0033687152320840395
RGCC	0.0033644261421573803
SDCBP	0.0033535820409786223
AQP1	0.003353102476192648
CXCL2	0.00334899361944222
PPP1R15A	0.003339767725733658
VNN1	0.003333451662038789
EGFR	0.00332973987789774
EDN1	0.003328563498780236
UBE2V2	0.003314193830726297
RELB	0.0033038975617144424
RBL2	0.0032818129607824504
IL12B	0.0032631057732636103
SERPINH1	0.003262124751483949
CREM	0.0032613632546381263
ALDH2	0.003259682421793907
EVI2A	0.0032567451535482923
NARS2	0.0032405614767537175
MXRA5	0.0032381921142215424
PTGER4	0.0032148799491711236
CD40	0.003214130887892698
FGF2	0.0032092987197606658
UNG	0.003201366301672212
SNAP47	0.003198756781540022
BSG	0.0031985011301903766
MAPK3	0.0031946641647784247
MKI67	0.003194494184600757
FOSL1	0.003159545196149974
BMP6	0.0031578609244449084
TAL1	0.0031457075188709503
CDCA2	0.00313301874917318
ARID3A	0.003120399262290807
PYCARD	0.0031056404466941316
ACVR1	0.003105521441256896
CNOT2	0.003098327199904736
PCDH9	0.0030955313179534326
FADD	0.0030877296702959797
BMPR2	0.003086498968356326
CDC25B	0.003085574703801557
ATP1A4	0.0030512983405841542
NASP	0.0030263334392687346
KRT19	0.0030096143411057186
ILK	0.0030035224471435563
ASPA	0.003002908386739137
HSD11B1	0.0030022658467949246
SLC8A1	0.003000965246112036
EGLN1	0.0029998255204748375
CDK6	0.00299267729229419
ETV1	0.002992347990152074
CNOT9	0.002985992517038556
ADK	0.002980019678325062
WRN	0.00297198890587718
TOP3A	0.0029614191842733135
YARS2	0.002960357464667048
RFC1	0.0029502289960538605
FBLN5	0.0029395630001414204
MMP2	0.002934570972382296
TDP1	0.0029331878430651505
GCLM	0.002930218055983588
NFATC4	0.00291523775377531
IFI16	0.002903102247159166
CALM2	0.0028989917368302353
RFC5	0.002896455715544031
STC2	0.0028681869092748967
FLT4	0.0028679531561456658
ABCG2	0.0028516922465746486
EGR1	0.0028486014617575476
OR51E2	0.002846272302988746
ATP1B2	0.0028366992769328033
ABAT	0.0028241471956644347
LARS2	0.0028168816733402974
SARS2	0.0028160115987960303
TP63	0.002810792151261598
GLUD2	0.0028015427294938136
ASF1B	0.002793375487725581
KIF22	0.0027720015215314466
EPAS1	0.002735216665271228
NR3C1	0.002733565915705662
CNOT6	0.0027287066866114595
KDM1A	0.0027254252198153552
IRX3	0.002722135944168045
TFDP2	0.0027157247717132693
LASP1	0.0027057832248492046
ZC3H12A	0.0027010464319237835
CAMK2G	0.002683900376381169
PFKP	0.0026756507790081027
BCL2L11	0.002659724671922662
PDE1C	0.0026557392031632114
TFAP4	0.0026557007119818806
VEGFD	0.0026449671440530727
POLI	0.0026428620499266884
NOTCH1	0.002637911096737377
GALNT18	0.002632223623024959
USP28	0.0026229361107466265
FBLN2	0.0026060918257640544
SMOC2	0.0025956595335589173
PTTG1	0.0025804211221934982
DNMT3A	0.002579639149528409
TK1	0.0025554052066170496
MESP2	0.0025526566329561145
CACNA1D	0.002543089523075031
H2AFZ	0.002537057311891226
EMX1	0.002535568780778426
STX1A	0.002517254754264639
PSMB4	0.002505836176718525
CDC20	0.0024954274812375664
HMGB2	0.0024929395267882415
CA2	0.00249039230239894
STX6	0.0024728409689473378
PCNA	0.0024712663605894712
OLFM1	0.0024612521997705353
VCAN	0.002457864435125808
CKS2	0.002457591148632625
GTF2H5	0.002445848228466901
SEMA5A	0.0024425173723946108
DCK	0.0024424187171758565
NID2	0.002434262187876088
WDR76	0.0024286532110143907
CPS1	0.002406273112193977
HSD17B7	0.0023949360433265275
COX4I1	0.002367137431164367
MND1	0.002366718296938533
SEPSECS	0.0023654083296414494
KIF2C	0.0023401654813283556
RUNX1	0.002338326614861099
NUMBL	0.002325532808750476
POLD3	0.002318763983696479
ATM	0.0023156884378482292
POLE2	0.0023149980354755886
ZBTB10	0.002311539267089086
KIF1B	0.0023090681934568413
SFN	0.0022915346395481345
GLIPR1	0.002291118543582972
KLF7	0.002290663996822035
STX11	0.0022895709457449094
TMPRSS4	0.0022869801784494055
MAD2L2	0.0022867253607504307
VEGFC	0.0022681306978585476
ZNF395	0.0022601511216666635
SLBP	0.0022433864621722245
FGF7	0.002241782869023388
DSN1	0.0022295127177975166
NFIL3	0.0022254495335480534
XRCC5	0.0022250362375581503
CASP8	0.0022214425426366076
WNT3A	0.002216352325064477
GALNT9	0.0022146014480805957
BET1L	0.002211388009538659
AGER	0.002203152770643845
DLGAP5	0.002203133208596097
NEK11	0.0021961831909807624
DAPK3	0.0021922052276730406
HGF	0.0021896674510525193
MTFMT	0.0021889690720002745
H3F3B	0.0021820963172262085
LYZ	0.00218193764571057
ALDH5A1	0.002179848486469785
MME	0.0021700045005716173
ACAT2	0.0021698843831171205
NTRK2	0.002165975783753494
WNT5A	0.002156042914954694
SMC4	0.0021529990423661406
XPC	0.0021519869504955866
ASL	0.0021516256201265255
PTK2B	0.002141545402360263
MLLT10	0.0021372931630176555
BUB1B	0.0021344515380997795
SHISA5	0.002122068597703044
GPC3	0.002111969480171753
PSMD14	0.0021084710674171667
CENPE	0.0021047437183533044
OSM	0.002096315002297022
DUSP1	0.0020882099390525486
TRA2B	0.0020830250993498405
GSN	0.002071242420862746
TIMP3	0.0020648460164616697
HES1	0.002063357625195891
HOXA5	0.002060660597067627
B4GALT5	0.0020314958887862754
FANCE	0.0020160627661332912
GPT2	0.00201459534927365
RAD9A	0.0020132343188772996
SHCBP1	0.002006469578880563
BET1	0.002000493453193529
NFIA	0.0019852130556940024
PLK4	0.0019748032926486647
TIPIN	0.001971971381808764
SVIL	0.0019677218770996563
PTPRS	0.0019542374087014353
LAMB2	0.0019540913097214068
TMEM100	0.0019394619581573093
ALKBH2	0.0019380183630263467
RPA2	0.0019240129981397626
AKIRIN2	0.00192267398937226
XRCC4	0.0019213097203613708
LRRC15	0.001908296436219116
MALAT1	0.0019019805298627352
SMAD2	0.0018982328874592779
PLAGL1	0.0018982222994953187
TNFAIP8L1	0.0018955789723618275
CYP7B1	0.001892405373777775
HIST1H2BK	0.0018884563828984746
OR1L8	0.0018785477789157758
AGR2	0.0018723759183864941
RAD51AP1	0.0018710180856258904
FLT3LG	0.001870146386596362
ENOPH1	0.0018691311480141558
CCL3	0.0018631731260092866
OTULIN	0.0018528617267683136
CDCA7L	0.0018505323132230352
IKZF1	0.0018432559296163971
LDHA	0.0018326071845414906
PTHLH	0.0018316493286582296
RARS2	0.0018306651694885159
GUCY1A1	0.0018258488717983181
LHX1	0.0018116566358222948
ERBB3	0.0018116443546786372
CHEK2	0.0018096944321009535
CASP2	0.0018059674751106723
TFDP1	0.0018000840670054157
CRISPLD2	0.0017939676640415672
PPP2R1B	0.0017789079231723657
PPIC	0.001777548412609703
MXI1	0.001777288114576987
RBM38	0.0017739371372625622
IRAK2	0.0017722364629510115
GDNF	0.0017663249075480876
NOX4	0.0017645062787688215
POLL	0.001754293555795431
TLR2	0.0017491774736560462
HOPX	0.0017381696327077713
PSPH	0.0017379680081200325
IGF1R	0.0017364194474773983
RAMP2	0.001734701309385065
ZBTB1	0.001724346415365843
THBS2	0.0017139394294926058
ASCL1	0.0017062230845015316
POLR2C	0.0016962300305090555
POLA2	0.0016952686424016132
NDC80	0.0016829446501109907
TP53BP2	0.0016820959616711086
MELK	0.001680142524343401
CACNA2D2	0.001677523393027358
LIG3	0.001675814054799745
ANG	0.0016472832855309255
EPHB2	0.0016433886273275172
POLR2I	0.0016413222097713426
L2HGDH	0.0016395072218033876
CCL18	0.0016313634211283978
BRCA1	0.0016229787505060947
AXIN2	0.0015988638011530092
GALNT10	0.001594207843819942
CYP3A4	0.0015933026553474046
GFPT1	0.0015836495546274869
CDH17	0.0015809252848594968
MMP11	0.001569115315208182
TATDN3	0.001564948458483491
ALDH9A1	0.001554706551294742
TNF	0.0015471715335110966
CXCL1	0.0015430392460434811
LIG4	0.0015348453688015919
STX8	0.0015292902540810919
GALNT4	0.0015229262368320008
NRP1	0.0015166779234466099
TGFB2	0.0015141378510709427
EPB41L5	0.0015064573479926793
TRA2A	0.0015046360998108115
RRM2B	0.0015011240092313346
TACC3	0.00150060995612438
LIF	0.0014962097314748033
AACS	0.0014862094935448444
IGF2BP3	0.0014827587844292872
E2F7	0.0014745483155222145
POLR2G	0.0014743980707256504
FEN1	0.0014742378839406748
BNIP1	0.0014664857073215462
CYP1B1	0.0014650066374292572
TYMP	0.0014609173385892963
LOX	0.0014607413496928307
CHEK1	0.0014470013423640057
TWIST1	0.0014448264912228605
AK4	0.001443691012250142
MCCC1	0.0014355899815526587
HEY2	0.0014272459508036302
GALNT14	0.0014249860296629945
PRKG1	0.0014216188284195857
GCAT	0.0014177883644642785
PAM	0.001410695858673475
SLC12A2	0.001406233528357485
PTP4A3	0.0014011604463222795
PRC1	0.0014008363474883496
UHRF1	0.0013948934986969062
UGT2A3	0.001393998777525349
TOP2A	0.0013910378792649008
TNFAIP6	0.0013878771905394807
RAB25	0.0013849286569935194
ZWILCH	0.0013839808737614123
TPSB2	0.0013835742453775438
ITGB3	0.0013829640055165423
PRDM1	0.001371342413065825
CACNB3	0.0013695705289684217
COMT	0.0013663072100867783
PIDD1	0.0013646459982048253
COL11A1	0.001346681369284092
CENPW	0.0013341254704535843
PHGDH	0.001331396787655575
LATS2	0.001330468842321389
RBL1	0.001328236332775909
RAD51B	0.0013278111347908112
SERPINE1	0.0013255830633808602
ACTA2	0.0013250728615759062
COL1A2	0.0013219114430417156
ACSM5	0.0013180507795775866
FGF18	0.0013173169640697056
SARDH	0.0013131367404731677
FANCG	0.0013053985587303189
E2F5	0.0012993891985972757
GTF2H4	0.001290061805726993
CTNND1	0.0012870584271033028
PRRX1	0.00128568627482398
MESP1	0.0012848394885697735
ST3GAL1	0.0012796964415205498
HNRNPH1	0.0012774386890362407
FANCM	0.0012748223164944497
BNIP3L	0.0012701978058311132
ALDOC	0.0012693515459561123
TROAP	0.0012663160109306353
PPP1R3C	0.001264951249030512
LGALS1	0.0012643839574229645
CDCA3	0.0012502254196996361
DISC1	0.0012396977128277052
CXCL12	0.0012395223028661354
GRK3	0.0012368453001098314
ERG	0.0012236150199179906
SRD5A3	0.001222210243476827
APC	0.0012205849403106464
RHOC	0.0012187079362141063
CDK7	0.0012186493091923274
MCEE	0.0012159778715629583
USP1	0.001213349655151684
WDPCP	0.001211307308455877
FAM20C	0.0012037726870928519
HJURP	0.0012021550905603135
DDR2	0.0011987097519745322
KIF23	0.0011937505938900712
PARS2	0.0011936762855536416
SPIDR	0.0011884758049708131
PIK3R1	0.0011873988249398713
EPHA2	0.0011864301983518944
HSD17B4	0.0011757020491351556
GOT2	0.0011705781647442636
MRPS18B	0.0011689863208243832
JMJD6	0.0011658064756181743
BRCC3	0.0011524801139378854
TRIAP1	0.001147527571321743
ERBB2	0.0011383501397966643
NFATC2	0.001135113524247394
VTI1A	0.0011290517910145777
GNMT	0.0011230318458925828
E2F1	0.0011197920714146339
CD86	0.0011157631464684809
ERCC1	0.001115485212196435
BLOC1S6	0.0011024902982654085
ATP11C	0.0010978621421072908
ZNF793	0.0010960202128070622
BAZ2B	0.0010935209749752283
TAOK3	0.0010890102272758273
NRG1	0.0010858419642629494
CCNH	0.0010840063663527892
SLC2A1	0.0010729800582495762
POLR2D	0.0010700383366951264
PNN	0.001066546308816847
ALOX5	0.0010560615366427533
TFRC	0.0010512792587490047
FAM83D	0.001045292962111835
LAMC1	0.0010445698533794187
CARS2	0.001033091042043482
MBD4	0.0010277431292426084
ENOSF1	0.001027520690344895
CRHBP	0.0010265608406618235
ERCC4	0.001019373629560745
CRADD	0.001014376760052147
RPA3	0.0010124381771787333
EBF1	0.0009993049532066468
SNCG	0.000998310268205927
TNNI3	0.0009953510239931421
S100A4	0.0009953187124461629
SNAI2	0.0009903957602727341
ZBTB8A	0.0009837902636310252
MYL3	0.0009836366801991572
UIMC1	0.0009805210850266425
RSPO3	0.0009797782891836871
OLFML2B	0.0009709717244004791
TMEM158	0.0009707008402963188
FGFR2	0.0009642751834183023
APOPT1	0.0009586526033323562
HTRA1	0.0009577252030647443
UGT2B28	0.0009547176773923599
PAX6	0.0009541927596553339
FLT1	0.0009529393335468601
AL929410.2	0.0009475255197985293
MAOB	0.0009442247374583642
MMP3	0.0009441387122119295
CDH11	0.0009373572613308144
MUTYH	0.0009263851450785598
GCNT4	0.0009245292874452729
CA9	0.000921402364991328
ANXA1	0.0009132521780123834
PARVA	0.0009052702092835926
PPP2R5C	0.0009040891230609975
HAS2	0.0008974226308532794
MFAP5	0.0008908042707424416
BORA	0.0008894375706718742
EXO1	0.0008888847566199237
GAMT	0.0008882975361688652
EDNRB	0.0008847812516191734
MLLT11	0.0008826225740365216
IL11	0.000881186308849302
EP300	0.000872926631482957
TCF7L2	0.0008704234411786943
COX6A2	0.0008623413480781421
CCL23	0.0008491529973184121
GAS2L3	0.0008458970130368596
PAFAH1B1	0.000843655235903289
PPFIA4	0.0008405361787624097
GPM6A	0.0008380768003197398
ZNF335	0.0008349700504433456
FOXA3	0.0008283524837837219
PIPOX	0.0008192122237573287
ATP1A1	0.0008178519517070991
RRAS2	0.000815977722736493
UBE2T	0.0008138505316769143
CEMIP	0.0008036939457778551
VIM	0.000801888288774397
CCDC88A	0.000795841488800969
MTA1	0.0007957514054658032
LYN	0.0007954032550701283
CACNA1C	0.0007906920961817101
ZAP70	0.000789330985567261
BMPER	0.0007892851655342249
RAB42	0.0007834218721152912
SULT2B1	0.0007790179132264834
PALB2	0.000775856578771418
HELLS	0.0007694804602227869
GOSR2	0.0007622106435402417
SNAP29	0.0007600115006724232
ITGAM	0.0007579455526434835
SELP	0.0007576051776258624
ANXA2	0.0007547599105895952
ATP1A2	0.0007524880905878021
SLC2A3	0.0007470870395020934
SPARC	0.0007433957518342187
WARS2	0.0007383948191779957
COL10A1	0.00073486562667129
SNAP25	0.0007347701245448772
PRKX	0.00073294663734584
CD38	0.0007287029471776078
CD33	0.0007236900877875453
PLK2	0.0007207570334922534
WWOX	0.0007207440146950804
LIG1	0.0007204246357216286
FOXM1	0.0007168833493513101
CARM1	0.000707164307546644
POLN	0.0007012568379596447
PGF	0.0006996940725513115
SYF2	0.0006900180200210762
NFKB1	0.0006898280125062661
SLC9A6	0.0006883732036037063
CCNE2	0.0006859218321268291
TLR7	0.0006790536047714294
ZEB1	0.0006770824462892937
HMMR	0.0006648324264040252
POLE	0.0006573007749274512
MPG	0.0006566774785778424
PHLDA3	0.0006549881996835896
APAF1	0.0006538823179079969
FANCD2	0.000648997349258855
BATF	0.0006406633679270558
ITGBL1	0.0006349487809530532
HNRNPM	0.0006277105784742722
STBD1	0.0006199724760915724
ADAM12	0.0006193567511718104
TCF12	0.0006189098974516218
TNFRSF9	0.0006120436227199603
CENPA	0.0006072765489803655
DYRK2	0.0005983089163389704
ASPM	0.0005980693380684765
CNOT6L	0.0005942606318140838
CD6	0.0005937871461533538
RAMP2-AS1	0.0005885733054524844
GLS2	0.0005881411533134863
GSC	0.0005866510269717897
CDC45	0.0005807236304295869
ACVRL1	0.0005760657371021812
WNT5B	0.00057589256316456
CEBPA	0.0005758138698309245
MMP14	0.0005755462373718193
SPAG4	0.0005722783009149381
OSR1	0.0005700560608396031
MMP1	0.00056577293845286
IL1A	0.0005640457502106753
IFI30	0.0005633046378306024
UQCRHL	0.0005623018260162311
HSD17B6	0.0005611896409076889
MZT1	0.000559958594769681
KIF14	0.000555919920720823
CXCL5	0.0005522422816215107
STX2	0.0005410497790584982
TPM4	0.0005360103914770325
ORC6	0.0005345109864803342
ROBO1	0.0005327092367870969
SP100	0.0005179615486328211
CDCA5	0.0005176887441977381
CYP26B1	0.0005173547342231764
FANCA	0.0005147271306340486
AARS2	0.0005141120097807816
SP3	0.0005103091570663329
HSD17B12	0.0005086146903888056
CSF3	0.0005076624407432664
STX19	0.0005032093548652729
NT5E	0.0004953300330561475
RAD51D	0.0004930718057140339
EFNB2	0.00048541882649868166
RUNX2	0.00048456272281761806
IL15	0.0004826349224934605
TSPAN2	0.00047766519961644707
RFC2	0.00047043147251711885
FABP7	0.00045789853297995855
STX17	0.0004573108532108508
CCL20	0.0004559244327894141
EREG	0.0004523716957885497
CDON	0.0004511023653911021
IL20	0.0004489357088594012
POLK	0.00044613483611948826
CENPJ	0.00044414889033570865
AEBP1	0.0004432657545286221
INTS8	0.0004400073766568019
FLOT2	0.0004389622819855993
GUCA1B	0.0004381459984069386
ESR1	0.0004379988892596187
DCSTAMP	0.00043799143158273465
TDG	0.00043255163591389515
HSD17B2	0.0004311320306486592
CDCA7	0.0004281364403429123
ECM1	0.0004269754103340684
TRIP10	0.00042649151399032603
BCL10	0.0004233504817725887
CENPM	0.00042005656768525994
CACNB1	0.0004193078506137262
CDC6	0.0004181545969019996
RPS27A	0.00041504964043125313
STS	0.00041492589881475837
IL18	0.00041237558876252683
ARX	0.0004121191408533893
CACNA2D1	0.00040683490830332753
PLOD2	0.00040661790641863905
NELL2	0.00040087422949172284
INHBA	0.00039483651606310623
DBX1	0.00039431214686528265
LBR	0.00039012461551410745
ACSM1	0.00038713241606241287
NEK2	0.0003843901891431775
ST3GAL2	0.00038304600634675397
FANCB	0.0003795417999445792
SHMT2	0.0003744969616071988
PDGFA	0.000368065137144471
HAPLN1	0.00036762252510757137
TP73	0.0003658378522785289
AKR1C2	0.00036534361869039223
SOX11	0.00035622800389358087
RIPK2	0.00035507302263701354
HIST1H4C	0.0003511436497709737
RRM1	0.0003486400782905267
CCR7	0.0003421125700990974
TNFSF9	0.0003389320600402746
NUF2	0.0003372241148066918
IL23A	0.0003275526276970714
H2AFX	0.0003265522170430935
BCL2L2	0.0003249737400961272
MYF6	0.00032288092039520645
GALNT5	0.0003225399712298017
AKR1B10	0.00031850030846724094
CXCL6	0.0003147503968274167
TGFBR1	0.000310356842473308
TXNDC9	0.00030865925168019364
AKR1C1	0.00030576038871784705
SIVA1	0.0003056577937300038
GPLD1	0.0003050602515702015
TNFAIP2	0.00030390951031944425
DSCC1	0.00030336502756801357
IGF1	0.0003021243049733955
VAMP1	0.0003015034742052483
NIT2	0.00030099228754724365
TGFBR3	0.00029649819576788424
GCNT1	0.0002913201281050455
CXCR2	0.00029067631878389947
TBX1	0.0002893034909175801
AGXT2	0.000286442763979491
GNAL	0.0002855995141152612
RXRA	0.00028353659774825777
VTI1B	0.0002824203811144412
RRM2	0.00028056364554426545
PSRC1	0.00027588413832852675
RAD51C	0.00027588172644649
GYS1	0.00027508674806121883
GPT	0.00027490730226845274
CIDEB	0.0002745169571699238
CACNA2D4	0.000272348682207097
PBK	0.000269780480343682
MCM6	0.00026868575323801196
AOC2	0.0002629088804680934
IL18R1	0.00025976630372099413
SAP30	0.000258049556177512
TMPO	0.00025788187312700614
BCL11B	0.00025397594398731814
DCT	0.00025313618440501784
XRCC2	0.00025130494744357075
PTPRC	0.0002464725289069956
FOXO4	0.00023981009548139102
EGR3	0.00023525786882632786
GTSE1	0.000230735915542601
CASP8AP2	0.00022741574719748915
WNT7A	0.00022713161455849602
ACSM2A	0.0002268702104524933
SLC4A7	0.00022660223611818456
REV1	0.00021903514901050645
NFE2	0.00021768653971134878
IRF4	0.00021712738909371212
CCNA2	0.00021507243710308156
HSD17B1	0.00021359562067531246
LRRC17	0.00021128400584242342
VAMP2	0.0002088318823780704
DMGDH	0.00020835115015779742
HLX	0.00020748558736578566
LGALS9	0.00020404860181776367
FSCN1	0.0002024484413387438
ATP1B4	0.00019903769019698702
SLAMF1	0.00019660128772151417
NODAL	0.00019599314366457282
ADORA2B	0.00019598386404289574
COX6A1	0.0001955990618863681
GTF2H3	0.00019045646970218422
CLSPN	0.0001900331823042559
DRD1	0.0001891051247154532
BRIP1	0.0001785084676378669
PDK1	0.00017341000957619472
GADD45A	0.00017313862494057234
CASP9	0.0001730179836272956
AFMID	0.00017157624902758566
ALAS2	0.00016944766417802183
OR2A7	0.00016648635856583702
ESR2	0.00016560389832287136
CNGA4	0.00016499078194837178
PIF1	0.00016482134494632335
FOXA2	0.00016412148142027334
TSLP	0.0001636713667981599
E2F2	0.00016098232061399992
CDC25A	0.00016054248322106414
IL6	0.00015721434611529582
PTPRZ1	0.0001539421784941803
HSD3B1	0.00015378525282745735
MST1R	0.0001537319106589212
ATAD2	0.00015087497075238796
GLDC	0.00014823746496201652
CDC25C	0.00014479953819196282
CACNG8	0.00014453295217490097
FCER1G	0.0001444507006986844
TYMS	0.00014229456799243656
CXCL13	0.00013798378483526955
CYP3A43	0.00013632072095651565
PTPRO	0.00013376915626690005
CALML6	0.000133138022024349
VRK1	0.00013232709881507218
KRT14	0.00013128090182755597
GALNT8	0.0001297411516114084
ST6GALNAC1	0.00012904501123738054
WRNIP1	0.00012781968687811495
WNT16	0.0001261251627464708
PF4	0.00012050089545958257
OR1N2	0.00011432703515659922
OR7D2	0.00011348948847547961
PMCH	0.00011125673492885075
GINS1	0.00011116109434937571
SKIL	0.00011081793177747377
AFP	0.00011034628599231073
GCNT3	0.00010990017201598144
CKAP2L	0.000109235194199613
TNKS1BP1	0.00010786089912504728
KLK10	0.00010666399613567005
SHOX2	0.00010595170000280725
PRKD1	0.00010507365469604446
ST20	0.00010288705777806187
SPDYE1	0.00010154981901353342
FERMT1	9.837984963237883e-05
LGR5	9.798148214521257e-05
DTL	9.606349738669115e-05
SPTBN1	9.542241541171102e-05
FOXA1	9.188346192227051e-05
CACNG4	9.153314177776594e-05
ASCL2	9.119582091124389e-05
INSM1	9.069220464337464e-05
GATA6	9.018391475636937e-05
OR52I1	8.983232890760736e-05
UGT1A6	8.811158844233248e-05
SNW1	8.803826518367328e-05
BRCA2	8.794574967952279e-05
BOC	8.71496360302363e-05
CD274	8.695860088105591e-05
WT1	8.639755686044685e-05
SULT1E1	8.628552028493957e-05
CDK1	8.520773995431691e-05
NEK5	8.35835267584229e-05
GLI1	8.32962467774779e-05
OR13J1	7.940203201035549e-05
EZH2	7.858354051577293e-05
OR6T1	7.800838360967638e-05
TNNC1	7.746640011410409e-05
GREM1	7.732294287546415e-05
FFAR2	7.717999508628631e-05
KLKB1	7.646151655572087e-05
PDGFRA	7.632664995089627e-05
FAP	7.448655899988745e-05
TTK	7.384573435402713e-05
METTL3	7.3037659089811e-05
SERPINB2	6.998058776039368e-05
ACSM4	6.875795280685057e-05
IL31RA	6.745912012572011e-05
FANCL	6.646650963922391e-05
OR2C1	6.588222955109832e-05
ZNF385A	6.447732059151906e-05
SLC28A2	6.400416594770684e-05
AKR1D1	6.36709134640947e-05
NTRK1	6.352354437215613e-05
MYLK3	6.296531731807628e-05
AGXT	6.26737161589383e-05
OXCT2	6.249965371755726e-05
OR56B4	6.180118459847405e-05
CD40LG	6.130423809490072e-05
RNASE4	6.0411147837111146e-05
COX6CP3	5.957884427916713e-05
TNC	5.944945064633231e-05
NKX2-1	5.716886865900005e-05
GDF7	5.706344439795466e-05
UGT1A9	5.588725714282666e-05
ACOD1	5.5173893916515024e-05
IL4I1	5.394673262306348e-05
OR51Q1	5.38983137430018e-05
BLM	5.381563121835447e-05
OR10AD1	5.24660831929505e-05
OR52W1	5.226576049960783e-05
CBS	5.1312154297383714e-05
PDZD7	5.065220250691966e-05
GATA1	5.047078916967987e-05
OR3A2	5.001444345765445e-05
MYB	4.9299669404701765e-05
UGT2A1	4.9241861873259195e-05
SRD5A2	4.8597849693204925e-05
GUCY2D	4.759068218952991e-05
OR52E8	4.754862066629945e-05
GATA4	4.4334076062082366e-05
POU4F3	4.380485263418114e-05
OR13A1	4.359222856008298e-05
TMEM109	4.2527422617566717e-05
OR2AG2	4.243929500564334e-05
CXCL3	4.211657860871256e-05
CYP7A1	4.081340772962247e-05
UGT2B15	3.9973670712206835e-05
OR7A5	3.950056803893146e-05
PRR11	3.8997896043190776e-05
CKAP5	3.8827015425678055e-05
CD80	3.881787707672688e-05
PRKACG	3.613320009499794e-05
GALNT13	3.586492022876342e-05
POLR2F	3.583473273123742e-05
STX1B	3.545952611547541e-05
STRC	3.2931995428127533e-05
OR52K2	3.2721698944793265e-05
CACNA1F	2.9792732435712845e-05
GFI1	2.9002423971042547e-05
HSD17B3	2.818772290012125e-05
COX8C	2.8165870980222917e-05
OR2H2	2.8075448077182306e-05
SRR	2.7457257201512033e-05
MYF5	2.6603109312562195e-05
TNFSF11	2.6409179322709033e-05
SRPX2	2.5858382785211343e-05
OR2B6	2.522625703724959e-05
NKX2-3	2.4835238520084202e-05
SOX2	2.4547441932708572e-05
TMC1	2.4131635247804114e-05
CACNA1S	2.314029728730217e-05
FOXG1	2.2602666724521378e-05
HMGA2	2.237708554936081e-05
MGMT	2.1911315347220163e-05
F12	2.138906911895368e-05
REL	2.0772637040796264e-05
OR1N1	1.961414924552697e-05
PCBP4	1.942045422592138e-05
OR1J1	1.8681530094753028e-05
CACNG7	1.8349749867051807e-05
GUCA1A	1.7636411338640546e-05
SPHKAP	1.7034993161127316e-05
STMN2	1.6982208749003412e-05
WNT1	1.6748658970173987e-05
CALML3	1.6725567676067635e-05
WNT8A	1.6669420690851772e-05
UGT2B17	1.6157327234072635e-05
OR1L3	1.584499772995239e-05
CCL7	1.582150979459048e-05
ICOSLG	1.4918874260861161e-05
OR4C6	1.402798125171697e-05
OR52N4	1.3599714361976211e-05
OR4D10	1.340613059157664e-05
PDC	1.3068543815908298e-05
OR2C3	1.2695748906487258e-05
GML	1.2659015474537257e-05
RYR2	1.22485778389164e-05
OR2B11	1.2129367682611239e-05
OR51B4	1.1694238518809916e-05
HSD3B2	1.1486749901583918e-05
OR8G5	1.077808032428174e-05
CACNG2	1.05654415671979e-05
CACNG3	1.0526469750070596e-05
OR13C5	1.041284352300631e-05
CAMK2A	9.985925383562033e-06
CSF2	9.854010958983662e-06
OR1K1	9.499701688702494e-06
OR5B12	9.258902493000076e-06
OR1J4	9.219780840288545e-06
ATOH1	9.008180726712822e-06
UGT2B11	8.894069342001418e-06
OR2AE1	8.757438701799266e-06
OLFM4	8.246154370229382e-06
OR9A2	7.88703802704524e-06
LEP	7.280375429911957e-06
OR5M11	7.049530048241827e-06
OR2W3	6.914203001572541e-06
CACNG1	6.909411892566937e-06
CACNA2D3	6.732419613401794e-06
OR52H1	6.593881462587169e-06
OR51B5	5.933410788240127e-06
TERT	5.924240924085122e-06
OR2T8	5.816975488623004e-06
IL4	5.7455932093926226e-06
CLCA4	5.663666649008449e-06
MYH6	5.5480218196084455e-06
SPDYE5	5.545637462468573e-06
MYL2	5.505642695154937e-06
OR51I1	5.149195834745017e-06
NKX2-5	5.064137348954267e-06
FGF8	4.8833492014928414e-06
DAO	4.837885501128754e-06
EDN3	4.753757433981612e-06
LOH12CR2	4.498718169114825e-06
OR1G1	4.368019458923268e-06
OR7C1	4.178999677019469e-06
CEACAM5	4.163543792533377e-06
OR11H4	3.9671342643033855e-06
IL13	3.6116403163368413e-06
B3GNT6	3.570646531863926e-06
OR10Q1	3.170244241555886e-06
OR2L13	3.147606149449256e-06
CYP21A2	3.1177912077787185e-06
CACNG6	3.0724808074725467e-06
OR1F1	3.063057491532018e-06
CNGA3	3.011385988568523e-06
LHX5	3.007046653329906e-06
SOX3	2.2649060245479214e-06
LY6D	2.208095594658109e-06
CYP19A1	2.1616382009816585e-06
OR2A1	1.976288450363483e-06
PITX2	1.8795002584034573e-06
OR1J2	1.6397031625151165e-06
DBX2	1.5984633310107847e-06
OR2A42	1.220400155579087e-06
OR3A1	1.1726030947123346e-06
LHFPL5	1.1120932721444596e-06
NANOG	1.0778180116647778e-06
OR52N2	8.763401638381087e-07
CLCA2	7.215437443824908e-07
OR5K2	6.593859209013382e-07
RHAG	5.042640964530474e-07
OR10A4	4.79472280755329e-07
OR5C1	4.42179080479958e-07
TNNT2	3.8248487373445937e-07
COX6B2	3.734874341013567e-07
IL23R	3.6179521864462266e-07
OR1Q1	2.3266842352587194e-07
OR2T10	0.0
GUCA1C	0.0
GALNTL5	0.0
UGT1A7	0.0
SOX1	0.0
COX7B2	0.0
OR2L2	0.0
GAD2	0.0
MYH7	0.0
CACNG5	0.0
OR2B2	0.0
OR2G6	0.0
OR6K3	0.0
IL2	0.0
OR3A3	0.0
OR10G2	0.0
OR2K2	0.0
CALML5	0.0
OR6C2	0.0
OR52E6	0.0
OR56B1	0.0
OR52N1	0.0
OR8A1	0.0
MYOG	0.0
OR10H1	0.0
OR10A5	0.0
OR9G1	0.0
GSX2	0.0
OR2D2	0.0
OR2A4	0.0
UGT1A5	0.0
OR2L3	0.0
OR7E24	0.0
OR9Q1	0.0
OR6A2	0.0
OR13G1	0.0
CLCA1	0.0
AKR1C4	0.0
CYP11B2	0.0
CYP11B1	0.0
UGT1A10	0.0
OR4N2	0.0
OR13H1	0.0
OR5P3	0.0
OR5AU1	0.0
OR56A3	0.0
OR52B6	0.0
OR6C70	0.0
UGT1A8	0.0
OR14I1	0.0
OR4K2	0.0
OR2T33	0.0
OR2AK2	0.0
OCSTAMP	0.0
OR10A2	0.0
BMP10	0.0
UGT1A4	0.0
OR1E1	0.0
UGT1A1	0.0
OR52D1	0.0
UGT2B10	0.0
MYOD1	0.0
CAV3	0.0
UGT1A3	0.0
CRP	0.0
OR9A4	0.0
OR56A5	0.0
OR10A3	0.0
OR52B2	0.0
OR6S1	0.0
OR6B3	0.0
OR13D1	0.0
OR1C1	0.0
