# Supplementary material for: Transformer for Gene Expression Modeling (T-GEM): An Interpretable Deep Learning Model for Gene Expression-Based Phenotype Predictions
Source: Cancers (Basel). 2022 Sep 29;14(19):4763. doi: 10.3390/cancers14194763 (PMC9562172; doi:10.3390/cancers14194763)
Supplement: Supplementary file 1 [file cancers-14-04763-s001.zip › cancers-1924785-supplementary/supplementary/importort gene rank list for all cancers/TCGA-KIRC.rnk]

ESM1	0.14324389321602904
CA9	0.0920277107557896
MALAT1	0.08093611964830973
PLIN2	0.07553060157662415
DDIT4	0.07433814863787773
VEGFA	0.07260339194364225
FXYD2	0.06853241543206336
BHMT	0.06510633085489277
ANGPT2	0.06249544561814668
EGLN3	0.06200904993241241
CD24	0.05972131342739934
CAV1	0.05841663145210483
EMX2	0.057220564241569745
TFPI	0.056351557295922956
SPP1	0.05165569782599136
CA12	0.05158697546461366
VLDLR	0.05097551205037281
NDRG1	0.050552553710313926
COX4I2	0.04914829428929661
B2M	0.048994625228738965
RAB42	0.048296511836472614
POU5F1	0.043189475548266236
CAMK2N1	0.041881122941198994
STC2	0.041822453322229
ERO1A	0.04140336353346181
POLR2H	0.040423938876141985
SOX18	0.03998086987389516
C1QB	0.03944561358346473
PFKP	0.03929557640120701
CXCL10	0.039277679055817256
DUSP1	0.03907029086512162
CD74	0.039034298635620475
SLC2A1	0.037975382082731324
HILPDA	0.03712032374135096
MET	0.03671880048280554
BGN	0.035706800979735956
SERPINE1	0.035476856181696104
FABP7	0.03528428419691962
ID4	0.0349195043906501
LAMB1	0.03473757723664014
SSRP1	0.03467126653958694
PPFIA4	0.03342403632182364
PFKFB4	0.03340353055850038
ITGA6	0.032319059300571856
PTPRG	0.03226590812913907
UGT2A3	0.032189045197828156
CYP7B1	0.031994311928644034
ASS1	0.031874491644674596
UBE2N	0.031360390013875174
HSD17B10	0.031063258416297503
ACKR3	0.0307511083767006
NTRK2	0.030169880678976267
TNFAIP6	0.030076706695620105
SPAG4	0.02997863883720889
H2AFZ	0.029470248522821565
COX7A2	0.02913965118706874
ACSM2A	0.02899177895481032
DPP4	0.028887774634247052
OLFM1	0.028598804321148696
CCND1	0.02825137791431125
GALNT14	0.02814566807319668
VCAM1	0.02794122226719282
TAGLN	0.02786929240397307
ANGPTL4	0.02751798492712371
HEY1	0.02741630887898603
DDX5	0.02738433733495503
TUBB4B	0.027260679295292158
CASP4	0.027259933918400012
HIST1H2AC	0.027167792371348972
CXCL5	0.027087185847641578
VIM	0.026960817882225985
GLS	0.026924479285906733
HMGB3	0.02671479139825383
GUCY1A1	0.02660417451707898
PPP1R13B	0.026341948725896337
EZR	0.026327618852624912
PTPRS	0.026144270591951943
NR3C1	0.02598645954387256
TNFRSF21	0.025316432969819478
BNIP3	0.025113256836113686
GNAS	0.024895238652737794
DMGDH	0.024841308128305487
NTHL1	0.02482927030748635
HMGA1	0.024574722530001033
KLF6	0.024548102800504127
HMOX1	0.024433877769055434
BTG2	0.024259009052452193
ECHS1	0.023991389629234663
ACADM	0.023935613779975537
UGT2B7	0.023857612929513328
CDH2	0.023550601376209034
MME	0.023001138834667798
IER3	0.022995187721526988
IFI16	0.022954280329001996
CDKN1B	0.02287951573477801
SOX17	0.02254194327850032
JAG1	0.022453808651563954
EIF4B	0.02216620487793515
BCAT1	0.022084655891989904
PAX2	0.021952019052855123
SLC9A3R1	0.021753559431032486
CAMK2D	0.02166690649389928
PGM1	0.02166521935964176
UQCRFS1	0.021494042357690226
B4GALT1	0.021333911332188822
IL4R	0.02127299209180863
YBX1	0.021172036827829612
XRCC1	0.02108901484945102
C6orf62	0.02082599247976906
COX7A1	0.020781564881746265
LUM	0.020734853040225945
CTSK	0.020718478713006902
TP53I3	0.02042750882480342
THY1	0.020415270294816792
HNRNPM	0.02040855470827504
GATA6	0.020330111535865267
AZGP1	0.020147936257765287
ABAT	0.02013268842773213
P4HA1	0.02000023330973835
ACAA2	0.02000004868696093
GALNT11	0.019930581971997482
TLR4	0.019909548556103725
NCAPD2	0.019690429951899804
AXL	0.01966060990979124
MPZL2	0.01964756575368541
FGFR2	0.019575354848971323
ITGAV	0.01941069904575851
TIMP3	0.019388841935555113
MCM7	0.01924526805480597
LEF1	0.01914408801386006
EDNRA	0.01904480467019017
OLR1	0.019012267027478016
POLD1	0.01880140772525042
HSD17B6	0.018787686450716122
TSPAN6	0.0186226833847413
MARCKS	0.01849265455523622
DNAJA1	0.01848619153424189
ITGA5	0.01844327282429368
STC1	0.0184375775361057
DRAM1	0.018033407673797516
PARVA	0.018018013503326134
PLS3	0.017956135379422297
GDF7	0.017948149406309937
CD200	0.017937817777015665
CCL2	0.017878455242279552
MCAM	0.017819726581516006
POLR2E	0.017819715468986322
WNT5B	0.01780591076417471
AKR1B1	0.017767903989378834
TNFRSF4	0.017749763772940685
BAX	0.017738188573302647
VARS2	0.017669857046436147
ALDH6A1	0.01752839789255476
KRT8	0.017449437362344587
NFKBIA	0.017411752758911492
CKS1B	0.01734960333390528
RGS1	0.01734558161683227
VCAN	0.017290118443952337
BDH1	0.01727452818469682
PLPP3	0.01721660773750627
ATP1B3	0.01711732516541392
TSC1	0.01688063829260121
SPI1	0.01686912727036419
RGS16	0.016825454615965813
PLK3	0.016619894839393242
ENO2	0.01646414382436511
TUBB	0.0162767181577576
TNIP2	0.016246493949075843
VNN1	0.016238085984079637
VAMP5	0.016228297706643784
AOC3	0.01606802140636899
IDH1	0.01599073954075974
ADSL	0.01590950899766702
DAB2	0.0159017995790309
CTGF	0.01585755454081428
SMUG1	0.01585627328461059
RANGAP1	0.01582890908905349
KDM6B	0.015813565929190396
CDCA2	0.015710569794854072
BCL2	0.015639391368559404
PDPN	0.01560797390042777
KAT5	0.015575830485042854
HK1	0.0155261141503939
IVD	0.015485458438417426
ST3GAL1	0.015467039441625047
GPX2	0.015446833603845607
MCM3	0.015401291491137604
NEDD9	0.015264970639743082
HIF1A	0.015202199646073888
TGFBI	0.015156955954999312
SNN	0.015147363263801018
ALDH1A3	0.015124049147208123
MSN	0.015080423195047975
RBM6	0.0150456925410221
E2F4	0.015027926090995574
COX8A	0.014928892842637143
LRIG1	0.014774291520583106
GALNT12	0.01470150571211889
FBXO27	0.01461160758386219
GADD45A	0.01457603993325689
WWTR1	0.014516061415526055
TNIP1	0.01431474295393695
EGFR	0.0143095384210486
LMNA	0.01430439392677666
MCM6	0.014302023927059366
APEX1	0.014281212999082115
ENG	0.014222900518944743
MEF2C	0.014049611548248823
CITED2	0.014041845707921134
DDB2	0.014026185015700516
PDGFB	0.01392724204022459
LOX	0.013895826093616266
GOT1	0.013806608161531432
EPAS1	0.013739045033517023
CEBPB	0.013708493113721194
NFIB	0.01363701850788009
PRIM1	0.013583506269466585
ATF4	0.013490452330804804
G0S2	0.01343226424953057
CCL4	0.013430847260227386
CX3CL1	0.013405900167227851
HIPK2	0.0133888406840232
TOX3	0.013375905576503993
UGT2B15	0.013262169205575984
CNOT1	0.013233969874333916
ICAM1	0.013202625944955531
TNFRSF1B	0.013199651994202484
DTYMK	0.013111693530263925
DOCK7	0.013086985924565536
EVI2A	0.013074372967697567
COX6A1	0.01304899432076949
VAMP4	0.012968919072271113
PSMB4	0.012841276832977089
SRF	0.012825941145664953
EGR1	0.012811576843326027
GLDC	0.012804159397728743
NR4A2	0.012797728252143271
GAMT	0.012792164510517835
EPCAM	0.012777948460248845
NRARP	0.012744544969701245
TRIP10	0.012725171996584312
RPS3	0.012647063187531194
ALDH4A1	0.012640157958486442
STX16	0.012595765078144434
WNT5A	0.012579335237285634
NRIP1	0.012576286530100522
SEMA4A	0.012563887109816756
CHDH	0.012517132278652188
TAL1	0.012491367985284623
POLR2K	0.012490127822117746
CYC1	0.012474109601297283
MIF	0.012471641661306382
VAMP3	0.012400469914712015
IL1B	0.012398996948215281
CYBA	0.012370127693213285
BMP6	0.012265113546061579
FGFR1	0.01221909680017642
CALM3	0.01221370163226998
QPCTL	0.012197099990189936
LAMB2	0.012181488061609246
HNRNPU	0.012169101771882547
NINJ1	0.01209961673983506
IGFBP3	0.01203174699233871
SDC4	0.012027339752696105
CXCL1	0.012019833026079034
MMP11	0.012012515419890206
FSCN1	0.012005784482226346
PYCARD	0.012004247948095792
HACD3	0.011973315892354936
EOMES	0.011950268633474377
IGFBP4	0.011947735254929872
ANXA5	0.011866668199055465
SCRIB	0.011864090010981794
OR51E1	0.011789868056732931
CDIP1	0.011765144841463815
BET1L	0.011692806382947769
STAT5B	0.011613070152975073
HLX	0.011538552901979297
TGFB1I1	0.011537913931216793
BCL3	0.011506135929514551
LGALS3	0.011501663917171978
TPI1	0.011498700927980405
GLUL	0.011460936695757455
FOXP1	0.011417143702774496
COX6C	0.011289176820525397
VAMP8	0.011210377780788455
MYL3	0.011114044385006879
KDR	0.011076305840510876
CETN2	0.01105404982893129
GALNT1	0.01101180544883548
EDN1	0.01100142244788156
LAMC1	0.011000485844772439
EGR3	0.010940786863130082
BBC3	0.010917804413505722
ITGA3	0.010913549798421268
LGALS1	0.010911832996262132
SDS	0.01089395813517108
UQCRB	0.010891260316814547
ATP2B2	0.010830840849284581
SEMA7A	0.010776758960499153
CRHBP	0.010730280403717186
OR51E2	0.010677324789138456
CCNH	0.01061403219402359
CALD1	0.01058778197657471
CYP3A5	0.010569689623106227
JUN	0.010508354258976772
CCNG2	0.010416253240126155
SNAP25	0.010382009886192931
CD40	0.010338560537303783
AKIRIN2	0.010315313540626715
AKR1C1	0.010308830954039365
POLK	0.010251328398958863
DARS2	0.010239572707933856
FUT4	0.010216284544282896
CCR2	0.010202238148999026
TIMP1	0.010121109401965768
NR4A1	0.010105539865101319
FOXC2	0.010021417605579758
TRAF6	0.009963888807620551
SPHK1	0.009951819777250822
LOXL2	0.009939760509500956
ACTA2	0.009901797409624125
HBB	0.009891177283344047
MRE11	0.00986384709621599
HARS2	0.009839401246547945
NR2F1	0.009825609515431832
DEDD2	0.009819665697110737
CHAF1A	0.009791830300259166
RELA	0.009753263764085484
CCL5	0.009721354788122315
ACAA1	0.009710458474251627
CASP9	0.009593518752003016
GALNT15	0.009582217943956127
PDHB	0.009547860437077449
CALM1	0.009543964974155437
CIB1	0.009536684409691071
FSTL1	0.009510370996544537
PCCA	0.009479995864548296
ILK	0.009405830068291869
GAS1	0.009403257703208732
MAML1	0.00939017812540263
TPM2	0.009369745371437798
REV3L	0.00936498315874159
ADA	0.009348768760956356
IRX3	0.009273514117111968
RNF213	0.009220020493149583
FAM84A	0.00919166417919164
UGT8	0.009183016889601525
CLEC4A	0.009152672313254099
BSG	0.009151530071921576
GNMT	0.009145466570558456
ATP1A3	0.009131266590629973
ACSM3	0.00911410584023314
EARS2	0.009113916160114964
CDK6	0.00910153026013623
TSNARE1	0.00906968818578256
PTHLH	0.008956205645236668
FXR1	0.00895149257897398
KDM3A	0.00894571990470419
PCOLCE	0.00889887459484933
RXRA	0.008835412372873245
MFAP5	0.008818125998834152
PROM1	0.008781424950553519
RPA1	0.008757189568810957
ZEB2	0.008752885685859501
MYH9	0.008730650438693156
CD44	0.008720062331897836
LDHA	0.008718362388262462
AKR1C3	0.008688151556521298
BHLHE40	0.008675525492691703
HHEX	0.008671074402189477
TNF	0.00864932863936859
MXRA5	0.008643289640011063
SLC25A5	0.008632284393202402
ACTC1	0.00862990096420002
BAG1	0.008624005776918853
ODC1	0.008620136198288634
PRKX	0.008611488594437566
CXCL6	0.008610755489986185
CSF1	0.008593813843139059
CLIC1	0.008574658715809619
ALDH1B1	0.008573432555316427
BCAT2	0.008570065853540471
XRCC6	0.008566732568449479
THBS1	0.008549702428032428
FANCL	0.008533534876408838
FARSA	0.008486941583048193
H19	0.008478396309196086
UQCRH	0.008437971325992432
TMEM45A	0.008432324606529444
RBPMS	0.008377827176832078
ADGRA2	0.008371716752142473
HADHA	0.008317364847291038
MYO7A	0.008301809514042373
DDB1	0.008300269885689777
FLT1	0.008267092219138414
MDM4	0.008214491880666442
CCNO	0.008202970624308728
FOS	0.00820180046853226
MYL9	0.008189649522367566
OR2A4	0.008183795452147995
STMN1	0.008182396967702465
ACAD8	0.008139601160712887
KPNA2	0.008128766198025356
BATF	0.008098134619979184
HES1	0.008091857290762283
UBC	0.008087241315438903
APC	0.00807847419511067
RNF168	0.00806208215776438
H1F0	0.008060600733122382
PTMA	0.008046854247176589
EEF1A1	0.00803899232568833
NFKB2	0.008038882183539202
SRD5A3	0.008031255708004125
ASF1B	0.007940209294773907
TXNDC9	0.007931546796804122
GOSR1	0.007918549355610595
HOPX	0.007870649247631619
FBLIM1	0.007846321783941717
HSD17B8	0.007838710231521346
UQCRQ	0.007815795381693478
MMP2	0.007815180118903668
L2HGDH	0.007794995452915884
ATP1B1	0.007773831765876856
NCKAP1L	0.007764298268007604
NFIL3	0.007757933478241172
GINS2	0.007742418563986241
COL3A1	0.007727350391841383
RAD23B	0.007699883431025387
LYZ	0.007662615286384248
ABRAXAS1	0.0075981927086870875
ATP2A2	0.0075961004046677435
H3F3B	0.0075244973812478915
RGMB	0.007520984225650099
CTTN	0.007458594489580698
TM4SF1	0.00744396203298081
PDGFRB	0.007369808712190686
AGER	0.007322140331749391
NUAK1	0.007316158578681142
HGF	0.00728160661016585
RPA2	0.007277228570691732
CARM1	0.007276819807287
C1GALT1C1	0.007242338725587399
VEGFD	0.007236572094984952
TNNC1	0.007225204254706796
MUC1	0.0072244786046132305
MTDH	0.007212951441014932
PTN	0.007209426002268623
IGF1R	0.0071381449181359075
ADM	0.007136530199986033
CYR61	0.007126458673243064
NRP1	0.007117262878324715
ADK	0.007074651668585496
COX5B	0.00706161150977521
ALDH7A1	0.007058995554195125
MAP2K3	0.006934551445905682
MCM4	0.006900194978777908
TPM1	0.006888100996321461
GFAP	0.006868862736418885
RGCC	0.0068616801377836744
DNMT3A	0.006841383413824389
HMGB1	0.006820080843306529
TNFRSF1A	0.006816099611939258
RASGRP1	0.006814408091886628
CACNB2	0.006811504578705525
BDH2	0.00680135711024083
RNF43	0.006795770891109232
GALNT6	0.00679202955090808
COPZ2	0.006786245074265978
NOTCH1	0.006778961269121597
CXCR4	0.0067761919674806746
PRKDC	0.006719309834659074
ID2	0.00670635369150617
HIBCH	0.006679254734695936
POSTN	0.006669367786655809
GALNT18	0.006630698010892531
RBBP6	0.006616992039873016
EGLN1	0.0065356738061330836
CYTIP	0.006503468245921365
TMEM100	0.006492326604949136
GALNT10	0.006487060754152063
HOXA5	0.006420126199495311
VAV2	0.006413514001482146
ABL1	0.0064065872434649306
POLR2D	0.0064051558285004575
IGFBP2	0.0063619156634939465
TNFRSF12A	0.006344725071024987
UBB	0.0063324681213618875
TGFB2	0.006327406908940212
ATP1A2	0.006326187653763264
AKR1B10	0.006309260823091799
TUBG1	0.006290983350818253
CD55	0.006253486498960298
COMT	0.006227055370119894
KIF5B	0.006226966092182134
SNAP29	0.006200435551728192
STAT3	0.006199356286939544
SAV1	0.006187122821830124
TDG	0.006163776054941275
THRA	0.006149828213234849
AK4	0.006141682036075566
PSME4	0.0061185846043526225
SEMA5A	0.006093169912579729
AKAP12	0.0060758370396943465
STAT1	0.0060630770459285145
ETS2	0.006040674185957721
HSD17B7	0.006037040244373853
TSPAN31	0.006035893980884451
BMF	0.006029102333880551
AACS	0.006006697593645258
CCNE1	0.005993595356389206
PPAT	0.005970666736730159
MAP2K1	0.005963901970133504
SFN	0.005962962877650077
TNFRSF9	0.005954957774027879
MMP9	0.005923619215001003
COL1A2	0.005918894416423348
PTTG1	0.00587669901519508
COL5A1	0.0058757554835433675
NBN	0.005873963626856007
KDM1A	0.005853128014066819
MCOLN3	0.005845128459394802
COX7A2L	0.005836812700233871
TNFSF4	0.005835761884962597
CFTR	0.005824668504329739
COL1A1	0.005821933450049609
CACNA2D4	0.0058156987677679545
FOXA3	0.0058134756082203086
HSD17B4	0.005805740533010567
CCL20	0.005803901330537619
PDHA1	0.005785619295504687
ANPEP	0.005775130453966051
SDC1	0.0057675385760412095
ABCG2	0.005763141419834305
FBN1	0.005760513477877418
MESP1	0.005756625571307855
BCAP31	0.005754304584699851
SMC4	0.0057468793547602644
CXCL11	0.005738462316984007
TUBA1A	0.005711523267092628
SET	0.005666937558424775
ALKBH2	0.005655874138457698
LAMC2	0.0056498427058232535
TGFBR2	0.00564422872328245
POLH	0.005628979387188546
BAK1	0.0056126417556458365
SRD5A1	0.005579541703364549
BMI1	0.005579051468551872
RAC1	0.005578988648387506
GATA3	0.005547928372214701
SIRT1	0.005524469666413163
PTPN11	0.005511322432031088
PCNA	0.005502461453891284
MTOR	0.005484012718082287
PTK2	0.0054780942762024925
AOX1	0.005465003103719056
RAD21	0.0054520843808796545
AGXT2	0.00544318620827276
RNASE4	0.005425454549698048
ITGB1	0.005420016837838558
CNOT9	0.005417376965684113
CTC1	0.005369696895145414
LASP1	0.005360541225339064
RBL2	0.005357211472999476
BOK	0.005356046809040619
KRT19	0.005334092974819186
OXCT1	0.005330831832354265
CBX5	0.005330719383755053
TNFSF10	0.005314659533265849
BID	0.005300600501596908
UGT2B4	0.005299290133166779
RAMP2	0.005297389643889035
RAN	0.0052967658845070415
WWOX	0.005295860541011897
PTK7	0.005267335729978356
SNAI1	0.005245434885074483
WDR76	0.005240527304280097
HELLS	0.005239932558614584
DHFR	0.005237010742144786
PARP1	0.00523106036102331
ASPN	0.005216326301563785
ALDH1A1	0.005207920331588337
CCL3	0.005199943146082385
PSMA2	0.005180423756008425
NUCKS1	0.005176608170415469
HTRA1	0.005166871380836318
AEBP1	0.005107766251691979
HMGCS2	0.005093729841539555
SAP30	0.005090420208886888
SPOCK1	0.005089753757026666
PIK3CA	0.005083307959448744
MYC	0.005069595754850039
SLBP	0.005032620087042133
HIST1H2BK	0.005017663989923027
KITLG	0.005017550781211327
HADH	0.005002313695739301
FADD	0.0050003601400350674
IRF4	0.004995189301603365
GAD1	0.0049898828574955105
CDC25A	0.004982933358719575
PLAU	0.004980012220348868
UQCR10	0.004942612766646935
DENND5A	0.004914223987980618
TNFSF9	0.004910578626795974
GLUD1	0.004902912975744189
DAPK3	0.00487901978452441
FOSL1	0.0048753592133034115
NKAP	0.004850855981888256
KLHL24	0.004841704911444534
TLR2	0.004833944558352084
SYF2	0.004793861578337499
CNOT11	0.004793025851694577
SELE	0.0047752037758693995
DLD	0.004762368638897036
MACC1	0.004760519956872744
RIPK3	0.004753537078072716
HIBADH	0.004749923468839975
NDC80	0.004734167225491998
PKM	0.004729293298946787
PRDM1	0.004709019058352092
P2RX7	0.004708598515062597
MMP1	0.004705664839270812
CALM2	0.004687850317400954
CAD	0.004679436460043243
MMP7	0.004678524908928102
FAM20C	0.004628649047915072
PDE1C	0.00459502685672735
BABAM1	0.004585736874346529
PLK2	0.004563849936289042
UBA52	0.00455192674635412
ATF3	0.004547956538302182
NCAM1	0.0045404648593186
PLAGL1	0.004536596148030253
TCF4	0.004536064348022448
JUNB	0.004523152704967049
IKZF1	0.004520774206343916
PTGS2	0.004519542686747934
ASL	0.004512706112721297
TMEM109	0.004508652955414302
LIF	0.004503315389982624
F3	0.004501327524256694
CCNF	0.004480968999894696
FAP	0.004476486239506401
MXI1	0.004424479483155206
MED1	0.004422942296379052
RFC4	0.004421343723435454
STX5	0.0044186568751425825
DDO	0.004409140917949752
TP53	0.004408643288808738
PSEN1	0.004406295770828118
MBOAT1	0.004403437990577742
XPA	0.004386550466155072
F2RL1	0.004370167645657724
CNOT8	0.0043599724629275315
PLOD2	0.004358095422145429
GPSM2	0.004352093247934039
BABAM2	0.0043368415653234375
FARSB	0.00431242995278965
IARS2	0.0043048639427108555
ALDH9A1	0.004304771562940784
CENPW	0.004292331338985884
ERBB3	0.004271281722327749
RRM1	0.0042694716587701985
BCL11B	0.0042624759470996166
CXCL8	0.004260187352441419
ACADSB	0.0042593794703110885
EDNRB	0.004249472367567543
RIF1	0.004246625858066347
IDO1	0.0042221386417919645
BRCA1	0.004218961177861755
STX7	0.004216081597343238
OSMR	0.004197699923461314
CA2	0.0041893230292046665
NEK11	0.004182646490814352
BNIP3L	0.004172625952530532
CTSB	0.004165998647678492
UBR7	0.004136012972785292
DNER	0.0041337435829711605
RRM2B	0.004109466699101761
PROX1	0.004101474304847064
NFAT5	0.004074846972488548
UGT2B10	0.004074344319274761
CNOT4	0.0040556170563992855
KIF22	0.004047912421600708
HNRNPL	0.004047426085886793
RAD51AP1	0.004036040823574819
SARDH	0.004021628608051673
RFC5	0.004021250841132074
PRR11	0.004021117680460069
PXN	0.003994988187916445
OPTN	0.00398589527355127
COL4A1	0.003967875686076904
TDP1	0.003941757171640747
CDCA8	0.003937362494389715
SLC2A3	0.003934645811318958
RPS6KA6	0.003909892080184048
CCL8	0.003909505464939225
COX7B	0.0039010994575866542
GALNT7	0.0038937356527482055
ERBB4	0.0038927359311856495
ZC3H12A	0.003891677757347051
NUPR1	0.0038895959292705455
PIF1	0.0038873111853338915
SLC9A1	0.0038864636623307924
GLYCTK	0.0038853929736813422
MAPK14	0.0038630910854605387
CCDC88A	0.0038590860338311634
TGM2	0.003858955695061203
ZBTB8A	0.003852301710387459
PTGER4	0.00382757823766135
AQP1	0.0038182855097938246
SNAP47	0.003809103763791631
COL6A3	0.003782069995230529
UQCRHL	0.003779264452635308
FBLN5	0.0037686159186050188
CDH17	0.0037549746337086354
NUMBL	0.003754476289878096
RAD9A	0.0037522456303256593
CREB1	0.0037472776880665875
FANCC	0.0037470256640010735
GALNT2	0.003743408441296633
MLLT3	0.0037357129654250975
F12	0.0037210437598451727
NFKB1	0.0037117831693144285
IL1R1	0.0037073802315960276
AIFM1	0.0037020283503577194
ATP2B1	0.003695131402447104
RUNX1	0.00368530974997523
LIG1	0.0036731646889057263
AGR2	0.003663600386421799
CCNB2	0.003658142933922702
GLIPR1	0.0036561441543017177
TP73	0.003649613331354555
ACAT1	0.0036368703763242287
TPBG	0.003626801468967207
CREM	0.0035906359206503893
STX12	0.0035902494213985283
PABPC1	0.0035900404032300427
RACGAP1	0.0035889313718729956
PPARG	0.003582723236322478
CAMK2G	0.0035818828495360836
PRMT1	0.003581367319200723
CRISPLD2	0.003574303082917635
CCNB1	0.0035689949965662343
PIDD1	0.003567597436182143
IL18R1	0.003566264643531926
ALOX5	0.0035598049794695217
FN1	0.0035548721402828523
TXNIP	0.0035532794924152916
LIG3	0.0035514677239618393
UQCR11	0.0035379972760684083
FANCF	0.003534053675298771
TPM3	0.00353305133578039
CDCP1	0.003532137027151483
ACSM1	0.0035274339619443995
CYP26B1	0.0035199444141565672
HIST1H4C	0.0035185015105569342
ESR1	0.0035171616927919163
STAT5A	0.003507210993445999
FCER1G	0.003495357856526365
ANXA2	0.0034888594888408853
TOP3A	0.003479752743244763
RAG1	0.0034668074875871323
CASP2	0.0034611966809883544
WRN	0.0034519429537300944
ARRB2	0.0034430229918978946
WARS2	0.003439273545091591
AKR1C2	0.0034272178071683562
CYP1A1	0.0034261130737945
CBX1	0.0034231536725822537
POLD2	0.003407913576777095
SNAI2	0.003396971641558449
FNBP1	0.0033886886643618897
BCL2L11	0.0033850014326480644
RARS2	0.0033650225012735358
ECT2	0.003364555593272607
CXCL2	0.003325064789537228
HMGCS1	0.0033237510749708006
RPS27A	0.0033072510892169153
REV1	0.003303664521330704
BRAF	0.0032993763074914443
SLC12A2	0.0032946804549166746
CXCL12	0.003288650658097927
WNT11	0.003286659000276947
HAS2	0.0032836352928276597
RAD51B	0.003268352113406317
DLL4	0.0032649132266381127
HSD17B3	0.003260916021848467
CCL23	0.0032544169197742394
ALKBH3	0.003239819847695993
MAPK3	0.0032362035073734865
CASP8	0.0032280645783930822
SHMT2	0.003221425377252986
DNM1L	0.0032084402433282867
PGF	0.0032079284178972434
NPM1	0.0032016606084525247
POLR2J	0.003181693814906931
ID1	0.003171358258498959
SEC24B	0.003168532493648162
FGF9	0.003161530284302283
SEPSECS	0.003152417094307415
ASNS	0.003138308653591515
STX10	0.0031365139959945495
CHD7	0.003122261636823104
PROS1	0.003109071935840392
APOPT1	0.0030911528264268894
RSPO3	0.003063522467272438
TFAP4	0.003058012678615543
BET1	0.003057453178935786
GALNT16	0.0030548352673691755
PML	0.0030469161653027747
TUBB6	0.003035278099129542
PNN	0.003029216799297746
SHISA5	0.00301862445907517
POLD4	0.003013276542817147
UGT1A6	0.003007198541002576
EHHADH	0.003001730291560576
RHOC	0.0029880658314266322
STX2	0.00297657271536389
HSD11B1	0.002975964262834237
CCRL2	0.0029720947428715475
UQCRC2	0.0029698146905003065
ALDOC	0.0029626562354610826
SVIL	0.0029538467115287526
NOX4	0.002949875532893234
RRM2	0.0029323972228016085
OTULIN	0.0029314188276812663
RALY	0.0029293820008923876
SIVA1	0.002928619347666375
OLFML2B	0.00291735069347632
ERCC2	0.002911168435061604
IRS2	0.002904210910162355
MAOB	0.0029032985982953728
MMP14	0.0028959186130211017
HK2	0.0028953588746160218
PSAT1	0.002892680910455171
CCL19	0.002872430507792539
DBT	0.0028685549311999663
CACNA2D1	0.002844730189031799
VAMP7	0.002830633008906604
STX4	0.002828363870761982
EBF1	0.0028269657641884936
CNOT10	0.002787031739197315
TNNI3	0.0027859724337198875
TDGF1	0.002773701104068698
COL11A1	0.002762207587015505
GTF2H4	0.002753685470734277
FANCI	0.0027534809985654716
AREG	0.002738539039837324
BMPR2	0.0027343914727760315
ERG	0.0027282271657863167
RB1	0.002725474407829591
CACNB1	0.0027153878613625144
NARS2	0.0027109062872144704
STS	0.002710301213065121
STX3	0.0027047528264164465
CEACAM1	0.0026991793177303974
CYP3A7	0.0026442552469980573
MTFMT	0.0026320917016596323
SRR	0.002627922986166848
BMP2	0.002624658460240314
BCL2L2	0.002623498829206944
LYAR	0.0026193900381178644
SHC1	0.0026184768595912465
CNOT6	0.0026155742188706606
DLGAP5	0.002614798595706744
TFDP2	0.0026119496320760878
WT1	0.002607940554587603
ANXA1	0.0026077865016452127
ANP32E	0.002604729754846044
KIFC1	0.0026045452436872676
EMP1	0.0026036193434692267
FOXA2	0.0026006066975827057
LBR	0.0026000168047956417
LARS2	0.002599340612800506
SNAP23	0.0025992255768008334
FANCD2	0.0025906421986863462
MTA1	0.0025900485075700144
TEK	0.002576169895940049
PMCH	0.0025733417811337903
STX1B	0.0025634582642933617
ERCC8	0.0025545902761393473
TNFAIP8L1	0.0025431851382463314
PTPRC	0.0025377125812551596
PSPH	0.002529225557880822
POLE	0.0025290620980593617
SOX11	0.0025043274252567883
CTNND1	0.002491297414782699
WDPCP	0.002485324396107377
GCNT1	0.0024595614976587322
USP1	0.0024535440065383655
CENPE	0.0024371130103621234
ZNF335	0.0024327308221856604
TYMS	0.0024251468701674927
NASP	0.0024118974120312924
CYP1B1	0.002400214698508249
POLD3	0.0023907036774917442
BRCC3	0.0023778078317493513
SELP	0.0023640924245733543
KRT14	0.0023594966328455047
SDCBP	0.002354809015706397
PTP4A3	0.0023529401490718833
ACSL1	0.002351750845157567
SEPHS2	0.0023445888744856864
GPLD1	0.0023342458193936527
IL23A	0.002332527047882293
CYP17A1	0.00233216921499614
ADCY3	0.002322497570114937
CACNA1C	0.0023197953090289794
STX11	0.0023124608027474554
CD274	0.0023083297251757376
ATG5	0.002306786721990378
SMOC2	0.002300030760653916
GINS1	0.0022999737958038554
XPC	0.0022955251378018976
UGT2B11	0.0022945116205875036
RAD50	0.0022867197611292976
HNRNPH1	0.0022773440949842563
WASF3	0.002271270383660914
DDIT3	0.0022705187514362826
FBLN2	0.002266927166616681
CDC42	0.002257375215393702
TYMP	0.0022564197514703967
NIT2	0.002250048284310361
TP53BP1	0.0022472670883896
POLR2G	0.002241250921623569
JAG2	0.0022349955087601994
UQCRC1	0.002230093866436741
PHLDA3	0.002225865616290339
GTF2H1	0.002225350215074832
INHBA	0.002223299237294738
CD38	0.002214924826589281
GALNT9	0.002207263459233642
NELL2	0.002204425417994812
SMO	0.00220281339201429
ACVR1	0.0022011906884443233
OR2T10	0.002177585766684482
CAMK2B	0.002177158639038981
RBL1	0.002176265211309813
TIPIN	0.0021758966872371627
YKT6	0.0021718528712864967
VAMP2	0.0021662126285786148
SRGAP2C	0.0021655294358237424
B4GALT5	0.0021606914829941756
VEGFC	0.0021597796603550893
ACY3	0.0021574801379640267
HMGB2	0.0021480719238963957
COL6A2	0.0021373851096522112
DEPDC1B	0.002135240139014392
HADHB	0.0021182998422163753
BCKDHB	0.0021175223321904467
COX7C	0.0021157066224667537
CAPG	0.002113235172905593
GSN	0.00210813428155161
SRC	0.0021048630280791876
WRNIP1	0.0021047152802402464
NUSAP1	0.002094369284000278
GDNF	0.0020925038967643567
POLA2	0.002084293860247844
ATR	0.002077342192813455
ACAT2	0.0020702100624197927
CD34	0.002069450037167046
PRKACB	0.0020631030771510977
CDC45	0.00205980773393284
TRIAP1	0.002059216297869057
KIF11	0.002057049044791256
CEBPA	0.0020543624060543127
MST1R	0.002035278740429435
STK3	0.002033472058875258
MCM5	0.0020257116707475408
UBE2T	0.00202296891749535
CACNG4	0.002020254332432252
POLB	0.0020185748812929084
DISC1	0.0020010348533447495
HMMR	0.0019898075736109913
MESP2	0.0019869467990260106
SYK	0.0019825480638195267
CDC25B	0.0019660931353586287
CCBE1	0.0019627067413851835
GFI1	0.001956491559167457
CHEK2	0.0019514249384179033
EFNB2	0.0019496823111919352
RAD51C	0.0019375975638696316
TRA2B	0.0019273302523932596
ATP5PB	0.0019267937039153997
PAM	0.0019242364996003966
PRKD1	0.001923567869600607
FLOT2	0.001921135070515817
DTL	0.0019177271641401946
XRCC5	0.001917429924992206
RFC1	0.001901380359409019
MUTYH	0.0018882316381817405
CPS1	0.0018850002763433585
MKI67	0.0018844136103069694
GREM1	0.0018733802893012741
FARS2	0.0018716277770386017
DSCC1	0.0018689437477642137
TLR7	0.0018574298923987797
FGF2	0.0018546260149406267
HEY2	0.001850557222405568
PDGFA	0.0018452781383170727
MNAT1	0.0018432509697375902
CSF1R	0.0018396770912817342
PPFIBP1	0.0018366793733186144
FOXA1	0.0018362203618838017
CDON	0.0018354397531200946
IL18	0.0018317480844595403
TNKS1BP1	0.001829333558621177
COX5A	0.001824729914085619
KIF14	0.001817700732089917
COX4I1	0.0018145286259575238
BRCA2	0.001813547972796823
GOT2	0.0018007523031327466
COX6B1	0.0017958147116967462
CKS2	0.0017928452866120476
NRG1	0.0017919119408338249
PMAIP1	0.0017835558301910177
RNF144B	0.0017800786606006066
POLL	0.0017793677700652397
CIDEB	0.0017749208853267062
SOX4	0.001772507050483455
ITGB3	0.0017632106977130966
GBP2	0.0017606729724747277
PPP1R3C	0.001759927054878512
CCNA2	0.0017457080948496582
KRAS	0.0017448332081138147
RAD52	0.0017447189790785883
EBI3	0.0017425601018164953
THBS2	0.0017336461967717065
FANCE	0.0017318192321490796
AKT1	0.0017124555331689032
BUB1B	0.0017068475489562995
CYP7A1	0.001703028496745608
CXCR2	0.0017023589056743423
GFPT2	0.0016995480121978588
JMJD6	0.0016944135605015272
RGS4	0.0016836722399895803
BAZ2B	0.0016829739104186532
P4HA2	0.0016725126468764894
PPP2R5C	0.0016700940753375975
EPB41L5	0.0016607406352812896
PDK1	0.00165779886305484
CLSPN	0.001657282703815903
TCF7L2	0.001653508542793201
COX6A2	0.0016494295815429232
H2AFX	0.0016442714381377716
DDR2	0.001640979759050452
POLI	0.0016406594176473768
FANCA	0.0016355156986587868
MCEE	0.0016071592853683417
APEX2	0.0016003156279056254
SLC4A7	0.001594326130806868
STK11	0.0015908718784046164
FAM83D	0.001589486960945396
PFKFB3	0.0015892720718803687
FANCG	0.001585395623064073
EMX1	0.0015828684139940416
LATS2	0.0015790210958878692
AEN	0.0015761363812078005
ZWILCH	0.0015734862958786025
PARS2	0.0015564861334325568
SHMT1	0.001551972022400376
ALDH3A2	0.0015408305761608501
AMT	0.0015313963246265411
SOX6	0.0015189363235476245
ALDH2	0.0015185193852274665
TAOK3	0.0015184411742933876
SPARC	0.0015090388033757098
STX8	0.001503976286210295
TPM4	0.001502061259322465
CORO1C	0.0014986220716034263
YAP1	0.001496090649389623
PRRX1	0.0014955409599864571
RAB25	0.0014766737928508986
AKR1D1	0.0014679152621427402
KLF7	0.0014653842389377731
CRADD	0.001465360799976424
ACSM5	0.001461003792524501
POLA1	0.001460760989402416
ASPM	0.001458620617966612
RBM38	0.001455300807632329
ZAP70	0.0014524652813526432
TROAP	0.0014515944736042717
NFIA	0.0014445406253816393
PRKG2	0.0014356555912221477
CSE1L	0.0014291719974825028
OSR1	0.0014119305061167917
LHX1	0.0013950040443426795
NUP37	0.0013877079151785137
ADORA2B	0.0013859468973845452
STMN2	0.0013848966958300098
AURKA	0.0013821959967521187
SARS2	0.0013796344004755013
ZNF385A	0.0013791400868965128
TWIST1	0.0013748042613596781
PIK3R1	0.0013658451420962441
BMPR1A	0.0013478832784991023
RELB	0.0013462198197876389
STX1A	0.001330361170917718
SORT1	0.0013292849635155165
MBD4	0.0013116954998673837
GAS2L3	0.0013098998702596313
GRPEL1	0.0013031036565830717
ING4	0.0012967479669857122
POLE2	0.00128158470285306
LRRC15	0.0012811786158705267
NKX2-3	0.0012796457176470256
CTH	0.0012745431287089252
MND1	0.0012737519656195481
CDCA5	0.001270381282563871
ITGAM	0.001267548984588038
DYRK2	0.0012657373887182638
RFC3	0.001238705662564234
USP28	0.0012295469218612555
PPP2R1B	0.0012244925100481391
PPIC	0.0012215624978589652
POLN	0.0012155573291834706
VAMP1	0.001208124953900351
ZNF395	0.001208049389898757
TK1	0.0012075043287606208
SEC22B	0.001188531483197615
COL10A1	0.0011864655961364551
ADAM12	0.0011839765300717198
NID2	0.0011826984991643566
SULT2B1	0.0011790416500026158
VRK1	0.0011678961616831056
PSTK	0.0011666194027989628
FAM162A	0.0011659458805177555
BLOC1S6	0.0011655088605937432
CCND2	0.0011642729407370415
SOX9	0.0011634592078501116
MGMT	0.001162116163648036
GRK3	0.0011545398781214607
GPT	0.001143898001369196
BMPER	0.001135983960146609
SERPINH1	0.0011292178558698763
TGFBR3	0.0011278875995564908
ANGPT1	0.0011238098675414837
LRRC17	0.001118776103470258
UHRF1	0.0011171192826965233
GFPT1	0.0011000039982866907
PLAUR	0.001091747670041049
XAB2	0.0010868619412902352
EREG	0.0010836162262156945
ST6GALNAC1	0.0010776587576811361
CDKN1A	0.0010756402004074319
PIPOX	0.0010734390339635109
TMPRSS4	0.0010699483011675157
AOC2	0.0010698975032623686
HJURP	0.001068647327762342
CYP3A4	0.0010678696792597812
ZBTB1	0.001066616835199403
SPIDR	0.0010664267849498127
IL6	0.001053882190064718
GUCA1B	0.0010537029673875773
GCNT3	0.0010534838688287008
CDC20	0.0010511747913407672
ENC1	0.001046728853354373
SRD5A2	0.0010351070014544296
SPDYE1	0.0010349337908089498
MCCC2	0.00103197797829726
SATB1	0.00102596701175408
PRKACA	0.0010236558292921784
HSD17B2	0.0010216468098953465
HSD17B1	0.0010151916041235551
CDH11	0.0010126155097247745
OVOL2	0.0010109773807189981
PLK4	0.0010069706146443541
MRPS18B	0.00100435885462744
ITGBL1	0.00100240107099033
TRA2A	0.0010018416395569673
UGT1A9	0.0010010320220041596
ZNF292	0.0009986735533364756
CACNB4	0.0009925103228481654
ZWINT	0.0009913278936518378
RIPK2	0.0009909411819390623
GATM	0.0009880152788373578
FANCM	0.0009856929541646015
FOXM1	0.0009833518376671233
GALNT3	0.0009790253337493404
ECM1	0.0009721972934012524
CDCA3	0.0009717895869400824
USE1	0.0009709951760642095
CD40LG	0.0009644864566623536
S100A4	0.0009566314297554912
HSD17B12	0.0009512903866727849
MELK	0.000948926909423941
CD6	0.000944418603311322
IL4I1	0.0009397666001262693
DCSTAMP	0.0009365230177010137
MLLT11	0.0009348870928553758
CNOT7	0.0009314289691586562
MDM2	0.0009273196172356127
ERBB2	0.0009250569438441605
ENOSF1	0.000924109576125293
RFC2	0.0009178788928255843
IGF2BP3	0.0009168922112487879
KIF2C	0.0009137004746472012
CYP11A1	0.0009104733222578318
GCH1	0.0009021058819776079
AFP	0.0008990591657171304
IRAK2	0.0008972366536749633
ATP1B2	0.0008944465534386225
RUNX2	0.0008938554178167236
PPP1R15A	0.0008887048716800829
CDC6	0.0008886069405728777
GPC3	0.0008842417630415453
TSPAN2	0.0008801051726708655
CACNB3	0.0008799460213097205
GATA4	0.0008758524056606831
NFATC2	0.0008742922369512827
SAT1	0.0008687774710652674
CYP21A2	0.0008671100589672903
CARS2	0.0008616279906461466
TATDN3	0.0008608238043131051
PTK2B	0.0008578174130480063
COMP	0.0008572278495341764
ANLN	0.0008524623529641967
ROCK1	0.000847696619440523
GLS2	0.0008457332297165783
FGF7	0.0008447032383445726
NFATC4	0.0008403237698144836
ERCC3	0.0008354807867470815
UGT1A4	0.0008328411501502612
UNG	0.0008321153898059466
PRKG1	0.0008297957050584933
AQP5	0.0008285129510126682
GDPD5	0.0008200923253513788
CDCA7L	0.0008181855222296468
LGALS9	0.0008172380059055003
PAFAH1B1	0.0008136952967607639
SKIL	0.000809068523027684
HDAC2	0.0008044575248212679
PCDH9	0.0008034891641307753
TNC	0.0007950724030142874
STK4	0.0007948161760075088
POLR2I	0.0007943242418505998
LIG4	0.0007932033223844055
CHAF1B	0.0007705059370275691
MYB	0.0007694953619192913
FLT4	0.0007414381034809652
KIT	0.0007385128556793421
CACNA1D	0.0007382407108943184
E2F2	0.0007344784840708639
SMAD2	0.0007316993348077653
CDC25C	0.0007224782853776369
ATP11C	0.0007210559334130859
L1CAM	0.0007160000163050272
CD86	0.0007149767167306052
SPTBN1	0.0007097966504289248
RAMP2-AS1	0.0007047956400822932
POLR2C	0.0007036353392264205
SNCG	0.0007007512875646699
SLC1A2	0.0007002667500313936
RRAS2	0.0006956435562963322
GTF2H5	0.0006950555203861799
ICOSLG	0.0006929210937801456
OR7C1	0.0006910748166553631
EPHB4	0.0006861996996486247
PBK	0.0006788651721902836
UGT2B17	0.0006767671129044598
CDK7	0.0006709963192705616
BRIP1	0.0006694274246528641
HIST2H2BE	0.0006671064291496168
TBX1	0.0006670203243232818
ARID3A	0.0006634188465549378
HNRNPDL	0.0006616450106292645
GOSR2	0.0006522216866899798
NT5E	0.0006514752038417237
AGXT	0.0006448437086724611
NEK2	0.0006365639030134357
LYN	0.0006331367483933463
ATM	0.0006280659749428037
VTI1A	0.000622514675488646
AFMID	0.0006174557221033217
GTF2H3	0.0006112114116203808
C1GALT1	0.0006077847598463356
MAD2L2	0.0005972417528054493
MARS2	0.0005951463682424225
XRCC3	0.0005930399836139434
FERMT1	0.0005920844405236284
PSRC1	0.0005917578685570591
CENPJ	0.0005890586598615353
UIMC1	0.0005885157221404674
FLT3LG	0.0005881908279256558
AKR1C4	0.0005844577787326887
GALNT13	0.0005646972606216844
TGFBR1	0.0005638116556445908
MLLT10	0.000561151550546029
CAMK2A	0.0005596891645412021
TMEM158	0.0005550209460641795
DCT	0.0005540903074793199
MPG	0.0005501956027908687
WNT3A	0.0005465941938051131
TSLP	0.0005458600409985654
BCKDHA	0.000545157972176425
PDZD7	0.0005451504520989693
SRSF3	0.0005431306166788544
STX6	0.0005349292450983544
PGK1	0.0005334083764972326
MOAP1	0.0005300387703934029
SMAD4	0.0005295238735468725
BORA	0.000525170276622027
CDK5RAP3	0.0005218974884654783
ETV1	0.0005204859953007978
FZD3	0.0005190834891053019
TNFAIP2	0.0005148705822299005
PSMD14	0.0005142235394355192
CEACAM5	0.0005073076609815793
TUBB3	0.0005067901314292643
OLFM4	0.0005037421889941048
OR7D2	0.0005020146426376055
FEN1	0.0005011502349287371
CALML5	0.0005010678193830988
IFI30	0.0004963096210000334
ARX	0.000495751657372611
PTPRZ1	0.0004930537076604934
APAF1	0.0004920978072298276
STX18	0.0004899990881832751
FFAR2	0.0004888862765008157
TPSB2	0.00048820994373549104
ZNF793	0.00048751650127815544
TOP2A	0.00048557557286697204
MEF2A	0.0004790157848502952
MZT1	0.00047766318169984806
TMPO	0.00046597433382674475
EGF	0.0004645004183065267
PRC1	0.0004586783372219766
OR1L8	0.0004563971395400999
GCLM	0.0004460823584159031
NFE2	0.00044572525736152907
ALDH5A1	0.0004435651920427314
CKAP5	0.00044338503177052666
EDN3	0.0004426136939154908
TERT	0.0004390639702648292
IL11	0.000438648686082694
NTRK1	0.00043692709183140564
IL31RA	0.00043563220864697625
NDUFB7	0.0004328060741285063
OPHN1	0.000431524441018606
IL12B	0.00042803522880644987
SLC8A1	0.00042627821326558774
GPT2	0.0004247481605885993
GALNT8	0.000422893568957327
OR2A7	0.0004139839380610971
SNW1	0.0004121112627845433
CD33	0.0004064871981118887
RAD51D	0.00039856010197321894
ESR2	0.00039702185858131564
TP53BP2	0.00039636316415262064
ROBO1	0.0003893032989900394
RPA3	0.00038689746731680134
GTSE1	0.00038615645543887636
CACNA2D2	0.0003836013042231546
FOXN3	0.0003834611733160145
YARS2	0.0003763114329671029
CLIC5	0.0003722342985877928
MAFF	0.00036856248517105184
E2F8	0.00036792409000609117
GALNT17	0.0003663960985087988
SRPX2	0.0003662850768837893
WNT7A	0.00036577613852301766
RYR2	0.0003651335819033982
BCL10	0.00036222924537962736
SP3	0.0003605865267707592
ALAS1	0.00035523110091624385
KIF1B	0.00035330000754038473
CCL18	0.00035065491109951386
SPDYE5	0.00034209687675980697
ITGB8	0.00033988119283516753
AXIN2	0.0003395739210279274
CNOT6L	0.0003391869919307938
CEMIP	0.00033866711868516674
MCCC1	0.00033635796510237526
CACNG8	0.00033431077568314596
DCK	0.0003339873281996787
KLK10	0.0003298087098111612
NAMPT	0.00032872430055893063
FOXG1	0.0003283921678819979
ATP7A	0.0003273124051284106
CSF3	0.0003236693975335992
MMP3	0.0003234918884938061
SULT1E1	0.00032093901103330595
PITX2	0.00031941063698100625
ACADS	0.00031878673361161047
GATA2	0.0003186785052888019
SOD1	0.0003155393358684517
BOC	0.00031517005098491424
EFNA1	0.0003138036597108872
E2F1	0.00031154263322127326
ENOPH1	0.0003099663244954002
EP300	0.00030664891403541476
CENPM	0.00030393553618857306
COX7B2	0.00030193952309700927
CCR7	0.00029923583612603187
AGT	0.0002981662234633037
ASPA	0.0002968416362528108
UGT1A10	0.0002955582291116847
OR3A2	0.0002954759762172445
PTX3	0.0002937468994120189
TP63	0.0002932912193372127
PSCA	0.00029292128745731313
CNOT2	0.00028968540993461867
CNGB1	0.00028926108629367324
ASCL2	0.00028877315087749966
PTPRO	0.0002645679873590511
SLAMF1	0.0002643777763928432
XRCC4	0.00026367472217890824
TFDP1	0.000261757314394985
INTS8	0.0002592274513081367
TACC3	0.00025790621089016576
ST20	0.00025420067877426845
CASP8AP2	0.00025097059487118
CHEK1	0.0002507540774749458
STBD1	0.0002415580502095619
HAPLN1	0.0002412399023598079
CNOT3	0.00024056701852362208
CCL7	0.0002396131925767507
CDCA7	0.00023800294787850983
TARS2	0.00023416163594031255
DSN1	0.00023409682144246254
ALAS2	0.00023104507511723625
NUF2	0.0002301172608313427
ANG	0.00022870095603276015
OR2C1	0.0002271451986866995
E2F5	0.00022705652002517044
FOXO4	0.00022601493155354694
GALNT5	0.00022573925712555647
NODAL	0.00022460716418350342
ERCC1	0.00022301488821285396
OGG1	0.00022201250641081164
GALNT4	0.00022190925530912088
CXCL13	0.00021901743884586704
ACSM4	0.000216323009046237
PAX6	0.00021287934369121432
EXO1	0.00021118943545372508
HSD11B2	0.00020870761764101904
TCF12	0.00020791224461547814
ZEB1	0.00020706216171154006
CXCL3	0.00020634360492110293
PF4	0.00020293803047275003
HMGCL	0.00020289101937285604
SLC9A6	0.0001951362773817458
LEP	0.00018815590191309249
SP100	0.00018776920395095425
ATP1A4	0.00018765794297151067
OR14I1	0.00018660260771458058
MAOA	0.00018555227003483167
OR5K2	0.000184230457442518
CALML6	0.0001809018280525477
WNT2	0.00017608445248849987
ATP1B4	0.00017425352066580276
MMP13	0.00017420647081954223
PHGDH	0.00017110364281867918
REL	0.00016953523526752734
ERCC4	0.0001684303801828618
ORC6	0.0001676466239848048
CALML3	0.00016734820653269345
CACNA2D3	0.00016667408669583433
SHOX2	0.0001666149686798948
SERPINB2	0.0001651890184563018
GLUD2	0.00016290402276414274
E2F7	0.0001621594436327962
SHCBP1	0.00016212543061878208
FGF18	0.00016078665848454304
PDGFRA	0.00016048071984439712
GNAL	0.00015718678139809347
WNT1	0.00015236934070881266
CACNA1F	0.0001476285618702194
MYLK3	0.00014519275563310962
TTK	0.00014502738747259296
VTI1B	0.00014226648202332061
ATAD2	0.0001412860551671653
ST3GAL2	0.000140559377566158
CKAP2L	0.00013868714574624897
CNGA4	0.00013847592507323472
EPHA2	0.00013822718029738045
OR10AD1	0.00013817584390441598
ACOD1	0.000135800308697442
STX17	0.0001353515259594494
CLCA2	0.00013444398507951884
PRKCI	0.00013139368784562905
ZBTB10	0.00012523362428458953
AARS2	0.00012268895263023956
GPM6A	0.00012212656191445124
GSC	0.00012155775980462751
OSM	0.00011866913234170625
COL5A2	0.00011708259821642795
HPSE	0.00011533681881074446
FANCB	0.00011394815382164188
BNIP1	0.00011354663772435181
EPHB2	0.00011095732878123747
BLM	0.00010946713855700113
LOH12CR2	0.00010789381365633185
UGT1A7	0.00010514797436919958
DRD1	0.00010390735097471054
UGT1A1	0.00010383960117948814
S100A8	0.00010030896124614406
TMC1	0.0001000395272216974
COX6B2	9.918225760489648e-05
IL1A	9.694870848409816e-05
PCCB	9.673874975797383e-05
CDK2	9.553603310992827e-05
KIF23	9.507483035399901e-05
NEK5	9.477737782877836e-05
CACNA1S	9.378009358516815e-05
OR13A1	9.35081643941221e-05
HMGA2	9.192649581560912e-05
CTSL	8.958161159100028e-05
OR7A5	8.894514000835456e-05
COX8C	8.836261129057684e-05
HIC1	8.657293857519528e-05
UGT1A8	8.512668692761006e-05
LY6D	8.344576391192653e-05
CDK1	8.325167198620643e-05
AMD1	8.285623336875354e-05
GYS1	8.228158724969419e-05
ASCL1	8.213802517741071e-05
NKX2-1	8.193789177657167e-05
OR52N2	8.03300661672306e-05
IL15	7.955828711329553e-05
OR52N4	7.840109854938486e-05
GCAT	7.798866957360686e-05
GCNT4	7.723716872469182e-05
POLR2F	7.656684375135334e-05
OXCT2	7.646389874259634e-05
CLCA1	7.635674809571423e-05
OR52E8	7.619070263633429e-05
XRCC2	7.543790396284195e-05
DAO	7.541044510830869e-05
GAD2	7.356101823416804e-05
GUCA1C	7.329614659181231e-05
IL2	7.314868051464302e-05
SOX2	7.302771044785992e-05
EZH2	7.293629263215209e-05
OR52H1	7.292523472198841e-05
PDC	7.206587011754435e-05
CYP3A43	7.167840127584238e-05
OR3A1	7.087282577037293e-05
CCNE2	6.815461877524555e-05
OR2H2	6.60999647855821e-05
CRP	6.578755125963509e-05
GLI1	6.501645422362828e-05
OR2G6	6.480779135209749e-05
CENPA	6.221531623826644e-05
AL929410.2	6.12877371178541e-05
OR51B4	6.082807994459353e-05
OR2A1	6.040722293282288e-05
KLKB1	5.994640071846813e-05
GALNTL6	5.969796222331646e-05
OR2B11	5.430364915432167e-05
CACNG7	4.9368285106524875e-05
TNNT2	4.881699926742964e-05
LITAF	4.872318083170266e-05
STX19	4.667553707848351e-05
OR2B6	4.3962929337511816e-05
ATP1A1	4.322596439930839e-05
GUCY2D	4.295856949089971e-05
UBE2V2	3.9951660426782554e-05
ACVRL1	3.864124104407238e-05
OR2A42	3.810627579037463e-05
AUH	3.601365360758692e-05
OR1K1	3.376604477802947e-05
OR6T1	3.370870538806148e-05
IL4	3.2009076648674764e-05
OR52W1	3.1716244942667765e-05
ATOH1	3.1466079574969274e-05
PALB2	3.10274196556185e-05
OR1L3	3.0122480445734914e-05
PCBP4	3.003698792247017e-05
WNT8A	2.8870200902022245e-05
OR2T8	2.8244768559821334e-05
OR6S1	2.6057963519633858e-05
MYF5	2.5657833093274107e-05
TENM4	2.5557556610605513e-05
OR10Q1	2.5408852815076405e-05
OR5B12	2.538395044955955e-05
OR13H1	2.4926978185176032e-05
CACNG2	2.393988516501767e-05
OR52N1	2.3428838793800076e-05
MYF6	2.208725027723755e-05
OR2C3	2.1784360391873872e-05
OR56A3	2.1720807034645328e-05
TNFSF11	2.1590345995027362e-05
SLC28A2	2.0903787140072265e-05
OR51B5	2.0484070313649416e-05
OR9A2	2.0266669053528395e-05
UGT2B28	2.013499491859576e-05
OR52I1	1.956376725686209e-05
CACNG1	1.9117855123182662e-05
CLCA4	1.888806221401718e-05
OR5M11	1.8086908048795162e-05
OR2K2	1.765717634426237e-05
GUCA1A	1.7013293269023813e-05
CACNG6	1.6901855903789364e-05
GALNTL5	1.6739201256659585e-05
MYOG	1.6276731715081458e-05
TFRC	1.5850864589538268e-05
CACNG3	1.5532529454065347e-05
IL20	1.5394540296134088e-05
OR1N2	1.5327165055610748e-05
CAV3	1.4918228085101414e-05
DBX2	1.4867709999341356e-05
CBS	1.4740672925263478e-05
HSD3B2	1.4643910335782923e-05
OR13J1	1.4637573378353222e-05
OR51I1	1.4384512058424093e-05
NANOG	1.4122974754864611e-05
NKX2-5	1.3836304716335912e-05
IL23R	1.3798322480255335e-05
OR51Q1	1.346318020966323e-05
CYP19A1	1.3142335946207417e-05
SLITRK6	1.2709617831197332e-05
OR13C5	1.2588871794587459e-05
CNGA3	1.2106104104402515e-05
LHX5	1.207189432199599e-05
OR1E1	1.1681571217970755e-05
HSD3B1	1.120225253092607e-05
UGT1A3	1.0923079107162766e-05
B3GNT6	9.66546985175144e-06
OR2L3	9.512582209046032e-06
OR10A2	9.465312185861158e-06
OR1G1	9.450721281263023e-06
CACNG5	9.261267737828473e-06
INSM1	8.404446211423328e-06
LGR5	8.146564337686538e-06
OR2L2	8.03593567296312e-06
OR10A5	7.5417244673913005e-06
OR2L13	7.525777072683984e-06
OR1F1	7.425966784799223e-06
OR3A3	7.119524439701613e-06
OR4C6	7.098065821822474e-06
CD80	6.855549523527402e-06
OR52B2	6.5173358732678024e-06
MYH7	6.496768335350277e-06
IL13	6.244722644810688e-06
OCSTAMP	5.975678065716129e-06
LHFPL5	5.91276155586407e-06
COX6CP3	5.598910216910225e-06
OR1Q1	5.495515461618938e-06
OR2W3	5.308212455771154e-06
OR56B1	5.2456306898138835e-06
SOX1	5.082786435922074e-06
GML	4.931621582466089e-06
STRC	4.872324045676083e-06
OR52B6	4.79014082845921e-06
OR4D10	4.686655459005805e-06
OR2AG2	4.640942471159573e-06
OR13G1	4.532468801264368e-06
CYP11B1	4.357604487416165e-06
OR10H1	4.27536851257554e-06
OR10A4	4.105390229394973e-06
WNT16	4.06448143481605e-06
OR8G5	3.897438416421998e-06
OR52K2	3.6856652557273684e-06
OR2T33	3.6045674213183222e-06
GSX2	3.5501357010934255e-06
OR56A5	3.5410353692646037e-06
CYP11B2	3.481240585629492e-06
BMP10	3.475598416833148e-06
OR52E6	3.4377947277859936e-06
OR56B4	3.4193030878393545e-06
OR8A1	3.3812826487215656e-06
OR2D2	3.3467784498371273e-06
OR2B2	3.160086388096531e-06
SOX3	3.1450569138889793e-06
OR6B3	3.0635655829880627e-06
OR9A4	3.0000602713790187e-06
IGF1	2.9982892287421504e-06
UGT2A1	2.794194561608238e-06
OR2AK2	2.78508635284433e-06
MYH6	2.7739540597552145e-06
DBX1	2.704998808033782e-06
OR6A2	2.538433260856894e-06
OR10A3	2.3534023677469048e-06
DAB2IP	2.187682036607248e-06
OR1J1	2.168004330564497e-06
MYL2	2.1572449937883263e-06
OR1N1	2.071211714927499e-06
CSF2	2.0563671008954777e-06
OR6C70	2.0452682795855415e-06
OR4N2	1.9725532505671567e-06
METTL3	1.60996932601359e-06
OR11H4	1.5165517515619344e-06
OR5AU1	1.5102475427712583e-06
OR5P3	1.2220281099946798e-06
OR10G2	1.1653773601598624e-06
MYOD1	8.64344317425172e-07
PRKACG	8.602799607895616e-07
FGF8	8.400847854413455e-07
OR52D1	7.987042652259233e-07
POU4F3	6.899753144439809e-07
OR1C1	5.957238614068683e-07
OR6C2	5.696100068877454e-07
OR4K2	4.95001277995997e-07
OR9G1	4.887428597005204e-07
OR6K3	4.7158962937571336e-07
OR13D1	4.598283781958459e-07
OR9Q1	4.49670432582463e-07
OR2AE1	3.300338894272292e-07
SPHKAP	3.136820871764685e-07
GATA1	3.0898920557521583e-07
OR1J4	2.491739384774071e-07
OR5C1	2.1170565789824477e-07
RHAG	1.6624679952290108e-07
OR7E24	8.397546268227824e-08
OR1J2	6.541139094637457e-08
UGT1A5	1.100508641885858e-08
