# Supplementary material for: Transformer for Gene Expression Modeling (T-GEM): An Interpretable Deep Learning Model for Gene Expression-Based Phenotype Predictions
Source: Cancers (Basel). 2022 Sep 29;14(19):4763. doi: 10.3390/cancers14194763 (PMC9562172; doi:10.3390/cancers14194763)
Supplement: Supplementary file 1 [file cancers-14-04763-s001.zip › cancers-1924785-supplementary/supplementary/importort gene rank list for all cancers/TCGA-KIRP.rnk]

UGT2B7	0.09817787930427245
KRT8	0.08261671194507715
CHDH	0.06747684641615466
TNFSF9	0.06690191970361481
LAMB1	0.06292666103516187
FXYD2	0.054432885753295975
VCAN	0.05267502745599487
EMX2	0.05159051437292009
SPP1	0.0505538118128236
GLS	0.047240289758511016
CTSB	0.045605271789169115
MMP7	0.04488396905638067
BBC3	0.043111625834113626
COX4I1	0.041921496229493975
MET	0.041207982769915254
CD24	0.03905947413332365
POLR2E	0.03882962559394979
SCRIB	0.03837347403234836
CA2	0.038318371869122965
ENG	0.0364431784178828
COX7A1	0.03414351504460651
CDIP1	0.03381351052209532
COX6A1	0.03367053659644414
CDH2	0.03361623344885294
COX6C	0.03349580981799107
GLDC	0.03299221205572427
MACC1	0.032776696103421536
HIBADH	0.03265482245194535
AKR1B1	0.03251999779707367
TOX3	0.031821258269339146
F2RL1	0.030018297049817812
DDB2	0.029733181904300906
HIST1H2AC	0.02946685025159695
GDF7	0.029059025938357894
TPBG	0.028813599464066423
EPCAM	0.028742287407241423
MCM3	0.028722675000003157
TGM2	0.02868799664137396
ACY3	0.028155593148586455
EEF1A1	0.02790940398476315
CYBA	0.02665160901421258
MESP2	0.026628490739376797
GALNT11	0.026579066037731552
CD74	0.026396399141607158
HBB	0.025973682279834816
ITGA3	0.02582820189905073
CAV1	0.025737092253328948
XRCC1	0.025501577642083464
ESM1	0.025432593249978874
GALNT14	0.024963668557893098
GATM	0.024908321408541545
SEMA4A	0.02398321488064559
BAX	0.023960156778125335
PDHB	0.023909810548875875
PFKP	0.023580065459156852
EIF4B	0.022653498694972688
CXCL10	0.022652027338874985
MSN	0.022580120133319503
ACSM3	0.022477082437641415
PAX2	0.02204110727315935
MMP11	0.021975826603449555
AKR1C3	0.021809907888933115
EZR	0.021809640180940688
FAM84A	0.02180481320513344
EARS2	0.021775891786750073
P4HA2	0.021371508817339943
SDC4	0.02125975167646739
VLDLR	0.02123605074417953
CKS1B	0.020962773476860947
MPZL2	0.02087162084207721
TSPAN31	0.020869324834484653
POU5F1	0.02086099137864937
CA12	0.020810469531328212
DAB2	0.020749804281973525
ALOX5	0.02052853690602371
CCL18	0.02042431739363666
RGS16	0.020242933425378834
STX10	0.020124228709168565
TNFSF10	0.02008593411334175
VAMP3	0.020037140538651448
VCAM1	0.019992018883733798
HMOX1	0.01977847815539414
IVD	0.019738678370450725
EGR1	0.01964576944415607
PPFIBP1	0.01944855980480681
H19	0.019244797817591704
TNFRSF21	0.019110753869306427
HIF1A	0.01905888554799699
LYZ	0.019028719348167196
DDO	0.018983774296437484
TIMP1	0.0188566143006438
SOX9	0.018759742297171082
LITAF	0.018713243941916972
RAB25	0.01866100079543481
POLR2J	0.018652763241104934
BMI1	0.01858618806589615
SMO	0.018239539631018493
POLR2H	0.017976972818895102
STX7	0.017969927200359687
BGN	0.017968271507814288
MME	0.01782679748246795
GNAS	0.01771530454752136
MYH9	0.017641149145806
POLD1	0.01759304856909767
STX3	0.017552625066833884
ALDH1A1	0.017541188369812343
CALM3	0.017498810510260938
LIF	0.017415526968424532
HSD17B10	0.01721046607021764
CDKN1A	0.01713428307358644
TM4SF1	0.01713354585557009
STC1	0.016946667007553897
RELA	0.01687831172655287
COX4I2	0.016620592030804196
IRX3	0.0166144613388061
SET	0.016482523762008382
CCNO	0.01645485670570648
ECHS1	0.016298960581124906
KITLG	0.016172757596631584
CDK6	0.01612621337384726
H2AFZ	0.01604979540271106
SPAG4	0.016015054912765406
SEPHS2	0.01592302647314709
DUSP1	0.015813927521325235
ERCC3	0.015488588828222856
GLUD1	0.01535807116103166
DDB1	0.01531104161557009
PTPRS	0.015308097348226933
UNG	0.015285397525849556
ERCC2	0.015263901858792903
IL4R	0.01526141338921849
HMGCS2	0.015258214171429212
DDIT4	0.015247055833526235
RAD9A	0.015238824852681949
OSMR	0.015175619596859292
CITED2	0.01506807439752507
SNAP23	0.015041506927175713
SERPINE1	0.015023290505982287
CDH17	0.014855972624584489
BHMT	0.014833863862449016
PTGER4	0.014826062277389071
ITGB8	0.014771132831880156
SPHK1	0.014708687135531119
AGER	0.014566278151923557
APEX2	0.014539990133798038
AK4	0.014489445226391456
DTYMK	0.014483220541518625
RNF213	0.014448205725617091
ALDH7A1	0.014381433984380824
DPP4	0.014250958268836718
OGG1	0.013932282067537986
AKR1C1	0.013915926814073623
CD200	0.01390009053209094
ACAT1	0.013890674846938601
POLD2	0.013831281716604749
ITGA6	0.013820985328479118
HK2	0.013797634379653012
RBM6	0.013793251418452812
TOP3A	0.013782493794265738
TP53	0.013771686219392912
UGT8	0.013490947047543991
CLIC1	0.013460864174563061
SHMT1	0.013426109016497517
ANPEP	0.013378760329921963
ATF3	0.013360862763892666
B4GALT1	0.013350386737896581
BCL2	0.013330772617907648
BDH1	0.013222379826230313
IER3	0.013199302158875797
HNRNPL	0.013160005739633279
HSD11B2	0.013098430426935348
FARSA	0.013050809947779275
BTG2	0.012972092343871535
RRM2	0.01294576058004722
KRT19	0.012930118870462935
MYC	0.01288541853582704
GATA3	0.012860589373706445
WNT5A	0.012854829782799287
AXL	0.012835792081642233
UBE2N	0.012731657267087816
PML	0.012717033477264357
GALNT6	0.012704284372163628
IFI16	0.012594721977048242
CENPW	0.012580948619673973
COX6B1	0.012573736940465688
JUNB	0.012537817582057261
CDC42	0.0125056068767677
NEK11	0.01245581676110196
STX1A	0.012410042729121823
RBBP6	0.012363389865520755
PSCA	0.012321005635918187
LAMC2	0.012278236358451189
RAB42	0.01227634906722655
NDUFB7	0.012205301970457695
ATF4	0.012070859929847091
COX8A	0.012048064303496385
HARS2	0.012029045989808808
COL1A1	0.012024233276133158
IGF1R	0.01202209132905687
SLC9A1	0.012020680159438869
ATP5PB	0.011995637882065369
TAGLN	0.011879964217456513
CTSK	0.011848163580839927
SSRP1	0.011774913881237747
CETN2	0.011768182719753854
PYCARD	0.01168581716824442
KIT	0.011678331565238556
BDH2	0.011674184355741968
ETV1	0.011670030316312238
UQCRHL	0.011650727633402233
LMNA	0.011650471326670193
S100A8	0.011620440245344988
C1QB	0.011618680086342927
XRCC6	0.011618496920983159
STAT5B	0.011545213623690723
FARSB	0.011521209857414054
TLR4	0.011473761957231763
TUBB4B	0.011441795069838246
VAMP8	0.01141998474773444
COX5B	0.011360070882247364
GBP2	0.011319938557814052
CASP8	0.011272055526680981
AOC3	0.011257919315662416
CD40	0.011225938515278271
H1F0	0.011217816988028555
MAP2K1	0.011207774791199462
SLC25A5	0.011205821429895797
FGFR2	0.011205398854676564
TNFAIP6	0.011152645766578921
BHLHE40	0.011127489913938337
ACSM5	0.011125372482020243
PTTG1	0.011111580043057928
GCH1	0.01105983838511757
PIPOX	0.011057891697392313
ENO2	0.011002220391061244
NFIL3	0.010903562077497249
BSG	0.010868471791437297
PTK7	0.010848749143469205
VNN1	0.010846990647345038
SEMA5A	0.01081998136129172
MUC1	0.01080138511991615
B2M	0.010798319621758944
CTTN	0.010792582193740631
CEBPB	0.010777887599542678
ACAD8	0.010735680542722009
DDX5	0.010718273093398602
DRAM1	0.010689719844557898
CD34	0.010676618322175818
FOS	0.010614792608661402
CNOT10	0.010609630280201801
GAMT	0.010601025099142193
SOD1	0.010592497141185195
THY1	0.01056691320713126
GFPT2	0.010542288040534748
CCND1	0.010512481320651378
ACSM2A	0.010502904683822062
TUBB	0.010411340861813128
EVI2A	0.010387853850542842
UGT1A6	0.01032767298351759
SMUG1	0.010322689594777513
TPM2	0.010299197798629207
CLIC5	0.010212123650178467
NTHL1	0.010209049797837249
TXNIP	0.010186716995478172
HILPDA	0.010110648600404334
L2HGDH	0.009979516546578976
CYC1	0.00997292629789215
SNAP47	0.009915053836972875
CAMK2D	0.00985635634894049
SDC1	0.009819834019159309
MYO7A	0.009797524517877633
EFNA1	0.009773448911118731
PRKD1	0.009744941086215616
HPSE	0.009703274391973396
SVIL	0.009696532425307965
ABAT	0.009648839440232216
ACKR3	0.009635440446522035
BID	0.009630104127675614
CXCL6	0.009626721326877625
TPSB2	0.00959647037513921
AQP1	0.009593518501407813
RAD23B	0.009545656267242804
GCNT3	0.009543868569210088
CEACAM1	0.009511538627750438
QPCTL	0.009495719486905014
P4HA1	0.0094800303191754
ALDH2	0.009454310111839599
UQCR10	0.009439011976987021
CDKN1B	0.009438713893718571
SFN	0.009435023403691446
CCL2	0.00941336727048503
EGR3	0.00937278946398666
NEDD9	0.009348903704240073
STX11	0.009281870473871807
ATP1A1	0.009276782988469389
CAPG	0.009210202087337705
ALDH1B1	0.009078283370577304
MIF	0.00905459617485597
FNBP1	0.00902957159612015
ITGA5	0.008999572570371817
POLR2K	0.008871463074835339
HEY2	0.008837984414998614
CXCL8	0.008807811847088499
CA9	0.008793065445113256
RASGRP1	0.00878676822475333
KDM6B	0.00875703605761499
JUN	0.008728122314019085
FARS2	0.00871102566874264
BAG1	0.008701635002441447
GUCY1A1	0.008674803200391254
CARM1	0.008611076411938569
ID2	0.008605811598639415
RFC4	0.008589908809422135
OSR1	0.00856248279554143
PLIN2	0.008529457290614032
KLF6	0.008515504853740865
VARS2	0.008483208552271975
SOX6	0.008482771562574912
HIBCH	0.008463400709887459
AKR1B10	0.00842592088093246
XAB2	0.008400683769599423
RPS6KA6	0.00839565939264889
TCF4	0.008350723854302458
BNIP3	0.008306530367013364
GTF2H4	0.00829600066916601
TIMP3	0.008293006404515834
LGALS1	0.008286194603630012
MAOA	0.008277704947688497
MCM6	0.008214058155000934
BABAM2	0.008209493847418148
FUT4	0.008150411126621002
CD38	0.008129971922012357
CIB1	0.008084294344590832
ALKBH2	0.008066398081492867
NFAT5	0.008035358814125211
EOMES	0.008015754284722164
ALDH6A1	0.007983243528712141
CYP3A5	0.007970267184397374
PIF1	0.007957688442989256
AXIN2	0.00794701481191645
UGT2A3	0.00791630552995754
TGFBI	0.007908230871488087
COX7B	0.007830351466686578
THBS1	0.007812736906085261
CCR2	0.007806321516828463
CYR61	0.007793537022742683
TSPAN6	0.007787992549763076
AOX1	0.0077776715507367235
G0S2	0.007768746795052538
ABL1	0.007757516195924671
ZAP70	0.007747039882761778
EBI3	0.007635472208952807
FLT1	0.007621966736200448
RPA1	0.007597433840771331
HMGB1	0.007591924985256453
ZC3H12A	0.007590068572221669
AKAP12	0.0075827644143893905
PARVA	0.007573352259209305
NPM1	0.007572896253974881
UQCRC1	0.007562280415724685
NUCKS1	0.007551727029352556
NDC80	0.007511305768185507
NFKBIA	0.007474900508465654
ID1	0.00746057353709773
STMN1	0.007425512092182967
AGR2	0.00739390978566963
TAOK3	0.007324286059756932
BCAT1	0.007319938896107936
CXCL1	0.007312622369862212
SULT2B1	0.007307563181617158
UBR7	0.007302222885074382
CDCA5	0.007294284159579382
FADD	0.007287335899061931
ACAA1	0.007280945413897902
ALDH5A1	0.007245687515750839
TSNARE1	0.007237734956049956
ACAA2	0.007234233499918513
TRAF6	0.007233104943663654
COL6A3	0.007203823606214203
B4GALT5	0.007201873586701955
ATP1B3	0.007167669800519476
CCNB2	0.007161084006889414
GADD45A	0.007156698037098141
CASP2	0.007154209899827593
ITGAV	0.00714806501756667
CYP7B1	0.007139685413801308
DMGDH	0.007133111887579357
ANGPT2	0.007102753913388166
HMGA1	0.007099134846295873
DENND5A	0.007098196421704201
SLC12A2	0.007053372392768623
SNN	0.007003705844560053
GATA6	0.006958888898481348
CAD	0.006957253752204601
PRKDC	0.0069545912705419
GALNT7	0.006945407342797384
COX7A2	0.006939816551962297
TNNC1	0.006938047157879934
WASF3	0.0069049777438304335
CDCA3	0.006900942945834373
MED1	0.006899387299691316
ZNF385A	0.0068993366733652245
MOAP1	0.006857232886749119
CCL4	0.0068446212178363075
ACSM1	0.006839510737129492
CSF1R	0.006807438540736022
DAPK3	0.006777667040586793
TRIP10	0.006765803838556429
TMEM45A	0.006765261134213901
EDNRB	0.006763465530313449
HNRNPM	0.006757226679271291
IL1R1	0.006747385857379618
SRSF3	0.006656464140271364
PARP1	0.006621349005491038
PPP1R13B	0.006607414051442298
HSD17B4	0.006607367561159934
PRMT1	0.006588943647286819
LUM	0.006575699398399009
VAMP5	0.006553603250059357
ATG5	0.006536218759223324
ASF1B	0.006532920785476785
FGF2	0.006485900118418406
DEDD2	0.006432330518937983
PRKX	0.0063934911855371606
GPX2	0.006389767003918331
HIST2H2BE	0.006369985135567289
ADSL	0.0063599833930607355
TXNDC9	0.006350990250104722
FBLN5	0.006334882651198345
PLPP3	0.0062830346744493235
CHAF1A	0.006282485457219832
EPHB4	0.0062675440939219925
TPM3	0.006250416980322405
MAPK14	0.006238275949255215
KRT14	0.006227188970975778
CDC25B	0.006218890065194896
DOCK7	0.006199957492955629
SDS	0.006158276780947804
LGALS3	0.00612815772084499
SEC22B	0.006127788312041985
RRM1	0.006126121125535025
PSMB4	0.006115975122521578
NFIB	0.006115420888499517
SLBP	0.006104392673068327
EPAS1	0.006065246461864631
HIPK2	0.006055746838473612
PPFIA4	0.006007606746829442
BRAF	0.006007577079220192
XPC	0.005959707065003136
TUBA1A	0.00595848928355137
XPA	0.005908316909070292
NR4A1	0.005897914499846558
JAG1	0.005857893970514497
NUPR1	0.005830798811697018
ENC1	0.005827731781392477
RBPMS	0.0058235624875191405
SPARC	0.005805903637300987
SERPINH1	0.0057654563794811665
GFAP	0.005755811721459252
ADM	0.005743167247454259
ASL	0.005741638593625722
CCNE1	0.0057257134663492954
LOXL2	0.005715105178284249
KDM3A	0.005708751509099413
PFKFB3	0.005685951340875
NUP37	0.0056789931519274145
MBD4	0.005662669419036429
PLAGL1	0.00566055006319175
ATP1B1	0.005659414367514467
ECT2	0.0056386455183424005
TNF	0.0056349050297346505
FXR1	0.005619677404676852
EDNRA	0.005607736725523855
ANLN	0.005600271241972661
SRGAP2C	0.005589177433649486
CAMK2N1	0.005585518920750405
NFKB2	0.0055671867428348926
C6orf62	0.005558660549090621
PDGFB	0.005547026586990157
KIF5B	0.00551603259464763
IKZF1	0.005509071039803519
TARS2	0.005482721643843305
ERBB3	0.005480865649815794
ALKBH3	0.005465997251212569
MRE11	0.005465493288309651
POLE	0.005457965556059208
TNFRSF1B	0.005451285728671113
FABP7	0.0054229807222221085
EPHA2	0.005419759724581489
ETS2	0.005390528768656918
LAMC1	0.005388988634303007
TFAP4	0.0053748181145695925
CCL8	0.005353792785807671
EGFR	0.00534566760337541
BOK	0.005336987048975051
CRHBP	0.005333118658603208
PFKFB4	0.005302612055658049
ID4	0.005289188952366089
PTGS2	0.005279614243327835
UBB	0.005258736782450033
PTK2B	0.005252761969892624
DLGAP5	0.005243244387670047
TK1	0.005221320447428357
SNAI2	0.00517869635120395
LEF1	0.005178202395635867
HNRNPU	0.0051775038529899885
PSAT1	0.005159728915819094
FOXP1	0.005140634333680823
MXRA5	0.005108454779729697
OLFM1	0.0050724247322043075
KDM1A	0.005063453410304972
OLR1	0.005055355844251081
ST3GAL2	0.005053657144524465
RPS3	0.005052451400276267
HOXA5	0.0050502479630819075
ASS1	0.00503515027919508
PSPH	0.005032430105771537
ANXA5	0.00501778900017546
BMP2	0.004998178394478988
CDCA2	0.00499052813460211
OPHN1	0.004966185475624922
EREG	0.004940607398711445
ATP2A2	0.004912995365106311
THBS2	0.004906280098223333
STX18	0.004905832160109514
SRF	0.004889849612484486
HADHB	0.004888232290487404
IDH1	0.00488292894058376
MUTYH	0.004878786405903732
FAM20C	0.00486747922911531
SEPSECS	0.004849907183266819
ASPN	0.004849367954524081
PGF	0.004844768234233751
ADCY3	0.004838947061420912
TDGF1	0.0048248352581399395
CCL3	0.004816000280515227
IRAK2	0.0047854737070650724
POLR2D	0.00478423039459714
ADA	0.004770669760102702
NINJ1	0.004758984792021132
STS	0.0047538015832663495
RIF1	0.004728617616927052
STX16	0.004714055819463893
BAK1	0.004695741199142907
CLEC4A	0.004677587401277169
PLK2	0.0046406671977565405
YBX1	0.004634738576776694
CNOT1	0.0046340657867787885
CALM1	0.004627325450297633
POLD4	0.004585302231354054
XRCC3	0.0045813437565372294
POLB	0.004579363833281335
FCER1G	0.0045780123785816
HGF	0.0045718292462009
TFPI	0.004558016205979891
PCCB	0.0045525702377752515
CENPE	0.004534371623112383
CRP	0.004519048164889587
CNOT8	0.004518441866251428
GALNT15	0.004515301356670696
RAD52	0.004503741255380179
PROS1	0.004502068681970028
MBOAT1	0.004499673690305067
FERMT1	0.004480022526137964
SOX18	0.004467381141767234
DBT	0.004458018945885339
KIF23	0.004452025083223894
NFATC4	0.004448021373413518
BCL3	0.004438473060142838
SAV1	0.0044286934291663934
SHC1	0.004426335081204994
RGS1	0.00442244075547918
PGK1	0.004408348658155683
CYP1A1	0.004393298589105441
CTH	0.0043723036624015174
APEX1	0.004362358435123276
CREB1	0.004354466746871182
PPARG	0.004352254011803187
MARCKS	0.004334574262702272
FANCC	0.00432867581670264
ALDH1A3	0.0043274895993422905
CXCL12	0.00432186945061914
CSF1	0.004320673846179037
ABCG2	0.004312034050782361
CALM2	0.004275818106228285
MCCC2	0.004274771624258597
CCRL2	0.004260902949749884
YKT6	0.004211807270648373
CRISPLD2	0.004207952954123296
SYK	0.004206423766820158
TNFAIP8L1	0.004201364480900474
ACTA2	0.004188187383610124
CNOT6	0.004181885554345307
ITGB1	0.004181818896993407
GALNT3	0.00417207890434325
CYP11A1	0.004143348687083852
RBM38	0.004134116199404188
TP53BP1	0.004130069661738804
RAC1	0.004122280003111249
CBX1	0.004116469475317332
MTOR	0.004095911944027999
ANXA2	0.004092081877585971
PTMA	0.004090977201691358
SHISA5	0.004076685278289255
UQCRH	0.004047909916869849
GALNT17	0.00404138549767142
VAMP4	0.004040547220921737
WT1	0.004038215716412439
SIVA1	0.004037218061818706
COX7A2L	0.004013493643427338
ATR	0.004008850576679089
PRKACB	0.0040004967379248125
POLR2G	0.003995330155306575
HSD17B2	0.003992826242899403
ZWINT	0.003985924925665902
PRDM1	0.003985469731960068
TNIP2	0.0039576382877731155
TDP1	0.003957244807394394
EMP1	0.003936852787693926
SNAP25	0.003918550366485184
NUSAP1	0.0039137292210795005
STX6	0.003891783832006879
ERBB4	0.003891032232658373
GLYCTK	0.003882221827947424
CASP9	0.003875165710073779
MMP2	0.0038599068780207344
SPTBN1	0.0038500884359945575
CCL5	0.0038346711119276017
DDR2	0.003827172486837123
PPP1R15A	0.003825377273351443
FSCN1	0.003820040949266628
RAD50	0.003816228580265226
CXCL5	0.003805507384911378
FOSL1	0.0038038686285413706
RNF43	0.0037997814665834146
MLLT3	0.003785551200231816
GALNT16	0.0037599180034666147
VEGFA	0.003759170409069965
KDR	0.0037539834777079906
AQP5	0.003748247314506493
MESP1	0.0037378582715463047
CDK5RAP3	0.0037358627055349442
SIRT1	0.0037148227687621754
AKR1C2	0.0037118859723909536
GOSR1	0.0037068386995659348
C1GALT1C1	0.0036832552467129308
CYP17A1	0.003664876167539555
TNFSF4	0.0036639071132393702
NASP	0.0036593102410217696
CKAP2L	0.0036566434849743634
CREM	0.0036318779950157286
SMAD4	0.003629971199579259
CNOT2	0.0036299197686623093
NKAP	0.0036185474024592597
UQCRC2	0.0036089338858657258
GNMT	0.0035874592559451616
VEGFC	0.0035829840824675428
JMJD6	0.0035787039011032206
BCKDHA	0.003577589653804988
CPS1	0.0035606464608316205
BCL11B	0.003544410404055427
GAS1	0.0035426329766273957
MCM5	0.0035400003356373523
FOXA3	0.003516395764506278
TNFRSF9	0.0035064615946199112
RNF168	0.0034933667784051796
TNNI3	0.003486039349570714
ATP2B2	0.0034811576748416027
P2RX7	0.003473936850880908
SOX17	0.003468482763757197
RNF144B	0.003463645013865403
PROM1	0.0034633327169151444
TUBB6	0.003462157044048158
AIFM1	0.0034586340492536224
RAD51B	0.0034523144511634696
CHD7	0.003444815888147409
HSD11B1	0.003440410683379408
FOXN3	0.003435041729338229
NR4A2	0.0034228285205403467
CACNB2	0.0034205946354185566
TMPRSS4	0.00341226578291186
OPTN	0.003397181203764107
RANGAP1	0.0033920963200158045
THRA	0.003378772103652455
FBLIM1	0.0033703115418933917
NRARP	0.0033661885845605154
CXCR4	0.0033294777996577284
TLR2	0.0033274521207341226
NBN	0.0033214163466094154
ANGPTL4	0.003312250429388255
LYAR	0.003297077491186761
ACADSB	0.0032960045721426127
MCOLN3	0.003291666082611675
MST1R	0.0032831956783764544
PTN	0.003276855810164172
PSEN1	0.0032743685751408743
SLC2A3	0.003268133164259904
NFIA	0.003251676497166701
SLC4A7	0.0032487581266905964
GCNT1	0.0032414090669931894
PSMA2	0.0032386558182489495
PKM	0.0032309217320890785
CCNG2	0.003221408315212089
COL5A1	0.003220254582756895
SNAI1	0.003217773235303129
L1CAM	0.003211628908538221
HHEX	0.0032063095487475674
RARS2	0.0032058003010842196
ITGBL1	0.003196100535820444
TSPAN2	0.0031770825928152794
FN1	0.003176787208736011
EGLN3	0.0031711202785667456
PLAU	0.0031656845991773924
DEPDC1B	0.003159022507415177
MEF2A	0.0031535008118571176
ADAM12	0.0031494190755195343
ALDH4A1	0.003148795052429203
PCOLCE	0.003141822204544613
STX2	0.0031247250341173986
GLIPR1	0.0031031862003169266
GLUL	0.0031027713095223147
PTPRG	0.003102045624381523
TP73	0.0030935535317057786
WRNIP1	0.0030850720768039242
PCNA	0.0030790294519107814
NCKAP1L	0.003078260633617678
HK1	0.0030748364955994734
SPI1	0.0030689420810446812
FOXA1	0.0030604605084879038
MYL9	0.0030523059403795728
CTC1	0.003045226433230984
GALNT9	0.0030441104489100884
COMP	0.003043036011398667
PGM1	0.003032708206846716
WWTR1	0.003032167653915398
AMT	0.003025835410911096
UBE2V2	0.0030232341968843136
NRIP1	0.0030082026274575614
ERO1A	0.0030062463668217815
TPM1	0.0030002424390569433
DARS2	0.00299445131023115
PDPN	0.002976061644780413
ASPA	0.002970007579427777
RB1	0.0029568260239838575
COX5A	0.0029419189484047163
NRG1	0.002941324570548419
CCND2	0.0029393840830192353
MEF2C	0.0029341030309406814
CCNH	0.002924963076965777
FGF9	0.0029199145845046296
BRCA1	0.002918727995270816
CCNA2	0.002901829272230174
NRP1	0.0028997110001447394
HSD17B7	0.0028902008012621715
ZEB2	0.002867937473048414
WARS2	0.002865882438618661
MTA1	0.002858556706286489
NEK2	0.0028555051797714073
SAT1	0.0028490078154372674
POLR2I	0.0028396757130539547
CNOT9	0.002837541325553097
FLOT2	0.0028355611013287396
CTSL	0.002831573320474281
NR3C1	0.0028257066767739393
CACNA2D4	0.002816212511102169
PLS3	0.0028036850997804515
MCAM	0.002798303218783726
MNAT1	0.002791904114640572
EPHB2	0.0027890908135029366
BET1L	0.0027864473392984618
FANCL	0.002779138634511434
ABRAXAS1	0.0027698057857320755
FSTL1	0.0027578813878764517
MALAT1	0.0027459656805008895
PTX3	0.0027437250959469546
DYRK2	0.002730615585639768
GFI1	0.002724213802575237
GRPEL1	0.00272111709256035
EGLN1	0.002720749179650914
IARS2	0.0027118846632403905
KPNA2	0.0027041494722201184
MDM2	0.002700223599955366
UQCRQ	0.0026937505813429464
AZGP1	0.002665132726564708
PDHA1	0.002655514744227779
FANCI	0.002649794181660377
EMX1	0.002644020739149369
GALNT10	0.002638524727140578
IL4I1	0.002630304048077367
CORO1C	0.002629823186954868
WNT2	0.0026174075837081634
MMP14	0.002606611276287441
ZNF335	0.0025917581348976295
LOX	0.002588491610852965
ENOPH1	0.002577485538823328
PXN	0.0025716157345843263
TYMP	0.0025541427043284663
LDHA	0.002548169776927577
TUBB3	0.0025430397170730554
SARS2	0.0025387157558685865
STC2	0.0025347176529473066
MTFMT	0.0025281316206784126
H3F3B	0.002497318839386355
CXCL11	0.002492936418490464
JAG2	0.0024894747660996817
MXI1	0.0024881949570154404
NTRK2	0.0024832305076215398
PDGFRB	0.0024802466318322755
GALNT18	0.002476548927782047
DHFR	0.0024751156658640912
TGFBR2	0.002471494650615392
SRD5A3	0.0024633761984499468
TPM4	0.002460687324357703
TFDP1	0.0024500675808325667
VTI1B	0.0024232652473679815
GOT1	0.0024153149475082663
PRKCI	0.0024034464811730346
STAT5A	0.0023990163683943987
UBC	0.0023988165937196314
ALDH9A1	0.0023900950744306267
F12	0.0023852690500512316
CHEK2	0.002383542033152676
ARRB2	0.0023784718448780387
ICAM1	0.002376454007643891
GPSM2	0.002376199412197797
GFPT1	0.0023702573533520696
USE1	0.0023515391915374813
TUBG1	0.0023497319910357286
NELL2	0.0023483587329444877
MAFF	0.002345423243396695
ACADS	0.00234485995099619
SMAD2	0.0023435729959860284
BLOC1S6	0.002341778182722769
TEK	0.002337512068577471
RFC5	0.00233655515667691
PHGDH	0.0023319128813696403
AKIRIN2	0.002327069115267827
DSCC1	0.002326280841703317
CACNA2D1	0.0023124101576629556
HSD17B6	0.002308116015639952
BABAM1	0.002294048810384954
YAP1	0.002292697296293869
RACGAP1	0.0022899831338811095
NCAPD2	0.0022852556249233513
HEY1	0.0022758289558250356
SRC	0.002274847722762654
STK4	0.0022735835474702
TPI1	0.0022710317768339532
GPC3	0.002268496255819236
RIPK2	0.0022683127580092797
CD6	0.002259934610478582
BUB1B	0.0022467008013551896
TRIAP1	0.0022390973551232357
GCLM	0.002214244498765137
VIM	0.0022117722692111207
FLT4	0.002210620546754799
PIK3CA	0.002200011782406646
CXCL2	0.002196505150560178
VAMP7	0.0021939533708423757
RAD51AP1	0.002188841257750818
DNER	0.0021865656199754582
WNT11	0.002183435594456396
SNW1	0.0021788710288807123
CFTR	0.002158355646607216
TMEM109	0.0021563397044470833
RALY	0.0021546320660947842
COL5A2	0.002149576428938245
KRAS	0.0021334855234528753
PSMD14	0.002133318769017589
HMGB3	0.002129139538526782
RFC3	0.0021258023394372725
AFMID	0.002125440710409552
KIF22	0.002125334467203918
ZBTB10	0.0021159795323748855
COX6B2	0.002106895639144155
SMC4	0.002099457785652383
TP53BP2	0.0020973867338209833
LBR	0.0020919872859719406
IDO1	0.0020918030702759675
SLITRK6	0.002090037988430897
TROAP	0.0020836946386406925
NDRG1	0.0020753056380186387
SRR	0.0020739489601843634
CDC25A	0.0020626068739292803
SRD5A2	0.002053805565492765
HMGCL	0.0020523083210844794
OR2A4	0.0020515688696933184
CNOT3	0.0020502114907229307
PTK2	0.002049930958240628
MYL3	0.0020480604290833873
ASNS	0.0020402457773893833
GINS2	0.0020206666616576384
ADK	0.0020161680380276267
GOT2	0.0020132634721225715
GALNT12	0.0020119146905458094
FAM83D	0.002001208873576379
RAD51C	0.001998082501246002
SELE	0.001994220518042917
E2F8	0.001990392307719475
LY6D	0.0019863917484421174
PRKACA	0.001985190146705284
HSD17B12	0.0019810686540325056
MCCC1	0.0019782457616326896
LARS2	0.0019747553549446387
MGMT	0.0019660335514687997
WRN	0.001960557494372201
PDGFA	0.0019566167606732887
TRA2A	0.001946944638068449
BATF	0.0019371949868351283
BMPR2	0.001932588326269356
CD86	0.0019158688655796959
RELB	0.0019123483486581658
LYN	0.001902027993854227
HMGCS1	0.001896701603998084
MPG	0.0018926199086401073
DTL	0.0018922106671776335
CDCA7	0.001889453798239504
SNAP29	0.0018893805577318437
POLK	0.0018868903354723637
NAMPT	0.0018741312886047792
GLUD2	0.0018650068182914446
TENM4	0.0018563088036128309
ILK	0.001852905861501405
OR2T10	0.0018485828476791939
DNAJA1	0.001825264502382238
GNAL	0.0018248791063010972
CACNA2D2	0.0018246133189147677
VAMP2	0.0018160477021005447
ATP2B1	0.0018122854100888171
TSC1	0.0018025367112498942
MDM4	0.00179886836456079
BMF	0.001788413955471923
USP1	0.0017870027601786462
GTF2H1	0.0017841311568482406
LAMB2	0.0017814721399799806
MARS2	0.0017785941384304844
TGFBR1	0.0017755703595218675
HSD17B3	0.0017688739805855138
NCAM1	0.0017683565451337214
REV1	0.0017672005902821268
COMT	0.0017637070308879619
PROX1	0.0017599310405477311
UBA52	0.0017406249481190118
CCNF	0.0017394767850492205
UGT1A7	0.001736632307061969
BCKDHB	0.0017211408832330244
ERCC8	0.0017100443327066868
GALNT5	0.001708535488344989
CD55	0.0017077211250075648
MMP9	0.0017011309939457802
IL1A	0.0016855473262603346
GATA2	0.0016853165973504628
ST3GAL1	0.0016817017313301545
TIPIN	0.001678848911550653
TYMS	0.001675388574169083
SMOC2	0.0016747592016425345
OVOL2	0.00167209037481514
COX7C	0.0016651375863932134
IGFBP2	0.0016650447495529842
AURKA	0.0016569532789998474
RGS4	0.0016549911138282324
COL10A1	0.0016395954388695967
SHCBP1	0.0016324363726370184
HADHA	0.0016315289301553936
MELK	0.0016180037496388439
ALDH3A2	0.0016177953618369
CYTIP	0.0016177389117954096
RBL1	0.0016166675267496444
RNASE4	0.0016148754652999797
WNT5B	0.0016146263258408767
TGFBR3	0.0016142776473421008
RAN	0.0016094566173733577
ITGB3	0.0016090062481948018
CENPM	0.001606657935792276
STX5	0.001605067974549898
SYF2	0.001604503157856951
POSTN	0.0016024490386290753
PABPC1	0.001594898339067616
CDCA7L	0.0015898597585817084
TNFRSF12A	0.0015822002857950122
MLLT11	0.0015813754790085259
ERBB2	0.0015544557879009241
CACNG4	0.0015541748490272669
GTF2H5	0.001552292349148666
RRAS2	0.0015483365847298771
PRIM1	0.001542611417725554
TNFAIP2	0.0015210631730566422
DDIT3	0.0015187861707286173
POLH	0.0015176591362185809
IL18	0.0015119819400214443
OR51E1	0.0015026898520087279
WWOX	0.0014953937263169081
E2F1	0.0014899548569323503
CACNA1D	0.0014728173461601988
AACS	0.0014719319384376057
BMPR1A	0.0014707951572477283
MND1	0.0014691637367122924
CHAF1B	0.0014684432244573868
KLK10	0.0014668240082102238
E2F7	0.0014641712960638926
PMCH	0.0014625908012577224
C1GALT1	0.0014620799287583443
CCBE1	0.0014566571289621614
SEMA7A	0.0014559090773312335
RPA2	0.001455599696108382
DCSTAMP	0.0014534672512895985
PIK3R1	0.00145263925351787
CBX5	0.001445433818219045
POLA1	0.001440662127657784
FANCD2	0.0014388026764168343
SP3	0.0014300321914190873
ACVR1	0.0014268201558605947
CALD1	0.001420691850995706
REV3L	0.001415176740616802
UHRF1	0.0014124900599050423
TNKS1BP1	0.0014088683565155044
CYP3A7	0.0014087327708040649
KIF11	0.001408243758136119
DAB2IP	0.001404208386598202
STBD1	0.0014023477694013811
GUCA1B	0.0014013405865348032
HELLS	0.0013872404944644237
ANP32E	0.0013867856805334306
IRF4	0.0013841172872901448
EP300	0.0013818347550712251
LGALS9	0.001368230923144375
ALAS1	0.001365137594644192
KIF2C	0.0013597629705295125
BRCA2	0.0013519388165744676
FANCF	0.0013479543812569732
SOX4	0.0013477875458487258
CTGF	0.0013452395088314518
GPT	0.0013441319158508458
MAPK3	0.0013433805381685574
VAV2	0.0013423241315063403
DSN1	0.0013385660026408754
FANCA	0.0013355957208074922
RPS27A	0.001332591553925726
OTULIN	0.0013180631707769277
GCAT	0.0013174109158506234
FOXC2	0.0013083487544139716
XRCC5	0.0013080687296338194
SLC9A3R1	0.001307207804830615
CXCL13	0.001301938319135486
GINS1	0.0012966298051783128
FANCG	0.0012917660025993417
AGXT2	0.0012909898256730757
ASPM	0.0012903280802619534
ACSL1	0.0012857901925360292
MYB	0.0012844355806308674
CD44	0.0012711352679085604
CDC45	0.001261490931114863
PSME4	0.0012546634310686689
BCL2L11	0.0012503775347623245
NFE2	0.0012446011733001567
PLOD2	0.0012417692963992823
ING4	0.0012349300373213628
VEGFD	0.0012245236609460183
RAMP2	0.001219734763431324
PAM	0.001214264733752399
TGFB2	0.0012116025231472848
AGT	0.0012100315928523255
IGFBP4	0.001209615068940977
CDK2	0.0012078139852691957
AMD1	0.0011995216393103092
ATP1B2	0.0011963611089766614
NFKB1	0.0011961363661707645
EBF1	0.0011952286105362485
AEN	0.0011916458447434855
POLE2	0.0011912565047718531
RPA3	0.0011900118807712443
IL18R1	0.001172255490986079
CENPA	0.001167259097863024
PTPN11	0.0011577690526661756
MCEE	0.0011569946118263617
STAT3	0.001149904756699697
MKI67	0.0011482689630091124
LRIG1	0.0011420285163413369
ORC6	0.001142009190943077
ZBTB8A	0.0011389828987499343
MTDH	0.0011381272664946587
CTNND1	0.0011342150430460368
CCNB1	0.001125910141497663
CCDC88A	0.001123486414217578
NIT2	0.0011141517422164292
LASP1	0.001113657973714003
STX1B	0.0011039573981860083
CDH11	0.0011021960487328545
ESR1	0.0010949069105998922
CDC6	0.0010937901173726885
ANXA1	0.0010936500330075746
MAP2K3	0.001093151578952516
RHOC	0.0010851901517769512
BCAP31	0.001083978708469695
AKT1	0.0010744171473754838
HIST1H2BK	0.001068182296039693
SHMT2	0.0010548353517958419
RRM2B	0.0010541555038240896
RFC1	0.0010485617067572633
NARS2	0.0010473002432505557
MMP1	0.0010398113618994133
TDG	0.0010391095503101192
BMP6	0.0010360117596111412
E2F4	0.0010356334706041518
COL4A1	0.0010196506533430305
HTRA1	0.0010183826363730168
NR2F1	0.0010110589902785092
YARS2	0.0010091430317249112
LIG1	0.0010078760503460151
SDCBP	0.0010063655961437211
TNNT2	0.000998740780290858
ANGPT1	0.0009985473648662032
WDR76	0.0009933351436845045
NUAK1	0.0009924563602743254
TOP2A	0.0009867980544261785
TP63	0.0009774840570280902
NOX4	0.0009756221460112584
RXRA	0.0009751952167977476
PTHLH	0.0009723734992916462
PRKG2	0.0009692094151782269
STX12	0.0009660606687213755
CNOT11	0.0009654981235649489
CYP1B1	0.00096366884965329
BET1	0.0009629264008240248
POLD3	0.0009623142598188208
ADGRA2	0.000952534572730055
PARS2	0.0009511323572058668
SARDH	0.0009371141273438497
RGMB	0.0009330130308106061
IL1B	0.0009319680898783319
OLFM4	0.0009299687658943361
LIG4	0.0009274246936684933
POLL	0.0009262872825668559
ASCL2	0.0009215108465190088
STX19	0.0009085131410180757
IGFBP3	0.0009070908495567828
ODC1	0.0009058102279652364
EHHADH	0.000902705100739518
HSD17B8	0.0009021150381684095
KIFC1	0.0008988848107267982
PMAIP1	0.0008984112950958758
CNOT4	0.0008958892928705273
EDN3	0.0008950493632966676
PIDD1	0.0008941270242130858
KLKB1	0.0008833394598283213
PDZD7	0.0008815242477002786
COL3A1	0.000876881091781119
CD274	0.0008742968869220611
CCL20	0.0008733235567963065
TWIST1	0.0008689016629755221
UBE2T	0.0008594618406949696
PSTK	0.0008554527349520428
TFDP2	0.0008511902984735301
TNFRSF4	0.0008393792075279701
AGXT	0.0008350111478924025
TP53I3	0.000831588135757429
CASP4	0.0008225284989262808
SLC8A1	0.0008214143704732803
PLK3	0.0008202493038672737
EFNB2	0.0008195103701720958
CSE1L	0.0008192222895396824
DNMT3A	0.0008171513313155026
COL6A2	0.0008164176053535214
CACNA1C	0.000807169522419869
EGF	0.000804501086661308
CDON	0.0008037470810146871
HOPX	0.0007993270678217988
STAT1	0.0007979498800823446
MCM7	0.0007974828163166098
PALB2	0.0007972798991042616
AARS2	0.0007970632443114678
COPZ2	0.0007956097704181343
FBN1	0.0007955199233460581
TCF12	0.0007929678490454757
GALNT13	0.0007919636022702292
UQCR11	0.0007870179145426018
DISC1	0.0007854914875930398
MFAP5	0.0007827928253591494
CDK7	0.0007749399937948485
ACVRL1	0.0007742463075981545
MCM4	0.0007721358355507351
OR2B6	0.000770135751869102
HAS2	0.0007690909395158748
SATB1	0.0007688967581870944
ATP1A3	0.000763049304553327
VTI1A	0.0007618086721084263
EZH2	0.0007610605618974267
HAPLN1	0.0007565523449680375
BORA	0.0007540687780754667
PRC1	0.0007529005689027054
HMMR	0.0007522721877453938
PPP2R1B	0.0007505051600961822
CXCL3	0.0007424148694825184
GPM6A	0.000741291441133776
CLCA2	0.0007368474354339727
CALML6	0.0007324188251662389
GLI1	0.000727676175934618
ZNF395	0.0007272379435363851
ZNF292	0.000725902119826414
ANG	0.000724733919187752
MAOB	0.0007192288977950998
APC	0.0007185007379114549
COL1A2	0.0007140078556458532
PCCA	0.0007136889552909813
CAMK2B	0.0007112915615303644
ERCC4	0.00071099280177198
SRD5A1	0.0007018215596672999
AEBP1	0.0007011493517600709
EDN1	0.0007004907639894419
ALDOC	0.0006993464634254686
HMGB2	0.000698611109032729
APAF1	0.0006913189754823661
IL15	0.0006904501482816902
NKX2-3	0.0006876324142288267
WNT7A	0.0006850201867922871
VRK1	0.0006831369431840647
TNC	0.0006824451582735911
HES1	0.0006773671490141286
SKIL	0.0006758934198497577
WDPCP	0.0006749038568776553
NUF2	0.0006715113619514675
SPOCK1	0.0006696698718714278
STX8	0.000667412499911516
METTL3	0.00066535931164371
CCR7	0.000665348305641543
BMPER	0.0006582527305488362
SAP30	0.0006553170145247519
UQCRFS1	0.0006512443933026813
ACAT2	0.0006491170374221352
IFI30	0.0006440212786388093
TMEM100	0.0006423460779667601
VAMP1	0.0006421201036414092
RFC2	0.0006416307518595121
CYP3A4	0.0006406162372834193
CCNE2	0.0006394638834051243
STK11	0.0006370202479502398
RUNX2	0.0006312323094690872
MAD2L2	0.000630955425080536
LHX1	0.0006277835943782278
HIST1H4C	0.0006208032471498639
ITGAM	0.0006154807671031677
APOPT1	0.0006151858508212318
HLX	0.0006128007817694801
XRCC4	0.0006108027192350682
CIDEB	0.0006094978990783174
ERCC1	0.0006064328068891733
UGT2B15	0.0006039629792292493
SP100	0.0006034163057703487
ADORA2B	0.0006008060818676442
PRR11	0.0005970533618132882
CYP26B1	0.0005954183989891256
GAS2L3	0.0005950166480659065
IL23A	0.0005923728227307514
PDK1	0.0005892628689839592
KIF14	0.0005873895774469783
CDCA8	0.0005867663352415903
ZWILCH	0.0005817926290589134
NT5E	0.0005807826436171937
TRA2B	0.0005783032059617975
RBL2	0.0005772058372443853
HNRNPH1	0.0005763323773340538
TLR7	0.0005715600413680062
DLD	0.0005689399282191083
HSD17B1	0.000562645019788464
MYH7	0.0005624706072186722
CCL19	0.0005623795054403301
PPP1R3C	0.000559739545808365
AKR1D1	0.0005595597246213355
USP28	0.0005594001022441278
CAMK2G	0.0005593012329854524
POLR2C	0.0005558931706911921
GLS2	0.0005553713172031336
AUH	0.0005425638326958785
GDPD5	0.0005417552728308321
BRCC3	0.0005367988376242528
FOXA2	0.0005349353951287875
E2F5	0.000534288959441093
HSD3B1	0.0005335232482143484
CNGA4	0.0005290803701856307
LRRC15	0.0005261208028447249
KLF7	0.0005195886205747543
ALAS2	0.0005111421970102054
PTPRC	0.0005111110025830839
LATS2	0.0005079647813392628
ACADM	0.0005054153000163536
ROCK1	0.000501045758000751
GREM1	0.0004965341679247649
AOC2	0.000494129426565888
LIG3	0.0004938277124863924
GTSE1	0.0004923019046234507
TACC3	0.0004889189396331034
HADH	0.00048547870218185266
TATDN3	0.0004846867439743773
RIPK3	0.0004844649786610803
SHOX2	0.00048093720839349286
SORT1	0.00047711694590215053
HJURP	0.0004768042263841843
PPAT	0.0004718485603336202
HACD3	0.00046400317694862643
CARS2	0.00046183893034841187
BCAT2	0.0004611424951043973
PTP4A3	0.00046001783057706054
WNT1	0.00045855305690559026
POLN	0.00045324445131545295
PRRX1	0.00044872519420925114
F3	0.0004483100230512766
ST6GALNAC1	0.00044377920501932627
GRK3	0.00044118359627301197
STX4	0.00043985782789876743
GALNT4	0.0004398147964198668
OXCT1	0.00043844974124349436
AREG	0.0004371817308505913
PPIC	0.00043601383914995863
OR7D2	0.0004317309517854623
RYR2	0.0004252055860072658
CENPJ	0.0004243664604567301
GCNT4	0.00042301197793942355
FFAR2	0.0004200353977488152
GALNT2	0.0004155233488799018
ATP11C	0.00041331289808787267
UQCRB	0.0004126650393180497
CEACAM5	0.00040572258691794373
TBX1	0.00040482559452571684
MRPS18B	0.00040441233839163133
PBK	0.00040274268497457374
HMGA2	0.00040234112697846693
DLL4	0.0003958723992098048
STK3	0.00039521086893817213
INHBA	0.00039423874116575143
ACTC1	0.000390678196456356
H2AFX	0.00038861347206544517
NOTCH1	0.0003870101340355898
ATM	0.0003869262871013068
CDC20	0.000385202387370278
NFATC2	0.0003836759371266987
BAZ2B	0.00037959976266861646
CHEK1	0.00037855118767830646
CLSPN	0.00037709399949813096
FEN1	0.00037702679133030367
BCL2L2	0.00036932562452553306
FAP	0.0003667299223386555
FLT3LG	0.00036566426758357593
GALNT8	0.0003648114722927477
TFRC	0.00036339140682226226
RSPO3	0.00036222648548962295
OR5M11	0.0003615255567300676
CEBPA	0.000355490510033626
BCL10	0.00035418064469989135
SLC1A2	0.00035251098531301016
FBXO27	0.0003520044929241728
TNFRSF1A	0.0003501953348111727
IL6	0.0003499089919834495
SPIDR	0.00034770011958088935
MAML1	0.00034545073084121846
ICOSLG	0.0003428077513180027
SNCG	0.000342571938701952
GSN	0.0003406312341209157
DCT	0.00033932701316638096
PLAUR	0.00033676936692149866
PDE1C	0.0003340181856611876
FANCE	0.000331229811955616
GUCY2D	0.00033060079137436286
DCK	0.0003292660173614054
ST20	0.0003287531330992101
CACNA2D3	0.00032620735503002
NID2	0.00032562533707621114
RAD51D	0.00032494414703618913
TNIP1	0.00032347987699878343
SRPX2	0.0003210430591377519
FANCB	0.0003206886160806123
NTRK1	0.0003193111656411549
ZNF793	0.00031706776094830657
CRADD	0.00031671944322301507
CD40LG	0.00031418920478317185
ERG	0.0003134046528573575
CCL23	0.000311330205240403
ATP1A2	0.00030583429471185426
DNM1L	0.0003048556733973148
MYLK3	0.0003048354336401635
CALML3	0.0003025044519488254
CNOT7	0.00029830077509069544
PCDH9	0.0002963148550142944
COX8C	0.00029100267522647185
PDGFRA	0.00029090848469513845
PNN	0.00028901028166342704
REL	0.00028865166499547867
KIF1B	0.0002861926264365974
BNIP1	0.0002828511106651807
BRIP1	0.00028273744003768465
SLAMF1	0.0002818822728694318
UGT2B4	0.0002764161785354674
CNGB1	0.0002717398088561023
GAD1	0.0002714943487582373
GALNT1	0.0002709581428238548
DRD1	0.0002693530440057067
POLI	0.00026834109466782405
IRS2	0.00025750481771893004
CSF3	0.0002569506876330984
RAG1	0.00025171176668746124
ZEB1	0.00024892107692274973
SPDYE5	0.00024850857428512346
NUMBL	0.0002484333375989606
UGT1A10	0.0002477442661281981
FGF18	0.00024289143434152308
CCL7	0.00023935499889806417
CASP8AP2	0.00023934637077158995
HNRNPDL	0.00023249114106207826
CACNB3	0.00022766653421751044
OXCT2	0.0002274955429374747
GYS1	0.00022587214101841465
GTF2H3	0.000225389154723752
PAFAH1B1	0.00022520168685876015
SELP	0.00022210419556067116
UGT2B11	0.0002197438886369329
TMPO	0.00021887526652248325
OR52N4	0.00021696235152215957
TTK	0.0002169169615225818
FBLN2	0.00021666497997873562
COX6A2	0.00021009162610246876
INSM1	0.00020842755238965872
TMEM158	0.00020623758063761455
UGT1A8	0.00020618825599425701
S100A4	0.00020532895647101517
PCBP4	0.00020532240540996932
FOXO4	0.00020471420134038644
GPT2	0.00020397260112966486
CKS2	0.00020322620869209345
GALNTL6	0.00020227249755806653
GOSR2	0.00020023422996686896
TCF7L2	0.00019705437492437928
CYP21A2	0.0001944036608328588
ARX	0.00019177508125921785
GATA4	0.00019065742391464961
FZD3	0.00018166315964649244
FOXM1	0.00017482926841862266
SULT1E1	0.00017051186880497453
OR10AD1	0.00016988905325304303
CKAP5	0.00016879077947887374
LOH12CR2	0.00016710976286533552
E2F2	0.00016456896283524572
ESR2	0.0001644706088026409
CLCA4	0.0001625245770655089
PLK4	0.0001600527582912537
CACNB1	0.00015982173831413906
CBS	0.00015539479763987738
FAM162A	0.00015520806201709013
KAT5	0.00015431192681306135
SLC9A6	0.00015229680784022346
PTPRZ1	0.00015039842219494832
CD33	0.0001490317834654177
AFP	0.00014745636343126576
CACNB4	0.0001469469941489874
COL11A1	0.00014302225695610703
TSLP	0.00013903257365999842
LEP	0.00013890368981835414
ENOSF1	0.00013817696066641399
OLFML2B	0.00013769831690295888
CDCP1	0.00013493605782074182
SLC2A1	0.00013452443554659997
UGT1A1	0.00013291227759554933
PPP2R5C	0.00013151935676580302
LRRC17	0.00012829637729379594
FGFR1	0.00012666780199624831
HDAC2	0.00012439546658984358
IL31RA	0.00012266148828145987
FGF7	0.00012261857469055132
CACNA1F	0.00011706953575987035
OR7A5	0.00011481536249258606
AKR1C4	0.00011208479859271917
OR5K2	0.00011142927361294939
ATP1A4	0.0001111179864949532
OR14I1	0.00011095881117833368
ROBO1	0.00011034239188855716
PTPRO	0.00010965152177284928
PRKG1	0.000109291699258222
OR51E2	0.00010877072184595331
SERPINB2	0.00010842370925435166
OR1N2	0.00010657371162098783
CNOT6L	0.00010611251914779568
NODAL	0.00010327235190875513
STRC	0.00010211197562216509
OR3A2	0.00010006842340332257
ZBTB1	9.984133421446757e-05
CACNG8	9.915627524784147e-05
MLLT10	9.911900483188488e-05
OR7C1	9.852259912869292e-05
RGCC	9.846203468862022e-05
HSD3B2	9.82181489345748e-05
CX3CL1	9.688797731969422e-05
ARID3A	9.357202169860834e-05
CALML5	9.356923917434797e-05
IL4	9.323727490004004e-05
MMP3	9.256083149349628e-05
STMN2	9.196277572978127e-05
OR1Q1	8.837582948090407e-05
NKX2-1	8.776412392308608e-05
SPDYE1	8.604678505594642e-05
EXO1	8.485060244415754e-05
CAMK2A	8.450618795874501e-05
ACOD1	8.184049461842164e-05
SEC24B	8.107848778672263e-05
GUCA1C	7.898994795586952e-05
NEK5	7.76481740342535e-05
ACSM4	7.630105698591982e-05
UGT2B28	7.570202068098922e-05
IL12B	7.561560499941767e-05
MYL2	7.543860849813581e-05
ECM1	7.54365857334594e-05
PHLDA3	7.53452546814509e-05
CDK1	7.429287121684651e-05
MZT1	7.262746233869152e-05
LGR5	6.791146174018494e-05
ASCL1	6.758113827418644e-05
OR13A1	6.734850722716e-05
KLHL24	6.626336202362241e-05
CEMIP	6.449111540637948e-05
MYOD1	6.238582458599959e-05
ATAD2	6.21395961009874e-05
PITX2	5.947916706712687e-05
POLR2F	5.9202550684685555e-05
GPLD1	5.874046430783993e-05
OR10H1	5.633389428648237e-05
OSM	5.61138013508695e-05
LHX5	5.586584816530261e-05
UIMC1	5.553188785335026e-05
EPB41L5	5.5414164326780504e-05
FOXG1	5.4728985291878415e-05
WNT3A	5.3708352303079235e-05
RAMP2-AS1	5.364798055079597e-05
DBX2	5.263385435034377e-05
GDNF	5.2500278990655985e-05
RUNX1	5.1776870638508086e-05
FANCM	5.11159824312246e-05
BOC	4.9985211460228346e-05
BLM	4.900876586688724e-05
OR2G6	4.825333349318863e-05
RAD21	4.595693602261529e-05
OR11H4	4.585491315006312e-05
UGT1A9	4.465382156952713e-05
BNIP3L	4.404168297882383e-05
FGF8	3.978933990166799e-05
CACNG5	3.7358952329277155e-05
TGFB1I1	3.57310429566025e-05
STX17	3.54166824357545e-05
OR5P3	3.4736863018434474e-05
POLA2	3.4391903307350235e-05
OR2H2	3.423736533180993e-05
CYP7A1	3.361188578390572e-05
OR2C1	3.312954414195683e-05
PDC	3.2899396483134516e-05
OR2T8	3.256554763495994e-05
MMP13	3.1407177878974414e-05
OR1F1	3.119327735550429e-05
GATA1	3.1094647709494496e-05
OR6T1	3.064143632867464e-05
CYP19A1	3.0369311568153486e-05
CACNG7	3.005797156501465e-05
SOX2	2.958516910907956e-05
CXCR2	2.932638882501472e-05
PF4	2.869067073639829e-05
OR52N2	2.8661385942788665e-05
GUCA1A	2.785030484557622e-05
CSF2	2.6287419387480538e-05
CACNG6	2.4977709306441827e-05
UGT1A3	2.47575822016662e-05
OR1L8	2.42500462217761e-05
WNT16	2.4070719267962012e-05
OR5AU1	2.303686682271741e-05
TMC1	2.293631496993535e-05
OR56B1	2.2637809063386633e-05
OR13D1	2.2260436569276193e-05
OR8G5	2.216713068691468e-05
IGF2BP3	2.1821917142909527e-05
GAD2	2.114785054461666e-05
HIC1	2.1087579292198195e-05
PRKACG	1.9249623402663684e-05
PSRC1	1.8355801957151927e-05
UGT2B17	1.7846183346536875e-05
SOX11	1.7817874914997532e-05
OR3A3	1.742484281667633e-05
IL11	1.7246327717288715e-05
TNFSF11	1.6440711166139773e-05
OR52I1	1.6290162408407383e-05
OR1K1	1.5257602742481236e-05
OR2K2	1.5210857052779593e-05
ATP7A	1.492742288160968e-05
SOX1	1.3615034042833276e-05
OR9A4	1.3122390632369998e-05
CDC25C	1.2904470699996015e-05
AL929410.2	1.2598111021568988e-05
NANOG	1.2562999711358082e-05
OR2A7	1.2384260757442525e-05
CYP3A43	1.236979998212798e-05
SOX3	1.2026343473546801e-05
IGF1	1.2002960782701983e-05
OR51B4	1.1958941666338841e-05
OR51B5	1.1501950494671521e-05
TERT	1.0884192834284423e-05
UGT2B10	1.0758863647420514e-05
OR2AE1	9.912689761088931e-06
OR3A1	9.528382263160429e-06
DBX1	9.466688911779266e-06
ATP1B4	9.456603769796157e-06
LHFPL5	9.23430558075204e-06
OR4C6	9.095552241634217e-06
OR8A1	8.919426586128115e-06
IL2	8.73197655964015e-06
OR56B4	8.685880844145064e-06
OR2A42	8.579561510890846e-06
CNGA3	8.311469728515945e-06
OR5B12	7.833028517750836e-06
GML	7.304888198953252e-06
OR1E1	7.219494991582251e-06
B3GNT6	6.358492620911689e-06
OR10G2	6.351349036104581e-06
OCSTAMP	6.317098182337379e-06
OR13C5	6.203280387637156e-06
OR2AG2	5.977346182960715e-06
SPHKAP	5.895382757320289e-06
OR52E8	5.895031506634105e-06
CACNG1	5.818855107571438e-06
CACNA1S	5.77585120346829e-06
OR9Q1	5.698167167201442e-06
OR10Q1	5.695203592627795e-06
OR2C3	5.6080075036952854e-06
IL13	5.366470126526317e-06
OR10A4	5.3145746393146015e-06
OR1C1	5.295706477310385e-06
CLCA1	5.205913929467527e-06
CD80	5.1646525895781505e-06
OR13G1	5.144625780501291e-06
OR2AK2	5.1067869103105885e-06
UGT2A1	5.044780043121441e-06
OR1N1	5.0437982183471395e-06
UGT1A4	4.827973785754845e-06
MYF5	4.7162202764056705e-06
ATOH1	4.598422907891613e-06
OR52K2	4.463630532038641e-06
OR52B2	4.413118534758629e-06
OR2D2	4.2651905110430795e-06
OR10A2	4.1911690329379155e-06
GSC	3.982958585793232e-06
OR6K3	3.863262097770042e-06
OR6A2	3.7566331783608894e-06
OR10A5	3.6211417629819022e-06
OR52H1	3.4885406876258845e-06
COX7B2	3.4627244935624376e-06
OR6C70	3.358061819852372e-06
WNT8A	3.0483304901282556e-06
OR9G1	2.9161501194325583e-06
OR4N2	2.9041513898826374e-06
OR56A5	2.837432469845661e-06
OR2L3	2.6725214245519098e-06
MYF6	2.5399624462792957e-06
CAV3	2.443452447280196e-06
PAX6	2.417573628228473e-06
OR52W1	2.391417049558661e-06
OR1J4	2.3693157272405983e-06
OR1L3	2.2898800643025343e-06
MYOG	2.1704679607680688e-06
OR1G1	2.1350589937353994e-06
OR2B2	2.116331468056728e-06
MYH6	2.0624864627926005e-06
NKX2-5	2.0080239754711027e-06
OR2A1	1.9106195040372995e-06
OR2B11	1.8952952904037354e-06
OR51Q1	1.8757171450433102e-06
GALNTL5	1.8743968500669031e-06
TAL1	1.8250005764450776e-06
RHAG	1.8201396327988051e-06
OR13J1	1.7351230718703122e-06
OR2L2	1.7266752172326405e-06
OR6C2	1.708664995169777e-06
OR4D10	1.6957834450676084e-06
XRCC2	1.676648771817304e-06
OR1J1	1.5296863576997639e-06
GSX2	1.4632923767278295e-06
OR52B6	1.4570644949796776e-06
INTS8	1.4458652897567068e-06
IL23R	1.385905272569539e-06
CACNG3	1.2633567536863027e-06
UGT1A5	1.2002002345612595e-06
SLC28A2	1.1604036114213902e-06
OR52D1	1.1557433827068372e-06
OR7E24	9.991709249890942e-07
CACNG2	9.943914198887763e-07
OR1J2	9.580395452090363e-07
OR2W3	8.841416939785333e-07
OR6S1	8.839216632979078e-07
IL20	8.512550360718234e-07
DAO	8.396522749286162e-07
OR51I1	7.117679279585676e-07
OR52N1	5.892163936820178e-07
OR9A2	3.5837690218278965e-07
OR5C1	2.6495212034214955e-07
POU4F3	2.324858451744282e-07
OR2T33	1.1871838335616153e-07
OR4K2	9.823056646475553e-08
CYP11B1	9.663884475695467e-08
OR2L13	8.836006824595428e-08
OR52E6	1.768606829944283e-08
BMP10	0.0
COX6CP3	0.0
OR10A3	0.0
OR13H1	0.0
OR6B3	0.0
CYP11B2	0.0
OR56A3	0.0
