# Supplementary material for: Transformer for Gene Expression Modeling (T-GEM): An Interpretable Deep Learning Model for Gene Expression-Based Phenotype Predictions
Source: Cancers (Basel). 2022 Sep 29;14(19):4763. doi: 10.3390/cancers14194763 (PMC9562172; doi:10.3390/cancers14194763)
Supplement: Supplementary file 1 [file cancers-14-04763-s001.zip › cancers-1924785-supplementary/supplementary/importort gene rank list for all cancers/TCGA-LAML.rnk]

MDM4	0.06319557443837474
MALAT1	0.05760704135068042
TUBA1A	0.04185600759282348
HBB	0.03712022184530902
KLF6	0.03474699618048115
NFE2	0.03420799058178914
ACSM3	0.032005552712029824
B2M	0.029636092128825033
NCKAP1L	0.029127919119270637
GLIPR1	0.02703380064995946
DDX5	0.026844338489703
MCM7	0.02614057976524543
CD38	0.025619024012437125
RBBP6	0.025040862684785992
SET	0.023449792267188223
NR4A2	0.023161624995789176
EIF4B	0.022861475838976842
IKZF1	0.022419444497143396
RIF1	0.02159632939577763
SPDYE1	0.020570850806500545
CD74	0.020568170628473284
KIT	0.02024929524599763
PLK3	0.02018525466579586
CDK6	0.020153291970242345
PYCARD	0.019849489134725933
MAML1	0.019722435426997312
REV3L	0.019599148333835328
GNAS	0.019229209559172605
EREG	0.018959247310824733
PTK2B	0.01859654914730474
DUSP1	0.018441812801498873
ROCK1	0.01824267386089865
RAD52	0.01817553685494187
CCNH	0.018082506316820082
UBA52	0.01772313289295948
TP53	0.01737511474084812
FUT4	0.017327256350231673
HGF	0.016871240821822606
GALNT1	0.016833326353198796
MYB	0.01672060156830819
ZEB2	0.01662351709262413
SCRIB	0.016620608929629268
DTL	0.016592336447879254
HHEX	0.016433943824424486
COX6A1	0.01637164272900721
PRIM1	0.016229548603400337
HIST1H4C	0.01614376921546346
SNAP23	0.016060855783997362
CACNA2D4	0.01583245018768113
HADHB	0.015718266320368816
VCAN	0.015712356329708015
CDIP1	0.015558537813565513
GLUD1	0.015374928951473155
NFAT5	0.015316061801162066
COX8A	0.015194305909763289
YBX1	0.014951438346531504
SLC9A3R1	0.014486626803439817
TOP3A	0.014469468667252438
LMNA	0.014464925056585946
FOS	0.014404474861115846
TUBB6	0.014303040407091634
CD33	0.01426201505705701
NUCKS1	0.014157012373800702
NR3C1	0.013719285562738113
CD34	0.01351380949227181
RAD51B	0.013472510486449117
ZAP70	0.013199854389770643
LYZ	0.013080776066045722
GCH1	0.013073065163236355
ADSL	0.012986170725270115
UQCRHL	0.012794305500422513
UGT2B11	0.01278387405013718
PLIN2	0.01276996664362818
PRR11	0.012727648349565303
GLS	0.012226059591062292
CREB1	0.012208045829580466
SDCBP	0.012165755112361088
VAMP4	0.012122233465440365
RNF213	0.012107733391924317
TP53BP2	0.012104345829473924
CHAF1A	0.012065436998803664
CASP8	0.01197523233054125
ANLN	0.011785129027572788
VIM	0.01172418446344869
ERCC3	0.011690187654923532
GATA2	0.011642525871238296
CXCL2	0.011597592394794439
ALOX5	0.011380618412666799
CD55	0.011283224278957426
TAGLN	0.01114705083805334
H2AFZ	0.011134272567210612
SSRP1	0.011110519015061686
PRKX	0.011060487236560898
CD44	0.01091357284558326
GPX2	0.010879549004337666
CCNB2	0.010832291907785374
HNRNPL	0.010813679158147266
UQCRFS1	0.010812242369374274
POLD1	0.010794496455639244
RRM1	0.010636302433210211
SYK	0.010571875381490124
EVI2A	0.010563371038136732
TNFSF4	0.01052908156661464
PSMB4	0.01046356170328746
SRGAP2C	0.010371890666383892
CYTIP	0.01036165210591885
BUB1B	0.010352532221355201
DISC1	0.010351206971442305
FXR1	0.010227695524593374
ANXA5	0.010205135290728059
TLR2	0.010092021662156064
VNN1	0.010090550992629344
COX7A2	0.010029604247047191
CLSPN	0.009975593783885876
MRE11	0.009975393064483126
ITGA6	0.009965184830176284
STX12	0.009923596537820373
PGK1	0.00984569692792279
TSPAN2	0.009757269125342121
RFC4	0.009729515614806125
CDKN1B	0.009551838636608924
SNAP29	0.009548307851772126
PFKFB4	0.009528434641056025
STX11	0.009394564349907049
PLAGL1	0.009286286779638128
MYC	0.009261708066566092
CIB1	0.009244883934197685
CDCA7	0.009239134614515618
PLAUR	0.009228815975083285
SEMA4A	0.009209574749923989
BTG2	0.009204575353963134
JUNB	0.009167721224658485
HIST2H2BE	0.009156648359431014
ATP1B3	0.00911217725046319
ASF1B	0.009110942722366977
NFATC2	0.008866096037109196
LIG3	0.008865348537697947
SPI1	0.008784924624611846
S100A8	0.008784750046363142
TXNIP	0.008729939778427254
CCNE1	0.00866658699235598
GFI1	0.008598011216108597
ID2	0.008579574581808662
KAT5	0.008578603726564752
MCM6	0.00852382537370019
POLR2E	0.008517846259272361
TAL1	0.008408295506234332
UQCRQ	0.0083651562400721
EGR1	0.008359322488364776
IL1B	0.008338529135143784
APEX1	0.00828846622541102
HMGB2	0.008288440315299473
SLC2A1	0.008268991865389165
BRCA2	0.008210532350748877
HNRNPU	0.008206692382434396
HIST1H2AC	0.008106121014650938
TAOK3	0.008044637352097424
VRK1	0.008041431075034865
HJURP	0.00803691503140494
TFPI	0.008033635540361803
HK2	0.007983596599827999
RBL2	0.007946602228521218
SEPSECS	0.007888556021782811
TNFRSF1A	0.007886550137638516
CRHBP	0.007875684587885406
CENPJ	0.00786092951467676
CA2	0.007836364548991536
CSF1R	0.00781447938420487
PRKDC	0.007773867737168371
SDC4	0.007766327187766711
CYBA	0.007750566353221279
PGM1	0.007676567362843007
ATP5PB	0.0076557224603159306
BORA	0.007586110716196079
MAP2K3	0.00758104915456482
ACSM1	0.007567634998472388
NUSAP1	0.007476463271983667
TDG	0.007470112959037603
XRCC3	0.007449374237715966
LAMB1	0.007431935181428955
MSN	0.007420237031842352
SOX4	0.007409499889520692
TIPIN	0.007407213951583693
CNOT2	0.007363069294799977
PTGS2	0.007318186294686126
GLUL	0.007309195661499998
ENOPH1	0.00730408635191298
TP53BP1	0.007298526029566876
TPI1	0.007298157337592505
PROM1	0.0072570499762445164
EMP1	0.007223800676370196
COMT	0.007205992667572676
PABPC1	0.007185123658000124
ATF4	0.00717644919035816
PCOLCE	0.007156912196587726
KDM3A	0.007112834698601551
PIDD1	0.007111000297887117
OR52K2	0.007079147948084543
RANGAP1	0.0070684119889115014
PRKACB	0.007068033580910495
UQCRH	0.007015663868944193
HSD11B1	0.006985282031786901
GDPD5	0.0069339309880631925
DNAJA1	0.006931061084368764
BHLHE40	0.00691776930217309
CORO1C	0.0069116921720065
STAT5B	0.0068743598094235655
CASP2	0.006872676296482455
C6orf62	0.006797332302725372
CNOT8	0.006796725729409693
PMAIP1	0.006738937139383998
AEN	0.006727737183437988
TCF4	0.006662563028412924
HIF1A	0.00665697128790018
HMGCS1	0.006651434320825315
EARS2	0.006638818249874162
POLK	0.00660896035614834
STX2	0.006606111412106252
POLE	0.006526047446364938
C1QB	0.006523279197467404
BID	0.006503170610863157
STX16	0.0064888189863977494
SVIL	0.006482583039404673
TGFBI	0.0064693139712020025
COX7A1	0.006454379538229302
HMGB1	0.006439929214060554
DAPK3	0.006403144042230272
STK4	0.006399657584711769
ATP2B1	0.006372971118717399
RPS3	0.006360977485355011
GCNT1	0.006317560388311984
HILPDA	0.006303892423407678
SLC25A5	0.006292363192761441
HSD17B10	0.006255790970190124
KDM6B	0.00622263006105698
TNFRSF1B	0.006061016562390773
CCNE2	0.006044655382892822
RBM38	0.0059803168367036285
H3F3B	0.005942403501222944
BMI1	0.0059355418581154215
POLH	0.0059319701937961
TOP2A	0.005907512037121563
CNOT11	0.005900653430497084
TUBB	0.005878349841023569
KRT8	0.0058187547606278435
CKAP2L	0.005802313342763688
SEC22B	0.005797025310238099
TPM4	0.005790901206243736
HOXA5	0.00579057286281889
DNMT3A	0.005767767493337006
FOXP1	0.005716396783216986
NAMPT	0.005677123115495761
CNOT10	0.00564904670673091
AGER	0.00557734034548887
ZNF335	0.005558557685127766
PIK3R1	0.00553612635218017
APC	0.005522399744558371
XAB2	0.005516132285884884
MKI67	0.005482809937893855
WT1	0.005451180246271365
CXCR4	0.0054394669889302845
MELK	0.00542142788684339
GUCY1A1	0.005401684997238165
TGFBR1	0.005386761585777593
CENPW	0.005376947423521226
PTPRC	0.005357495002822888
POLA2	0.005346512778593841
CDC42	0.005319962915821717
HIBADH	0.005316081282299761
UBE2N	0.00531160961609151
BRCA1	0.005283913161465544
MTOR	0.005282992102951076
CEBPA	0.005282938005586143
CCR2	0.0052670964794333955
ICAM1	0.005251160698918515
RAC1	0.005217373801688995
FCER1G	0.00521665546969561
ACAT1	0.005205843196891877
ALDH6A1	0.005192494904901391
NTHL1	0.005175215056828355
L2HGDH	0.0051716929885971255
VARS2	0.005166006430867573
MCM3	0.005156549881553839
CASP4	0.005153087829053097
MMP2	0.005108342135296112
THRA	0.005104663478244783
CAV1	0.0051017286330960815
RFC5	0.005066605489909802
TRA2A	0.005044836001939065
HNRNPM	0.005028947584941547
CTSB	0.005018908081748417
CCL5	0.005016987209823467
YKT6	0.005013191380171088
KIF22	0.005010867741057457
SHCBP1	0.00499119647759464
WDR76	0.00497251795759156
ACY3	0.004956046195195335
LITAF	0.004951665154564734
FOSL1	0.0049403901868979635
ATP2A2	0.004902283017421158
SERPINB2	0.004898194078903654
FARSB	0.0048854737463454555
STAT5A	0.004871341034693962
XRCC6	0.004871333203945402
PTGER4	0.004847004319495351
TPM3	0.004842045932338475
HMGB3	0.004838730579434612
KPNA2	0.004828562845262132
LAMB2	0.004826362662757578
UBC	0.004825235938413386
ANGPT1	0.004817895503916353
HLX	0.004781829904777325
ENG	0.00477419143664614
SMAD4	0.004749827669564653
XRCC1	0.0047237098616182025
HSD17B4	0.004698054693189258
SERPINH1	0.004690388088823724
TUBB4B	0.004688691710354675
LIG1	0.004687428635544248
KLHL24	0.004684643705456503
RFC3	0.004678664057513454
WDPCP	0.00463393150605736
TM4SF1	0.004622756589692244
BLM	0.004622615735839442
PSME4	0.00458159987881798
BAZ2B	0.00457489099167027
CHD7	0.004570413204666632
BMF	0.0045508711340259056
AKR1B1	0.00451322670993493
BSG	0.004488272600452154
DDO	0.004483877077066829
CCL23	0.004477241849960973
PDHA1	0.004473242053919797
UHRF1	0.0044528903055406814
CDC6	0.004449444189856045
FLOT2	0.0044376179596931666
HIST1H2BK	0.004415001893223428
POLE2	0.004408351898558405
NFKBIA	0.0044067924966410535
HMGA1	0.004395378790516709
TARS2	0.004391599822393768
CIDEB	0.0043777183221351225
APAF1	0.004376495098975578
CKAP5	0.004346641587498509
ENO2	0.0043442242990864325
VAMP5	0.004335916487453539
TNF	0.004333976357778862
CACNB4	0.004328224622895377
TK1	0.004323217662164077
DSCC1	0.0043129173968530264
TSPAN31	0.00430117306831502
H1F0	0.004296490111203457
SHC1	0.004272291258957357
TNFRSF4	0.004258565518158075
TCF7L2	0.004242561914886582
GINS2	0.004211907193268115
BATF	0.004205601834466805
WRN	0.004200820175239276
MBOAT1	0.004158872729706965
KIF14	0.004155782009047746
ST3GAL2	0.004147036701621171
STK3	0.004146785455238412
TUBG1	0.004144597146420678
WRNIP1	0.004133937130287566
NCAPD2	0.004121989576323149
KIF2C	0.00412180055035451
SLBP	0.0041075803168113606
USP1	0.004101384413192266
DARS2	0.004082818564987184
BCL2	0.004080791461736727
HNRNPDL	0.004079720077723235
RB1	0.004045716841967699
CXCR2	0.004040177015046173
IER3	0.004036133429836534
BLOC1S6	0.004025799144267904
CCNA2	0.004017234076377207
GALNT7	0.003994395220468079
NINJ1	0.003993566494188042
BRAF	0.003992788064428359
CCRL2	0.003976318805416645
TNFRSF21	0.0039718938580711296
HACD3	0.003969990081884358
EZH2	0.00396461532768514
PRMT1	0.003958520098698207
CCND2	0.003941025491068548
TXNDC9	0.003937550515883466
KIF5B	0.003919705978583726
CNOT4	0.00391290826376844
RUNX1	0.0039070776001943796
S100A4	0.0039056524942971114
ADGRA2	0.0038945388418251607
UQCRC1	0.0038725990121539987
FNBP1	0.0038394080787774016
SYF2	0.0038280631153289873
PIK3CA	0.0038126795756791092
STX7	0.0038098990461739317
CXCL10	0.0038064413163988987
KLF7	0.0037810933399949945
TNFSF9	0.003736752367741023
TNIP1	0.003688112396576225
FSCN1	0.003676469958057427
ZBTB8A	0.003657640460385599
STX6	0.003625258461027316
TBX1	0.0036205715022017033
ATG5	0.003604042031058647
ADK	0.00359454213021973
GALNT11	0.003591327964295094
CXCL8	0.0035813252807176343
PTTG1	0.0035725617709290738
LBR	0.003566884867471479
PCCB	0.0035636151151911774
DRAM1	0.0035392700017940724
PTMA	0.003537929134009008
CYC1	0.0035353755137368797
STAT3	0.003526478266145886
SAT1	0.0035159627338728523
ABL1	0.0035127120554731468
E2F8	0.0034831381675412398
UBB	0.0034747613128073523
ACSL1	0.00347449939745733
TIMP1	0.0034636695683766764
PPP1R15A	0.0034529118314327585
ITGB1	0.0034450376635263287
ITGA5	0.003435188370222587
MARCKS	0.0034196106216671557
TSC1	0.003417802061293549
SNN	0.0034018918570472936
CTSK	0.0033910000328687064
ADORA2B	0.0033903326749406544
AARS2	0.0033881674256344835
ANXA1	0.0033865566955817664
HADH	0.0033772779056647183
ANP32E	0.0033766902308898835
MTFMT	0.0033468533772279554
DTYMK	0.003319433488119973
SATB1	0.003271324262575383
GYS1	0.0032657771693417187
NFKB1	0.0032373939801923317
KIF11	0.0031996337409258644
PRKACA	0.0031631685516235047
SLC12A2	0.0031584205184064366
ASPM	0.003157419069013225
POLI	0.003153823890698217
SIRT1	0.003153321901723408
DDB2	0.0031525724017369607
NKX2-3	0.0031489334682326922
PF4	0.0031284674484452477
SMUG1	0.003124044948538245
AMD1	0.003118789497887469
ACAD8	0.0031034054265347845
HSD17B8	0.003096407989747156
VAV2	0.0030948864757225606
ITGAV	0.0030871433428588755
STS	0.003069132377330733
CCR7	0.0030690030625483283
SLC9A1	0.0030567894560268333
PDHB	0.003053615057549149
RIPK3	0.003052945762645214
AXL	0.0030401277966571327
B4GALT1	0.003015335823679639
FANCI	0.0030029361377323627
P2RX7	0.0029996777540976793
RAN	0.002998800531337996
RPA2	0.002996534380219292
NDUFB7	0.002983247987344544
CHEK2	0.0029607316104093492
RRM2	0.00296049884120237
SOD1	0.0029562464809666515
IARS2	0.0029394121240335584
FSTL1	0.0029353871188060334
CD86	0.002935294259033941
ALAS2	0.0029345954354022892
ANGPT2	0.0029274562523402842
LYAR	0.002913266955490011
ZBTB1	0.002887296581113727
SMC4	0.0028864716739799685
EXO1	0.0028824611464191934
CD6	0.0028785241902479866
HNRNPH1	0.0028666024929671382
CSE1L	0.00286448857795002
SRC	0.0028623378261616386
SEMA7A	0.002860595583441504
ODC1	0.0028517337785669912
CNOT7	0.002831216438693706
PPFIBP1	0.0028211342928985035
CDKN1A	0.0028124673086528623
VAMP8	0.002811584820293216
SMAD2	0.002807274474043841
TNFSF10	0.002798095039785308
KIFC1	0.0027954960700755176
ACKR3	0.002788510694872744
SEC24B	0.0027823212981792854
HARS2	0.0027732558247303024
HPSE	0.0027653480973537496
SRSF3	0.002763504365667316
RGCC	0.0027585669658452446
PNN	0.002746172717185748
CD200	0.0027393490263003875
CACNB2	0.002731045323129806
ETS2	0.002723064801026756
GBP2	0.002719260489216804
REV1	0.0027139738425355753
IL23A	0.0027122001334847156
CKS1B	0.002711144745929043
P4HA2	0.002704814821852354
ABRAXAS1	0.0027034559190975554
EGLN1	0.0026935459226841833
ARID3A	0.002671960748613074
SRR	0.0026712580497819595
CAMK2G	0.002670023109367254
COX5A	0.0026613382114906575
ASPN	0.0026525410635419087
LIG4	0.0026346232241137185
COL3A1	0.0026158482717322813
BCL2L2	0.002605488287769414
METTL3	0.0026028886686363215
SPHK1	0.0025943033212240166
GFPT1	0.00259347667495119
BABAM1	0.0025908479370763313
DAB2	0.0025876373649689126
ALDH7A1	0.002573158370449058
PKM	0.002541092316192419
TPSB2	0.002531044977430732
UQCRC2	0.002523930541648425
DOCK7	0.002517793855691367
RNF144B	0.0025160936584605596
POLD2	0.0025108967899327944
GLYCTK	0.0025079005070643774
MYO7A	0.0025041523759615773
NUMBL	0.002498020101399615
ID1	0.0024900186479048033
DDB1	0.002489275738810723
GTF2H1	0.0024758848031304435
LATS2	0.002466557857487427
RALY	0.0024528925989440002
PTK7	0.002448188828360985
CAMK2D	0.002446953852529126
ASNS	0.0024440298879580343
ST3GAL1	0.0024416525830003692
CDCA8	0.0024404760705247276
PSAT1	0.002433782949878522
NDRG1	0.0024280482837563426
SEPHS2	0.002425552461113836
ENOSF1	0.0024192967743015396
SLC2A3	0.0024134448158881524
IRAK2	0.0024060190870518567
CHAF1B	0.002405433963141581
VAMP1	0.0023952290332861573
GALNT14	0.002388606430687387
GNMT	0.0023839055419577213
MPG	0.0023814119219683415
TFAP4	0.002369403356752018
ACADS	0.0023683362005387505
CALM3	0.00236529517453252
GALNT12	0.002354923774019217
SOX18	0.0023547653592422032
STMN1	0.002338872302126242
PTPRS	0.0023349077273509306
PDGFB	0.002323516708038048
FAM83D	0.002303456767933552
LGALS9	0.0022990303771494905
ANGPTL4	0.0022951359798711155
HK1	0.00228757098505611
PIPOX	0.002282276711005164
H19	0.0022540744325641945
PARP1	0.0022361855549385763
COL1A1	0.0022307103714329208
TYMS	0.0022284782974226684
COX6C	0.0022275949616842356
CALM2	0.0022158435865084975
STX8	0.002200451658741856
BCAT1	0.0021988442015207573
MIF	0.0021975446632750287
DENND5A	0.0021934376057040814
PLAU	0.0021855894549973275
BCAT2	0.002180335217606968
LASP1	0.0021759865293086923
BCKDHA	0.0021701093544525623
ALKBH2	0.002160998018891795
CNOT3	0.002155643439210538
CDC25B	0.0021539637111922826
UBR7	0.0021406069866141343
ECHS1	0.0021396505640121047
OSMR	0.0021329259459510383
CREM	0.0021303870945888464
GTF2H3	0.002127113231373113
BCKDHB	0.002126204249094272
DLGAP5	0.002124557340368775
IL1R1	0.0021147797748387533
PSTK	0.002108143336513252
CCNF	0.002103245926193762
CD40	0.0021010303438856607
ADCY3	0.0020967454957035517
LDHA	0.002095331502598595
BRIP1	0.002092008182534588
CKS2	0.0020843740375631236
PTPN11	0.0020790476389003824
ALAS1	0.0020717003989705178
BAX	0.0020697145090008465
STX3	0.002059811797534361
AIFM1	0.0020591319599077723
DNM1L	0.0020531999322805665
TSNARE1	0.0020504566358070723
RPS27A	0.00205002156643305
SPAG4	0.0020499210052944963
LOXL2	0.0020306533173651818
MTA1	0.002024876916461653
ATP1A1	0.0020030713207195537
ERCC8	0.002002463024439103
XRCC4	0.0020023770956638875
TYMP	0.0019941764366650894
CAD	0.0019896570198333977
PDC	0.00195983662233404
MLLT10	0.0019508778416579195
ATAD2	0.0019506971117010455
TLR4	0.0019402397201950788
COPZ2	0.0019387873346874438
NR4A1	0.0019384842079527244
TLR7	0.0019369437669583191
ENC1	0.0019339867116642654
AKT1	0.0019323336184108681
FARSA	0.001925830174216933
INTS8	0.0019180990865304015
ERG	0.0019048754639370503
OR52H1	0.001899671475601442
IRF4	0.0018958859340306143
BET1L	0.0018937485120540311
NUP37	0.0018933635792433158
CHEK1	0.00189093298093489
XRCC5	0.0018899307429596738
TNFAIP8L1	0.0018848096489018009
PPP1R13B	0.0018830741798315524
JMJD6	0.0018830659474695442
ANXA2	0.001880867756687361
MAPK14	0.001877575168418997
ABAT	0.0018766471517216428
SIVA1	0.0018727046891239066
NEK11	0.0018721506049881808
GOSR1	0.0018700307714027411
NUF2	0.0018560050506273643
NFIL3	0.0018462581169266651
NBN	0.0018459979139392353
SLC4A7	0.0018296978676779051
MARS2	0.0018082997549981293
CAPG	0.001800750174321281
ZBTB10	0.0017991333171600897
CCDC88A	0.0017986311420752285
MYL9	0.0017956000517318881
GAMT	0.0017954691895365278
RELA	0.001788607955759825
CLIC1	0.0017808632728484035
COX7B	0.0017767998012849472
TP73	0.0017702239764495822
AEBP1	0.0017687670821398425
CDCA7L	0.0017599234605957291
CDK5RAP3	0.0017516480772704443
COX7C	0.001749787066695929
SMO	0.0017495859015453155
DCK	0.0017477118628079595
PAFAH1B1	0.0017438960872037
PTX3	0.0017392204850497275
AKAP12	0.0017366833493711235
ASS1	0.0017315183373567333
DDIT4	0.0017304509401978795
KRAS	0.0017299111770153622
MND1	0.0017284106233869535
CCND1	0.0017246755549180065
C1GALT1C1	0.001717157025546997
GALNT6	0.0017079400537365688
TNFAIP6	0.0016992585160592914
TFDP1	0.0016854222257316614
PML	0.001684482811864317
GDF7	0.0016818308134478887
PPAT	0.0016796856625617125
CD24	0.0016765527733160071
USP28	0.001675026631199193
MUTYH	0.0016734270475713018
ALDH3A2	0.0016723675836790733
EPCAM	0.0016699518393229354
WNT5B	0.0016658257518359402
ORC6	0.0016626209737196347
STX5	0.0016481813382986778
GRK3	0.001646599711700219
UBE2T	0.001645779283176159
DSN1	0.0016454420716271528
IRX3	0.0016377023725594549
RGS16	0.001629759117935522
ASL	0.001629281961939241
JAG1	0.001622619927352701
BCAP31	0.0016202685940972137
BAG1	0.0016120906812078625
RFC2	0.0016084581082104479
NKAP	0.0016078514253804492
GALNT10	0.0015949696852784647
POLD3	0.001593128264760803
FOXN3	0.0015840709246302137
ATR	0.001582293906277973
EGR3	0.0015813597581564344
NFKB2	0.001579089821831441
SPOCK1	0.00157846047712881
SNAP47	0.0015765264656497227
RAB42	0.001571115453732377
LEF1	0.0015662600932794403
PCNA	0.0015646247251622071
LARS2	0.0015610470436549966
OR2T8	0.0015607968668858738
IDH1	0.0015582091203170543
CDC25A	0.0015577610766729143
FANCC	0.0015577526815108754
ALDH5A1	0.001557178615682593
KIF23	0.0015548736316194848
PIF1	0.0015540729612587218
MACC1	0.0015500920791295472
CCL4	0.001549081673624205
WWTR1	0.0015447728277303964
MLLT11	0.0015309928977532427
MRPS18B	0.001529348812362256
DEDD2	0.001519987700296644
PSEN1	0.0015088562656123837
TMEM109	0.0015082179629306947
BGN	0.001500441395098877
GCLM	0.001492648133164471
MEF2A	0.0014924732432812706
PSMA2	0.0014891346068177005
CBX5	0.0014868643338106526
VLDLR	0.0014845787024146573
BMP6	0.0014805794291311407
THBS1	0.001479368341764627
AREG	0.0014777711019574556
CYP7B1	0.0014693589632847554
MPZL2	0.0014689056845316455
RNF168	0.0014680089574428754
LUM	0.0014620864144689438
ZC3H12A	0.0014571030035766843
ALDH1B1	0.001455898199018892
PRC1	0.001454849520689878
ACADSB	0.0014509815110732103
P4HA1	0.0014509211376671032
CDCP1	0.0014493827240288331
HSD17B7	0.001440372726229657
FANCF	0.001436962312421566
SHISA5	0.0014266621931241005
PLK4	0.0014244893480198425
LGALS1	0.0014174480676860746
FOXM1	0.0014104570040528385
TFRC	0.001406774191026817
RGS1	0.0014036876712088403
PCDH9	0.0014021214855265663
CENPE	0.0013998876804931582
MCAM	0.0013951927250850477
RAD9A	0.0013927601492379714
RAD50	0.0013833187480578448
FARS2	0.0013828556692005204
POLD4	0.0013815955669253255
MYH9	0.0013795410164440995
B4GALT5	0.0013745227070623672
COX4I1	0.0013728290921529171
TP53I3	0.001363902747354347
CEMIP	0.0013595366880468798
CTNND1	0.001355728293838768
RBPMS	0.0013524462957017437
ALDOC	0.0013515209453684627
PRDM1	0.0013490976545511549
SHMT2	0.0013443035123600398
H2AFX	0.0013374722636229196
COL5A2	0.0013281751472549992
OR3A2	0.001324737751484311
FANCL	0.001321157357564516
SP100	0.001317668642901056
MGMT	0.0013158248510858862
KITLG	0.0013154476024948188
PCCA	0.001311110045471758
AUH	0.0013091639952972477
SELP	0.001307675048864355
RXRA	0.0012961108276765003
UIMC1	0.0012937070998424614
ARRB2	0.0012920565313410445
HIC1	0.001289675219282148
POLR2G	0.001278201083046792
POLN	0.0012755787673069984
TNFAIP2	0.0012729110690593974
E2F1	0.0012724991901777165
GPSM2	0.0012650757216816646
CDC25C	0.0012626135136103592
CACNG1	0.0012561454971892056
TATDN3	0.0012560121724209206
ZWINT	0.0012531109606706838
MMP7	0.0012343053379919933
PPP2R5C	0.0012312478046138818
CNOT1	0.001230779821033279
GALNT3	0.0012303222088548818
MZT1	0.0012254384887500109
CEBPB	0.0012238658248275452
ERCC2	0.0012229592057765937
EEF1A1	0.0012143316610535861
TNFRSF9	0.0012124955935771085
EZR	0.0012108988522806798
NOTCH1	0.0012094178315261727
OR2AK2	0.0012036067992327337
AURKA	0.0012004733936661126
VAMP7	0.0011963629439390526
RBM6	0.0011922161034801794
COL5A1	0.0011908650808008087
CYP1B1	0.0011905515683696436
NARS2	0.0011897923554330908
PPP2R1B	0.001185632406319148
ITGAM	0.0011826412559983299
RPA1	0.0011806987975747885
GADD45A	0.0011752708336936687
VEGFA	0.0011684690799200143
GPLD1	0.0011624450906240924
ATP1B1	0.0011615994346707102
FOXO4	0.0011563302131801566
MMP14	0.0011492233874902155
CASP8AP2	0.0011395103260396784
CNOT6	0.001139306606813025
UBE2V2	0.0011298535978733067
DHFR	0.0011283348913261582
COX4I2	0.001125401289017722
IL18	0.0011163961377452945
VTI1A	0.00110889002064511
IL4R	0.001107927233361982
BNIP3	0.0011057430562925283
CDK2	0.0011003538831870208
UNG	0.0010973165155441506
EBI3	0.0010920274909911709
ACAA1	0.0010897837226762233
POLB	0.0010886472947714998
SRD5A1	0.0010884430720952485
OSM	0.0010883257404882163
TGM2	0.001087451698191642
GUCA1B	0.0010847370394338944
VAMP3	0.0010833750885364643
AFMID	0.0010805189012833055
MUC1	0.0010798101555720737
SNW1	0.001069112003230042
RIPK2	0.0010664507562842397
PLPP3	0.0010550049727338319
POLA1	0.0010541635632617672
VAMP2	0.001050185383829575
ERO1A	0.0010490679809101785
HMGCL	0.0010474162427511057
APEX2	0.001045526504170592
NRARP	0.001041026434406282
THY1	0.0010409057626880943
RNF43	0.001038523693506596
SRD5A3	0.0010303359456031531
EFNA1	0.0010241114488777744
HIPK2	0.001017899830596382
POLR2K	0.0010166502547631895
GOT2	0.0010161247001332309
PPFIA4	0.0010137392738251052
AOX1	0.0010129799990335245
ZNF292	0.0010032312437568216
CACNB3	0.0009975615737532104
ALKBH3	0.000997414005641021
CALM1	0.0009867887374556232
CITED2	0.0009863741884888824
BDH1	0.0009863287669563557
SPDYE5	0.0009826200248783997
RAD21	0.0009796570937377444
ST20	0.0009734220223662931
BRCC3	0.0009688108229995641
FGFR1	0.0009632947784477653
FBLIM1	0.000963125982625883
MED1	0.0009534010979649755
OR56B1	0.0009497596500883339
MAD2L2	0.00094812860468269
GALNT2	0.0009480825005504762
BMP2	0.0009460464211217785
FADD	0.0009448718955714867
STK11	0.0009432897159199222
COX7A2L	0.0009422984537447917
SFN	0.0009400412833566431
RAB25	0.0009383746097149287
POLL	0.000935557616705394
POLR2D	0.0009335074795754744
NCAM1	0.0009304495302537918
XPA	0.0009294833037348681
ACTA2	0.0009266860433622654
CAMK2N1	0.0009248894608997257
IRS2	0.0009172626320781738
AKR1C3	0.0009110345379120687
IGFBP3	0.0009109583311811154
ZNF385A	0.0009090113570599394
CYP3A5	0.000907364404988125
SNAI1	0.0009038772078754564
CCL19	0.0009026412080460392
MAOB	0.0009020960960817705
TDP1	0.0008994037795698328
TSPAN6	0.0008985540788367905
SP3	0.000896457658204773
GPT	0.0008944056319179541
NEDD9	0.0008908538284929909
EHHADH	0.0008896667108813177
GATM	0.0008849666572488356
CYP3A7	0.0008795069346015648
STX18	0.0008784578918905739
TRA2B	0.0008717027930214383
ADAM12	0.0008716635327819016
MTDH	0.000870851297459763
POLR2C	0.0008597090063558184
FANCM	0.0008589262130914745
HAS2	0.0008500705580697269
BET1	0.0008485393224077122
OLR1	0.0008402202465414149
L1CAM	0.0008345899593981686
ACAA2	0.0008320696493856627
LYN	0.0008309588239040435
OPTN	0.0008293781155328371
OTULIN	0.0008265425417183373
G0S2	0.0008254612021111057
DBT	0.0008251590137699203
E2F4	0.0008243497384074124
PTP4A3	0.0008241630466258318
PRKCI	0.0008240103039997607
PSMD14	0.0008228427465205835
OR52N4	0.0008210576914057855
OR52N1	0.0008174520680050702
RRAS2	0.0008171631338764335
NIT2	0.0008161196152342882
BMPR1A	0.0008148133617275756
ZWILCH	0.0008138214367224365
UQCR10	0.0008093889347850405
EPAS1	0.0008035889974981513
CTGF	0.0007986193813665328
DLD	0.0007968683758413036
MMP9	0.0007956492272412934
CCL3	0.0007953537354180541
GAS2L3	0.0007922304515223231
CBX1	0.0007895540794806938
PAX6	0.000788516629807381
TMEM45A	0.000788200576142957
FGFR2	0.0007807696361517139
PDK1	0.0007777397048528146
IL18R1	0.0007771956728009999
MCCC1	0.0007757065640937633
ABCG2	0.0007756226872977001
ATP7A	0.0007706032925532797
OLFM1	0.0007679364401453594
MCEE	0.0007669607547982849
PLK2	0.0007665961161514894
ZNF793	0.0007659902379791409
CDH2	0.0007579386360181717
SORT1	0.0007553006669060044
MCM5	0.0007531713241480772
MAFF	0.0007519592747890075
TCF12	0.0007506015065965984
CTC1	0.0007452020998573767
ATP11C	0.0007414190075050847
FANCA	0.0007409528821117917
EPHB4	0.0007404997443159431
OR2L2	0.0007385954621862093
TTK	0.0007358621738823946
FANCD2	0.0007356350495077079
PDZD7	0.0007314104856734036
CENPM	0.0007264417861198269
SULT1E1	0.0007252584184667061
HSD17B1	0.0007246232716500997
PTPRO	0.00072338458282591
SARDH	0.0007213501490372238
GSN	0.000719287363829012
CD274	0.0007190562804711005
STX1B	0.0007161902154557014
CXCL1	0.0007020076872734279
POLR2I	0.0007018009792325123
SLAMF1	0.0006987808614599417
GREM1	0.0006913257539324207
FFAR2	0.0006909270312269645
DAB2IP	0.0006890210215251856
PSPH	0.0006879193885035817
ITGA3	0.0006823413174788074
OGG1	0.0006814739753071027
PALB2	0.0006798838080921565
POSTN	0.0006798801847898293
SRF	0.0006788412536757869
FANCE	0.0006745143969158728
PLS3	0.0006735830468678274
GALNT8	0.000671598679523022
GLUD2	0.0006688537000626144
ATM	0.0006657887966636726
RAD51C	0.0006625171955568634
IDO1	0.000661326887461719
AK4	0.0006601414176906308
TGFBR3	0.0006591748365919804
SERPINE1	0.0006560057567742006
TPM2	0.0006491122052307129
OR2L3	0.0006479284664411231
RAD51AP1	0.0006462984364587156
COX6B2	0.0006451910310437814
STX19	0.0006442945111662612
CDC20	0.0006408623098298229
RUNX2	0.0006281656151443162
JUN	0.0006278623323940038
ERCC4	0.0006220489177105165
SLC8A1	0.0006191129267193675
RASGRP1	0.0006174600460535824
MEF2C	0.0006150932940979472
OR9A4	0.0006100961556192635
DEPDC1B	0.000608992341372957
CACNG4	0.0006086165339282528
CENPA	0.0006064483117925035
ACAT2	0.0006057610066776827
PTPRG	0.0005997931473127146
ALDH9A1	0.0005978234764894113
ECM1	0.0005965285675328155
IFI16	0.00059639703953141
SULT2B1	0.0005951801842315047
MAP2K1	0.0005884103848248215
CDC45	0.000586975815466869
INHBA	0.0005865955200259735
EGLN3	0.0005851388844024256
GLI1	0.0005843780869875553
OR7D2	0.0005822828804038501
TROAP	0.0005813386611286181
ECT2	0.0005799548951321968
CXCL3	0.0005777939046856143
GTF2H5	0.0005741353608228768
GPT2	0.0005736724532352741
STAT1	0.0005722490441672274
SARS2	0.0005649932188305403
CYR61	0.0005648086908682501
STX4	0.0005574480585386133
ITGB8	0.0005569027673606749
CLEC4A	0.0005528139484448073
OXCT1	0.0005525050633504363
BNIP3L	0.0005520387126145078
WARS2	0.0005509949308725674
MXRA5	0.0005458608638412368
AXIN2	0.000545229848567892
IL4I1	0.0005445954601082561
SKIL	0.0005440061263146848
TNC	0.0005357214441347951
XRCC2	0.0005355087508149438
CASP9	0.0005341354697918423
OPHN1	0.0005295891756712301
ZNF395	0.0005294880868858254
NDC80	0.0005260355946223183
GLDC	0.0005248202860070587
ADM	0.0005213484279979332
NFATC4	0.000520722349941164
TMPO	0.0005187819101855212
IGFBP2	0.0005183201165851887
POLR2H	0.0005168206974492013
ADA	0.0005115712465864206
MME	0.0005110507617647546
PPARG	0.00051069439831208
CETN2	0.0005060427913986931
CDCA5	0.0005031471894212654
RAD23B	0.0005006070270222073
RRM2B	0.0004984382715895183
SEMA5A	0.0004972408029797624
MLLT3	0.000496865623834889
CDK7	0.0004939894712620754
CEACAM1	0.0004938725485065036
SPP1	0.0004922112429514094
CDK1	0.0004885276803354103
HADHA	0.0004883423381924991
BDH2	0.0004826254345858716
OR52N2	0.0004797329447611034
STX10	0.0004755235477743587
ATP1A3	0.00047505659645118116
NFIA	0.00047497104215365836
VTI1B	0.00047464412585836825
ACVRL1	0.000471950598112686
RBL1	0.0004699863363574832
UQCR11	0.00046789284218022565
PFKP	0.0004665250718228536
HDAC2	0.0004646501624734958
AKIRIN2	0.0004640849409755714
PARS2	0.00046252988631893826
OR52I1	0.00045750595255488954
GAS1	0.0004570525470817344
SLC9A6	0.00045306444377636476
CDCA3	0.00045169680475381867
THBS2	0.00044938474790217156
GALNT4	0.00044809895158717507
MDM2	0.0004480000839168484
MAOA	0.00044413480281816985
DYRK2	0.0004427695314067625
GLS2	0.0004413954128769328
E2F7	0.0004410932524246324
OR3A1	0.0004404208716150938
BCL2L11	0.00043932359192403706
FGF18	0.0004384187996360882
ANG	0.00043767969984437907
BAK1	0.0004369092216514581
UQCRB	0.0004356441620084603
HMOX1	0.0004331148648628914
MXI1	0.00043300289369051557
HELLS	0.00043252806563823964
HSD17B6	0.00043054005515843254
BCL11B	0.0004294011362551724
ALDH1A3	0.00042881597063837407
SLC1A2	0.0004255210384702043
PHGDH	0.00042455994460482185
LRIG1	0.00042253502119969454
GAD1	0.00042215818211203813
SPIDR	0.00041800191500764874
E2F5	0.0004138330179160069
ESR1	0.0004036518486775158
BCL10	0.00040111819475365895
SHMT1	0.0003983984528236346
RPA3	0.000394364882467374
AOC3	0.0003927294624189417
BNIP1	0.00038971465422623334
OR2W3	0.00038688491838698353
XPC	0.00038496497738161684
OR52B6	0.0003824550996162169
AACS	0.00038197212185703266
IL15	0.00037892771824538655
REL	0.0003787887928961915
OR2B2	0.0003765534838482808
FBXO27	0.00037202033501378736
MAPK3	0.0003679515196149279
COL1A2	0.0003649921641060685
GOT1	0.00036371734582984144
EDNRB	0.0003635772186256577
ESM1	0.00036102624534002187
NEK2	0.0003603811496649264
GOSR2	0.00035487269909342383
POU5F1	0.00035404500671783347
IVD	0.0003467152789701636
PRKG2	0.0003427871560753755
YARS2	0.0003421772701551352
STX1A	0.0003401167574300864
LGALS3	0.000339728035943781
GINS1	0.0003395124823756518
FANCB	0.0003368514277850353
CACNA2D3	0.0003348376663657512
F2RL1	0.00033423733151465257
PSCA	0.0003315167592995134
NT5E	0.00033131974130855935
OR2B6	0.00032573719710894244
COL10A1	0.0003251485685377971
RAG1	0.0003248740812809983
TP63	0.000323515727809698
CCL2	0.000320843075370565
CCL18	0.00032052566627059615
TNFRSF12A	0.0003195174660465405
RHOC	0.000318756685311791
GATA3	0.0003182826470866669
EPHB2	0.0003161199875567143
ERBB4	0.00031600516158486653
VEGFD	0.0003155245823686592
PDGFRB	0.0003145470441775849
CALD1	0.00031261034587738587
OR10H1	0.0003108665516509138
C1GALT1	0.0003096520011149425
NPM1	0.00030917936409299954
PARVA	0.00030644774492709776
TENM4	0.0003062306352478991
COX5B	0.00030362081377383683
CXCL13	0.00030105835618258634
GFPT2	0.0003000976377829668
RNASE4	0.00029886456842653976
TERT	0.0002957208591843473
MMP11	0.000294621592525998
HSD17B12	0.00029275406262995157
POLR2J	0.00029262465111720676
FANCG	0.0002921865500650033
OR2C1	0.00029205438422667834
IGFBP4	0.0002905242560332421
TFDP2	0.00028889429521845124
PROS1	0.0002879536995271176
BABAM2	0.0002863559097078921
RELB	0.00028559066457579366
CACNB1	0.0002800765363810426
CSF1	0.0002798531068240416
PMCH	0.00027750302220413075
DDIT3	0.00027650847982138923
LAMC1	0.0002762276698949476
RARS2	0.0002761981734844565
CNOT6L	0.0002761271146105842
KIF1B	0.00027310994991786827
GRPEL1	0.000272179037589774
PBK	0.00027099569542647346
OR13A1	0.0002709506481729949
TNIP2	0.00027075372994456767
TNNC1	0.0002695757164404597
AMT	0.00026910935109908314
CNOT9	0.00026754057198273714
FLT1	0.0002664274099390157
TRIP10	0.00026490233173534424
HMGA2	0.00026409689197067957
MCM4	0.0002626980492906823
ATP2B2	0.00026233867099473176
RFC1	0.0002613568336101168
OR5K2	0.00026104833098426777
ID4	0.00025926867082961554
DLL4	0.00025847502812576315
SNAI2	0.00025441174040965114
PAM	0.00025419855541550777
OR2AE1	0.00025198333608611646
GALNT18	0.0002505513566903882
WNT16	0.0002487358045042778
AGR2	0.0002476095057533432
ING4	0.00024641834564892055
GATA6	0.00024619302873197477
CXCL11	0.00024467340256132704
FN1	0.00024170988829009643
CDH11	0.00024140115739883618
ST6GALNAC1	0.00023686298972231583
PRKACG	0.00023668164474320637
BBC3	0.0002355363297346855
CALML6	0.00023538661553406783
OLFM4	0.00023529429927457844
HMMR	0.00023445626696108366
HES1	0.00023440437320043024
AGT	0.00022450454635943368
KDM1A	0.00022226735699867187
KDR	0.00022136286436727568
FBLN2	0.0002206322120124249
RGMB	0.00022054565861330378
NR2F1	0.0002200654795656955
NFIB	0.00021511833046924844
ATF3	0.000211740995976404
FLT4	0.00021138632761298647
WNT1	0.00021094296008818995
CCNG2	0.00021040846257581772
UGT2B7	0.00020690847982191647
AZGP1	0.00020663659221435574
SOX9	0.00020583732834073085
DMGDH	0.00020473085105676174
AQP1	0.00020230542845499174
OR51B4	0.00020056958606323
SOX6	0.00020047634215340467
AGXT	0.00019888321246640164
GTSE1	0.00019798324431385798
CXCL5	0.0001970808808110469
SPARC	0.000196056461132444
TNKS1BP1	0.00019433634882981774
GCNT4	0.0001925448825959187
CACNA2D2	0.00019215671360526396
ACVR1	0.00019201385215766116
CTH	0.00018924563366802075
RACGAP1	0.00018616452087484274
PFKFB3	0.0001857303270949216
AKR1C1	0.00018479928284318264
FEN1	0.00018409510063520815
OR13G1	0.00018409504938669515
NUPR1	0.00018344115694970804
FXYD2	0.00018114458473282994
OR2B11	0.00017933577323163638
LOX	0.0001759416146543965
GUCY2D	0.0001755212242839051
ERBB2	0.00017525910998342483
HEY1	0.00017501152374022302
CTSL	0.00017463065866754135
ALDH2	0.00017300587159536947
CA12	0.00017130706855468864
EDNRA	0.00017130482644768592
F12	0.0001711313610256028
DDR2	0.00017098305419190583
ERCC1	0.00017091774919007207
GALNT16	0.00017007134056383044
OR51Q1	0.00016996050269447714
GSC	0.00016419317619950123
BMPR2	0.00016397116024691093
OR2A4	0.00016257505312321252
IFI30	0.00016082853432531467
TRAF6	0.00015878009031879194
FZD3	0.00015436782530583431
BOK	0.00015401118139399177
ALDH4A1	0.00015371301408839385
ROBO1	0.00015338397804237183
SPTBN1	0.00015212355835605575
FBN1	0.00015185001553978816
PSRC1	0.0001509039897355927
CHDH	0.0001504670492485007
IL11	0.00014948193303992297
IL31RA	0.00014934604501226317
EP300	0.0001492635649652297
GFAP	0.00014352728774018236
POLR2F	0.0001434654669494724
LEP	0.00014241738632083607
HIBCH	0.00014232535122658357
OR2T33	0.00014170039068901491
COX8C	0.0001403682163609675
TGFBR2	0.00013969641283781103
CACNA1C	0.0001369933075204905
BMP10	0.0001360089350874544
OLFML2B	0.00013587329427440018
SDC1	0.00013579117169996825
IGF2BP3	0.0001346866955550091
PTK2	0.00013083659471672287
TACC3	0.00013036218639045198
PXN	0.00012991938230875303
CAV3	0.00012922746390095033
TGFB1I1	0.0001287728641758131
EDN3	0.0001283643364002747
ALDH1A1	0.00012719412768681882
RAMP2	0.00012597656271434577
OR10A5	0.00012485931813525247
APOPT1	0.00012379706138998842
CYP26B1	0.00012293761170850443
NID2	0.00012290820881859853
AOC2	0.00012285324165173277
COL6A3	0.00012173137051701292
PDGFA	0.00012018904017348644
COL6A2	0.00012004730700814419
ASPA	0.00011915234399180901
NRP1	0.00011842098790342026
CCL20	0.00011632728679943922
GALNT15	0.0001162554686139653
OR10A4	0.00011552009932733252
MFAP5	0.00011410627855722047
FERMT1	0.00011356907838641736
PDPN	0.00011230703170794945
DCSTAMP	0.0001122414617473482
MESP2	0.0001103631225109584
OR2K2	0.0001098631232996407
EPHA2	0.0001087226487418361
OR1K1	0.00010548117839387755
STBD1	0.00010504176227893546
TMPRSS4	0.00010436912672768553
OVOL2	0.00010292851441030746
DCT	0.00010181249041579323
AKR1D1	9.799342772309056e-05
SMOC2	9.746719437712995e-05
CCL8	9.584998938826524e-05
CCBE1	9.583419998248141e-05
OR11H4	9.47655173302854e-05
WWOX	9.369540830326665e-05
MET	9.289990009443782e-05
EGF	9.224817484683233e-05
NODAL	9.05423507053126e-05
HEY2	8.927693005649226e-05
HSD11B2	8.87182825500773e-05
COMP	8.864213247663009e-05
CACNG7	8.838753766329071e-05
CXCL6	8.820771527403925e-05
CA9	8.629123717020171e-05
ASCL2	8.596597609259566e-05
WNT3A	8.579323937307267e-05
FOXC2	8.543353904672506e-05
IL13	8.524191863617998e-05
TNNI3	8.505695632648048e-05
OR52B2	8.50412605410318e-05
LIF	8.427921857296022e-05
STC2	8.373476033158305e-05
ERBB3	8.302237300175144e-05
OR52W1	8.219076359661645e-05
ESR2	8.045044620507905e-05
ARX	7.97766765427811e-05
TGFB2	7.958509820910977e-05
BCL3	7.949255984115873e-05
SAP30	7.897851350022174e-05
ITGB3	7.83991071865418e-05
ACSM5	7.812483523740996e-05
TPM1	7.8095361351516e-05
CYP3A4	7.794002406095878e-05
NELL2	7.772210844118642e-05
PCBP4	7.760175187377967e-05
CRISPLD2	7.732899735093311e-05
CNGA4	7.701748868197093e-05
WNT11	7.698510014876287e-05
USE1	7.6887148460625e-05
OR2H2	7.684824124412874e-05
STC1	7.587710644124338e-05
WASF3	7.563285806373768e-05
PGF	7.485393083142009e-05
QPCTL	7.378424063357888e-05
SOX17	7.336330101230541e-05
CYP21A2	7.329002012403353e-05
SAV1	7.313736482450336e-05
BHMT	7.275297054514067e-05
CX3CL1	7.239828702706654e-05
RAD51D	7.163113823789724e-05
FLT3LG	7.115844353070351e-05
ACADM	7.076556089950053e-05
LOH12CR2	6.95970198050105e-05
KLK10	6.92192801349654e-05
ACTC1	6.876511360893272e-05
FGF7	6.874078985708589e-05
SDS	6.640405198089467e-05
OR2A7	6.577067188134421e-05
FAM20C	6.55618067978404e-05
DPP4	6.553292035514628e-05
ANPEP	6.54343460582619e-05
OR1L3	6.494894584200326e-05
PTN	6.442138844227705e-05
ZEB1	6.437224238321375e-05
GALNT9	6.39970584578199e-05
MBD4	6.394020649228855e-05
FAM84A	6.282450887854956e-05
GPC3	6.201411591642795e-05
TIMP3	6.101636297379595e-05
FGF2	6.0874593141896534e-05
OR2L13	6.082421554627891e-05
ACSM4	6.054854474049818e-05
AKR1C4	6.0446747188449056e-05
NASP	6.034169766725108e-05
NUAK1	6.027451168834746e-05
CPS1	5.856293309833275e-05
MOAP1	5.8172716088653426e-05
OR2A1	5.803377654796887e-05
CLCA4	5.787356349303766e-05
OR7C1	5.752235273532073e-05
MYF6	5.705406852097917e-05
OR5C1	5.6894243566218024e-05
IGF1R	5.688731939711643e-05
FBLN5	5.6445541182433176e-05
EPB41L5	5.623842664490081e-05
RPS6KA6	5.587779973608169e-05
NEK5	5.445343853120875e-05
GALNT17	5.437901560919019e-05
TRIAP1	5.392315691029659e-05
KRT19	5.3489177010063205e-05
GATA1	5.23025821644169e-05
IL1A	5.228984183244202e-05
CTTN	5.193670417036957e-05
UGT2B17	5.134186614034658e-05
EBF1	5.1003296020956465e-05
OR6A2	5.088649895606221e-05
TEK	5.0531947392859266e-05
STX17	5.04472408718958e-05
CCNO	5.009188649257111e-05
OR1Q1	4.97495633489192e-05
NTRK2	4.9731191747483216e-05
INSM1	4.8897762598694746e-05
MCCC2	4.850502882637864e-05
SRPX2	4.761841562168849e-05
GCAT	4.748970200731896e-05
SLC28A2	4.743069485917429e-05
HOPX	4.736418115833336e-05
OR13D1	4.6763153854916016e-05
MYOG	4.631392187874486e-05
F3	4.441201586819227e-05
PRRX1	4.371209012125289e-05
ATP1B4	4.327914235454692e-05
OR10A2	4.307368083918018e-05
GML	4.2519166648811135e-05
TMEM100	4.2454472127840746e-05
OR7A5	4.2422881681204447e-05
GUCA1A	4.214355580570985e-05
UGT2B28	4.1662491051456904e-05
UGT2A3	4.13877917958076e-05
CACNA1F	4.099571268844541e-05
CACNG8	4.049323353326998e-05
EOMES	4.006733803233129e-05
PROX1	3.97680934759312e-05
MCOLN3	3.951470467301339e-05
OR1N2	3.8794999533219405e-05
CYP17A1	3.85034320629335e-05
SELE	3.8413784312183335e-05
DNER	3.7308425004846796e-05
OR1C1	3.706784135798307e-05
FAM162A	3.694455759699215e-05
TSLP	3.6809778287716703e-05
NKX2-1	3.6723373093500654e-05
CBS	3.587749430333028e-05
RAMP2-AS1	3.578787662513405e-05
OR56B4	3.571398249718188e-05
CAMK2A	3.560832592860225e-05
CRADD	3.490065691675157e-05
CACNG3	3.43604473115002e-05
PDGFRA	3.405114816757848e-05
LRRC17	3.385441209261413e-05
CXCL12	3.356819983245825e-05
OR51I1	3.349575309064938e-05
CD40LG	3.3181902190011866e-05
EDN1	3.316868857240939e-05
CALML3	3.250451698136389e-05
MESP1	3.2429558822912455e-05
OR10AD1	3.2378365800974845e-05
OR9G1	3.225108880067839e-05
TPBG	3.2085402575841344e-05
FGF9	3.198235448415953e-05
EGFR	3.1855749477612295e-05
OR1N1	3.137784065406088e-05
PHLDA3	3.120418784002202e-05
WNT8A	3.103762821094504e-05
ATOH1	3.0917860228004235e-05
AQP5	3.0723371925397886e-05
ACOD1	3.0719095900754204e-05
OR1E1	3.0066035477431366e-05
HTRA1	2.9756569293737156e-05
CYP11B1	2.9560300500074888e-05
SLITRK6	2.951144452927577e-05
FOXA1	2.9314149054794495e-05
NRG1	2.8935443136893543e-05
AKR1C2	2.8921662001092663e-05
CYP11A1	2.856488150532616e-05
OR5P3	2.8563796228923795e-05
HMGCS2	2.8556138186011437e-05
CALML5	2.852523420737656e-05
MST1R	2.8472750774003477e-05
AL929410.2	2.8410924101244454e-05
PRKD1	2.8308974590459453e-05
UGT2B4	2.829854113180865e-05
TUBB3	2.8095778261869346e-05
OR51B5	2.7251119510218765e-05
HSD17B2	2.691676881307111e-05
COX6CP3	2.6825442288582757e-05
RHAG	2.6508162182152183e-05
TWIST1	2.6324541569105287e-05
CLCA2	2.6206586547431247e-05
JAG2	2.618252257084696e-05
FGF8	2.4749951925868785e-05
PPIC	2.4699711735996123e-05
RSPO3	2.4688223176033543e-05
CEACAM5	2.4088515966683892e-05
CAMK2B	2.3809672048520324e-05
NANOG	2.3765595076202843e-05
GALNT5	2.348150110921348e-05
VEGFC	2.316860496170342e-05
OR6K3	2.2476375664169873e-05
GALNT13	2.246941672633977e-05
CLIC5	2.2412817356699858e-05
FOXA3	2.2292560109907615e-05
MYOD1	2.2268064902901888e-05
STMN2	2.2217192678826108e-05
FOXG1	2.215258325835581e-05
SNAP25	2.1576510648877646e-05
CACNG2	2.1297403455376082e-05
OR52D1	2.1120111287791473e-05
CACNG6	2.099721217802922e-05
PAX2	2.094595334794687e-05
OR4C6	2.057881981710918e-05
COX6B1	2.04670344367773e-05
OR2C3	2.000022114015504e-05
PDE1C	1.995798744756915e-05
PLOD2	1.9249866847849982e-05
B3GNT6	1.9196469886749363e-05
CDH17	1.9143182317817242e-05
GNAL	1.896951273206042e-05
GCNT3	1.8447289410979538e-05
STRC	1.835491533458805e-05
LHX1	1.8123289873681434e-05
MYL2	1.8120446854736162e-05
TMEM158	1.8061809357404426e-05
GSX2	1.7922646059585996e-05
TMC1	1.7378701033505496e-05
OCSTAMP	1.728568399862788e-05
MMP13	1.709399490495351e-05
TOX3	1.690369057635285e-05
FABP7	1.6787170171996917e-05
COX6A2	1.6605431859020784e-05
SOX2	1.657528206202251e-05
OXCT2	1.646291546182602e-05
OR51E1	1.6456527911937356e-05
GTF2H4	1.641618430536988e-05
ACSM2A	1.638256454187754e-05
CFTR	1.6091092021741425e-05
IL20	1.608737696610629e-05
OR6T1	1.5650097300437555e-05
DRD1	1.5287735772874605e-05
OR2A42	1.4866531550997625e-05
COL11A1	1.4729072907556024e-05
LY6D	1.465632522853015e-05
UGT8	1.4119007114471023e-05
COX7B2	1.3863375040685388e-05
FOXA2	1.367568102334936e-05
CRP	1.3673889187439992e-05
ICOSLG	1.3436607271172379e-05
OR9A2	1.3415176390764541e-05
GAD2	1.3410705553581253e-05
DBX2	1.3282054628835797e-05
OR1J1	1.3080785966927285e-05
OR14I1	1.3067457842380187e-05
OR1G1	1.2937772801163032e-05
IL4	1.2430207307520091e-05
GPM6A	1.1887182600054079e-05
NKX2-5	1.1735947900225342e-05
GALNTL6	1.1696840623047912e-05
CSF2	1.1572369620428643e-05
CACNG5	1.1541833806702948e-05
OR1L8	1.1462440844449268e-05
SOX3	1.1416718001261677e-05
COL4A1	1.1404430287328176e-05
ATP1A2	1.1022252306767227e-05
OR10A3	1.0919372500108135e-05
FAP	1.0139066087769969e-05
NRIP1	9.8971759627959e-06
POU4F3	9.74031763444801e-06
CYP1A1	9.694490803655463e-06
OR6C70	9.416457410630029e-06
SOX11	9.200640641642458e-06
EMX2	9.12293997957885e-06
OR13C5	9.064788464577208e-06
MYH6	9.050724931759622e-06
YAP1	8.975804043606414e-06
WNT5A	8.868735834221685e-06
BMPER	8.619454589466418e-06
CACNA1S	8.599022097342827e-06
NTRK1	8.596038113123679e-06
GUCA1C	8.583142896635887e-06
SNCG	8.45719380219617e-06
MMP1	8.423004862055432e-06
LGR5	8.203081261054273e-06
SRD5A2	8.157356341031218e-06
KLKB1	8.13361300796525e-06
ILK	8.06917797248104e-06
KRT14	8.001897059702591e-06
OSR1	7.828535248865443e-06
E2F2	7.659559198779767e-06
SHOX2	7.566447464441651e-06
OR2G6	7.479885751285889e-06
AKR1B10	7.393091690622271e-06
SPHKAP	7.1227063547404664e-06
CACNA2D1	6.878532672253921e-06
OR8A1	6.807525391681714e-06
TNFSF11	6.70859477175416e-06
OR3A3	6.456318959828998e-06
UGT2B10	6.380254849636037e-06
CLCA1	5.9836917453632814e-06
GDNF	5.949408149261507e-06
CARS2	5.850968023320022e-06
ATP1A4	5.848721477118685e-06
MYF5	5.689545834915532e-06
CYP3A43	5.567972560738768e-06
EFNB2	5.356373401006868e-06
OR51E2	4.844207506208894e-06
RYR2	4.741085252629588e-06
WNT2	4.734066329712157e-06
CARM1	4.539770152425026e-06
WNT7A	4.534421901084612e-06
CSF3	4.446210721826581e-06
VCAM1	4.436747996315545e-06
AFP	4.418940960594456e-06
PPP1R3C	4.389616395995468e-06
OR1J2	4.266853807695631e-06
OR5B12	4.233475877613075e-06
LAMC2	3.656602503865272e-06
OR9Q1	3.638647784281668e-06
CDCA2	3.3902119416348035e-06
TDGF1	3.315878212071402e-06
CNGA3	3.2857628167507835e-06
CDON	3.245713527401078e-06
SOX1	3.1629243207700016e-06
OR56A3	3.105501328400819e-06
CCNB1	3.0947022993709574e-06
LHFPL5	3.015709658308076e-06
OR1F1	2.9569280029177913e-06
GALNTL5	2.9231616180903104e-06
OR5AU1	2.894327699229175e-06
OR4D10	2.8556947605251855e-06
CYP19A1	2.811062037220298e-06
IL12B	2.7977039198038824e-06
LRRC15	2.7679567041849434e-06
MMP3	2.743062562689928e-06
MYLK3	2.5811920897182254e-06
IL23R	2.5133689849716773e-06
OR2D2	2.377224261026193e-06
CD80	2.365867694544433e-06
IL6	2.340520760051125e-06
RGS4	2.235484794003512e-06
LHX5	2.2315603384621012e-06
UGT1A6	2.1086773058289246e-06
MYH7	2.0790794853656672e-06
ITGBL1	1.937350903496802e-06
IL2	1.933971415928237e-06
TNNT2	1.8951949658937455e-06
UGT2B15	1.8472259969858972e-06
BOC	1.5868098955661539e-06
PTHLH	1.5757006966301936e-06
DBX1	1.4561361701758748e-06
IGF1	1.4409484025273312e-06
UGT1A8	1.340873614388886e-06
PRKG1	1.2620614723902443e-06
EMX1	1.2442248566234989e-06
UGT1A7	1.2366241213560144e-06
MNAT1	1.2103817104295453e-06
OR2AG2	1.158153163631646e-06
CACNA1D	1.1549587443635008e-06
CNGB1	1.120892022095267e-06
MYL3	1.09809067569356e-06
PTPRZ1	1.015465895393963e-06
ASCL1	1.0062817491836706e-06
CYP7A1	9.205800901186838e-07
OR13J1	9.07245590097737e-07
ETV1	8.527089203271817e-07
HSD3B2	8.264838403248015e-07
OR8G5	6.555617573630449e-07
OR2T10	6.397981781363996e-07
PITX2	6.350783706798044e-07
AGXT2	6.194332625045962e-07
OR6S1	5.73344718435281e-07
UGT1A1	5.57772602202946e-07
GATA4	5.420650146856936e-07
OR13H1	5.255662085742009e-07
ATP1B2	4.983055164833996e-07
CCL7	4.779410994325522e-07
DAO	3.946875976804021e-07
OR6C2	3.7684383545704624e-07
NOX4	3.295042219621707e-07
OR4N2	3.0952776952033816e-07
HSD17B3	2.631988491389206e-07
HAPLN1	1.8086403375086497e-07
OR7E24	1.527269409594789e-07
OR10G2	1.211627838937283e-07
UGT1A4	1.1812140180655172e-07
CYP11B2	1.1694119279018974e-07
OR1J4	6.427236787977964e-08
OR10Q1	5.999427207710069e-08
HSD3B1	1.5329292144398092e-09
OR56A5	0.0
UGT1A5	0.0
UGT1A9	0.0
UGT1A10	0.0
OR52E6	0.0
OR6B3	0.0
OR52E8	0.0
OR4K2	0.0
UGT1A3	0.0
OR5M11	0.0
UGT2A1	0.0
