# Supplementary material for: Transformer for Gene Expression Modeling (T-GEM): An Interpretable Deep Learning Model for Gene Expression-Based Phenotype Predictions
Source: Cancers (Basel). 2022 Sep 29;14(19):4763. doi: 10.3390/cancers14194763 (PMC9562172; doi:10.3390/cancers14194763)
Supplement: Supplementary file 1 [file cancers-14-04763-s001.zip › cancers-1924785-supplementary/supplementary/importort gene rank list for all cancers/TCGA-LGG.rnk]

GFAP	0.07719189446826073
CACNG4	0.05539160680531404
GLUL	0.05531977365941205
PTPRZ1	0.05406966911542389
SOX9	0.053071243113185604
SOX2	0.051978492404494064
SLC1A2	0.051546338110312256
UQCRHL	0.046214311106460966
SPOCK1	0.04405782660783656
AGT	0.04309334403722402
CACNG7	0.040810099020888495
NTRK2	0.037717203843369
KIF5B	0.03577897245603689
HEY1	0.03534610955913665
NCAM1	0.0352935645204538
ALDOC	0.03445043599306343
NFIB	0.03340287570339883
CDIP1	0.031152356495481003
HEY2	0.031067932057171958
FOXG1	0.029161399485195468
CHDH	0.028981464583962783
GLUD1	0.02896311580672833
GAD1	0.02868407854212441
TUBA1A	0.028406206939418286
OLR1	0.02824372311319334
EMX2	0.028061907368880187
ANLN	0.02786153632138645
ACAA2	0.02778830157100032
ITGAV	0.02742393878311156
THRA	0.02717339487908287
HIST1H2AC	0.026802934585153745
UGT8	0.026331546029733786
BMP2	0.025992676148765662
LRIG1	0.02471283686784544
GLDC	0.024660490855548438
CCL3	0.024650755388240592
H2AFZ	0.024504511993146846
REV3L	0.024162700833331652
GALNT15	0.02389853531746355
YBX1	0.023834732542825265
DNER	0.023734860329826416
ATP2B2	0.022695048439000574
PGK1	0.021699185254803337
SEMA7A	0.021611165622120912
CAV1	0.021357651564993287
MCM3	0.021158409391004208
PTN	0.021003345471410508
COX8A	0.020370530892127807
SEMA5A	0.020333457987672828
NUCKS1	0.020277080109659285
EEF1A1	0.019862268984694346
SMO	0.019667553381639766
ABAT	0.019630049671890408
CA9	0.019349506023922783
FGF2	0.01917743929552879
NDRG1	0.01885756694825237
IVD	0.018852101762034657
GALNT11	0.01865772952169652
FGFR2	0.018650698156760164
TNFRSF21	0.018229114685603672
COX6C	0.018205204584103806
NR2F1	0.018133370150732797
SOX1	0.01797027158311177
CHD7	0.017956226735185543
ADM	0.0179420380744592
PFKFB3	0.017662399631836776
PCDH9	0.01755188181799988
GNAS	0.01754232725781415
TENM4	0.01731843954295452
PTTG1	0.01711949337168024
ATP1B2	0.016893471812125433
AKAP12	0.016750886314944605
FABP7	0.01673974831095112
ALDH2	0.016614086466774782
ID1	0.01658837009391175
GALNT8	0.016569621499102613
TGFB1I1	0.016532699037637284
RELA	0.01648066628502026
VCAN	0.01643674161301639
ALDH6A1	0.016372180579227735
ATP1A2	0.016360259764638927
HSD17B10	0.016206275352051016
C1QB	0.016061258987985542
PSAT1	0.016051049384140995
CTGF	0.015937385012656298
DOCK7	0.015843944015747166
TOX3	0.015769750438255303
VIM	0.015722975467406815
TPI1	0.015630903936146166
PGM1	0.015579187353609473
NFAT5	0.015388095453924704
GPM6A	0.0153768612707902
ANXA5	0.015314978661552773
NAMPT	0.015288929305741581
TGFB2	0.015156453898891293
DDIT4	0.015131922416392074
ALDH7A1	0.015128959269999973
STC2	0.015001673234103756
DENND5A	0.014938003812475396
PPFIA4	0.014713170913822406
ASCL1	0.014608385462113967
CKS1B	0.014549058841104667
GFPT2	0.014529934635647694
HK1	0.014474249321583373
C6orf62	0.014431333358080493
BCL2L2	0.014358672528437123
NR3C1	0.014346690800008916
CYC1	0.014061370649267269
ASPA	0.014027606573523404
TSPAN31	0.01398151349475903
SDC4	0.013951998325409122
KLF6	0.01393548201897302
SAT1	0.013876010095420053
TXNDC9	0.013853937747359235
WNT5B	0.01359750231709342
COL3A1	0.013540069075391589
GLUD2	0.013539608398005132
GALNT17	0.01340496081078996
TAL1	0.013403507683497686
PLK3	0.01329764324342042
PRKX	0.013210463147437984
SPP1	0.013169207366893327
AXIN2	0.013163253701038897
MYH7	0.01315474795369002
ACADS	0.01311074773969077
VEGFA	0.013107193079381359
CDH2	0.013067184427597906
RGS16	0.013062540989920402
TMEM45A	0.013043076362923784
STX16	0.013032105159229935
GSC	0.01300817725092611
IFI16	0.012941512402098622
MARCKS	0.01287820782102841
HMGA1	0.012848987654796034
BTG2	0.012844636162602235
PDGFB	0.012727185478876434
VARS2	0.012675482420063153
PDHB	0.012638513207780817
SERPINE1	0.01250724751115769
HIPK2	0.012395120723968627
CNOT10	0.012309039599929272
CHAF1A	0.012294551517135016
NFIA	0.012284575864455081
MLLT11	0.012251118241230215
ALDH5A1	0.012233866961972694
DDB1	0.012230871270102778
COX4I1	0.012200802910877117
ETV1	0.012177932633782175
STX1B	0.012118513363883586
P4HA1	0.012109046180228013
ERBB4	0.012098589397876574
EZR	0.012093765737183359
HADHB	0.01204174643718071
TCF4	0.011985842206536307
CD74	0.011963073295408884
OLFM1	0.011952081979698274
BAX	0.011946659047257705
CD44	0.011942490068106566
CD24	0.011924361511966087
PROX1	0.011878933832266797
RANGAP1	0.011834117343242334
CD34	0.011830126978346612
TAGLN	0.011769289296573416
MMP2	0.011696147918864608
RASGRP1	0.011682457131858344
SPHKAP	0.011654956489292528
NUMBL	0.011567644118971031
CA2	0.011527086501595934
PFKFB4	0.011519853058159595
HOPX	0.011505594944046705
HMOX1	0.011437575240313488
DNMT3A	0.011306390555152231
B4GALT1	0.011280361079626926
CEBPB	0.011220911505601198
TP53I3	0.011202584520955437
WASF3	0.01113813640233913
ITGB8	0.011096823818876195
COL1A1	0.011064298553888898
ASS1	0.011032924537528866
FLT1	0.010952641157806125
CAMK2B	0.010907562068663456
OPHN1	0.010903197786570402
UBE2N	0.010898446790587695
CDK6	0.010791741813378402
CBX1	0.010776342204185971
NDUFB7	0.010757048735799218
NPM1	0.010723507997624488
HBB	0.010710794031146843
CREB1	0.01070856895245297
F3	0.010558490537519206
FGFR1	0.010558317848676883
CAMK2N1	0.010523867083492148
PLIN2	0.010500323264173004
CBX5	0.010483849193652056
CCL4	0.010432811827043783
CSF1R	0.010425121521428413
PCOLCE	0.01031536038309503
EFNA1	0.010304596829079282
ENG	0.01029208785927817
PSMB4	0.010280649158175427
RAB42	0.01025794131019145
SOX18	0.010226928666917375
EMP1	0.010156665007729812
PRKD1	0.010149396173533661
PIK3R1	0.010071386415393851
HAS2	0.010050795266576842
COX7A2L	0.010013125509381828
CALM1	0.010008457682913242
AKIRIN2	0.009704411723234467
CALM3	0.009703433027863114
HPSE	0.009699164964672907
CACNG8	0.009679253625415885
MNAT1	0.009672456122330907
CDC42	0.009647478435277128
HIBADH	0.009644737379868144
ADSL	0.009590959226692012
ANGPTL4	0.009557930969100365
CIB1	0.009404327799630111
PIPOX	0.009397546069589827
PFKP	0.009388531241655918
EGR1	0.009341847300696543
SRR	0.009317239102583275
STX12	0.009288702222386263
GALNT18	0.009280900775903066
TAOK3	0.009245011891331869
HILPDA	0.00920231947846231
GALNT13	0.009176577842724352
TFPI	0.009165872114741663
ATM	0.009137988556438286
NCAPD2	0.009083645581171893
SMUG1	0.009079084586918407
SOD1	0.009049490797644211
TUBB	0.009029632776883009
BCAP31	0.009022277755913024
DAB2IP	0.00899100078881362
EDN3	0.008990292740052431
PRRX1	0.008979047687207876
TP53BP2	0.008965188304690935
SPARC	0.008953815026367478
SNAP23	0.008942148846521619
SOX6	0.008856981615498326
SAV1	0.008806217505497095
HMGCL	0.00879028398889564
KIT	0.008767843331417575
SLC25A5	0.008739489638101249
SPAG4	0.008695149439713603
MTOR	0.008694623126660854
RXRA	0.00869165734717478
HSD17B6	0.008662705955945604
EDNRA	0.008617597923712122
CCL2	0.008612626356495621
CYP7B1	0.008599083133036044
CSF1	0.008582171709124797
CACNB2	0.008575114745231475
SOX17	0.00855052710569248
FZD3	0.008548166273023499
ATP1B3	0.008496586534861385
BBC3	0.008459327727570165
G0S2	0.008442677600362299
RGMB	0.008408096035267813
FARSB	0.008395584924035226
GLIPR1	0.008387808282760036
PABPC1	0.008374457379917133
NR4A2	0.008286241698954712
AK4	0.008273570724988695
CCND1	0.008261624377641613
LGALS3	0.008212925689009618
PTPRS	0.008198051196196605
RBBP6	0.008192110273279074
BMI1	0.008191104906184453
ATP2A2	0.008171901597233465
SNAI2	0.008150199483637821
PDHA1	0.008115168999848555
CTC1	0.008083753443967237
HMGB2	0.008077565338614269
SOX11	0.008034083475514285
PTK2B	0.007958819517715904
ENO2	0.00794863055837363
RPA1	0.00793129297910921
TMEM100	0.007927093199737728
VLDLR	0.007908360940057483
GNAL	0.00789685285406216
CD55	0.007885003991083061
GOT1	0.007859954180801994
MYH9	0.007850356751513209
PDE1C	0.007847905442802504
ID4	0.007810091614730421
UBB	0.007804742164793938
NKAP	0.007786975969234354
SNAP25	0.007778085848629718
GLS	0.007775306956498099
GTF2H4	0.007766590695008915
NBN	0.007758890114881104
MAP2K1	0.007750027563455455
NRARP	0.00771514306392322
IRAK2	0.00771106964339579
DNAJA1	0.007700883652087844
SDCBP	0.007661480778749482
UBC	0.007647964281102979
SNAP47	0.00764334112228752
ACY3	0.0076273408954775634
CAMK2A	0.007627141748423756
TIMP3	0.007615893159310928
LYZ	0.007608426663061608
SCRIB	0.007589173219369363
TARS2	0.007587967753038237
ATP1A1	0.00755762208710717
SEC22B	0.007539764433702156
LMNA	0.007524532510233944
PRIM1	0.007509648017891621
CTSB	0.007495754935815163
IL1R1	0.007477570632461634
PARP1	0.007454093648915319
CXCL8	0.007443839773009553
APC	0.007398180825170181
DDX5	0.00737319961305231
HNRNPDL	0.0073624913790805045
HTRA1	0.007334711424819211
TGFBI	0.007328050485571803
RAD23B	0.007319829614374044
FSCN1	0.00730387525878664
SHOX2	0.007286622492373781
BCAT2	0.007236424312341688
PPP1R15A	0.00719968941070347
PRKDC	0.00713827648987537
KITLG	0.007132637934767594
UNG	0.007094204228323747
MSN	0.007089633628255659
STC1	0.007062652835694619
TM4SF1	0.0070490442477026145
CD40	0.007046174756797753
ATP1A3	0.007020458178835906
HARS2	0.007002019706024989
MAOB	0.006996339867318013
TNFRSF1B	0.006962089618879011
STAT3	0.00694737607517674
CTTN	0.00692266373265908
POLR2J	0.006903016427011937
CYBA	0.0068189984622743505
ACADM	0.006779940163518667
MYC	0.006767231295563189
RGCC	0.006712936912436975
BMF	0.0067109483410257575
ADK	0.006699954231484953
ALDH1A1	0.00669785581429496
TSC1	0.006689253358915325
POLR2E	0.006684105002627225
SYK	0.006682966246741854
UHRF1	0.0066794325759041324
BHLHE40	0.006670586428551838
DARS2	0.006654836461021721
CCNH	0.0066386912469814765
PPARG	0.006607191024172748
C1GALT1	0.006595503218594743
PPP2R5C	0.006583093469560442
JAG1	0.006580208067138195
HMGB3	0.006571612039020849
COMT	0.006564987676459435
BABAM2	0.006557196663215151
FARS2	0.00651580649617803
PSTK	0.006513538020555149
STMN1	0.006500737143539291
MEF2A	0.006447807092240082
ZNF385A	0.006427048566144906
PLS3	0.006408085202085893
TUBB6	0.0063885044374130725
CITED2	0.006376421653275984
EPAS1	0.006313805514055863
PTPRG	0.006313414596711459
NEK11	0.006307265116555111
ETS2	0.006288762151501934
MCM5	0.006280861507989048
RPS3	0.006262438745261548
P2RX7	0.006252491400162959
MBD4	0.006153519015160797
ALDH4A1	0.006120780573891002
NFATC4	0.006075051398499472
P4HA2	0.006070386792189248
THBS1	0.0060590711684731504
TNFRSF1A	0.006058071527883957
CACNG2	0.00600797039966847
SSRP1	0.005997610934439745
VAMP4	0.005989367144064183
XPA	0.005974426677564859
CCNB1	0.005961026021293934
TDG	0.005957950644304975
ARRB2	0.005940322630610342
NOTCH1	0.005930414352622675
CD38	0.005924727972199575
L1CAM	0.0059208333413663826
XRCC1	0.005902786809003268
STX5	0.0059015323665740525
UQCRH	0.005879303416267128
GCH1	0.005855704518967894
PPFIBP1	0.00584391191091098
SEMA4A	0.005834883194414552
BDH2	0.005828460608786389
CLIC1	0.0058276829192496875
HNRNPU	0.005818265786770789
POLR2H	0.005794053349364202
FOS	0.005793839480270383
HIF1A	0.005793346893971906
WNT5A	0.0057870313394348385
POLR2G	0.0057494703371666084
NFIL3	0.005744182234765246
HSD17B4	0.005710825654348889
TUBB3	0.0056985432111707245
RAC1	0.00569447858401553
GATM	0.005690729316914398
GALNT1	0.005668811936903545
TNF	0.0056571615978987105
STMN2	0.005650576967221739
ZEB2	0.005647501601056124
CCNB2	0.00564311407826958
DUSP1	0.005626436041411632
SPTBN1	0.005618932784682623
GUCA1B	0.005601458436339366
LUM	0.005580729017402694
KLHL24	0.005573245176700957
BAK1	0.005573062622727979
GAS1	0.005566139428324138
DBX2	0.00553811366308078
CETN2	0.0055196664454504225
CX3CL1	0.005499997508143756
CDC25B	0.0054986978009969436
JUNB	0.005496324647759181
PAFAH1B1	0.005441740204439097
COPZ2	0.005421904181131591
UQCR11	0.005417545392127893
RAD21	0.0054053817573623325
RAD51C	0.005368737730172912
STX18	0.005357205956930913
NTHL1	0.005353446288713358
UQCR10	0.005338783252207277
LIG3	0.005325273360851473
CD200	0.005322885671490826
S100A8	0.005316093472704093
RAD51B	0.005314352506532953
CACNB4	0.005298436649404841
BCAT1	0.005293193784630818
MTA1	0.005262020338756268
TNIP2	0.0052531880540254835
CENPW	0.005242579460761275
ROCK1	0.005229176071755866
FAM162A	0.005213449023203311
ECHS1	0.005200557123554123
GAD2	0.005200219174699662
VAMP8	0.005194869078021767
DDO	0.005119498120606633
TLR4	0.005116098258097097
TP53BP1	0.005110814195512514
PCCA	0.005108397267836511
BOK	0.005091294963281392
VAV2	0.0050892890396576525
TNC	0.005083820296600463
BCKDHA	0.005050823188706746
MESP1	0.005001632974862045
PAX6	0.0049983747832648435
COL6A2	0.00499742531303787
RRM1	0.0049954727390907235
ACAA1	0.004984745247510581
ZBTB10	0.004948558907199289
CACNA2D1	0.00493468435903501
COL11A1	0.00489543533344943
KPNA2	0.004895202557914577
HIST2H2BE	0.0048927773247226984
HSD17B8	0.004880599359094646
ICAM1	0.00486824754330876
VAMP3	0.0048504542158276645
AKR1B1	0.004828864672441455
CLEC4A	0.004823384719201928
PIDD1	0.004809539756993393
BCKDHB	0.00479083758852135
ATF3	0.004781134312901456
CACNB1	0.004758395565606183
NRIP1	0.004751054575286819
EGFR	0.004729515117610468
BNIP3L	0.004728886276660822
LITAF	0.0047183040452814535
KDR	0.004709072223734223
EVI2A	0.0046967715424916
H3F3B	0.004689680102214841
POLD1	0.004662205596078869
PROM1	0.004637793766168476
MOAP1	0.004620269570291405
GALNT16	0.004617991123961978
RPA2	0.004617583597609857
COX7C	0.004614536948111749
PTGS2	0.004609700580423306
MALAT1	0.004603384914059488
ING4	0.004598253679694299
DBT	0.004586501036955036
POLD4	0.004570545396914017
CENPE	0.004561634244072106
ATP1B1	0.004557944686841969
GPSM2	0.00454847839417721
COX4I2	0.004528694756031039
HES1	0.004528580835455001
PCCB	0.004505826039893584
CYP1B1	0.004495867744578611
KIF1B	0.004493598680432083
FGF9	0.004482624415239117
AUH	0.004478870826119335
CDK5RAP3	0.004472020611979409
CXCR2	0.004466190318763348
ADORA2B	0.004462821316541514
GALNT9	0.004456953747035272
BCL3	0.004423721542574324
MAOA	0.004392995654250761
PLPP3	0.004353960784560372
ARX	0.0043536662232438695
KIFC1	0.004348187621614943
H1F0	0.004346380216105915
MKI67	0.004339426226274301
USP28	0.00433325094416476
POLR2K	0.004327406886580929
ASNS	0.0042937154259797975
CASP4	0.004292627178588865
ACKR3	0.004286692973437845
MXRA5	0.004285564412242541
UQCRC2	0.004282534530999299
PTK2	0.004272653797251542
STX7	0.004258838040868543
APEX2	0.0042567461614918195
FXR1	0.004256559896547213
CCDC88A	0.004256079911847083
ID2	0.00425432187315758
BRCA1	0.00423688420224704
GDPD5	0.004226498906226003
PSPH	0.0042247459598467076
SHC1	0.0041824505486281836
TMEM158	0.004177245197144549
TNKS1BP1	0.004173070053628062
EIF4B	0.0041655703021905134
RAN	0.004154997064217991
OSR1	0.004154202012207919
XRCC6	0.004154095125737928
GALNT10	0.00415016993354021
AEBP1	0.004144202393489265
RB1	0.004140191903006511
MTDH	0.004135869774648541
RAMP2	0.004131520172123024
IGFBP2	0.00411856269399064
TRAF6	0.0041037713583958685
MAP2K3	0.004103662024455215
NUAK1	0.004096500431903616
ATF4	0.0040948167368049715
ITGA6	0.004072261647493531
CCL8	0.0040627944309921645
GNMT	0.004051966772850569
PKM	0.004027436113707685
ST3GAL1	0.00402314076786848
PRR11	0.0040031272114895
KDM3A	0.004003074094397717
NCKAP1L	0.004003071650149219
THY1	0.003998010276092089
RFC1	0.00399466931737391
TP73	0.0039769703085205015
ATG5	0.003975741356893125
CCNA2	0.003974557274665785
TOP3A	0.003974233451318884
MUTYH	0.003959575563265234
AXL	0.003955602526811237
EGLN1	0.003953969466634024
BID	0.003934905131214709
BCL11B	0.003933697848688859
BABAM1	0.003931397123759133
OXCT1	0.003926618684689821
HSD11B2	0.003916661001432499
CYP11A1	0.003912066682019164
POLR2F	0.0039064560083951014
CKAP5	0.0038808452059697395
LAMB2	0.0038658210901519286
CASP2	0.003856206884643049
ESM1	0.003853234641898532
WDR76	0.0038523647906776224
TRA2A	0.003843466673822716
CDCA3	0.0038382297892815913
TOP2A	0.003823887260397267
SNAP29	0.0038114787291210843
SRSF3	0.0037926880471496217
AZGP1	0.003761124854961507
FLOT2	0.003725366047638605
UBE2T	0.003712916323192113
NUPR1	0.0037127801751132747
XAB2	0.003698203471283292
EGLN3	0.0036961625443372808
ANGPT2	0.003689161594563321
DNM1L	0.003672361052640454
SORT1	0.0036655613597355546
EDNRB	0.003659319846210979
TXNIP	0.0036481081357653956
TP53	0.0036435434822431265
SLC8A1	0.003640199347473385
POLK	0.003638861458246118
MRE11	0.0036228475492360826
RBM6	0.0036106734618558795
USE1	0.0035931768514367913
ALDH9A1	0.003591804432150382
LEF1	0.0035809659416551503
GPT2	0.0035614453840213216
L2HGDH	0.003560891350301984
ORC6	0.0035515037746444355
BET1L	0.0035492293513746296
NFKB2	0.003543708302893406
FANCL	0.0035424396274075973
STAT1	0.0035028564016995373
RGS4	0.003496409322257457
SATB1	0.003488540997515843
YKT6	0.003482902537029521
TRIP10	0.0034794747847278103
PPP2R1B	0.003448884978322012
IL4R	0.0034465306476810613
VTI1B	0.00344631986988294
ROBO1	0.003444169789322206
CNOT11	0.003440277258378413
EHHADH	0.0034362713949492745
CAMK2D	0.0034315069922942194
CCL19	0.0034280213621817415
TPM1	0.0033986893106698716
ENOPH1	0.0033911338969052117
SDS	0.003388061738617087
PARVA	0.003384901083998266
STX3	0.003357564001650552
EDN1	0.0033136518346101197
MXI1	0.003283501617032512
QPCTL	0.003277720122947434
CTNND1	0.0032557781055672906
KIF11	0.0032541048382751774
VAMP2	0.0032529319253330837
PML	0.003250109703633379
FNBP1	0.0032417959580851945
RBM38	0.003216223812727053
NKX2-1	0.0032067496675523208
VCAM1	0.0032038818854273794
NEDD9	0.0031893346877540137
MMP9	0.003182378954924511
STX4	0.0031740174826496966
FAM84A	0.0031734685200631783
ST6GALNAC1	0.0031731460680646663
CREM	0.003166288377253673
FANCI	0.0031632813540257206
ALKBH3	0.0031512440313580235
CSE1L	0.0031500921621145316
KDM6B	0.0031020108750377967
MCM6	0.003101266927412491
OGG1	0.0030979796307847476
CALM2	0.0030954268613987727
LOX	0.003090860332746437
ANP32E	0.003090216451283688
CNOT8	0.0030786757073362485
AEN	0.0030685852917898644
H19	0.00302432091648864
BAG1	0.0030225392185169652
TSPAN2	0.0030187578825264924
KRAS	0.0029819853903656607
PTX3	0.0029658523887335746
POLA1	0.002963162828331071
CNOT1	0.0029474031422678532
PSRC1	0.0029436143773460613
PLAUR	0.002942882137559558
GRPEL1	0.002938474291365276
CDC20	0.0029311991178604113
HK2	0.002929589809412209
COL1A2	0.002914118680391564
HLX	0.0028903723829419637
BUB1B	0.0028778035438909145
COX7B	0.0028703535943973278
TRA2B	0.002866825046664598
IARS2	0.002857064794091687
TGFBR2	0.0028489897940426378
HSD17B3	0.0028478509029324396
RPS27A	0.0028468235184321822
TGFBR1	0.002842120237117572
CENPJ	0.0028357797810463128
IGFBP4	0.0028304173239925546
TIMP1	0.0028223404077018055
DRD1	0.0028043219645742475
MCCC2	0.0027880371779499024
CDKN1A	0.002788007113331702
RRM2B	0.0027840021138566258
BLM	0.002781743571570092
BET1	0.0027817276974065252
MIF	0.0027621684405561824
FANCF	0.002760955903712775
DRAM1	0.002754904511235447
SYF2	0.0027531336046365167
CNOT2	0.002752351052633272
LARS2	0.002740675591393977
ACAT2	0.0027308343907825206
SMAD4	0.0027297510468860826
GATA2	0.0027102417386228716
MDM4	0.0027091423753402848
STS	0.0027079357677264643
HNRNPM	0.0026934225881941414
GDF7	0.0026934191026440264
CLSPN	0.0026880896996916534
TNFSF9	0.0026864808939559
BDH1	0.0026688626505040293
SHCBP1	0.002665882684028768
LYAR	0.0026551610202014127
KIF22	0.002650477482646288
TROAP	0.002648849272518506
BSG	0.002646864300976574
STAT5A	0.0026454804983482034
RHOC	0.0026416327637784984
BCL2	0.0026383782331154608
TFAP4	0.0026372414342660955
DEDD2	0.002636892443903313
VAMP7	0.002633678546629322
GALNT6	0.00262130698585494
SLC2A1	0.0026025858496327115
LDHA	0.0025969515993479035
CNOT7	0.002595205317080952
TFDP1	0.0025939590467556803
GALNT7	0.0025753217751441396
TPM4	0.0025691102504717483
TPM2	0.00255375002682729
PDGFRB	0.002547274131082606
SRD5A3	0.0025358889418158137
TPM3	0.0025341343806042868
ITGB1	0.0025331003019778498
HHEX	0.00252215352744087
CCRL2	0.002520074556444956
PDGFA	0.0025176480732648225
PRKCI	0.002509877145436819
STX2	0.0025052198577672708
TK1	0.0024982055011996494
PTPRO	0.0024973651740334553
GFPT1	0.0024891701787393547
MMP14	0.0024717699194219457
F12	0.0024707499734400317
AGER	0.002469699024960614
TNFRSF4	0.0024670741571427624
PPP1R3C	0.002465793693751373
GLYCTK	0.0024639163589041495
POLR2D	0.002462887192524086
RAD51AP1	0.0024606215467266987
CTSL	0.0024484961181170883
PRMT1	0.0024440463500943377
BNIP3	0.0024432688067600144
FN1	0.002440578104138608
PTMA	0.0024387901595688583
POLD2	0.002434799433259101
CORO1C	0.0024316211026226887
GALNT14	0.002428147094150541
HSD11B1	0.002426510894175541
CDCP1	0.002408372317504733
CDC45	0.0023910901836557232
BMPR1A	0.0023795554113038523
FERMT1	0.0023753825584286025
GTF2H3	0.002370656855933098
ERCC3	0.002369356365247525
DMGDH	0.002360052535320241
RAD52	0.0023409111949421954
AIFM1	0.0023391405480002315
MPZL2	0.002332733565712996
METTL3	0.002327406536069676
PXN	0.0023236132591190803
GREM1	0.002312507911866588
REV1	0.0023109473935914986
PROS1	0.0023066081868657984
XRCC5	0.0023031901699980322
CARM1	0.00229945077714389
ZWINT	0.002296927933003448
PLK4	0.002291880785202484
SKIL	0.0022873723928909873
FOXP1	0.0022868998759312726
EBI3	0.002276363003679147
THBS2	0.002274354815624677
WDPCP	0.002273339292310401
SHMT2	0.002271935079563024
ABL1	0.002262405029793343
XRCC3	0.0022482469180619734
FOXN3	0.002228169429666498
TNIP1	0.0022279743666358378
CXCL12	0.002227866413242247
PNN	0.00222171295322438
CACNA1C	0.0022211407311703204
MARS2	0.0022175777799629875
FBLIM1	0.0022175113896796446
JMJD6	0.00221727851653005
AKR1C1	0.0022157775522287666
LAMC1	0.002212067899632959
LHX5	0.0022089831376616432
CNGA3	0.0021935525061655696
SERPINH1	0.002188765511302554
FUT4	0.0021731867111706256
ITGA5	0.0021674858127044352
HSD17B12	0.002167282257449175
AKR1C3	0.00216712199845815
CXCR4	0.0021542192053661396
SHISA5	0.0021482920422858233
DYRK2	0.0021445369961965778
PHLDA3	0.002143106113580655
GADD45A	0.002138016642895311
GALNT2	0.002136180574954347
STX17	0.002129965920764193
DDB2	0.002128559371874755
CYP26B1	0.002122644659416221
NTRK1	0.0021181115590486604
BLOC1S6	0.002112898413900063
FLT3LG	0.0021110063214564833
PAM	0.0020911037919360844
TUBB4B	0.0020783758383375902
DCT	0.0020760805416002305
CYR61	0.0020732377703462463
TNFSF10	0.002063747473382542
IGFBP3	0.0020592632332407847
UBA52	0.0020530979347146952
MYL9	0.00205264551326851
ILK	0.002049817464979065
MBOAT1	0.0020426121452174375
FBN1	0.0020411128979058377
EZH2	0.002034159737357548
NINJ1	0.0020322348932312762
RNF168	0.002030370547576965
MYL3	0.002026180667346599
TNFSF4	0.002025715627241636
CAPG	0.0020153759211609524
BAZ2B	0.002013891518425133
UIMC1	0.0020020919434475303
AOX1	0.0019901372651636036
MESP2	0.001989224296718744
MND1	0.001984491441859264
MED1	0.0019790075160795
HNRNPH1	0.0019697735258288203
ACADSB	0.0019693779800420154
FOXO4	0.001962646696293228
TYMS	0.0019624357812088235
GOT2	0.001960320340703378
CDC25C	0.0019599066871062993
NUP37	0.001959133812348319
VAMP1	0.0019517958399207786
ASF1B	0.001950696752543211
POLN	0.001950384114834903
TSNARE1	0.0019475073526622636
CXCL5	0.0019399856721802557
NFKB1	0.0019294008057034362
APAF1	0.0019273819362409426
HIBCH	0.0019243210533603453
ENC1	0.0019121755909052192
DLGAP5	0.001906335088298018
PPP1R13B	0.001904815670047952
GCAT	0.0018970987307689255
PRKG2	0.0018922063487814397
DDIT3	0.001890518953578495
E2F5	0.0018884689926507066
CACNG3	0.0018843014851340342
APEX1	0.0018776671989967466
SRF	0.0018764065565359958
WARS2	0.001864873149565488
DPP4	0.0018628571596618901
RGS1	0.0018615005283766132
ODC1	0.001855348080162478
KAT5	0.0018466492841659827
UQCRQ	0.001846487651281877
TIPIN	0.0018418806156219115
CDCA2	0.001840076465556087
CDCA7	0.0018363949651490946
PCNA	0.0018293587742662612
INSM1	0.0018286067336402137
PRKACB	0.001818772697541906
SHMT1	0.0018167179202816302
BCL2L11	0.0018091223110133668
CLCA4	0.0018073709478898022
SLC12A2	0.0018060446402842073
IL1B	0.0018060075068124153
H2AFX	0.0018026196883685832
GINS2	0.0017993849563272058
CNOT3	0.0017969277092217816
TCF12	0.0017930645218906004
CLIC5	0.0017919826249172147
MCCC1	0.0017899154034172252
PSME4	0.0017876969949413278
UBR7	0.0017844743761624544
RBL2	0.0017764870185247338
APOPT1	0.001776014524991252
ALDH1A3	0.0017756914267664898
STX1A	0.0017692875189224098
PTPN11	0.0017652165127883329
PSMD14	0.0017269794278984417
CXCL10	0.0017257231659825827
PIF1	0.0017189077423260086
LBR	0.0017172553125884937
PCBP4	0.0017158686246258703
XRCC4	0.00171168778744535
ACVR1	0.0017099450195031249
SDC1	0.0017047612294199402
HIST1H4C	0.0017011673004014623
PTGER4	0.001699519652386581
MCM7	0.0016954131333616564
ALOX5	0.001684580877984803
COL6A3	0.0016722471316192452
CXCL2	0.0016719412333663745
NR4A1	0.0016649213305797597
ACSL1	0.001653272335581485
MRPS18B	0.0016419825036167273
ERO1A	0.0016396306880715366
LGALS1	0.001638790363240006
LIG1	0.00163723068793257
SLBP	0.0016359986681267673
ST3GAL2	0.0016321738486590374
FARSA	0.0016266389446861955
BATF	0.0016261274320204606
CACNG1	0.0016159820668649745
SOX3	0.0016097909394599018
CD86	0.0016057299829895437
LIG4	0.0016028741679081882
STX11	0.001602690837575838
MAPK14	0.0015975032620176247
AREG	0.0015904464790139907
FEN1	0.0015887080095807393
AMT	0.0015882812684464675
TSPAN6	0.001584962305864228
ANG	0.0015847647137266164
IRX3	0.0015802615456893708
CDCA8	0.0015724560786735755
PSMA2	0.0015706453531486738
CD274	0.0015696949433952612
TNFAIP8L1	0.0015665143820447383
CNOT9	0.0015636833944240465
SNN	0.0015633567255522827
SNAI1	0.0015587702953805975
KDM1A	0.0015545340412115788
SLC9A6	0.0015540496405497465
CEMIP	0.0015500316290121574
AQP5	0.0015486227060310552
TFRC	0.0015383121227962294
BGN	0.0015353321830782148
EXO1	0.0015311441374694368
TUBG1	0.0015253050844109687
CCND2	0.0015234087545458346
CRISPLD2	0.0015226931775345104
ALAS1	0.0015178305804932246
MUC1	0.001517637458648026
JAG2	0.001517068491642922
BMPR2	0.0015120743576956175
GUCY1A1	0.0015101460739011265
POLE	0.0015099973513557053
DAB2	0.001502501124045154
MAPK3	0.0015018224276654511
UQCRB	0.0015014255158502113
POU5F1	0.0014950569402507725
SVIL	0.0014935723543568003
TGM2	0.0014878925863921412
HIST1H2BK	0.0014875355842957536
DTYMK	0.0014748424855073915
ZNF335	0.0014728349601967313
MAD2L2	0.0014705582790039147
LYN	0.0014657125396028265
CARS2	0.0014649185845730642
RFC2	0.001460581066453588
COL5A2	0.0014595851985146362
TNFRSF12A	0.0014578647208336652
DHFR	0.0014569148938626147
CCNG2	0.001451298313075444
NT5E	0.001444663820120743
CDKN1B	0.001443294252652811
PRDM1	0.0014375758657158308
NODAL	0.0014337691997351912
RIPK2	0.0014305889063916714
TPBG	0.0014253725200501052
ACAT1	0.0014240889710021463
HMGB1	0.0014237769319018305
BRAF	0.001419224395119796
RIPK3	0.001416299447101975
CKAP2L	0.0014162694795053807
ANPEP	0.0014076173362910552
TNFAIP2	0.0014032093132643638
PIK3CA	0.0014012757337519173
CKS2	0.0013997496939546867
ABCG2	0.0013974315387319926
CXCL3	0.0013849132512296566
HIC1	0.001374578144408512
SEC24B	0.0013683321373525222
WWOX	0.0013673354382682538
TWIST1	0.0013657152653977636
SARDH	0.0013603394701716747
POLR2I	0.001357997103975451
GPC3	0.001355594762514648
ZEB1	0.001347661139760717
XPC	0.0013435816392425243
MAFF	0.001342682922068177
ACSM5	0.0013364605605677394
CDH11	0.0013354125011364208
ADAM12	0.00132848653818037
OSMR	0.001326000574153618
EGR3	0.001308536073470536
FAP	0.001303757972632831
STK11	0.0013020611219857314
SAP30	0.0013009817337252413
PLK2	0.0012999816601575907
TLR7	0.0012990342732454646
KIF23	0.0012982277444709511
CXCL13	0.0012903325885734189
FCER1G	0.0012898519361237485
WRNIP1	0.0012897674572834518
AQP1	0.001286608819174039
NARS2	0.0012818569560846653
POLR2C	0.0012706406012447434
ATP1A4	0.0012702864922839298
STK3	0.001269805701993353
CRHBP	0.001264976765504441
DLD	0.0012646490039153033
POLI	0.0012640492011516678
SLC9A3R1	0.0012637162466273598
SFN	0.0012564904062654732
ZNF292	0.0012504391518852978
COL5A1	0.0012434307525091754
AOC2	0.0012425302026141463
ALDH1B1	0.0012423296633493465
TMEM109	0.0012411237747720428
LASP1	0.0012387965072512893
COX5B	0.001238238625217923
RAD9A	0.001231307717610343
WWTR1	0.0012278234296087208
LOH12CR2	0.0012260456244551068
DEPDC1B	0.0012255275273838828
RBPMS	0.0012199329737418985
SULT2B1	0.001218190432923624
POLB	0.001217396229034088
UQCRC1	0.0012164937973721695
COX6A1	0.0012127813843233904
SLC9A1	0.0012121431698175098
GBP2	0.0012058444259350734
RBL1	0.0012053902450507108
PTP4A3	0.0012016018589035473
MET	0.0011977008167540657
CDCA7L	0.0011959206833103767
GLI1	0.0011937769317084473
BMP6	0.0011907541433584883
IRS2	0.0011840593464875096
AFMID	0.0011815387153762526
SOX4	0.001177550870455653
MYO7A	0.0011726787762168034
POLH	0.0011710270801694297
SLITRK6	0.0011672176308666704
CNOT4	0.0011671846915653611
ITGA3	0.0011651545927559787
CFTR	0.0011639669405767823
DSCC1	0.0011605356341277714
RFC5	0.0011561920019114414
TRIAP1	0.001149664017593018
GDNF	0.0011459965197914564
NDC80	0.0011390245326863288
FAM20C	0.0011374661961803668
IDH1	0.0011284065874260826
ZNF793	0.0011149909792727676
ECM1	0.0011108144904852593
MZT1	0.0011007857054226122
F2RL1	0.0011001578548552784
FANCC	0.0010966543551788877
HSD17B7	0.0010925870947908652
RUNX1	0.0010920411388774267
MMP7	0.0010890456163629289
TYMP	0.0010849671969576453
GATA4	0.0010843891614217055
OLFML2B	0.0010698080060423188
RNF144B	0.001066085861089202
DSN1	0.00105991683811802
AARS2	0.0010580671478581858
EPCAM	0.001053525932034229
SIRT1	0.0010530885960916398
PLAU	0.001050862894144785
GINS1	0.0010470644302854701
RARS2	0.001046229868388728
CDCA5	0.0010441932386424909
GALNT12	0.0010441470278327542
CNOT6L	0.0010389501846512356
EPB41L5	0.0010388113013245779
STBD1	0.0010368520321937837
SP3	0.0010354590715912716
ALDH3A2	0.0010346902561316261
GTF2H5	0.0010345520304578526
COX7A1	0.0010344273028936785
TNNC1	0.0010314010510519519
HAPLN1	0.0010218357433056037
SPHK1	0.0010191669074403947
UQCRFS1	0.0010154474896085
CCL18	0.0010141823839429013
HACD3	0.0010100066983926472
PHGDH	0.0010095079998349939
FANCG	0.0010075780898157918
BRCA2	0.001007144253293515
SNCG	0.0010043300228772024
BORA	0.0010043144714426426
CACNA2D2	0.0010024233623955093
SERPINB2	0.000999775292812681
PLOD2	0.0009986739549784583
PDZD7	0.0009966712210890043
CPS1	0.0009893144354459283
GSN	0.0009883848471418267
SMOC2	0.0009851980953568928
PSEN1	0.0009829107545737488
FOSL1	0.0009818383980616414
PTHLH	0.0009780317607357679
COX6B1	0.0009757258598613505
ASPN	0.000974493565234964
GPLD1	0.0009650465264013974
B2M	0.0009555213147505391
MAML1	0.0009457763918765041
MEF2C	0.0009265347876757723
TEK	0.0009215980871287213
CNOT6	0.0009184723286959509
LGALS9	0.0009179582358799149
FBXO27	0.0009113143384390447
AACS	0.0009099435281048542
LRRC17	0.0009072456180051334
SRC	0.0009046532536864273
RAD50	0.000903018957918467
VEGFC	0.0009029485173698192
PMAIP1	0.0009020499076959445
MFAP5	0.0009014413224398346
RAMP2-AS1	0.0008967054981394419
HADHA	0.0008951473238689683
GCNT1	0.0008905889042921676
CACNA2D4	0.0008880954887481522
BNIP1	0.0008859995157287078
BRCC3	0.0008770417847318309
HOXA5	0.0008769410085808002
DAPK3	0.000875095566179974
OR2H2	0.0008733182248994065
HADH	0.0008686855537651016
JUN	0.0008587295986811905
WRN	0.0008576973581327084
AL929410.2	0.0008555834874050118
COL4A1	0.0008551141511724686
TNNI3	0.0008514032233494823
PGF	0.0008304356849546434
CHEK2	0.0008292367366041379
LGR5	0.0008268587063185547
DISC1	0.0008238209135466268
RFC3	0.0008170704805935483
CAD	0.0008100013417501243
ITGBL1	0.0007949090787889287
AKR1B10	0.000786528334590924
CEBPA	0.0007812091613200572
FANCA	0.0007806204699362273
GCLM	0.0007804357620852699
HJURP	0.0007792540410175965
CYP21A2	0.0007786843742166217
INTS8	0.0007780683367108968
OLFM4	0.0007759146181522994
NID2	0.0007736520970760469
IL4I1	0.0007730961379679206
DCK	0.0007705737554156648
SNW1	0.0007683260037659455
ATP5PB	0.0007675080841933105
GOSR1	0.000766310363177793
NFATC2	0.000765002368417355
CD33	0.0007643450248222021
CCBE1	0.0007638690502033316
MCAM	0.0007601582432608107
FXYD2	0.0007590089903454655
CENPM	0.0007577808860478072
FOXC2	0.000753328100357185
COX5A	0.0007526422804610655
SEPHS2	0.0007456166698184542
RRM2	0.000742858329856368
DTL	0.0007389407421552529
ANGPT1	0.0007365290927934502
YAP1	0.0007356079576001337
CALD1	0.0007345113820786685
EARS2	0.0007329841477381804
GPX2	0.0007302866017574936
ACTC1	0.000722386293617215
RRAS2	0.0007186901701058847
IGF1R	0.0007146006923407568
NFKBIA	0.0007130346213760884
HMGCS1	0.0007112590289239481
CDK7	0.0007068675788365783
SRD5A1	0.0007053618267277498
KRT8	0.0007036291796716794
MTFMT	0.0007019410813601925
DLL4	0.0007011002811414381
ABRAXAS1	0.0006965475219739646
SARS2	0.0006958287057880476
PLAGL1	0.000695525160104426
RFC4	0.0006859838239078139
YARS2	0.0006857241492113204
ACSM3	0.0006831184299659865
EBF1	0.0006815907545366938
PARS2	0.0006811620790686247
ADGRA2	0.0006773103665163478
EPHB2	0.0006758832487078862
ESR1	0.0006747669456438988
TDP1	0.0006710732472014927
RELB	0.0006648885597080016
IER3	0.0006641175914581889
AOC3	0.0006634733694199818
MME	0.0006490349274025368
VNN1	0.0006484139880520965
RSPO3	0.0006481175323082695
PBK	0.0006478447156705747
CYP17A1	0.0006476037689155577
RACGAP1	0.0006451593333987249
EFNB2	0.0006350916155204979
NELL2	0.0006297526784784357
PSCA	0.0006244041894169259
POSTN	0.0006216630550668005
CCNF	0.0006163693158395382
COX7A2	0.0006137258745707844
FOXM1	0.0006130529500032476
ACTA2	0.0006103211194816126
PDGFRA	0.0006091450689764715
HGF	0.000608207339632314
AKT1	0.000605784845127816
RPS6KA6	0.0006049073739907954
MCEE	0.0006044489863598591
FGF18	0.000595305420048989
PPAT	0.0005933366442261228
PTK7	0.000592493190253959
OR14I1	0.0005884592094000872
RALY	0.000580587805184009
TACC3	0.0005747956286352386
CSF3	0.0005731020248816735
LATS2	0.0005715026900946522
TPSB2	0.0005667292780693597
ASL	0.0005646930745644569
SIVA1	0.0005583605224384019
FAM83D	0.0005571174100718504
TBX1	0.0005500528994024416
SMC4	0.0005485107756388103
RUNX2	0.0005443062759481168
CACNB3	0.0005432686034809077
ATAD2	0.0005424985919186637
GRK3	0.0005403224820731777
IGF2BP3	0.0005398298173065526
GATA3	0.0005368458928586163
SELE	0.0005364309654371345
ERCC8	0.0005337922239103514
ZWILCH	0.0005297990683294142
IL11	0.0005283402975282672
ITGB3	0.0005257494745027624
MMP1	0.000520482721027557
NIT2	0.0005178451161365343
CDH17	0.000517512192136857
RYR2	0.0005145654050937994
VAMP5	0.000512947732063575
MMP11	0.0004969346947659476
EMX1	0.0004923259215831014
EP300	0.0004908979304777252
MLLT3	0.0004888196481135463
SMAD2	0.00048806682620157384
GSX2	0.000487948081374748
GOSR2	0.0004874878663702131
CBS	0.00048571220643299663
RIF1	0.00048570796932317456
CCL23	0.0004849421172204511
IKZF1	0.00048480804655373405
KLK10	0.0004829145634127483
ENOSF1	0.0004826681920363201
CDK2	0.00048029860618745195
USP1	0.00047738859130944214
NUSAP1	0.0004769012082660635
CCL5	0.000472974965923584
EREG	0.00046512308839106623
KRT19	0.0004612051228486143
RNF43	0.0004597715492538739
VTI1A	0.0004565439624020348
POLD3	0.0004515248669776999
TATDN3	0.0004436778860099537
NFE2	0.0004428241223810146
MCM4	0.00044223161790978856
PRKG1	0.00043974494145420853
COL10A1	0.0004393672082832362
INHBA	0.0004367376667804105
OPTN	0.0004319475710475857
SPIDR	0.00042960045588611774
EPHB4	0.00042791416547243236
VEGFD	0.0004276817145199718
CIDEB	0.00042223490285064294
OSM	0.00042109564568073443
MLLT10	0.0004143146596584023
COMP	0.0004069871951864795
PALB2	0.0004045222509529515
CTSK	0.00040315309986143456
MYOD1	0.0004018126345947896
RNASE4	0.0004006528573459114
MMP3	0.00039837406045841546
STX10	0.00039585320891268033
ATP11C	0.0003934822185143036
CCNO	0.0003914155926302211
ADCY3	0.0003886586778158496
TNFAIP6	0.0003877656712247791
OTULIN	0.0003833096722980914
TTK	0.00038145958859776895
LHX1	0.00037963792383997435
GALNT3	0.0003792030718374549
NASP	0.0003790120125165057
FANCE	0.000376512246934007
E2F7	0.00037346659607121396
XRCC2	0.0003718931491750922
ERG	0.0003716337322841075
GALNTL5	0.00037040007463832813
CHAF1B	0.0003637358656126516
SET	0.0003628271343589412
UBE2V2	0.0003611972334644188
WNT11	0.00035974410445531067
TCF7L2	0.00035520763795759427
RAD51D	0.0003543118802510975
STX19	0.00035256040892645484
ZBTB8A	0.00035201054204456016
FADD	0.00034977610804207804
IL18R1	0.00034857289471243517
CCNE1	0.00034778973985279577
HMMR	0.00034720320672679814
TFDP2	0.0003458811654925523
OR4N2	0.0003444123954447136
DDR2	0.0003443775400558707
CDC6	0.0003426435526687977
PRC1	0.00034009895680008756
KLF7	0.000334399050467256
PPIC	0.0003323359237472515
MYB	0.0003307308127055802
CRADD	0.0003287327965599554
EPHA2	0.000324775125090335
AKR1C2	0.00032301103945975496
NEK2	0.00032221535014877796
OR3A2	0.00032212994432868073
FBLN2	0.00032178347674808265
COX6B2	0.00031749495947685846
IFI30	0.0003156755909037199
ZC3H12A	0.000312447917212634
CAV3	0.0003117570946397997
CXCL1	0.00031074046933663466
FLT4	0.000305842060299632
OR52N4	0.0003044958276817149
CTH	0.0003025709011298051
ZNF395	0.00029904661109195094
VRK1	0.00029441113859400645
IL6	0.00028676137970501544
SRPX2	0.0002855798623069948
B4GALT5	0.0002762071401510516
AMD1	0.0002732279505591084
CACNA1D	0.0002726473588933042
CLCA2	0.0002689282330592296
IRF4	0.00026584345946271953
ECT2	0.00026292875482854326
NUF2	0.00026163350026610176
GAMT	0.0002615746741209531
LAMB1	0.00025886496605304873
E2F4	0.0002584182644367133
CHEK1	0.00025750960318892356
ERCC4	0.0002525814813045113
GATA1	0.0002514266971466209
CEACAM1	0.0002508199939899729
SP100	0.0002500665347712368
CDC25A	0.0002499162053605963
ALKBH2	0.00024703982094280875
OR2B6	0.00024649808133607714
TNFRSF9	0.00024593831530205727
STAT5B	0.00024358709936559501
CNGA4	0.0002418368274496009
GAS2L3	0.00023821579302414715
OVOL2	0.000237542769314259
OR7C1	0.00023477564190746607
ANXA2	0.00023448130068645952
ATR	0.00023274294471572462
OR13A1	0.00023045021552600282
OR5K2	0.00022999655482243693
PITX2	0.00022977626695663657
BCL10	0.00022950155646189036
BHMT	0.00022690110123236708
CACNG6	0.00022529363030098404
ATP2B1	0.00022511357460861163
POLE2	0.00022190067771586723
CDK1	0.00022124946416024127
ACVRL1	0.00021886088364392336
ANXA1	0.0002173919961406823
CCL20	0.00021440427795420145
CXCL11	0.00021397113491639783
LY6D	0.00021290026649018417
HELLS	0.00021211838216896503
OR2C1	0.00021196713071386673
FBLN5	0.0002090022301013022
BOC	0.00020794723795812287
RPA3	0.00020708112412292466
FOXA2	0.000206857465683258
GFI1	0.00020461533417708716
PRKACA	0.00020280846059492663
NRP1	0.00020192129107727132
IL18	0.0002017849673580072
OR2B11	0.0002001168290643249
TP63	0.0001979062810822817
E2F1	0.0001976582493197964
MACC1	0.00019493788671369225
BMPER	0.0001934357263399579
ZBTB1	0.0001924069313477241
ST20	0.00018880603358559434
E2F8	0.00018766822462350067
WNT7A	0.0001848621413129332
ZAP70	0.00018484886634437887
PRKACG	0.0001833599990570071
FFAR2	0.00018150094978050375
IL15	0.00018066269219114045
FOXA3	0.00017958217449518194
KLKB1	0.00017695291072420712
POLL	0.00017481393611456941
OR51E1	0.000172976331246498
TMPO	0.0001723404478876363
GYS1	0.00017146958944597732
IL1A	0.0001699206836056238
CNGB1	0.00016952603530922947
COX6A2	0.0001684380768797865
CA12	0.0001655796106385757
EGF	0.0001640035569645062
CCNE2	0.0001639242558972994
CCR2	0.0001639105843506338
SELP	0.00016187415247288057
MYH6	0.00016177448000399217
CYP3A5	0.000161264772096682
E2F2	0.00016053748269413045
MYLK3	0.00015719072382023506
UGT2B4	0.00015683756255003005
NOX4	0.00015498789329088455
SRGAP2C	0.0001526022453190241
KRT14	0.0001520669442366931
SLC28A2	0.00015142561506359682
PMCH	0.00014859985249167325
CALML5	0.0001477108722024796
TNNT2	0.0001472363524852686
CACNG5	0.00014679596064030644
CASP8	0.00014577492696667916
GTSE1	0.00014512828905901718
CYP1A1	0.0001451086780753767
ADA	0.00014122645833306426
TDGF1	0.00014114585196532255
SPI1	0.00014060678760927057
STK4	0.0001381387932651114
MGMT	0.00013730292885751497
CENPA	0.00013530511124517652
SLC4A7	0.0001316977734771752
FSTL1	0.00013119848582350053
OR2K2	0.00013010770770533202
GATA6	0.0001271369590117432
RAG1	0.00012214314831814226
GLS2	0.00012203295038124721
ARID3A	0.00012192608507603282
REL	0.00012153215395171666
CACNA2D3	0.00011905874157477412
CALML6	0.00011862899943072857
OR10AD1	0.00011667817199584809
FANCB	0.00011659896457143158
TMC1	0.00011615955917377064
HSD17B1	0.00011553602818029664
STX8	0.00011308454791159198
PAX2	0.00011223575978677149
EOMES	0.0001108727996776882
CASP8AP2	0.00010963706030699008
UGT2B17	0.000108912010856169
LRRC15	0.00010687353097797101
CDON	0.0001067648815585617
CYTIP	0.00010410873198440545
UGT2B7	0.00010321795304191401
ITGAM	0.00010305752639830563
CALML3	0.00010297850836777765
OR2L2	0.00010172515827663794
NKX2-5	0.00010118423743306998
WNT16	0.00010023975267617261
TERT	9.979625680234452e-05
SPDYE1	9.825189884585252e-05
C1GALT1C1	9.676270825212692e-05
ACSM4	9.639118822626092e-05
CASP9	9.460819982405152e-05
FGF8	9.446476151972881e-05
RNF213	9.426690994030446e-05
GALNT5	9.324900081703348e-05
TGFBR3	9.295963759352153e-05
NRG1	9.283255490648107e-05
SRD5A2	9.128151779171849e-05
LAMC2	9.058622941392884e-05
OR1F1	8.649498481238662e-05
AKR1C4	8.495747769315469e-05
RAB25	8.386528664774722e-05
GTF2H1	8.331133601572549e-05
SEPSECS	8.221305645366297e-05
ACAD8	8.21645946718789e-05
FGF7	8.101938721972115e-05
MDM2	8.078131662964248e-05
UGT2B15	8.064162758703875e-05
ALAS2	8.034057998091512e-05
TSLP	7.98941602137638e-05
CCL7	7.889680568161773e-05
CXCL6	7.86077861506084e-05
STX6	7.639084236627761e-05
DCSTAMP	7.514769964455161e-05
IDO1	7.268152336090396e-05
NEK5	7.17368992743417e-05
PF4	7.164843143647069e-05
ERCC1	7.072382768384859e-05
OXCT2	6.859440741439415e-05
OR52N2	6.727591520522063e-05
POLA2	6.637872622880579e-05
CEACAM5	6.620006657635323e-05
S100A4	6.583464603113205e-05
MELK	6.567605127538095e-05
STRC	6.520836486727358e-05
OR1L8	6.515737619762742e-05
GCNT4	6.510886378556058e-05
ICOSLG	6.472746327817917e-05
WNT2	6.41118617502334e-05
ASPM	6.342744366453212e-05
KIF14	6.303276950745594e-05
CACNA1S	6.223407016096813e-05
OR51B4	6.137457397046388e-05
CYP3A4	5.997146212020073e-05
FANCD2	5.969287926156977e-05
IL31RA	5.517301577323581e-05
DAO	5.480039618725965e-05
OR2L3	5.405215014757979e-05
MCOLN3	5.27397568290922e-05
OR2L13	5.2720059937590654e-05
ATP1B4	5.039662282962948e-05
OR7A5	4.9646760302131236e-05
LIF	4.7696428809587575e-05
HMGCS2	4.359023685842877e-05
PTPRC	4.3396603099495775e-05
CD40LG	4.278321355723842e-05
CCR7	3.938311679141093e-05
MST1R	3.906650847531193e-05
OR13J1	3.8996754769901456e-05
ERCC2	3.8553543558552886e-05
ESR2	3.836596636100415e-05
PDK1	3.666365260371174e-05
GALNTL6	3.610248277045306e-05
GUCA1A	3.528628537975291e-05
OR7D2	3.46070633816628e-05
SLC2A3	3.410282555081337e-05
GCNT3	3.3856488799812884e-05
AURKA	3.28542547289548e-05
WT1	3.281206207223201e-05
MYF6	3.122330214659815e-05
ACSM1	3.1190749543832686e-05
OR3A3	3.0480681062291598e-05
ASCL2	2.9268564259318555e-05
LHFPL5	2.7686546384399407e-05
GUCY2D	2.7469478789653345e-05
SPDYE5	2.6827073060520364e-05
WNT8A	2.6498522614422986e-05
CYP7A1	2.5858872932666078e-05
GPT	2.580087092095875e-05
OR5B12	2.5478474444233967e-05
NKX2-3	2.5359709068053607e-05
OR2AE1	2.5260916649001992e-05
MYL2	2.511400428420951e-05
CYP3A7	2.5012149928474428e-05
GALNT4	2.4918334331889767e-05
ATOH1	2.3748956377961936e-05
ERBB3	2.3746627614357053e-05
OR4K2	2.3715749401649957e-05
DBX1	2.3282235140522357e-05
COX8C	2.3238435043424994e-05
PYCARD	2.2366006749960324e-05
SULT1E1	2.1679358130870446e-05
MYOG	2.1400752573564195e-05
OR3A1	2.1373270491966574e-05
OR52K2	2.0405107136019798e-05
OR2W3	2.039394869489383e-05
IL23A	1.9980614195835418e-05
PDPN	1.9890697956900304e-05
OR2A7	1.97660716893275e-05
AKR1D1	1.9198590530834046e-05
OR52I1	1.8698742614993468e-05
PDC	1.763123082798556e-05
TLR2	1.7119034496906884e-05
OR6T1	1.7107458712509218e-05
COX7B2	1.654055064735897e-05
AGXT	1.640735694353698e-05
CYP19A1	1.5938563333563417e-05
HNRNPL	1.5900548665064655e-05
FANCM	1.5681591237712788e-05
OR1K1	1.557385868580285e-05
LEP	1.4796576502780025e-05
CRP	1.4764528625959148e-05
WNT3A	1.4689447712568858e-05
GUCA1C	1.4574864995412033e-05
MMP13	1.4551901676250918e-05
OR1G1	1.42399390823722e-05
HDAC2	1.4130305872615558e-05
OR51E2	1.3845817842326065e-05
OCSTAMP	1.3754459829575127e-05
ACSM2A	1.3504450322421962e-05
IGF1	1.333329514475553e-05
CYP3A43	1.2467377990904149e-05
FOXA1	1.1835617131776631e-05
OR1E1	1.1767226140601851e-05
OR13C5	1.1106766657618547e-05
OR1L3	1.1076110786819318e-05
AGR2	1.0777183639457087e-05
OR52W1	1.0588459303040402e-05
CD6	1.026121524342629e-05
OR8G5	9.793540177614276e-06
OR2AK2	9.54989995131876e-06
BRIP1	9.388579652535354e-06
TMPRSS4	8.96769104598673e-06
CACNA1F	8.660063107597351e-06
CAMK2G	8.579343854465513e-06
UGT2A3	8.53855911528039e-06
OR13D1	8.481024222640528e-06
OR8A1	8.327149945855459e-06
OR52N1	8.301519976373081e-06
OR10Q1	7.895457128076355e-06
OR2D2	7.831780123655562e-06
SLAMF1	7.689862262015409e-06
OR52B6	7.154314051795826e-06
OR1N2	7.121046214798127e-06
OR52E8	7.022617129135137e-06
OR56B1	6.8221359464269826e-06
ATP7A	6.766818711343626e-06
LOXL2	6.689183091077618e-06
POU4F3	6.484157527940395e-06
OR2C3	6.409931342818233e-06
HSD3B1	6.275962717375233e-06
HSD3B2	5.963677503019227e-06
OR56B4	5.920391317565399e-06
OR10H1	5.738261126895178e-06
OR9A4	5.54317014960252e-06
IL4	5.487806236226526e-06
OR2T8	5.317129740487987e-06
OR9G1	5.232056882235134e-06
MYF5	5.1417466441393145e-06
OR1Q1	5.05032906486615e-06
OR51Q1	4.818116642489577e-06
OR6B3	4.625792159663574e-06
CLCA1	4.582232391379737e-06
MPG	4.5278359268248e-06
OR1N1	4.479740324269617e-06
HMGA2	4.398608202149404e-06
TNFSF11	4.288449223097447e-06
AFP	4.286564265791571e-06
OR2A4	4.150773102721889e-06
OR6C70	4.0638671211069386e-06
IL13	3.818063325004185e-06
UGT1A6	3.4150949156435066e-06
AGXT2	3.3289907306716495e-06
OR5AU1	3.2434873495424184e-06
KIF2C	3.2382938279786684e-06
UGT2B11	2.9094255584982585e-06
IL12B	2.835675916897414e-06
B3GNT6	2.7939320013674886e-06
OR11H4	2.786899900619172e-06
OR52B2	2.6925616325210307e-06
RHAG	2.672659981413031e-06
OR1J1	2.627284918307539e-06
BMP10	2.593978736702841e-06
OR2B2	2.534540588690729e-06
HSD17B2	2.3457250887362556e-06
OR9A2	2.282404858862737e-06
ACOD1	2.164416402708919e-06
UGT1A4	1.9710897953383283e-06
ERBB2	1.9691895556887933e-06
OR51B5	1.933575373992254e-06
CYP11B1	1.8899598586500984e-06
UGT2B10	1.8790287104182764e-06
NANOG	1.8615518492057797e-06
OR10A4	1.7142637305239655e-06
GML	1.6972204818506348e-06
OR52H1	1.5095134343351383e-06
OR6A2	1.4939359481265217e-06
OR1C1	1.4008276058542648e-06
COX6CP3	1.2369529068999793e-06
OR2A42	9.678789289963573e-07
UGT1A1	9.638696203644858e-07
CD80	9.4752798196317e-07
OR2T33	8.841973362950038e-07
OR7E24	8.399295119127668e-07
IL20	7.945080004443861e-07
WNT1	7.86534594577961e-07
OR52D1	7.776586186800442e-07
OR2A1	7.294176856901673e-07
OR56A5	7.119907642744237e-07
OR5C1	7.112278596830808e-07
UGT1A10	6.426241278362512e-07
OR2T10	6.084435894216756e-07
IL23R	5.466494801306508e-07
OR51I1	5.138404315456697e-07
OR1J4	4.3644687470681046e-07
OR2AG2	4.2013353624163553e-07
OR9Q1	3.5884412678942024e-07
UGT2B28	3.280598544761739e-07
CSF2	3.209215958621088e-07
OR10A2	3.092412062111573e-07
OR10G2	2.868146225062778e-07
UGT1A7	2.7754215762501653e-07
OR56A3	2.630145217894332e-07
OR52E6	2.613284672097286e-07
CYP11B2	2.4056892263738864e-07
OR6S1	2.1298276080179757e-07
OR5M11	1.4517074131390274e-07
IL2	1.411315971464777e-07
UGT1A9	1.0669708828154362e-07
OR4D10	6.876388385568133e-08
UGT2A1	5.3943171082452715e-08
UGT1A3	4.7414271592143244e-08
OR6K3	4.6732111876810176e-08
OR1J2	3.593292389560205e-08
OR6C2	5.9405183348214e-09
OR2G6	0.0
OR10A5	0.0
OR4C6	0.0
UGT1A5	0.0
UGT1A8	0.0
OR10A3	0.0
OR5P3	0.0
OR13H1	0.0
OR13G1	0.0
