# Supplementary material for: Transformer for Gene Expression Modeling (T-GEM): An Interpretable Deep Learning Model for Gene Expression-Based Phenotype Predictions
Source: Cancers (Basel). 2022 Sep 29;14(19):4763. doi: 10.3390/cancers14194763 (PMC9562172; doi:10.3390/cancers14194763)
Supplement: Supplementary file 1 [file cancers-14-04763-s001.zip › cancers-1924785-supplementary/supplementary/importort gene rank list for all cancers/TCGA-LIHC.rnk]

UGT2B4	0.08490211736658519
AGT	0.07625430760883263
GPX2	0.07128043942253157
CRP	0.07121619679115158
HMGCS2	0.06518550869661549
COX6C	0.059810401996753776
UGT2B15	0.05551998827880313
ATP2B2	0.05518982597570994
CCL19	0.05020457489113495
AKR1C3	0.04872566667195658
CPS1	0.04847300517243562
PDGFB	0.04615488599788902
ESM1	0.04547711679678465
KRT8	0.04515374925129969
AKR1B10	0.04470364254267705
THY1	0.04374304565401435
CHDH	0.04319577488795242
GAMT	0.04257256522810282
CD34	0.042317227233330264
GLUL	0.04203020199402677
LYZ	0.041996848904765835
CEBPB	0.040387407506695776
SDC4	0.0394597282194922
AZGP1	0.03928020173743448
SOX18	0.03808696002991457
MIF	0.03750176164507429
AGXT	0.0370196951282903
YBX1	0.03664817632800323
F12	0.036341209979839466
SCRIB	0.035925793780355805
HSD17B6	0.035778482516404746
GNAS	0.03530114218364212
TUBB4B	0.03485812160117815
CRHBP	0.034247141867314826
ID2	0.03411691493544221
CDH2	0.033465894225761315
SLC9A3R1	0.03329692830271046
GATA4	0.0326965152286062
CXCL10	0.03185518381363396
COL5A2	0.03088152958282834
ACSM3	0.0295705102454084
COX4I1	0.029383361072141855
MMP11	0.029273495681930602
H2AFZ	0.02901586591728404
TFPI	0.02861120186998602
KLF6	0.02840035801141334
HBB	0.027985961523178674
CDKN1B	0.027449173613221464
PPARG	0.026797631144588573
FN1	0.026688355861902387
HIST1H2AC	0.026685473658605036
SLC1A2	0.026575937857507597
HHEX	0.026501574394862747
AKR1C1	0.026083039347823456
PLS3	0.025397130331250475
FOXA2	0.02532914488050341
FOXA1	0.02521973949036986
PROX1	0.02518283924632706
EGR1	0.02476764482996831
FOS	0.024706182554580108
IVD	0.024416368681001888
VNN1	0.024387934157088044
MAP2K3	0.024312458579046226
HADHB	0.024241230356046414
CYP7A1	0.02388895849086288
GLUD2	0.02370903958393484
AKAP12	0.02348379491947524
SMO	0.023387951763299535
TP53I3	0.02319484501664411
HNRNPL	0.0226999845520262
BHMT	0.022692064988542603
AFP	0.022639925184140146
IRAK2	0.02232084996327475
POLR2K	0.021979012330871704
THBS1	0.02174048367940996
DDB1	0.02137331253117486
CYP3A5	0.021307769972355325
AKR1C4	0.02110534540999004
PLK3	0.02059969305570887
S100A8	0.020356804681449393
DMGDH	0.020332629400978512
ACSM1	0.020283156809058758
PROS1	0.020162340142734027
PTPRG	0.020144793841379436
PPFIBP1	0.020134887857343808
CD74	0.02001162319323884
ASS1	0.019931293072512807
CYP17A1	0.019889473676864784
SPP1	0.01988543140851351
CDK5RAP3	0.019765900441771535
H19	0.019613137552427797
EFNA1	0.019260958945025934
MET	0.019213928365222337
BDH1	0.019200684613400344
BBC3	0.019198519107980976
SHMT1	0.018974549721453758
PTTG1	0.018920272756572317
BGN	0.018419270226529904
AKR1C2	0.01835616360684453
PIPOX	0.018099387433961132
ANXA5	0.01805245821653467
CENPW	0.017673894575494356
NDRG1	0.017599657405782745
HIBADH	0.01758553569113073
LUM	0.017559373499183697
KRT19	0.017528897603754878
ACADS	0.017383029240161163
EEF1A1	0.017120764825391387
TNFRSF21	0.017034436324225914
UQCRFS1	0.016995730951151772
SEPHS2	0.01690042193445836
ENOPH1	0.016756058027459667
ANGPTL4	0.01675217194353253
ALDH7A1	0.01646960354330545
SNAP29	0.016451580114859067
NDUFB7	0.01626158394452749
CYC1	0.0162413047338442
SIRT1	0.016110845773275335
B4GALT1	0.016054777258504745
NR3C1	0.01603006588640599
REV3L	0.015995494535763294
BHLHE40	0.015955282099994975
CTSB	0.015890651672423813
SPHK1	0.01569007475872908
COX5B	0.01560352092455915
CDIP1	0.01555058556419427
CA2	0.015447509674843879
MYC	0.015419856407723167
P4HA2	0.015404881369487543
CYP3A4	0.015403283563386943
AEN	0.015373227713963747
PGK1	0.015310688740168641
FBXO27	0.015223008809073369
RRM2	0.01512841299495621
CAMK2N1	0.015114523422871637
ST3GAL1	0.014931783259420382
CD40	0.014772230072796358
GLYCTK	0.014717910283811123
SOD1	0.014657758010622428
PFKP	0.014403510171402312
XRCC1	0.014154559855499927
UBE2N	0.014104061938027572
MDM4	0.014075933347005364
MSN	0.013945351265675709
COX7B2	0.013885483059611903
STX12	0.013824021585671894
VAMP3	0.013715972757530661
ACAA1	0.013706123459012799
MAP2K1	0.013705272428453796
HMGCL	0.01346868106440816
UGT2B11	0.01344479529140389
MTDH	0.013357765920092163
ALDH3A2	0.013271124122962939
FLT1	0.013233904039618745
HSD11B1	0.013189659412774125
GCH1	0.01311003712347567
TNFRSF4	0.013076741322666889
NPM1	0.013073926523449936
CYP1B1	0.012992523257391208
NTHL1	0.012912290296219656
PSME4	0.012826744836037584
VARS2	0.012797479117383073
TM4SF1	0.012793022605598723
PCOLCE	0.012750154347759396
TNFRSF1A	0.012616770418488531
COPZ2	0.012553879655197334
CD24	0.012475905398343581
TNIP2	0.01243959516504403
ACY3	0.012412358752363595
BMP2	0.012412254318805428
JUNB	0.012410594757088809
RAD23B	0.012320213562618103
HSD17B8	0.012286377299664359
SNAI2	0.01222477434213065
APEX2	0.012219150068500384
RXRA	0.012215440881814052
DPP4	0.012013450135066316
TGFBI	0.01197585572263888
ALDOC	0.011851185155461465
POLR2H	0.011835938642879794
IER3	0.011780309797269217
CCL2	0.011733495510825939
CCL20	0.011667507587683605
IGFBP2	0.011659293918653512
LAMB1	0.011613351799894988
BNIP3	0.011396296409551013
IL4R	0.011372560420428897
MAOB	0.011358668159193536
COX7A2	0.011352811808763559
STC1	0.011332193469168465
VIM	0.01126730586903518
SMUG1	0.01123307907684502
NFKB2	0.011140724697544537
WNT5B	0.011124848374506878
DNAJA1	0.011088307323860892
MAPK14	0.011077821645003379
NINJ1	0.01094684179018698
CCNH	0.010858761199439938
ANPEP	0.010830772074376688
ANG	0.010763476323378896
RFC4	0.010747393429701841
UGT2B10	0.010709451564505406
TXNIP	0.010676307433785536
NAMPT	0.01065383936568631
PSAT1	0.010595610283370803
GADD45A	0.010524982741658742
KIFC1	0.010477625322593323
RELA	0.010468999238811182
FXYD2	0.010431179456239318
HSD17B7	0.010400884676217362
ALDH5A1	0.010358866591566996
EDNRB	0.010348884023476475
F3	0.010342131663821714
CXCL5	0.010337626313404251
ALDH4A1	0.01032398523683801
SNAP47	0.010317139427650621
AXL	0.010283029516897167
TP53BP2	0.010099931852421569
RNF43	0.010023033662606576
HMGA1	0.010019220099004054
ID4	0.009941020093238962
TUBB	0.009908099801956536
IGFBP4	0.00979438477609853
STX10	0.009713519513297037
APEX1	0.009687481075337206
AKR1D1	0.009687412199855432
ALKBH2	0.009675639489656171
SAT1	0.009605640780695241
TNFAIP8L1	0.009599457310254756
KIF5B	0.0095624109154679
GALNT6	0.009523817238235645
EZR	0.009493659639746455
CCL23	0.009468661169263858
UQCRB	0.009427763168063269
IFI16	0.009392179732634407
PLIN2	0.00934392878592082
EARS2	0.009337344568687393
UBA52	0.009326257882951857
PGM1	0.00932253410149029
SEPSECS	0.009297433492598524
GNMT	0.00926939259627972
COX4I2	0.009254015426647515
PPP2R1B	0.009174874477572557
STAT5B	0.00914795703311696
GINS2	0.009122614685960527
B2M	0.009015972112706999
FSCN1	0.008993749234076209
PARVA	0.008959185382355994
ABAT	0.008928500964641602
KDM6B	0.008910921182016036
GAS1	0.008878324231718733
ACADM	0.008829057133647988
SOX9	0.008827830563264683
BCAP31	0.008819556803949134
BAX	0.008808347898726318
ITGBL1	0.00880322735665327
CYP1A1	0.00880198789038872
HADH	0.008789584073710386
DENND5A	0.008786243557223551
CCNB1	0.008755172714655713
DDO	0.008696607679765477
NUCKS1	0.008693942414758408
MME	0.008645991156227504
RBBP6	0.00864198868956872
ADM	0.008619759594942936
HLX	0.008607864625149486
HK1	0.008602384177026155
ACSM2A	0.00859829855538833
SRD5A2	0.008590631785819697
GALNT7	0.008578014725937132
HIF1A	0.0085391857803982
UBB	0.008459139626309266
ASPN	0.008404059999463366
UQCRH	0.008402850866139695
COX7C	0.008358797022206784
PCCB	0.008351984933015848
NR4A1	0.008333867107738696
COX6A1	0.008284502373458126
SNN	0.008214597129878019
VAV2	0.008157237918033947
UQCRHL	0.008155604436135179
ALDH1A1	0.00814477195276084
STS	0.008136919000693717
NR4A2	0.00812227597386025
CCNB2	0.008118217703484552
LRIG1	0.008102850785955133
DEDD2	0.008065464962014447
G0S2	0.008055002817302736
NRIP1	0.008003929146787691
BSG	0.0079936329029487
FOXA3	0.007993186153036794
MUTYH	0.007989849953380927
HEY2	0.007962969148314644
MMP7	0.007953318883743597
PTK7	0.007950672842076137
MCAM	0.007930392999022411
TAOK3	0.007917250517405718
VAMP5	0.007912035998288046
POLR2J	0.007911974635753296
CYP7B1	0.007806407772607806
STC2	0.007804973650520139
HSD11B2	0.007795672368918995
ECHS1	0.007754852660389501
TUBA1A	0.007701118340792998
UQCRQ	0.007658161147136502
EPCAM	0.007614061511759566
GOT1	0.0076128345725578455
CKS1B	0.007610877302666319
TMEM100	0.007598659374559102
COX8A	0.007594209879270379
GLDC	0.007588910999754847
CALM2	0.007577583456306035
CYR61	0.007540450632623613
GPC3	0.007529868111528674
CEACAM1	0.0074823285530886295
COX7B	0.007417759973089125
CEBPA	0.0073990872565369995
MARCKS	0.0073563984191910925
HK2	0.007349677904554381
ITGA6	0.007275981946093773
NUPR1	0.007273090210439681
WDR76	0.0072485996085067655
FBLIM1	0.007212823703144008
UGT1A4	0.007174363326173906
ERBB3	0.00716440539097211
AURKA	0.007141917016331571
MARS2	0.007138027745676805
SDCBP	0.007109906632430615
SYK	0.007102980295882333
CIB1	0.007093011811411024
H1F0	0.007087244340387685
RBM6	0.00706768472601368
HILPDA	0.007038311848124122
COL6A2	0.007023376757114627
SDS	0.006951000182289014
DHFR	0.0069359962625448555
MUC1	0.006910139409410087
COMP	0.006883033169567134
RAC1	0.006872932495128774
TDGF1	0.006863362908948072
ACTA2	0.006862066377947482
VEGFC	0.006861132181276228
RANGAP1	0.006852811352010276
SLC25A5	0.006850272391640206
SNAP23	0.006833894906236062
SARDH	0.0068131550790654265
UGT1A6	0.006759259387145105
DDB2	0.006751217748246479
ANLN	0.006736508123348915
HEY1	0.006686522000058996
MCM6	0.006662352629282337
ACKR3	0.006651083109005254
GALNT12	0.00661664702117229
PDGFRB	0.006593295254822743
TMEM45A	0.0065913242043214425
HIST1H2BK	0.0065904870306826
PABPC1	0.006556681560858244
ING4	0.006529724877235682
STAT5A	0.006520846502801598
TSNARE1	0.0064978288544742645
SRGAP2C	0.0064906539016643785
CAMK2D	0.006484299998929032
ACSM5	0.0064794300116911155
UBR7	0.0064793667656906
TIMP1	0.006474977905841256
TSC1	0.006470013512572382
SRD5A1	0.00643529469950728
TGM2	0.006432683501848169
STX7	0.006423801149588888
UBC	0.0064191243381454145
VCAM1	0.006403151232381975
ENO2	0.006293744753637706
GALNT1	0.006246168426527588
ACADSB	0.00622283870659476
BID	0.00618677751707051
TUBB6	0.0061780690051209085
FGFR2	0.006177393696869121
BCL3	0.006160680146627858
MPZL2	0.006155353376894402
UQCR10	0.006149181508533944
BOK	0.006128663102855345
CCNA2	0.006113361737988426
CA12	0.006093824983041034
EGR3	0.0060847469711427455
SERPINH1	0.006068126936782656
ALDH6A1	0.006059560795299207
HDAC2	0.0060458941832531605
STAT3	0.006009647360507905
SELE	0.006008125587568369
PFKFB3	0.005977003630535746
RBL2	0.0059603820406263506
GBP2	0.005947790480690157
LITAF	0.005880581746305821
IDO1	0.005871409724114096
TEK	0.005867655787979004
ALDH1A3	0.0058665047945578915
DAPK3	0.005865378611348971
HSD17B2	0.005860530990270506
ASL	0.005858352417496942
NFAT5	0.00581215084464341
CDK6	0.005762999405784701
SFN	0.00575322813654872
CDC25B	0.00574115139701019
ATP5PB	0.005735081846929158
CNOT9	0.005722123231476831
CNOT11	0.005695514358804519
BAG1	0.005673761620226955
COX7A2L	0.005668876386589426
UBE2T	0.0056379603843000675
MBOAT1	0.005636696626839443
HIST2H2BE	0.005617132553076289
TSPAN31	0.005599250543276482
VEGFA	0.005577423376623272
CYBA	0.005568397726135652
CDCA8	0.005564580059733106
MNAT1	0.005553550785331953
C1GALT1	0.005549517985597687
COL1A1	0.005542323445571359
SSRP1	0.0055407006900404275
WWTR1	0.005531296758742658
C1QB	0.0055075562437545
XAB2	0.0055059978752723445
P4HA1	0.005503574653059748
ADSL	0.005499423962428162
FAP	0.005483223897303765
CAV1	0.005454318660330122
HMGB3	0.005406693081476344
TP53	0.005365227987034622
MCM3	0.005341530636284199
FARSB	0.005340494195184881
EIF4B	0.005333673551889311
ABL1	0.00527577463676113
ATP1B1	0.005267476293463297
ACAA2	0.005259737647202001
PMAIP1	0.005220054116992534
FAM20C	0.00521315174264005
POLD1	0.005210797067554901
RNASE4	0.0052064522773348975
STAT1	0.005205562442292564
BDH2	0.0051986448360536505
LDHA	0.005181999956437325
TRIP10	0.005164012900726665
TOP3A	0.005158066764580243
COL3A1	0.005153119705127653
CSF1	0.005152815407119034
GATA6	0.0051480434302274385
PRKACA	0.005135252169933415
GALNT11	0.005080222194504285
GALNT2	0.005054543946700566
ETS2	0.005019811710419013
IARS2	0.005011137947953204
PLAU	0.005003693047158654
IDH1	0.00500133232642129
GPT	0.0049956691305870805
STBD1	0.004990536693847594
PDHB	0.0049588508172579565
OPTN	0.00494316531783298
BAK1	0.004935408602142519
STK3	0.004924858961335551
TNFSF4	0.004911670216279688
TDP1	0.004865086291557701
AIFM1	0.004852292892036734
LMNA	0.004850021209212956
PLPP3	0.004842258538830662
PPAT	0.004830603637625084
PTK2B	0.004807354261980697
RALY	0.004796655514273868
ADA	0.004780236399596366
STMN1	0.004779027089270462
MKI67	0.004774252432234167
SDC1	0.004755960421723185
ITGB1	0.004751447094756464
MPG	0.004739848663057906
TXNDC9	0.004736021280136598
SRC	0.004720714293584059
FARS2	0.004709304366087641
COL4A1	0.004702246227184982
SERPINE1	0.004698100827882259
PSMA2	0.004693737367169953
LIG1	0.004693154020401184
POLR2E	0.004688783971559831
CHAF1A	0.004670002055022302
STX18	0.004626285102414046
STMN2	0.004606234260918263
PDPN	0.004605471515994207
CX3CL1	0.004579447541755807
NFIL3	0.0045555962239076375
CASP8	0.004540843515255075
CALD1	0.004513501012724814
USE1	0.00448008835639101
ERCC3	0.004468820826032749
ODC1	0.004455032187523331
MAOA	0.004436517756703495
ATF4	0.004429223865479317
BCKDHB	0.004409206559431151
PTK2	0.004406831647435429
RASGRP1	0.004406415046404029
HMOX1	0.0044057769268323966
TPM2	0.0043884379380794885
BMF	0.004374072837269889
LGALS1	0.004362958097568158
NFATC4	0.004358443813658324
ATP2B1	0.004356368422996361
BMPR1A	0.004351651289830003
STX5	0.004341787358844369
CYP26B1	0.004314089100438296
CCL3	0.004300795881844825
FOSL1	0.004293996555028976
CREB1	0.004276054331560969
RBPMS	0.004258305727015309
MCEE	0.004251356562971871
GOSR1	0.004240180698680335
ACAD8	0.004234598785778486
VLDLR	0.004233496506015928
SPTBN1	0.0042270239293922636
LASP1	0.004226620465991261
LIG4	0.00421430393093114
ID1	0.004198025022446701
RNF213	0.004153774810786545
ZWINT	0.004144795532869802
KLKB1	0.00413880570777581
CTSK	0.004137221133298701
RPA2	0.004126036255189524
VCAN	0.004078330359209321
NEDD9	0.004078169441899064
GCLM	0.004066295318671532
SRD5A3	0.004060892705307818
POLB	0.003965475768935003
SPARC	0.003946685740772291
WNT3A	0.003940067059128346
ECT2	0.0039216693768415285
ANGPT2	0.0038953599256604677
HACD3	0.0038942031856952692
ADCY3	0.003885553596049854
GDF7	0.003883421977313564
FSTL1	0.003879135325977225
ENC1	0.0038683707512716338
COX7A1	0.0038612337490024438
UQCRC1	0.0038599130946223733
COL5A1	0.0038411324467752116
TLR2	0.0038410730955198732
DARS2	0.0038406315264871197
RAB25	0.0038366721280938296
BCKDHA	0.0038313335331452585
KIF22	0.003824441253183556
RAD51AP1	0.0038184399744790897
DLD	0.0038134855729293924
BRCC3	0.003812256998490374
HES1	0.003809238269847165
CTH	0.0038066762005647867
ATP2A2	0.003748870683648543
CDC42	0.0037478478954686514
SNAP25	0.0037470634675846035
CETN2	0.0037416728552085335
CSE1L	0.0037341111257163965
NDC80	0.0037302630766762016
TCF4	0.0037196875224168075
AQP1	0.003719391095400391
SPAG4	0.003699336220106976
CNOT1	0.003683464900948553
NRP1	0.0036787440181524594
CSF1R	0.003675021503479792
SULT1E1	0.0036728869924399555
GTF2H4	0.0036711663866349003
ACAT2	0.0036553755375920587
CHD7	0.003649967748202174
NRARP	0.003636888014965717
FERMT1	0.0036362295280001136
DTL	0.0036282659266788004
F2RL1	0.0036095665268672606
CXCL8	0.003608797236601549
RPS3	0.0036056159986311478
KDM3A	0.003601164511231387
ITGA5	0.0035969842568557425
ALAS1	0.0035917280076723157
EXO1	0.003574318740137336
GLS	0.003569695600046099
DLL4	0.0035367601344495465
LOXL2	0.003532685962020009
TLR4	0.003525037701016807
MXRA5	0.003518149190246642
ANXA2	0.0034952398930975914
POLD4	0.0034868907882437206
TRIAP1	0.003486412712905823
WRNIP1	0.003480311177645971
COX6B1	0.00347177866397234
SHC1	0.0034697565952028077
HIBCH	0.0034543345356602326
AK4	0.0034531016847657646
TROAP	0.003452825128555621
HARS2	0.003444289608003126
DRAM1	0.0034367696083890484
BCL2L2	0.0034322454610864295
POSTN	0.00342846384063616
TNIP1	0.0033964525339901705
CCND1	0.0033723988051390604
DBT	0.0033584724732481476
LBR	0.00334773608586061
ADK	0.0033138345208987324
CXCL1	0.003310073615593156
BATF	0.003307691151769519
PRMT1	0.003305017118396159
USP1	0.0033037931787529107
HELLS	0.003295812226537949
JAG1	0.0032920242852362033
SRR	0.0032885568376442727
ZNF335	0.003276919683359686
SRF	0.0032688223813461467
ALDH2	0.00324893876859801
CCL4	0.003224253001839555
PLAUR	0.0032109795722495018
DEPDC1B	0.0032015236106219683
CNOT4	0.0032007390230345246
FAM162A	0.0032005418000578705
RBM38	0.0031980250493537483
CDC25C	0.0031957252950369215
PYCARD	0.0031870061523600417
ZAP70	0.0031790955457987923
CITED2	0.0031708477793073965
NUAK1	0.0031553834892375184
AKIRIN2	0.0031478138047255225
C1GALT1C1	0.003141888703868597
CDCA7	0.00313135910112107
PCCA	0.0031154015429365445
H3F3B	0.00311193259552576
MCCC2	0.0031105970940840887
CASP2	0.003101556450844462
DDR2	0.0030842195744865087
TFAP4	0.003080858092491506
PRKX	0.003069827879124546
GDPD5	0.003063644753815789
B4GALT5	0.0030600184360373484
CYP21A2	0.003058923003516407
MTA1	0.0030466093921027886
HMGB1	0.0030446812522940676
SPOCK1	0.0030441272681564014
CENPE	0.003043563720426294
XPA	0.003043471315917477
MYL9	0.003040207914591429
NT5E	0.0030379088375375824
MELK	0.003034804526350627
PPP2R5C	0.003030952390997797
DUSP1	0.0030179885190942434
SHMT2	0.0029994120215631357
GRPEL1	0.0029965655240175642
UQCRC2	0.002993458473224949
CAMK2B	0.0029897840185934095
ATP1A1	0.002983998974850795
GOT2	0.002961738775250891
POU5F1	0.002954915671740378
AFMID	0.002951379482316872
RPA1	0.0029487502028244955
THBS2	0.002942912595201588
CREM	0.002937627794921252
GATA2	0.0029348830861938846
TYMP	0.0029243914685008325
BMP6	0.00292032909136865
PLAGL1	0.0029181195986003796
SMAD4	0.002911802076236098
CD44	0.002905901491487342
BTG2	0.0028943317023852754
BMI1	0.0028820286395997924
SEMA7A	0.0028639924850205733
RGS1	0.0028595628497673628
CBX1	0.002857435821830424
IGFBP3	0.002819483573473018
COL6A3	0.002813842346546076
LARS2	0.0028091824171995517
YKT6	0.0028041612404603898
CCNO	0.002799242666444175
SYF2	0.002797694220584417
SIVA1	0.002785532203928074
TARS2	0.002784020914974735
TMEM109	0.0027804862494399726
RARS2	0.002768819680901207
GPLD1	0.0027686144732138847
EHHADH	0.002765799689018424
RACGAP1	0.0027586277671274445
KPNA2	0.002756139991635088
LAMC1	0.0027529874615128463
AACS	0.0027528534160185534
OLFM1	0.0027455807701263057
ASPA	0.00274455436303317
TSPAN2	0.0027440393830681265
TGFB1I1	0.0027417385493086377
IGF2BP3	0.0027356693704582665
STX1B	0.002735546675329838
YARS2	0.002717398783663864
AXIN2	0.002711451426213588
FOXP1	0.0027111915732127407
LGALS3	0.002708583768361952
NEK11	0.0026926992743399564
PTPRS	0.0026882054918548324
PTN	0.002688204252585778
MBD4	0.0026854098193862617
ESR1	0.002683577533363568
PTGS2	0.002679043324676925
GALNT18	0.002678212232757053
DNMT3A	0.0026654339416752864
COMT	0.0026457618034886584
ITGA3	0.0026413988723653957
NBN	0.0026358757161543144
ABRAXAS1	0.0026338599966397704
SNAI1	0.0026294409700805565
CXCL11	0.0026227595810243867
GLS2	0.002608810078520042
COL10A1	0.0026062368092247034
CD38	0.0025969857636326935
PSMB4	0.002596331145255812
MMP2	0.002595987903580142
HJURP	0.0025952563115769615
ACSL1	0.0025952394188605383
GPSM2	0.0025909195763483698
AARS2	0.0025821708427789082
FGFR1	0.002575572737145836
GALNT14	0.002575321868345149
SORT1	0.0025675749860337876
TGFB2	0.0025531756162474324
RSPO3	0.0025517422022799186
KRAS	0.0025437600771042743
TPM1	0.0025380849257060955
PRR11	0.0025345650681210747
STX3	0.002524869244207532
CCNG2	0.0025240638572521317
MYH9	0.002515521609909666
COX5A	0.0025154113084857373
HOPX	0.0025139161080114597
WASF3	0.0025115092177628836
APOPT1	0.002504906588818311
BET1	0.0024987198308797595
HNRNPDL	0.002498374069648044
GPT2	0.002496880672804638
PNN	0.002494248150672456
RPA3	0.0024889882353256692
AEBP1	0.0024826148829669567
ERCC2	0.002479597725991216
PRKACB	0.0024752039657605315
USP28	0.0024682013913715378
KLHL24	0.002454659906793054
JAG2	0.002451729690019956
CBS	0.002446262550830964
MESP1	0.002445580740612344
PDGFA	0.0024414596747986653
RPS27A	0.0024356924537621265
RAD21	0.0024319603096814913
CKS2	0.002424034455246306
ABCG2	0.002420278329715722
POLR2D	0.002404433335721265
MTFMT	0.0024024678185576294
IL1B	0.0023888339071355996
VRK1	0.0023854016890677227
ATR	0.002371639907134929
NR2F1	0.0023614847004220555
HTRA1	0.002360621068856864
UGT1A1	0.0023478032778082663
NUMBL	0.00234062646777219
STX4	0.0023374274950608708
CYP3A7	0.0023355181162069854
CTC1	0.0023327250795095573
PLK2	0.0023308720545567054
CASP4	0.002329195147227216
FLOT2	0.002327825729367521
POLR2G	0.002325746962851039
EBI3	0.0023216568014516746
CNOT7	0.002319423749054675
HSD17B3	0.0023187459633321286
XRCC3	0.002312352253380148
ROCK1	0.0023114029910126415
SLC4A7	0.0023062852007881955
IL1R1	0.002303017198836453
TNKS1BP1	0.0023000580742444845
MYO7A	0.002295072133595424
TIPIN	0.0022916201991432248
ASNS	0.0022902207980876076
TPBG	0.002290097742255489
EDNRA	0.0022775693774366216
CDC6	0.002276239245338987
FBLN5	0.002273585124596816
KIF11	0.002267398123311086
ETV1	0.0022538827945944367
AMT	0.0022335744707973008
SKIL	0.0022258724738122584
CDC20	0.0022186073009286167
MGMT	0.0022093230674225485
SNW1	0.002203141927332087
HSD17B10	0.0022014786646228036
PSEN1	0.0021953860529586896
TNFRSF9	0.0021793351297902564
CALM1	0.002173845664343292
IRF4	0.002166434437624184
PRIM1	0.002163155267571418
FAM84A	0.002150968609570118
MND1	0.0021484983023438943
MCM5	0.0021465282906159193
BMPER	0.0021423360364170216
CXCL2	0.002140876966131503
NUP37	0.002140623783274842
VTI1B	0.002136587332537339
TLR7	0.002127846642070288
SHISA5	0.0021188081219837853
FANCI	0.0021097792161132774
FARSA	0.0021057645490251435
FANCF	0.0020991680630732265
SVIL	0.002097433973338805
CXCL13	0.002092811871567144
VAMP4	0.002092678627729594
ALKBH3	0.0020820599885650604
HPSE	0.002080261401428403
SAV1	0.002072940575822702
RAD50	0.002069978173601551
CD200	0.002064170201479624
CLIC5	0.002062750519353143
RAB42	0.002046325030538471
PRKCI	0.002036381863218174
RAN	0.002034480512937052
GATA3	0.002034086482092618
HIPK2	0.002033709656810749
CCL8	0.0020312323463956192
SET	0.002030263725185203
KAT5	0.002028061325794999
CNOT8	0.0020275315535537965
BET1L	0.002027312477977857
BUB1B	0.0020249956615879384
EDN1	0.002024890435376079
BCAT2	0.0020199418082778925
MYL3	0.0020114544578976124
CENPM	0.002005361246103765
FNBP1	0.002004747946721006
UQCR11	0.001985984860948419
PCNA	0.001976951153321765
NASP	0.001974805880135195
GCAT	0.0019724419395295446
MRE11	0.001971191291748629
PTP4A3	0.0019703342667808164
CACNB2	0.001967834567781088
ENG	0.001960599542433227
RGCC	0.0019583432882184326
AGXT2	0.001953608265114928
CKAP2L	0.0019528093979707109
BLOC1S6	0.0019410933422085645
OGG1	0.001925185286041298
ADAM12	0.0019235656505113459
TGFBR3	0.0019187520451105036
GLUD1	0.0019151376170423876
AQP5	0.001914601278070749
GAD1	0.0019133399387448744
HMGCS1	0.0019059409945991145
BCL2L11	0.0018975584383694245
NFATC2	0.0018887179826805585
GALNT16	0.0018869085986173762
E2F8	0.0018846734339207207
HNRNPH1	0.0018663373002035311
VAMP8	0.0018464331686556012
PHGDH	0.0018454016482349158
RHOC	0.001844186751366217
LAMB2	0.001842843352746845
DOCK7	0.0018412628306265582
BABAM1	0.0018375297162936304
GINS1	0.0018290132938171828
VEGFD	0.0018271330228860673
UGT2B17	0.0018246182113936212
BMPR2	0.001810929256785057
CCRL2	0.001802573693548919
TBX1	0.0018020117437653365
SAP30	0.0017984985326815123
TGFBR2	0.0017959636748758501
CTSL	0.0017844142711912554
SRSF3	0.001776714981425781
POLA2	0.001770240324184858
ORC6	0.0017630164414836821
TP53BP1	0.0017477645072062978
QPCTL	0.001743556871648587
FUT4	0.0017406332624291256
FOXN3	0.0017356742298504672
CLSPN	0.0017181619495761507
RPS6KA6	0.0017162758125498113
UNG	0.001714426512297924
CDCA2	0.001714141610422837
BAZ2B	0.001705338660127375
SMC4	0.0017030296636093047
MST1R	0.0017008753271721838
HNRNPM	0.001700389403003499
ALOX5	0.00169652638839611
TNFAIP2	0.0016848729712725897
CACNG4	0.0016829096629944586
LATS2	0.0016811463603637541
SEC22B	0.0016717448634641842
XRCC6	0.0016617064788030562
DAB2IP	0.0016604415874763104
UGT2A3	0.0016590867363832393
OR2B6	0.0016567334050294974
MDM2	0.00165632105895831
RFC5	0.0016562101566412325
WNT2	0.0016540909747030557
RGS4	0.0016500050264786508
EREG	0.0016446915445693338
PTGER4	0.0016376918147115317
DISC1	0.0016296754944846571
PRKDC	0.001616421478142687
NCAM1	0.0016110266342975268
WARS2	0.0016086248445066067
UHRF1	0.0015994673518368939
HNRNPU	0.001594384603340723
FXR1	0.0015929662098104552
RIPK3	0.0015812335585129523
POLH	0.0015811330906490987
CXCL6	0.0015716750515371526
TFRC	0.0015686225938649513
CYTIP	0.001566064741839952
PGF	0.001562607507372537
SLC9A1	0.0015625693237833313
MMP1	0.0015606917203285816
TSPAN6	0.0015569053810362608
FBN1	0.0015558735352147704
CENPJ	0.0015533026533283455
UGT2B7	0.0015489824214200223
PSTK	0.0015488342454411227
TIMP3	0.0015385368125011756
KIF2C	0.0015362234533750389
ICAM1	0.0015212099672816
EPHB2	0.0015182038130421467
KIT	0.0015149432550822905
PSPH	0.0015141529391920045
PRRX1	0.0015137574930924138
EMP1	0.0015109135231563477
TK1	0.0015091867768209464
CIDEB	0.0014994105956008788
MLLT3	0.0014879989029472078
STX2	0.0014873948103023885
BCL11B	0.0014871165257048652
TNNI3	0.0014824228048922535
POLE	0.0014768111637725912
NFKB1	0.0014760860248119862
GFAP	0.0014711960922590493
UGT1A9	0.001469477382766315
ATG5	0.001461070479542891
SLC12A2	0.001456830144598334
KIF23	0.0014543182993750406
GLIPR1	0.0014522450981541977
FEN1	0.0014509228405761414
ROBO1	0.0014455205776709025
PPP1R15A	0.0014413832193248793
HGF	0.0014409648028490597
DSN1	0.00144095578626462
SLC2A1	0.0014405504672086865
FOXC2	0.0014269328369098779
TPM4	0.0014249056959295579
GALNT15	0.0014235921880459094
NFIA	0.001422099565410814
ST3GAL2	0.0014210336562367868
CDC45	0.001419161147241731
SEMA4A	0.0014084373031153703
ACAT1	0.001407777936907359
XRCC5	0.0014077136863692833
TFDP1	0.0013982680512661097
CAD	0.001398145352919016
SPI1	0.0013965876097624618
OXCT1	0.0013955172487541323
ASCL1	0.001388776031056903
PPIC	0.0013868737345164217
PDHA1	0.001384924828162254
GTF2H1	0.001382486794459739
IL18R1	0.0013804841774195573
GUCA1B	0.0013749913121718575
CBX5	0.0013673413223094116
HAS2	0.0013621899483918657
CD40LG	0.001354536357187436
CFTR	0.001346231943887838
TYMS	0.0013438078325465062
TPI1	0.0013424685344255827
WRN	0.0013416851280023663
DLGAP5	0.0013404489512451598
PTMA	0.0013379352574352803
TCF7L2	0.0013359372790203588
LRRC15	0.0013283123418775355
ERBB2	0.0013250647946854155
NID2	0.0013148290270328827
GCNT3	0.00131403996474461
RFC3	0.0013125020320245429
SEMA5A	0.001311443936414487
CACNA2D4	0.0013073556438485618
ITGAV	0.001302861609850268
KLF7	0.0013004334828208171
WNT5A	0.0013000217645310545
SOX6	0.0012998517765616024
POLE2	0.00129532928830147
P2RX7	0.001294434773489605
CARS2	0.0012884651030910235
NTRK2	0.00128739043410571
AOC2	0.0012810647492868439
S100A4	0.0012809769731547194
AMD1	0.0012805877173625556
PSMD14	0.0012762855710252033
MAD2L2	0.0012723885033687208
PCDH9	0.0012690301491280246
SNCG	0.0012677018686873729
PSRC1	0.0012614071659969668
PLOD2	0.0012590933998326995
CAMK2G	0.0012590216563564338
ARID3A	0.0012541241393230378
CCBE1	0.0012529078385049327
NEK2	0.001246636739200518
FLT3LG	0.001245714753911386
AKR1B1	0.00124117037554264
CTNND1	0.0012402483527274694
TNFRSF12A	0.0012398038337085341
CCL5	0.0012350197406464957
L1CAM	0.0012349001072119628
MCM4	0.001231552023818521
ADGRA2	0.0012255571602519631
SEC24B	0.0012181969846850862
COL1A2	0.0012131385189623066
PROM1	0.0012123035796747289
GPM6A	0.0012096618960478864
EPHA2	0.0012043878930040137
HSD17B12	0.0012023301551515547
PIDD1	0.0012016410515624748
SOX4	0.0011868804304548584
CDC25A	0.0011784201283478808
OSMR	0.0011780449492533559
CD55	0.001173928476018912
FOXO4	0.0011738224969989638
BABAM2	0.0011729006500347623
ALDH9A1	0.0011722251303166989
NELL2	0.0011713132711896126
WNT11	0.0011693743830003128
RRM2B	0.0011639088386811165
CHAF1B	0.0011634554411170514
PKM	0.0011600077478140186
CD86	0.0011597519060434311
CDK7	0.0011574646564390704
OPHN1	0.0011512200682410256
UBE2V2	0.001151135975923467
FOXM1	0.0011376582397394672
EVI2A	0.0011350677572454948
ZBTB1	0.0011331981116950091
BCAT1	0.00112786799848336
LAMC2	0.0011159149010527337
OLFM4	0.0011151997861323726
LOX	0.0011071612463309278
TOP2A	0.0011064319698414113
ITGB3	0.0011037352260032981
GALNT3	0.001095926851210872
CACNB3	0.001093631709404741
CNOT2	0.0010882078975485824
POLL	0.001084340595325291
PRC1	0.0010832350221425563
C6orf62	0.0010825971030901775
GALNT17	0.0010820118915058825
LIF	0.0010815612427430986
SP100	0.001078627658661321
SMAD2	0.0010764934837350737
APAF1	0.0010734340571452107
OTULIN	0.0010703781374151603
CXCR2	0.0010653033243438336
TERT	0.0010624596026944269
SLC8A1	0.0010589622107344972
HIC1	0.0010571052489260155
CYP3A43	0.001056359813105082
CALML3	0.00105528156387422
RNF144B	0.0010546953802885622
FANCG	0.0010530395700869128
NCKAP1L	0.0010528767746380047
MACC1	0.0010494173218178239
ZBTB10	0.0010489040651939362
CXCR4	0.0010468503795608639
HIST1H4C	0.001044811214959581
POLI	0.0010432141803560539
IL18	0.0010432074818718037
EDN3	0.001042527711624719
TAGLN	0.001034456268992637
GTF2H5	0.0010333609420811012
KITLG	0.00103125509252406
LIG3	0.0010194295463927792
TP73	0.0010188241614257573
CDK2	0.0010138545109040522
MFAP5	0.0010130060214889251
MCOLN3	0.001007725987954721
CCL18	0.0010039521108962627
CALML6	0.0009956673751086475
AOC3	0.000992964200469011
CDH17	0.0009918896843837633
RAD52	0.000989620711102846
STX6	0.0009880432475537155
POLD2	0.0009876834198774712
TUBG1	0.0009849968344872123
UGT8	0.000982223061353566
PIK3CA	0.0009820661753873752
ATAD2	0.0009788532753060787
COX6A2	0.0009716450318044599
RAD51C	0.0009714938023413165
NCAPD2	0.0009714668729725594
INHBA	0.0009635845323001895
BNIP3L	0.0009575053804251623
TNFSF9	0.0009511696700422469
GATM	0.000947451415209299
TATDN3	0.0009450451277455391
CDCA7L	0.0009340380746312812
CALM3	0.0009269141232833765
MMP3	0.0009260458122609048
MMP9	0.0009106532782108803
GDNF	0.0009068260801394272
FANCA	0.0008983665211325012
IL23A	0.0008944139749004611
CTTN	0.0008939694724431381
AGER	0.0008933199664648598
SLC2A3	0.0008916714250981999
ACVR1	0.0008834355020903591
ITGB8	0.0008809707850440548
DDIT4	0.0008736736051795721
FANCL	0.0008722426750128045
FANCE	0.0008698534564624738
BRCA2	0.0008625579933456127
HADHA	0.0008421010438700976
ECM1	0.0008402698392380631
MXI1	0.0008389207550223963
ATP1B3	0.0008387710420779071
VTI1A	0.0008380804750462999
CNOT3	0.0008342366713479446
TAL1	0.0008317487579226626
ANXA1	0.0008315693529333096
PIK3R1	0.000831447606579896
GFI1	0.0008254438690661842
PML	0.0008180095493327672
SATB1	0.000815609836997014
ILK	0.0008134009615325741
MAFF	0.0008115161656040337
TOX3	0.0008084871930008434
PRDM1	0.0008029613481861759
TRA2B	0.0008028155269222085
HMMR	0.0007952576758531703
CDON	0.000793981308306327
CDCP1	0.0007935307583398018
UIMC1	0.0007932432815621928
OLR1	0.0007907237090263728
KIF14	0.0007906660590478071
APC	0.0007889460718646843
TNFRSF1B	0.0007862682004574841
RIPK2	0.0007843805421968747
CEACAM5	0.0007794733804323509
IL4I1	0.000779235236056182
CLEC4A	0.0007787664321597936
EPHB4	0.0007740912717951749
ERCC4	0.000771940332643573
E2F7	0.0007695505030025046
RFC2	0.0007658130657641361
CDCA5	0.0007623983460151854
SHCBP1	0.0007608003299698576
ATF3	0.0007603330889917025
BRAF	0.000758282629857903
FCER1G	0.0007528958728937779
NRG1	0.0007526545414913662
CENPA	0.0007522839578871394
NUSAP1	0.0007474648833539579
IKZF1	0.0007474062519304077
PTPN11	0.0007469753662578922
TP63	0.0007404261836601541
CACNB1	0.0007331419519640061
RRM1	0.0007288588977221286
MOAP1	0.0007253707439857805
PTPRC	0.000725208951389064
STK11	0.000716535243212325
MALAT1	0.0007144142695368669
CASP9	0.0007120043511515473
SLC9A6	0.0007108711165423187
CCND2	0.0007091877536826121
PPP1R3C	0.0007063303356653571
ERO1A	0.0007010391695897573
GREM1	0.0006984253433381601
GALNT10	0.0006930670617093241
OXCT2	0.0006926987433148618
CA9	0.0006924986725629264
CLIC1	0.0006897715670956955
EGLN1	0.0006881879716632117
MCM7	0.0006879577160171507
POLD3	0.0006850755271613482
XRCC4	0.0006814423959939932
AREG	0.0006789964389013398
CCNF	0.0006779246529584011
GLI1	0.0006773719530426526
CAPG	0.0006767093010665232
REV1	0.0006766080057560933
DSCC1	0.0006730459457467385
ATP1A3	0.0006711204972117721
MMP14	0.0006664117637715935
DDIT3	0.0006582447432187199
ENOSF1	0.0006538429344439134
CACNA2D1	0.0006528005306111761
STX8	0.0006485432443376163
GTF2H3	0.0006440726892774866
IGF1R	0.0006436875208858354
TSLP	0.0006420803882298555
GALNT5	0.0006400740320790265
MTOR	0.0006397963155962527
NKAP	0.0006357378767447477
TNF	0.0006328622262164609
TNFSF11	0.0006312088082095369
CXCL12	0.000630438975973572
RELB	0.000628432367564675
GSC	0.0006274876728488907
H2AFX	0.0006260316060573044
IRS2	0.0006253490690909064
PRKD1	0.0006157700543334259
PTX3	0.0006104360775681491
CCR2	0.000604590220654792
POLR2C	0.0005971174389525518
CDH11	0.0005940153268440634
FBLN2	0.0005938832754910189
CCDC88A	0.0005932661824808238
WDPCP	0.0005863599693782777
PTHLH	0.0005862712397173675
ADORA2B	0.0005842191969071997
TCF12	0.0005823703491736282
XPC	0.0005803684435566359
MZT1	0.0005789627936612532
NARS2	0.0005782141828146733
ARRB2	0.0005762222234521447
ACVRL1	0.0005653844659314898
FLT4	0.0005642385763870293
ERCC1	0.0005638676689577317
CD274	0.0005605392559259049
TACC3	0.0005591856644030906
MRPS18B	0.0005526386019897301
RAD51B	0.0005469103186354932
CDCA3	0.0005456552442163672
NOTCH1	0.0005440709244063445
ACSM4	0.000541696945557978
FAM83D	0.000539627887803337
SULT2B1	0.0005369690106098977
SARS2	0.00053627823806996
PPFIA4	0.0005340258769886264
RAMP2	0.0005336525725232949
EBF1	0.0005336247465846168
HOXA5	0.0005284591376284499
ANGPT1	0.0005174274593148269
TUBB3	0.0005172682868281159
OR51E1	0.0005169018897186746
CACNA2D2	0.0005112509994004444
ERCC8	0.0005112282249089986
BLM	0.0005110215090156054
DCK	0.0005078241601274847
RUNX1	0.0005065096759029001
CCNE2	0.000503776807323392
ZEB2	0.0005029674284060432
TDG	0.0005018231881836987
RFC1	0.0004987138670661363
GRK3	0.0004964132460284404
PAFAH1B1	0.00049612719368445
STX16	0.0004949323666093052
RGMB	0.0004936049471116752
TNNC1	0.0004900426877732204
FGF2	0.0004868409814032105
GNAL	0.00048251785169012675
ASPM	0.00048154941198350374
CHEK2	0.00048113604432956753
EFNB2	0.00047848999447485204
BRIP1	0.00047777198878950404
PIF1	0.0004768357617337796
ATP1A2	0.000473007421865869
CNOT10	0.000472876973655446
ALDH1B1	0.0004667598501178303
EOMES	0.0004650186671885193
EGLN3	0.0004632109224368274
RAD9A	0.00045998318540235364
STK4	0.00045952914845308476
IRX3	0.00045690727649785694
E2F1	0.0004551727228566617
EMX1	0.0004543260203014099
AGR2	0.00045350162021208675
HSD17B4	0.0004446447726280389
HSD17B1	0.00043779811705773046
DTYMK	0.0004364022489430818
KLK10	0.0004344321322859562
IFI30	0.0004326252653913411
NODAL	0.0004311494178845528
LGR5	0.0004270926205578194
TRA2A	0.00042289876065090777
ZNF395	0.0004227993522222332
CYP11A1	0.00041840140105864815
PPP1R13B	0.00041591149305335187
DRD1	0.000414422184388236
FZD3	0.00041418574220890785
ZNF292	0.0004125692324585352
CD33	0.00041165763697301123
STX1A	0.00040990794303562045
E2F2	0.00040890060616647044
ASCL2	0.00040589143716651053
SPDYE1	0.00040218589156959105
FANCD2	0.00039965097442857124
HSD3B1	0.00039892094021739107
L2HGDH	0.0003933349464829608
ATP11C	0.000387602378304266
OLFML2B	0.00037886342004849355
NKX2-3	0.00037527038095591946
GFPT1	0.000374659924164112
FANCC	0.00037273005394809923
ST6GALNAC1	0.00037259119451331905
PXN	0.0003716440016288087
GOSR2	0.00036934762014299643
TMPRSS4	0.0003681787853644778
E2F5	0.00036621599625228653
WWOX	0.0003650032395184927
PCBP4	0.00036242530567718
DCT	0.00036168429469703807
CASP8AP2	0.0003611269210177754
RNF168	0.0003603577394841703
PALB2	0.00035643251323611724
ZNF793	0.00035556044277750654
GSN	0.0003530741623794027
TGFBR1	0.00035255758423594107
ATP7A	0.0003506837268122466
VAMP1	0.00035052530157659374
OVOL2	0.0003486478515854694
MCCC1	0.0003472821176027403
NFE2	0.0003461128604539122
DNER	0.00034565161396682664
DYRK2	0.000339534716990806
ACTC1	0.000336625327732279
E2F4	0.00033107730328031133
OR13A1	0.000330369014679416
KDR	0.00032615843030616185
SELP	0.00032476926998197236
TWIST1	0.00032393525485975826
IL6	0.0003238703195512692
CACNA1C	0.00032380281551031324
MAML1	0.000322790338330852
OR7D2	0.0003187961595237841
TPSB2	0.00031706609274743535
BCL2	0.000316674566612687
STX11	0.0003133945064718834
PDGFRA	0.0003133687992841739
POLN	0.00031086386457482756
VAMP2	0.00030921771229474096
JUN	0.0003040648389617785
BORA	0.00030064245531892097
SPIDR	0.00029845949759926073
POLR2I	0.00029739027579268884
PDZD7	0.00029674251098219515
ASF1B	0.0002953265240520317
TPM3	0.0002901907322992056
CHEK1	0.0002900376026717132
PLK4	0.0002899650646850593
YAP1	0.0002892428378807459
DDX5	0.0002880245892786981
RGS16	0.0002864624454210049
FANCM	0.0002859687018124747
CARM1	0.00028341953678229296
GALNT9	0.00027820542908575413
FGF18	0.0002749481802055323
UGT1A3	0.0002743408944844951
SLC28A2	0.000273123045436071
RAMP2-AS1	0.0002678881725918366
RB1	0.0002677766916011063
TMPO	0.00026397925506253036
CRADD	0.0002610180486318803
NFKBIA	0.00025902440871842597
CNGB1	0.000258753552155113
LGALS9	0.00025809602521475165
OR2A7	0.00025767296572786397
MYB	0.0002536645506163757
STX19	0.00025300681018692955
LYN	0.0002521136567631209
ANP32E	0.0002484039295092834
THRA	0.000248043678680379
AUH	0.00024386386525939935
MEF2A	0.00024233011882221738
MMP13	0.0002419038783692092
FADD	0.00024155538855444983
KIF1B	0.0002395597651484341
TENM4	0.000235353931221533
PDE1C	0.00023505601915544728
PARS2	0.00023256904834912967
IL15	0.00022954107882547297
CACNB4	0.00022892710330747008
GUCY2D	0.000228210624103726
PMCH	0.0002281486214751496
GCNT4	0.00022649512215018868
ST20	0.00022648432210682032
DAB2	0.00022568729332007295
CACNG1	0.00022500664473953542
EMX2	0.00022125523202284268
CCNE1	0.00022026178859766847
COL11A1	0.0002188264748068878
GALNTL6	0.0002180358719481028
PRKG1	0.00021718739972501321
VAMP7	0.00021589071685041618
REL	0.00021575752781579366
RIF1	0.00021428707375663916
RYR2	0.00021420941259274307
CKAP5	0.00021406356288122062
CLCA4	0.000213243266010107
NIT2	0.00021226072836716414
IL11	0.00021208695644168256
CACNA1D	0.0002103401735334308
EP300	0.0002090556367581025
NOX4	0.00020696506203171603
UGT1A10	0.00020681834102894006
OSM	0.00020508971124182272
LYAR	0.00020047471470314822
GAS2L3	0.00019774294908693393
BNIP1	0.00019762715506519663
ERG	0.00019303734570116422
SLITRK6	0.00019221269567264073
FGF7	0.00019110722713005563
CNOT6	0.00019061200093429317
DNM1L	0.00018647171402467203
CNOT6L	0.0001844587454307935
RRAS2	0.00018105352008249552
ERBB4	0.0001800599781131185
MED1	0.00017464612520874578
ZBTB8A	0.00016946991426590926
PBK	0.00016727963275596963
RAD51D	0.00016704004260180728
CCL7	0.00016483353377527864
PSCA	0.00016381951393069037
AKT1	0.00016378781637216272
MEF2C	0.00016368366350729885
CDK1	0.00016309229453821537
ZWILCH	0.00016294976359074095
NUF2	0.00016133748270939248
EZH2	0.00015671705314072146
PITX2	0.00015259180969904245
TNFAIP6	0.00015223764917758335
POLA1	0.00015199818888731104
CXCL3	0.00015192531726727242
ATP1A4	0.0001506293482216484
FGF9	0.00015059346911999453
MESP2	0.00015052328228602
AOX1	0.00014727638952305154
TNC	0.00014653756761046777
RBL1	0.00014230379431075067
CCR7	0.0001398313339750072
SLBP	0.00013862015705412358
PARP1	0.00013727055720429466
XRCC2	0.00013055535196045216
BCL10	0.00012790396503604122
DAO	0.00012726385206603437
PRKG2	0.00012412426558399946
ZC3H12A	0.00012292156840725712
KRT14	0.0001226048095294166
CORO1C	0.000122535218560247
ICOSLG	0.00012232549343746236
METTL3	0.00012220143046013187
MAPK3	0.00012190083602056298
SERPINB2	0.00012134081354545145
GYS1	0.00011598163193392884
TFDP2	0.00011444418141650941
CTGF	0.00011359243297226803
OR51E2	0.00011348865708015134
LEF1	0.00010644330901133369
SOX2	0.00010498884207280504
ZNF385A	0.0001034431319734631
UGT2B28	0.0001034255839151207
CAMK2A	0.00010295134479605122
JMJD6	0.00010227029929746194
MLLT11	0.0001009360213401235
IL20	9.964183447916542e-05
GTSE1	9.826029632665496e-05
COX6B2	9.804452283774518e-05
NTRK1	9.768875666357364e-05
TTK	9.407089082914154e-05
MYF6	8.697305314209726e-05
OR52N4	8.374615850904552e-05
ZEB1	8.266689326670291e-05
SLAMF1	8.18549311067214e-05
GFPT2	8.1704828640104e-05
BOC	8.055129204387593e-05
UGT1A8	7.899601843240842e-05
BRCA1	7.776191809033992e-05
TMEM158	7.680373545481383e-05
SHOX2	7.661006994817841e-05
LY6D	7.535533364621741e-05
MYLK3	7.455000177635585e-05
RAG1	7.413304091418404e-05
CSF3	7.252485828677092e-05
PDK1	7.189825686304861e-05
RUNX2	7.014616160140504e-05
OR2C1	6.873225681315752e-05
GALNT4	6.838805377398128e-05
MYH7	6.681500497343778e-05
LEP	6.67001154414159e-05
CRISPLD2	6.667009082865305e-05
POLK	6.662482212354165e-05
CDKN1A	6.621557092454198e-05
PAX2	6.40747576551284e-05
UGT1A7	6.212219681561155e-05
IL12B	6.110775095216289e-05
CNGA4	6.0598576165912715e-05
EPB41L5	6.002469467861386e-05
HMGB2	5.8634640592101894e-05
GUCY1A1	5.843961759794423e-05
PAM	5.833544545587785e-05
LRRC17	5.7887783959119304e-05
EGFR	5.7666933462882776e-05
TNNT2	5.70293036197693e-05
CACNA1S	5.547249828924283e-05
ESR2	5.544381931176157e-05
PTPRZ1	5.5115370732389025e-05
IL31RA	5.39558199120632e-05
OR6T1	5.3353713322721524e-05
OR10AD1	5.233148474187412e-05
ATP1B2	5.2127253662260024e-05
OR1N2	5.203626865621561e-05
INTS8	5.199971764076443e-05
FOXG1	4.998211266852009e-05
PHLDA3	4.8487685790973324e-05
UGT2A1	4.563165165249055e-05
EPAS1	4.4959938363603394e-05
TMC1	4.353921028654945e-05
PDC	4.2352184358378766e-05
ATM	4.219404520968643e-05
CSF2	4.1026773613263175e-05
OR8G5	4.093408781841257e-05
OR56A3	4.033901106404967e-05
OR8A1	3.968923745184529e-05
STX17	3.944438675718263e-05
SOX11	3.914183003213669e-05
CACNG8	3.909940847681073e-05
FFAR2	3.9037432978025394e-05
BMP10	3.835466311187231e-05
OR5K2	3.7061392165070745e-05
ITGAM	3.679704553113447e-05
OR7C1	3.5650694727973194e-05
PF4	3.549297244332633e-05
EGF	3.534269836809087e-05
ARX	3.351547703364282e-05
POLR2F	3.286458717636263e-05
GCNT1	3.2705066991430164e-05
OSR1	3.2391685327778795e-05
CEMIP	3.195109674165132e-05
ALAS2	3.174907071067332e-05
SOX17	3.121639895584457e-05
ATOH1	2.9762072074858218e-05
GALNT8	2.9194071107291982e-05
PTPRO	2.915787684584315e-05
COX8C	2.7947976745741317e-05
NKX2-1	2.7094759483719125e-05
WNT1	2.705049976014569e-05
MYL2	2.702805980476613e-05
HSD3B2	2.6928684147001943e-05
HMGA2	2.6862898801902782e-05
OR52N2	2.6078118009837806e-05
IGF1	2.5055725327819616e-05
OR7A5	2.499379257931586e-05
CLCA1	2.4649326146883518e-05
CACNG3	2.4387647040854563e-05
OR14I1	2.4133475820059092e-05
OR2H2	2.3591783653709895e-05
OR51B4	2.2900341517430927e-05
OR1L8	2.2788627453110407e-05
IL2	2.2159637121850214e-05
SP3	2.180574026946406e-05
OR1F1	2.1222010690947806e-05
FANCB	2.077176055928447e-05
WT1	2.00822642714337e-05
NKX2-5	1.997179030916232e-05
TRAF6	1.9682321704867985e-05
GUCA1A	1.962545315052048e-05
OR1Q1	1.941741406699041e-05
LHFPL5	1.919508205345013e-05
LOH12CR2	1.9175846060990566e-05
OR13D1	1.887528654428781e-05
DCSTAMP	1.7650878149042976e-05
TNFSF10	1.732193154823587e-05
ACOD1	1.7192207618592773e-05
INSM1	1.6851854485530434e-05
CALML5	1.6405375621410396e-05
IL1A	1.6171983168949494e-05
CACNA2D3	1.5855607469813618e-05
GALNT13	1.547474097553046e-05
OR13J1	1.5394732203716236e-05
CACNG2	1.530047169457141e-05
OR2B2	1.4722533407413004e-05
OR2A1	1.3782939710369461e-05
SPDYE5	1.347425007206561e-05
CD80	1.3255292627937362e-05
LHX5	1.3120279708803057e-05
OR52K2	1.3019202582652217e-05
CD6	1.2790403325834574e-05
HAPLN1	1.196126046484266e-05
OR56B4	1.194064980750311e-05
OR52N1	1.1132650988739256e-05
FABP7	1.0478778894560313e-05
OR56B1	1.0252417729317203e-05
OR2L13	9.80228387925089e-06
OR2T10	9.712091854221328e-06
OR10G2	9.33017896426353e-06
SRPX2	9.228043837012086e-06
MYH6	9.020994256840035e-06
OR52W1	8.837326858674382e-06
CAV3	8.183011880450638e-06
OR2K2	8.033790729795768e-06
CLCA2	7.841214717853267e-06
OR10A4	7.74497862310915e-06
OR52I1	7.304933903412656e-06
OR13C5	6.79861388095271e-06
OR1K1	6.789406459261817e-06
FGF8	6.7480884372510116e-06
AL929410.2	6.604426781000009e-06
MYOG	6.12581794735616e-06
OR52E8	6.003240790544155e-06
OCSTAMP	5.973817073054232e-06
WNT7A	5.902796191088767e-06
MYOD1	5.784174158844944e-06
KDM1A	5.7406997431060515e-06
CYP19A1	5.676585655894851e-06
OR2D2	5.620205642826439e-06
CACNG6	5.224209419202941e-06
ATP1B4	5.1816554497000375e-06
CACNG7	5.167050966794509e-06
IL4	4.907633023477672e-06
OR2W3	4.874390547234105e-06
OR5B12	4.779294502220068e-06
GML	4.381985186876456e-06
OR3A2	4.263764746938461e-06
SMOC2	4.0487625446937875e-06
OR52B2	3.904691586269407e-06
NANOG	3.895747465851206e-06
OR1J4	3.7983354276422877e-06
OR4C6	3.6281142619375227e-06
POU4F3	3.4560875366943696e-06
UGT1A5	3.1002757175947506e-06
OR5C1	3.082877489018314e-06
CYP11B1	3.057105283153545e-06
OR2AG2	2.8958543414725817e-06
OR6S1	2.808912170500495e-06
WNT8A	2.7363603270605005e-06
CYP11B2	2.6584019723068925e-06
PAX6	2.584769511835995e-06
OR1G1	2.1975305572531717e-06
OR10A2	2.1854869266457033e-06
LHX1	2.056202566278716e-06
OR4D10	2.0397286409198454e-06
OR1J2	2.031095734306589e-06
GSX2	2.0120450762800744e-06
OR11H4	2.0000794924016934e-06
OR2T8	1.991063807565576e-06
STRC	1.9710994155669596e-06
OR1J1	1.9335948396917934e-06
OR2L3	1.828775769312861e-06
B3GNT6	1.7903200025621012e-06
OR51Q1	1.7458945529834572e-06
MLLT10	1.7332706577809828e-06
GATA1	1.6768827724374804e-06
OR3A3	1.633954601420676e-06
OR51B5	1.5176960614162092e-06
OR56A5	1.5020032722664056e-06
OR9Q1	1.4702664798558573e-06
OR2AE1	1.4530589069613696e-06
OR5M11	1.4121287924457592e-06
GALNTL5	1.3801605622469518e-06
RHAG	1.2792660489941971e-06
NEK5	1.222628584594672e-06
CACNG5	1.2116718660142778e-06
IL13	1.1302730221558017e-06
OR2C3	1.0357768464892307e-06
NFIB	9.723000526798748e-07
OR13H1	9.704181254337987e-07
SOX3	8.884730184643016e-07
OR10A3	8.475179668537196e-07
SPHKAP	8.463087837675937e-07
OR52E6	7.635666896165386e-07
OR2B11	7.59496913076852e-07
CACNA1F	7.571170529979476e-07
OR4N2	7.16080958507595e-07
OR52B6	6.018166449016463e-07
OR2A42	5.781670728887265e-07
OR2A4	4.512874775753033e-07
DBX1	4.0774940394268715e-07
SOX1	4.060633870927656e-07
CNGA3	3.905514050267813e-07
DBX2	3.777634700958052e-07
IL23R	3.6047956055915805e-07
OR7E24	3.5060308537706444e-07
WNT16	3.330320206258195e-07
PFKFB4	2.9600066858708546e-07
PRKACG	2.9564093914155947e-07
OR1N1	2.6073780378081267e-07
OR51I1	2.532859059063689e-07
GAD2	2.1752409640533982e-07
OR1C1	2.0431744989315765e-07
OR10Q1	1.3839743248451777e-07
OR52D1	1.561626968173305e-08
OR2G6	0.0
OR10A5	0.0
OR52H1	0.0
OR4K2	0.0
OR9G1	0.0
OR2AK2	0.0
OR5P3	0.0
OR10H1	0.0
OR6B3	0.0
OR2L2	0.0
OR13G1	0.0
OR9A4	0.0
OR6K3	0.0
COX6CP3	0.0
OR1L3	0.0
OR2T33	0.0
OR6C2	0.0
OR6A2	0.0
OR6C70	0.0
OR3A1	0.0
OR5AU1	0.0
GUCA1C	0.0
MYF5	0.0
OR1E1	0.0
OR9A2	0.0
