# Supplementary material for: Transformer for Gene Expression Modeling (T-GEM): An Interpretable Deep Learning Model for Gene Expression-Based Phenotype Predictions
Source: Cancers (Basel). 2022 Sep 29;14(19):4763. doi: 10.3390/cancers14194763 (PMC9562172; doi:10.3390/cancers14194763)
Supplement: Supplementary file 1 [file cancers-14-04763-s001.zip › cancers-1924785-supplementary/supplementary/importort gene rank list for all cancers/TCGA-LUAD.rnk]

NKX2-1	0.22475639391665858
ST6GALNAC1	0.11857756797959146
CEACAM5	0.10365840766561267
HMGB3	0.08821436465525688
MET	0.08152042862069195
COL10A1	0.08083394853258614
GALNT6	0.07127130095317499
TFPI	0.0668779283994137
FOXA2	0.06684115804800285
FOXA1	0.06381822026394438
AGR2	0.06156836939468377
TOX3	0.061557067050540336
OSMR	0.056077722884147724
MACC1	0.05550510909125024
CD55	0.05245328128509493
TNFRSF21	0.05180065865823425
PLS3	0.05112672617797382
KITLG	0.04973223136655022
HOPX	0.047819085192397165
F3	0.047761218511362426
GNAS	0.047484745165797836
KIT	0.04656566837909508
CCNO	0.04588159976878237
SOX9	0.04537510788545731
STX1A	0.044798913711742695
CALM3	0.04454863378213649
NRARP	0.043308208154047005
SERPINH1	0.043012910071656
BCAT1	0.04255765020269908
SPP1	0.042497270495586194
BMF	0.04142122966302015
MMP1	0.041225192314217486
KRT14	0.03984623535364695
ESM1	0.039467432265479864
GAS1	0.03842961685238606
TGM2	0.03803841303954364
HSD11B2	0.03742558932181536
SDC4	0.03706125967196054
TXNDC9	0.03660287356778355
SPHK1	0.036308414504881446
CAMK2D	0.036084498125889375
CA9	0.0359729695504874
OPHN1	0.03554526079780427
TMPRSS4	0.03532173158890172
PFKP	0.03524859076637296
MALAT1	0.03509545918869425
COX6C	0.03478853663717935
MAOA	0.034688935386858716
LYZ	0.034648064623539504
ATP1B3	0.03461725358946402
IRAK2	0.034304788930071224
CXCL10	0.03410873437754136
AQP5	0.033830563645821765
AKR1B1	0.03374281006778453
AKR1C1	0.03338711921625302
SLITRK6	0.033201746871851665
DDIT4	0.032696696315018765
B4GALT1	0.03252219222932178
THY1	0.03221692900959665
GLS	0.03198541259635181
GALNT14	0.03194551126652593
ECHS1	0.03170396274973714
DDX5	0.03155252563503022
ID2	0.031283529910358154
PIPOX	0.03118523677596273
COL5A1	0.030995867462732016
ERO1A	0.030868314966898142
PTGS2	0.030686048624697624
COX8A	0.030661243960759497
ICAM1	0.030566341980741076
TM4SF1	0.030507534465567577
LAMB1	0.030360581204635653
ITGBL1	0.0301586970631003
HK2	0.030145703738060095
CCL19	0.03006478034530554
EPCAM	0.02983926458308158
ANLN	0.029834152627528733
COX4I1	0.02976919856486515
FAM84A	0.02921000608915037
COL3A1	0.029190415111774545
BNIP3	0.028642176321115202
CD74	0.028128348534415197
COX7A1	0.027894108429045043
HSD17B6	0.02749412817594845
ADORA2B	0.027133295994116367
TUBB4B	0.0270085729618856
COL1A1	0.02697046057312858
TGFB2	0.026732225622609386
DDB2	0.026729349378517207
EDNRA	0.026680234655777787
CD38	0.02650961634614747
NTHL1	0.026489633989611756
MUC1	0.026392373291818802
SET	0.026285684023081898
CYP7B1	0.026250509310380164
EMP1	0.025901581647126977
FGFR2	0.025777549267297115
WNT5B	0.025608563617955788
IFI16	0.025487853464560988
KIF5B	0.0254346295714686
PGM1	0.02535466905289495
SSRP1	0.02516041694639626
HADHB	0.025135655374160383
KLF6	0.025069774632189304
EGR1	0.025016427897585933
NFIB	0.024970051254028267
PTTG1	0.024886507428926726
TUBB	0.02478093630396897
ID4	0.02472084880172971
NEDD9	0.024654621681418534
MPZL2	0.024617594948729726
CXCL13	0.024365077773222405
GUCY1A1	0.02431163740075264
IL1B	0.024172297622877505
TUBA1A	0.024076822985453574
SOX4	0.023957171852453638
GALNT12	0.023811338423628873
CAV1	0.023642293397265438
TGFBI	0.02360259293066122
JAG1	0.02359972895136895
SLC9A3R1	0.02353787341784598
CCL18	0.0234933116091698
DRAM1	0.02345684942271152
KLK10	0.023435935537774902
GALNT5	0.023341020257113716
SIRT1	0.023219148850547204
ITGA3	0.02312373192320314
BGN	0.02309754364490662
RAB25	0.023080452624956088
GTF2H4	0.023054907357173714
TMEM45A	0.02303266430782694
MCM7	0.02295541068400233
NR3C1	0.022915783713124974
CLIC5	0.02288981357306723
CASP4	0.022738308717437854
SELE	0.022637295408431044
RGS16	0.02240836884615397
HNRNPL	0.022398785174853834
MMP13	0.022323580599115045
LMNA	0.022205966949604285
OLFM1	0.022117686010473817
COX4I2	0.022086603106976375
GATA6	0.02207781034571649
ITGAV	0.022031409636812823
EZR	0.02199862263630901
CCND2	0.021833076715531995
BMI1	0.021810842978006027
RAB42	0.02177906915805593
EVI2A	0.0217424609055725
AOC3	0.021681154476197607
MMP11	0.021580377030748218
SRD5A3	0.021446015503933668
SERPINE1	0.02144456929745702
FERMT1	0.02127667836594435
TP53I3	0.02113706415448678
TOP2A	0.021088890334273937
ADA	0.020972851543984476
ITGA6	0.020964709002808297
EGR3	0.020963338792492937
SPAG4	0.020878705373533712
EEF1A1	0.02085081251874257
DNMT3A	0.020826243448784997
HSD17B10	0.020758268687744726
GALNT7	0.02072042499364494
ETV1	0.020703120108687193
CYP1B1	0.02060136037410525
PRRX1	0.02043607102996328
BCL2	0.020402508881613254
NFKBIA	0.02034165841464056
STC1	0.02029224292350715
VIM	0.02026720645158842
OVOL2	0.020257914998942462
HIBADH	0.020210396271855023
THBS1	0.020134964562620216
BID	0.020072395262175146
CD200	0.019987272729205793
NCAPD2	0.019852351621340695
ID1	0.019825498932513595
SLC25A5	0.019818288732149046
CACNG4	0.01975304740795265
CA2	0.01974838920149714
B3GNT6	0.01967136562395736
IL31RA	0.019628517545238845
CCL8	0.01960634193911887
MFAP5	0.01954878388982824
OLR1	0.019503954182223466
CASP8	0.01949570528253689
GBP2	0.019494896296211896
NTRK2	0.019296720667207518
VAMP8	0.0192869975375707
FOSL1	0.019266004253134548
CACNB1	0.01904084578274163
YBX1	0.01903227192952482
MMP9	0.018923291832573262
MMP3	0.018861231686958385
MAOB	0.018834066592977428
PTPRG	0.018622302242918193
TXNIP	0.018511331789241987
HK1	0.01847782380904968
POLB	0.018474907780938077
ENC1	0.018465208084896878
POSTN	0.01844168453488841
ATF3	0.018433622332880855
TLR2	0.01836668810568025
ACADS	0.01835277428008725
NDRG1	0.018315995580075354
EREG	0.018309614017225646
GALNT3	0.01826752228521159
ACKR3	0.01823166848661288
TSPAN6	0.01818621759341373
SPI1	0.01814411259244796
CD40	0.018123434807352755
CDIP1	0.017972362455830563
STX18	0.01794293802131343
TUBB6	0.017839443153984117
MMP7	0.017837217829095975
UQCRQ	0.01765269767695669
C6orf62	0.01757204086906743
ALDH1A1	0.017482197188160884
PLAUR	0.017458802893421173
PSMB4	0.01745850672552521
UBE2N	0.01742930597869923
SEMA7A	0.017416748248186956
GFPT2	0.017277375407706744
CEBPB	0.017224190395929963
TNFSF10	0.017140192724784755
OPTN	0.017130161321578272
RRM2	0.017089858016241587
TENM4	0.017085554571684418
CHAF1A	0.016909839365741183
IRX3	0.016904864801494487
EGLN3	0.01689857471402507
PARP1	0.016840458071726905
PPFIBP1	0.01681673796700429
HMGCS2	0.01678415678957074
CDCA5	0.016739462276376568
MYH9	0.01665893393148907
DENND5A	0.01659154309210905
WNT5A	0.016588208790080543
VCAN	0.016541665375050838
HPSE	0.016540654755885436
CAMK2N1	0.016506570970863565
CCL20	0.016458657278193314
SOX18	0.016361604539481333
FSTL1	0.016316897656568383
ALDH1A3	0.016161768875359736
VARS2	0.016110779641876304
CPS1	0.01602475931554742
SOX2	0.016005274732441514
CREB1	0.015953544226309513
AOX1	0.015925663646305
SLC2A1	0.015899666051917127
BTG2	0.015886033695115414
FLT1	0.015800425854765852
P4HA2	0.015783432313704725
DDB1	0.01572277931718227
CALML3	0.0157025715078149
BHLHE40	0.015603903994587213
FSCN1	0.015590268597863789
UBA52	0.015583953839693174
ANP32E	0.015576016332419609
LUM	0.01555171462535085
MKI67	0.015498454486177737
NFATC4	0.015485660773599934
MYL9	0.015349955594237543
NR4A2	0.015300857051516124
CDCA7	0.01525931866265204
C1QB	0.015144733811304678
ACAD8	0.015127732017436614
ASPN	0.015045343881921733
RGS4	0.01500326334801734
CNOT11	0.014917060847036923
CARM1	0.014861218472060699
PSME4	0.01485504728796133
SCRIB	0.01483842641170333
TNFSF9	0.01477087903002899
CD24	0.014656669381772331
MCM3	0.01464070516882141
RBBP6	0.014584763273893015
HACD3	0.014576903908796068
MDM4	0.014553313852478648
ANGPT2	0.014516589917007239
NFE2	0.01436558834259274
ECT2	0.0143331600678288
SAT1	0.014325281218317528
SAV1	0.014292102037797166
COPZ2	0.01418799137145267
MME	0.014177942793363162
PIF1	0.014172404663054985
CSF1R	0.01406860600340165
SRF	0.014019413442220914
SEC22B	0.013990293103666807
LYAR	0.01392879763878382
ALOX5	0.013854849578145364
IL1R1	0.013802666317549636
GCNT3	0.01380188773174374
SPOCK1	0.013785016527228395
MESP1	0.013752187877292467
SNAI1	0.013739061561064659
IGF2BP3	0.013680729172093087
AKR1C2	0.013651757668986119
PTGER4	0.013599564882628817
PPP1R13B	0.013462012558058978
MAML1	0.01341574875930575
HMGCS1	0.013371825379953533
APEX2	0.013356063443405784
SNN	0.013348386474777423
CCNF	0.013339215594257383
STMN1	0.013326436823560082
CIB1	0.013275648377394445
GLUD1	0.013261450951998542
ANXA5	0.01324847103702065
MESP2	0.013200663989890603
PLAU	0.013162176167033758
USP28	0.01314755093245998
HMOX1	0.013145767230674885
NT5E	0.013084822729695154
LAMC2	0.012992052448258781
IVD	0.01296752031139791
BCL3	0.012961819653961107
PLIN2	0.012961323024450352
EARS2	0.012936729439558429
XRCC6	0.012926319311624081
CYC1	0.012926062284295319
SEPSECS	0.012906695875991275
PPARG	0.01289664223166141
PLPP3	0.012873740549259233
MPG	0.01284050745007268
MXRA5	0.012825503613005846
ARX	0.012762342275732386
CD34	0.012734019667647768
PTK7	0.01266341371738439
AZGP1	0.01261777908431706
DEDD2	0.012527180298531048
UQCRH	0.012521059973138121
TIMP3	0.01248767653977978
TPBG	0.012464443020565326
C1GALT1	0.01245437171702856
COL6A2	0.012415015495342425
FBN1	0.012403544245303193
SNAP29	0.01236224595449144
WNT2	0.012357750539502275
JUNB	0.012338388189503125
CD44	0.012335497354467003
MYB	0.012334558435437426
GCH1	0.012254426901836951
CDK5RAP3	0.01224610000457641
ITGA5	0.012181851747457968
L1CAM	0.01216285285312054
GATA3	0.012161173240401559
IDO1	0.012082361402170698
QPCTL	0.012042116641903473
EGFR	0.01202814667588197
FGF18	0.011990292871703896
DAB2IP	0.011986881323943512
PMAIP1	0.0119853563276976
SULT2B1	0.011899070076932323
HGF	0.011888740229347447
COX7A2L	0.01187808976156927
RAD23B	0.011870888800178626
AK4	0.011839881213444963
XAB2	0.011784174812796725
CLCA2	0.0117217243341277
COMT	0.01168405016949581
AXL	0.011622203342324493
JUN	0.011564120448358988
CTSB	0.011562816260124177
MAP2K3	0.01153060854891737
KRT19	0.011359921771272114
MCM6	0.011332916239188114
GLUD2	0.011327145926624631
OXCT1	0.011317343330554213
CCR2	0.011315236473892525
CXCL2	0.011264808500387977
ALDH1B1	0.011207490061478175
VAMP3	0.011186617428249793
G0S2	0.011182090172932539
RAD51AP1	0.0111514118831285
CXCR2	0.011146096976317695
UBC	0.011116770173263587
CDK6	0.011090699560897777
PDGFRB	0.01107075684961096
CETN2	0.011041116680853098
GALNT2	0.011028748794400144
FARSA	0.011026140831794345
PTN	0.011018149978368254
CCNG2	0.010977254612982592
CXCL8	0.01097576414623777
ALDH3A2	0.010928348650996069
LAMB2	0.010920377426159117
ACSM3	0.010868520482405343
SLC2A3	0.010819911379917507
WDR76	0.010803377152777517
PYCARD	0.01074770242632347
NUAK1	0.010704299675697202
MARCKS	0.010689930368592036
SRD5A2	0.010680943792979406
KIF11	0.010639987689759005
MCM5	0.010589033284562689
PSMA2	0.010586284400128728
AEBP1	0.010565678269021545
SDS	0.010564719212346618
MNAT1	0.010557686065495165
GATA4	0.010540455709505856
CDKN1A	0.010528126389719322
POLR2H	0.010521108742114444
SDCBP	0.010513038034451716
P2RX7	0.010471940341994484
SULT1E1	0.010467359729599677
PTPRS	0.010463073867557321
HIF1A	0.010443589312955952
WT1	0.0104392850089152
CTH	0.010338179896922973
NFKB2	0.010220652647087304
ADK	0.010215706160756961
ENO2	0.010195537267538149
MRE11	0.010174494589974147
PSCA	0.010146994749229924
POLR2K	0.010144057933121732
VAMP4	0.010143289581099557
PSAT1	0.010135885192130776
TCF4	0.01012495735961765
TSC1	0.010118098482869048
NDC80	0.010109958559772097
LIF	0.010106409542697141
YARS2	0.010043339192332546
CLSPN	0.009996918300423603
ODC1	0.009994739473922822
FN1	0.009867353080613199
NUMBL	0.009831259248817635
LRRC15	0.009821705749125298
BCAP31	0.009802714976335187
ZNF385A	0.009768607690704268
H19	0.00967050044887843
HIST1H2AC	0.00966476124035738
MIF	0.009653587699883472
POLD1	0.009636147169758502
TNIP2	0.009576822285411348
FOXA3	0.009548467866661052
HJURP	0.009526798790191792
H2AFZ	0.009512393067518396
IGFBP4	0.009508336228561174
BUB1B	0.009461450165454913
GPX2	0.009456834747319167
USE1	0.009449627959084862
RNF213	0.00944107159172028
DDO	0.009391597130157171
CITED2	0.009369305586444939
BCL2L2	0.00929675349426164
EBI3	0.009272556891904283
FOS	0.00921877286250911
BAX	0.009218639266576609
HNRNPU	0.009210924022407446
HEY1	0.009190878833618066
ABAT	0.009132151732119837
HIC1	0.009103438763797328
PGF	0.009090738707916476
MMP2	0.009070200371193073
CXCL12	0.009068925143387576
MED1	0.009049194644009722
CKAP2L	0.009028333920865677
BBC3	0.009001488426848246
H1F0	0.008992781280488577
ALDH4A1	0.008984209578610774
CYBA	0.008970830902640082
ACAA1	0.008959258915982194
PRMT1	0.008939585061247266
PDHA1	0.008934586142415152
EXO1	0.008922608103459047
ASF1B	0.008922206936432102
SEMA4A	0.00887087118716016
EIF4B	0.00885782696490308
ADSL	0.008826222148483763
RANGAP1	0.008769829403842903
CCND1	0.008752273771724512
VEGFA	0.008750453644606686
SLBP	0.00868333457048154
PTX3	0.00868303252711251
AGER	0.008679309133897532
FNBP1	0.008675884524207726
ERBB4	0.008545812477420802
PDHB	0.008543136403478098
BMP6	0.008530371472695973
GOT1	0.008511321801794371
CDCP1	0.008508261157581305
KRT8	0.008498179145927412
MLLT3	0.008486721975738264
GLYCTK	0.008406212790209337
VEGFD	0.008405145980874036
BAK1	0.008348009674305214
TPM2	0.008341636238797091
WNT3A	0.008314588798368463
ATP1B1	0.008257366911945868
CKS1B	0.008254227992332545
ASS1	0.008236890595702434
ORC6	0.008233645440010047
GLDC	0.008222947114943032
THBS2	0.008221731407609605
GALNT1	0.008203959152871178
FANCI	0.008180991304984314
HIST1H2BK	0.008148964449236408
RIF1	0.008125592556201659
TUBB3	0.008124784396321378
TDG	0.008088910845774105
ETS2	0.008082342576385937
KIF14	0.008071250648157214
BAG1	0.008067531357481644
NDUFB7	0.00806353310349589
GALNT10	0.008037761446211092
PABPC1	0.008033433557072159
CXCL6	0.008018718062442495
COL5A2	0.008017250303081463
BET1L	0.00801648669438894
L2HGDH	0.007987768074110741
DARS2	0.007970294842620034
VAV2	0.007943582670026421
CCNE1	0.007933486102358476
CCRL2	0.00792786040051061
STX5	0.007914817057825058
BRCA1	0.007876912971952792
NR2F1	0.007876364836159926
MBOAT1	0.007862663301595803
STX19	0.007854180515789259
ADGRA2	0.007852926829918038
CLEC4A	0.007850768590230262
PFKFB4	0.007835405276715108
CCBE1	0.00781816890286087
SOD1	0.007803002661529964
ACY3	0.007798882598392437
TPI1	0.00778062943288668
DAPK3	0.0077252950930904824
APEX1	0.007713284379273802
ALDH5A1	0.007665762210378203
ANGPT1	0.007663526865804645
PTHLH	0.007662685536198561
RELA	0.007656049195957079
HMGB2	0.007649977478394846
PCCB	0.007625949151033965
PDGFB	0.007618528501280802
CA12	0.007609973949324908
SEPHS2	0.007574862395464851
TPM1	0.007570924467545394
PRKCI	0.007569011573570811
HIST2H2BE	0.007568947814867414
STAT5A	0.007552342658069123
HMGA1	0.007535763794727207
COL11A1	0.007516775529603303
MCM4	0.007480251414047845
COL1A2	0.007478462329501149
UGT2B7	0.007476037948257733
ATR	0.00746483721856374
GATM	0.00745635659102373
LGALS1	0.007443685564925325
DHFR	0.007420330053856678
ROCK1	0.007410460358619686
CDCA8	0.007377830233166445
ASCL1	0.00733335778963356
TLR4	0.0073206269113276325
NFIA	0.007288939123006002
UGT8	0.0072785578102452335
CTSL	0.007276763776626922
ATP2B1	0.007259697056044593
PDGFRA	0.0072471698623024225
ALDH6A1	0.00722118236464441
RRM1	0.007152940864547303
THRA	0.007137728388633369
ENG	0.007083371426092267
STX16	0.007076642755301642
WNT11	0.007063985702753797
ATM	0.007031366675204323
KDR	0.007020538572233005
BATF	0.007018819039997774
KIF23	0.007017653937406191
CCNH	0.006995621358047897
MLLT11	0.006971188978378177
TNNI3	0.006954336430659005
AEN	0.006946911138583594
RSPO3	0.0069435275293075315
STX3	0.006923072366912014
EDNRB	0.006922920500453262
CENPW	0.00688286969858875
RNF144B	0.006881475866273647
MARS2	0.006861894070247058
ALDH2	0.006854746077772229
AKAP12	0.006851216851648525
RBPMS	0.0068403275781630845
EPHB2	0.006831910754854065
TNFRSF4	0.006807655117979843
ASPA	0.00679743393504431
CNOT7	0.006789534736998728
PRKDC	0.006786489829174566
TGFBR1	0.006786383862497157
IER3	0.006784328469928731
BCL2L11	0.00677717730213001
ALDH7A1	0.006761417181365759
CEACAM1	0.0067414583029323585
TARS2	0.006691648754010692
LRIG1	0.00669079203494385
RIPK3	0.006680561435403985
TEK	0.006678750112208672
MYC	0.006673069689939885
NUP37	0.006663219766393944
NFIL3	0.006656695982343958
CYP11A1	0.006613932820055781
RAD21	0.006589048048409567
HMGCL	0.006586696751903635
BNIP3L	0.006544887065253625
TRAF6	0.006521577759328102
UQCRFS1	0.006508984508812313
CALML5	0.006497868997408399
FOXP1	0.006490167049273886
LAMC1	0.006486073911325673
PTK2	0.0064800572412466615
CYP3A5	0.006470815901267257
CALM2	0.006452817680623286
NUSAP1	0.006451269460020834
TMEM100	0.006447558852675677
ALKBH2	0.006410417042779747
CTTN	0.006405552194236954
RACGAP1	0.006393220293490082
RFC5	0.006374794642254975
ATG5	0.006361979795209678
LARS2	0.006343896927646581
RAMP2	0.006342467407610041
BMPER	0.006307864463326464
IDH1	0.006303813346620321
TNFSF4	0.006300054254190402
RAD51C	0.006298267359474176
TFDP1	0.006268232941209732
UGT1A10	0.006261813959792558
GRPEL1	0.00621659659261529
GALNT11	0.006214295883975792
CBX5	0.00621171110833425
LY6D	0.0062061148268337685
EDN1	0.006177468591418137
MUTYH	0.006176965597530559
PPP1R15A	0.006161214406798772
FZD3	0.006155540077872715
GREM1	0.0061435679233377595
FGF2	0.006107782476738946
DSCC1	0.006106637786328583
GADD45A	0.006097948701763603
KRAS	0.006097591921109731
CCNB2	0.006086299728117695
ALKBH3	0.00608367805719101
HMMR	0.006063633506352245
TAOK3	0.0060633146455723735
SMUG1	0.006027915763595074
COX7C	0.0060148298491654005
ANG	0.006012983416601746
DLL4	0.005986136506942849
CREM	0.005978887939406411
AARS2	0.005966865384230402
ATP2A2	0.005964591027390622
BOK	0.005954920412764345
MAP2K1	0.005944024526880198
UGT2A3	0.005943274243639618
RPS6KA6	0.005905743537608775
LDHA	0.0058900212262565895
AIFM1	0.005877202687859068
CAPG	0.005870671010171997
SNAP23	0.005869599563189285
TAL1	0.005862450522571204
RAD9A	0.005851069313139332
NAMPT	0.0058282401978650795
PPAT	0.00578887430852536
FANCF	0.005784327038479565
MTDH	0.005777750906111668
ESR1	0.005772644882339103
PGK1	0.005748747033379919
EGF	0.005741224026551284
INHBA	0.0057341740458763946
CCNE2	0.005730683434033805
ILK	0.0057134822533692
NEK2	0.005663852559565175
SEMA5A	0.005663034004483217
STAT5B	0.005636573088289362
OLFM4	0.005634583573293238
TSPAN2	0.005634094631924994
MAPK14	0.005632939641187922
AMD1	0.005617396996139245
RAC1	0.005587747337471746
BABAM2	0.005586284716270136
UBR7	0.0055726325648706426
CDH11	0.0055674131111844195
CENPE	0.005566915712479284
GALNT17	0.00556009285734352
CSF3	0.00555426096580011
DTYMK	0.005517576995349947
HLX	0.005490045048638167
SLC4A7	0.005457210349007221
SRSF3	0.005456714751420904
PCOLCE	0.005432882008949697
LIG4	0.005381546247628774
CNOT1	0.00534857551258192
STS	0.0053481903381152685
RNF168	0.005343633309991489
TNFRSF12A	0.005335388512500906
CXCL1	0.005326788190231654
RASGRP1	0.005313604561193189
ANPEP	0.005311646289332038
ATP5PB	0.005310055806651453
NRP1	0.005303817477128842
PLK3	0.005302903322098199
CDC25B	0.005298765214113702
FGFR1	0.00525522017098859
CTGF	0.005242420673030298
RXRA	0.005229807791881212
TYMP	0.005199692657043091
CYP26B1	0.005174103012714723
F2RL1	0.005154624396704459
HIPK2	0.005150982649362342
EPHB4	0.005140525432662259
CX3CL1	0.005122604668892279
MND1	0.005112333643722871
POLR2J	0.0051044791875817265
ZC3H12A	0.005100997076765306
TAGLN	0.0050929447087786715
DUSP1	0.005079571914110962
TGFBR2	0.005041869448758291
IARS2	0.005023573671661288
GALNT9	0.005011621338656697
OGG1	0.005004353168832619
WWTR1	0.005002599117945032
TRIP10	0.005001036255459484
RFC4	0.0049937322190897505
VEGFC	0.004989591267988629
POLR2G	0.0049879714276704285
BABAM1	0.004984201283636163
CDH17	0.004980327799004338
UBB	0.004965398513559976
FAP	0.004960602359538519
DPP4	0.00495542838595871
TP53BP2	0.004953752186265222
RFC3	0.004952490440761999
HIBCH	0.0049446310617288335
IL4R	0.004925979820262403
HDAC2	0.004924636970086465
MTFMT	0.0048983996708566015
SMC4	0.004879137974841142
NCKAP1L	0.004873143976698924
ERCC2	0.0048580194138740885
PKM	0.004848692643767369
RAD52	0.004821980908875192
CALM1	0.0047885384353687005
GINS2	0.004773449731326142
S100A4	0.004766385034687214
FBLIM1	0.004734179440617582
IL23A	0.004706378216320284
CD86	0.004657142910638561
AMT	0.004656076437593439
POU5F1	0.004653271158516086
LGALS3	0.004652937361651583
LOX	0.004641484499824786
ABRAXAS1	0.0046391924763911525
POLR2E	0.0046358630689704245
COX7A2	0.004625886988651571
HSD17B7	0.004614832397362686
ZAP70	0.004612829080782559
CACNA2D2	0.0046088478093873125
CCL7	0.00458200733723333
PPP2R1B	0.004567155217557125
STX10	0.004541312268196953
STX2	0.00450629313814349
NPM1	0.0045015238595487944
STX7	0.004493187187050013
RNF43	0.0044838300296856735
SLC9A1	0.004481122927902619
PRKG2	0.004431115704863685
DAB2	0.004419496564109055
GTF2H1	0.004403228177190641
TPM4	0.004397168503573935
RPA2	0.004381230115730141
AXIN2	0.0043588010690992765
UIMC1	0.00434500657699395
TNFAIP2	0.004334811571600911
DLD	0.004328614239379115
XPC	0.004315854261042944
KDM6B	0.004306315526102642
COX6B2	0.004298067230559153
RHOC	0.004297895239108723
CDC45	0.004291534035500519
LITAF	0.004286643783183592
TBX1	0.0042849447455777095
ACADSB	0.0042757953782328615
SERPINB2	0.004275642536435379
PTP4A3	0.004270337989799465
HSD11B1	0.004249667763387152
PCNA	0.004246265829353133
SHMT1	0.004244926994373047
KAT5	0.004215743840635392
MSN	0.004215643366555183
SLC12A2	0.004211944907465031
TUBG1	0.004210703167473552
OR51E1	0.004195662966668549
FADD	0.0041944954761570724
IL6	0.004190337378675397
BRCC3	0.00418434724909394
TNFRSF1B	0.004184070304898891
RPA1	0.004183083828216786
ERBB3	0.004182637256036639
B4GALT5	0.004177037757082499
UGT1A6	0.004169924328329953
PROS1	0.004162990326528977
KPNA2	0.004133965299261928
RBM6	0.004128228241836515
CRISPLD2	0.0041154550195102646
CDKN1B	0.004115355964379843
SMAD2	0.0041094729225643195
EDN3	0.004096818079848253
NEK11	0.004095933095636728
SNAP47	0.004084651989692745
HAS2	0.004072059681317213
KDM1A	0.004050380709607235
BMPR1A	0.0040500935038641885
STAT1	0.004047926742708544
UNG	0.004027587560002432
DRD1	0.004020280437711716
LASP1	0.004016194789277518
E2F2	0.004010892520282635
CIDEB	0.003997594087096952
MTA1	0.003953933433615244
S100A8	0.0039521416646898675
CCL4	0.003945155401645085
CDH2	0.0039450591850939114
ITGB1	0.003928138926701996
TLR7	0.003921721783772033
COX7B	0.0038903505706215325
MEF2A	0.0038889189393832542
GLUL	0.0038503135292807327
BCKDHA	0.003820061725233362
TNFRSF1A	0.0038170618231742988
PLOD2	0.0037952670250835058
USP1	0.0037922190605462745
EZH2	0.0037842609194067263
ANXA2	0.0037804759769949985
BRIP1	0.0037677572421096405
COL6A3	0.0037676851218578357
NELL2	0.003754221889428151
HARS2	0.0037535772006475647
GINS1	0.00375108171431825
VTI1B	0.0037463937798240692
ADAM12	0.0037461497196324186
POLE2	0.003744572904208855
VAMP7	0.0037437119372690226
ING4	0.003733919953268621
HNRNPM	0.0036907017285258666
ABCG2	0.0036747669843338964
STX12	0.0036679611262678425
GPSM2	0.00366016468130957
PXN	0.0036581105118134215
SYK	0.0036468526047450074
UQCRC2	0.003632164570977717
FBLN2	0.0036311901860272135
COX7B2	0.003612038376435207
SORT1	0.0036117787304957476
WWOX	0.003604074027752166
AKR1C3	0.0035965692982171398
PROX1	0.0035872773070401683
ACSL1	0.0035672968979251853
CDC42	0.0035668718615283336
XRCC5	0.0035608365391736384
PNN	0.003560202317835581
PRIM1	0.0035599718126856825
TIPIN	0.0035587181915961814
GDF7	0.0035414456252557095
GALNT16	0.0035321161508663477
VCAM1	0.00352678054680325
NUCKS1	0.003513679058561103
ATP7A	0.0035048915774108192
FEN1	0.003501243240389571
MAFF	0.003497671692167441
XRCC3	0.003492626638729026
ERCC8	0.0034888309068531135
ANGPTL4	0.0034888231774638867
TDP1	0.003477804992211538
SAP30	0.0034448086333584826
GPM6A	0.003439369548514289
PHGDH	0.0034324548714028485
TDGF1	0.0034245443596642284
ARRB2	0.0034225819650412635
GPC3	0.0034024474371950816
CYTIP	0.003401448029122432
DNER	0.0033835502437053345
EPB41L5	0.003370187826670664
ZBTB8A	0.003368244939609613
TP73	0.0033591618303913198
RB1	0.0033530467142062325
HNRNPH1	0.0033234832391626076
NOTCH1	0.00331501397957192
TOP3A	0.0032936778103436933
MCCC2	0.0032899821684229287
EFNA1	0.003284446904833452
BCKDHB	0.003276585042694282
TP53BP1	0.0032737555829931682
TYMS	0.0032715947615187535
PSMD14	0.003263482612582346
H3F3B	0.003256745957515281
DLGAP5	0.0032528503952433223
STAT3	0.003250252778193204
CDK2	0.0032472593079963044
IGFBP3	0.0032386636431942016
NFKB1	0.0032363015035057614
RAD51B	0.0032301079543933468
CTSK	0.003211573445167151
CHD7	0.0032002721287742748
TNIP1	0.0031883488283188867
ALAS1	0.00317686884766849
SVIL	0.0031756036632669075
GSN	0.003160566044916886
PRKACB	0.00315462890964861
VAMP5	0.0031503859359741414
LBR	0.003136222353726443
CDC25A	0.003135260699533618
ASL	0.0031300696647256158
CACNB3	0.003119670922726964
CNOT6	0.0031194854127825173
FUT4	0.0031094957969844965
RPS27A	0.0031000565447220486
DDIT3	0.0030957497764882327
CXCL3	0.0030895495092881585
AGT	0.003084337051684212
PRKX	0.003077500962235975
E2F8	0.003065588783968915
TNFAIP6	0.0030522204268807643
CAD	0.003049990715697398
OSR1	0.0030384875097227296
RARS2	0.0030378188430176816
ZNF335	0.0029905902999231345
SNW1	0.002983734484786802
AQP1	0.002960009180071071
MRPS18B	0.002957292450772737
SMO	0.0029520742702572518
NBN	0.002950290583951383
CYR61	0.002947571617170752
BLOC1S6	0.0029391222080423552
HTRA1	0.002929214305933858
GLI1	0.0029272386519252945
CDC20	0.0029179763779380416
HEY2	0.00291669147053793
FAM20C	0.002907655743556088
PROM1	0.002906850979444178
CENPJ	0.0028925324879350393
PTPN11	0.0028740616358952074
NIT2	0.0028704125129079446
COL4A1	0.002857859803984411
PTMA	0.002857029447751942
DBT	0.0028414719852417197
GAMT	0.0028287692361983288
PLK2	0.002826183757068959
CTNND1	0.002825648350398261
PRKACA	0.0028231503951655504
CCL5	0.0028196291409551223
CXCL11	0.002812752097671022
TNC	0.00280539623760234
CDCA3	0.0028030214336488093
ST3GAL2	0.0027976646802702213
UQCRB	0.0027846799523852167
FBLN5	0.002776780451430929
LEF1	0.0027700506238511062
TWIST1	0.0027629702791459065
RRM2B	0.00275753539596173
CKS2	0.0027480269451237937
TP53	0.0027427312778722217
CEMIP	0.002728366306432915
CACNA1C	0.0027259244886269716
BDH1	0.0027202900376350177
CDC25C	0.0027143252480996125
FXR1	0.002693624657148038
KDM3A	0.0026888531553964892
BRCA2	0.0026872344976863415
CHEK2	0.0026832749439937393
CFTR	0.002679821441311798
DEPDC1B	0.0026608589624210867
ALDOC	0.0026603512036714187
CRHBP	0.0026554527553464225
RFC1	0.0026522982160767043
SIVA1	0.0026467670689127192
ASPM	0.0026425029448650487
AFMID	0.002638520743682681
DNAJA1	0.0026349854801306395
TNFRSF9	0.0026328738172359052
TFAP4	0.002632492639037605
TNFAIP8L1	0.002629861347400395
IL4I1	0.0026155622678896108
SOX6	0.0026104047518302493
NASP	0.0026058281383886652
CASP2	0.00260265958464173
TFDP2	0.002599489802878319
BRAF	0.0025982383095337087
GTF2H5	0.002576222170486404
CNOT3	0.002563226489420701
FLT4	0.0025605091360891567
TGFB1I1	0.0025547363363218707
FLOT2	0.0025525977480211483
MAPK3	0.00254505662921103
STK3	0.002541917777557776
EFNB2	0.0025302312069521824
P4HA1	0.0025230867476680333
H2AFX	0.0025154396906126386
ZNF395	0.002515377566107908
PIDD1	0.0025152367289581526
GOSR1	0.00250281996718515
CCL2	0.002500819755456353
MELK	0.002492903758856966
CD33	0.002492438635673461
PRDM1	0.002490496486645003
BSG	0.002472753256422352
WRNIP1	0.0024685638800050597
ACVR1	0.0024652935271656613
CASP9	0.0024644255540986018
POLA2	0.002454460252941026
PAM	0.0024518461604414324
PLAGL1	0.0024472331946714053
POLA1	0.00244670179233571
KIF2C	0.0024402832016206365
TK1	0.0024272866863927116
MMP14	0.0024237698570309853
AURKA	0.0024233663260853537
E2F4	0.0024192822505664695
IKZF1	0.0024142414769033633
REV3L	0.0024125677909245776
HHEX	0.0024090606012900817
SRGAP2C	0.002399619657069328
NINJ1	0.0023547771677057626
PCCA	0.00234406987226978
FGF7	0.0023408883873384584
FANCL	0.0023408826452555897
POLL	0.00229064349363957
PPP2R5C	0.002284902545936167
PALB2	0.0022799128844297497
ITGB8	0.002278120503493368
PIK3R1	0.0022714239807550937
ADM	0.0022482893845414717
GPT2	0.0022482564541008738
CNGA3	0.002243856102572012
STK4	0.0022425405970803434
VAMP2	0.002232421126751429
EGLN1	0.0022267116501079568
SHMT2	0.002219331703941035
FANCC	0.0022047581665948723
EMX2	0.0022021215583621963
IL18	0.002196777571319577
SPIDR	0.002195302821819979
CHAF1B	0.0021947236233144972
SMAD4	0.002194570630753665
EOMES	0.0021882865184621792
ASNS	0.002185406618377027
GNAL	0.002182965460471392
MCEE	0.0021720154389217984
CNOT8	0.0021647002277785576
FARSB	0.002164348818434677
PML	0.0021420953144603012
AACS	0.0021351970193554284
BDH2	0.0021351074402562536
AKIRIN2	0.0021315017363999944
NFATC2	0.0021304580869179125
SKIL	0.0021300301592256593
ST3GAL1	0.002124332946388263
OLFML2B	0.0021127080699542716
GDPD5	0.0021067941166289786
POLR2I	0.002085629114349492
FAM83D	0.002073095750010745
PSPH	0.002064733834066715
PARVA	0.0020636788648593263
VLDLR	0.0020577793188669563
FBXO27	0.0020572332019902287
SHCBP1	0.0020472886071917448
CDK7	0.002046762270125375
CLIC1	0.0020446588819763283
HNRNPDL	0.0020264347816029353
TGFBR3	0.002007738240970251
BCL11B	0.0020077312484709856
RGCC	0.0019984581218598506
MAD2L2	0.001996745078043621
FABP7	0.001995245631205343
TRA2A	0.001991342141171394
MYO7A	0.0019861689150749706
HBB	0.001978373594458631
E2F7	0.001973742358152132
POLR2C	0.0019589126891093847
RRAS2	0.0019515820335555354
SEC24B	0.001945364853155904
ACSM5	0.001937766329944147
EPAS1	0.001934885294379349
FOXC2	0.0019345904304009867
LGALS9	0.0019344239220029562
CNOT10	0.0019280087940734172
RIPK2	0.0019252255296705603
PDGFA	0.001898297305594361
CKAP5	0.0018955534348310385
PSEN1	0.001891670384525925
CALD1	0.0018723536444843977
CSE1L	0.0018708794701293142
KIFC1	0.0018697989666775427
AKT1	0.0018683291589756896
UGT2B17	0.0018607265602687915
HMGA2	0.0018566375186513753
BHMT	0.001853261081564841
GRK3	0.0018520072870032876
PIK3CA	0.0018412145034329551
DOCK7	0.0018313496190484175
E2F5	0.0018296078179276722
RPA3	0.0018295823298600299
ATP1A3	0.00182924605513035
POLH	0.001828720154858273
RNASE4	0.0018204105411485194
REV1	0.001816674709274634
CXCL5	0.0018165600094143465
CNGB1	0.0018156590467121076
MCCC1	0.001806712734715834
ITGB3	0.0017994729701702097
DDR2	0.0017988922654032184
GCLM	0.0017978845588573977
SPTBN1	0.0017920953147676762
NFAT5	0.0017897837916292523
UQCRHL	0.0017890688259552935
TIMP1	0.0017869663864327947
YAP1	0.0017694417477685678
STX11	0.0017675845866080829
RFC2	0.0017434964506975407
SNAP25	0.0017229176895027839
SARDH	0.0017195390400420293
CXCR4	0.001713279276466161
BORA	0.001710352348303046
TACC3	0.0017055220451699918
ERBB2	0.0016927130805611866
PRKD1	0.0016793226568186295
ASCL2	0.0016673791623026666
SARS2	0.0016585480239006622
TCF7L2	0.0016540986096203352
IL1A	0.0016463882137057345
FFAR2	0.0016446815228459357
AREG	0.0016427191720361025
CAMK2G	0.0016412899542259816
PPP1R3C	0.0016254495680534677
GATA2	0.001625203626768675
MTOR	0.0016225269084371803
ATAD2	0.0016082232531398424
CCL23	0.001604886142684279
FARS2	0.0016026115519324241
TPSB2	0.0015973027876073857
STX6	0.0015900482542805284
ARID3A	0.0015855557475703355
FOXM1	0.0015785288541246753
HILPDA	0.0015722096747183105
FAM162A	0.001560985281493044
MCAM	0.0015557643466406253
STX17	0.0015484319336931212
BAZ2B	0.0015477986257072265
INSM1	0.001536297696125053
UQCR11	0.0015336069444547443
OR51E2	0.0015331364290187873
MEF2C	0.0015281645249118434
PDE1C	0.0015223552962778406
DCK	0.0015179124613010782
UQCR10	0.0015126160079495146
CDCA7L	0.0015035596603539517
UHRF1	0.0014920701548943032
ENOPH1	0.001486650256472877
HSD17B3	0.0014798688469621275
PHLDA3	0.0014774883233614185
PPIC	0.0014754448444480332
TP63	0.0014707873623140894
PITX2	0.0014686294584155954
VRK1	0.0014652965803865308
CENPA	0.0014633847303318645
POLD4	0.0014554494478902199
ERCC4	0.0014512155657743831
POLR2D	0.0014505557323518283
CYP17A1	0.001448210671183516
CSF2	0.0014455450139216938
SLC1A2	0.0014433264656600105
EBF1	0.0014427103871777337
ABL1	0.0014359890244448352
IGFBP2	0.0014357738785479588
HIST1H4C	0.0014353038017930254
NARS2	0.0014105523117561628
NRIP1	0.0014036517784607005
TNKS1BP1	0.0014026402211343315
CDCA2	0.001401726432362045
SNCG	0.0013856587609820097
BCL10	0.0013798238368101547
MST1R	0.0013766719532843621
GFAP	0.0013635604879216068
SRPX2	0.0013525732638255618
AKR1C4	0.0013448169251433428
HSD17B12	0.0013301031568625748
STX4	0.0013197554590586198
CDON	0.0013097108914870493
TNNC1	0.0012971731569045096
SLC8A1	0.0012941482074024478
GAS2L3	0.0012806172732721412
SYF2	0.0012793108493583086
HSD17B8	0.0012748658365530695
STX8	0.0012716612265564358
PDPN	0.001270333908471153
TRA2B	0.0012679483507307843
WRN	0.001263073395791728
UGT1A7	0.0012623497768009168
RBL2	0.0012620541991768069
RGS1	0.0012510890843368298
RALY	0.001244200040381702
CARS2	0.0012441560675262103
ENOSF1	0.001242436658061029
ZNF793	0.0012420906544547063
ECM1	0.001241123371990358
KIF22	0.0012397380352998956
LGR5	0.0012396056164984488
ACADM	0.0012240799284808153
SHOX2	0.0012107974316897987
LIG3	0.0012091946116621905
GCNT1	0.001206824251733507
RGMB	0.0012035219830238441
MCOLN3	0.0012014190550698823
BMPR2	0.0011968551093078008
AUH	0.0011949336962552963
CORO1C	0.0011941837072708239
UGT2B15	0.001188754038960673
CD274	0.0011866726001781393
PTK2B	0.0011699496943987522
MOAP1	0.0011603471843650225
CASP8AP2	0.0011585800343210386
EPHA2	0.0011575579126209394
TSPAN31	0.0011422746397993283
HADHA	0.0011414959624655066
NR4A1	0.0011336056959768668
POLI	0.001133594060061961
GALNT13	0.0011279032090537925
DSN1	0.001127522585762438
TSLP	0.0011270818141730548
BMP2	0.0011232052771080643
PBK	0.0011208378557656699
IL11	0.0011144573840942875
DISC1	0.001114217101720863
ACAT2	0.0011128392217634232
COMP	0.0011072834799752858
TRIAP1	0.0011025453085967384
OSM	0.0010922693665533537
RAN	0.0010793059074244275
PMCH	0.001079288558817819
METTL3	0.0010744194460325538
FLT3LG	0.0010715219776529748
TNF	0.0010667350983414594
PARS2	0.0010576230381833915
ACVRL1	0.0010564977298923737
PSRC1	0.0010525641713833927
BCAT2	0.0010518745324398244
JMJD6	0.0010507365838168538
AKR1B10	0.0010503073520790023
FXYD2	0.0010499224652736096
NOX4	0.001046874693874808
COX5A	0.0010380255786163464
FOXG1	0.0010375459326604796
TNFSF11	0.0010253492412042064
APAF1	0.0010236649404434992
NKX2-3	0.0010165458080416128
UBE2V2	0.0010140063837670236
RELB	0.0010137989245249238
ATF4	0.0010019112270234119
IGF1R	0.001001448876105713
TSNARE1	0.0009883959423716848
DMGDH	0.0009882708238233588
RAD50	0.0009761714803373311
DCSTAMP	0.0009696039659457001
LATS2	0.0009594913477625009
HES1	0.0009561509160900499
PDZD7	0.0009522946945244568
OR2B6	0.0009510833250840784
CBX1	0.0009458651471987962
CHDH	0.0009360570420048567
MZT1	0.0009346524051291053
NKAP	0.0009317003566820911
ACOD1	0.000928399841300786
TMPO	0.0009205002675302933
NCAM1	0.0009191898383661666
CAMK2A	0.0009179849460925711
HSD17B2	0.0009088588893925712
GCNT4	0.0008971556286199979
GALNT8	0.0008903302761917326
VAMP1	0.00088514875429649
SRC	0.0008828939079843756
PAFAH1B1	0.0008827762573137484
NODAL	0.0008816867042035036
ZWILCH	0.0008743209582113609
OTULIN	0.000872822647631086
WNT1	0.00087118642016266
CLCA4	0.0008649164242478769
SNAI2	0.000859997402032752
CACNA2D1	0.0008565154087103251
LEP	0.0008540021768166124
WDPCP	0.0008515864159513027
CCR7	0.0008487087918181019
GALNT4	0.0008480082690378182
CDK1	0.0008382335272520882
APOPT1	0.0008244918172766022
ATP11C	0.0008232182854064712
RPS3	0.0008217371964311984
SRR	0.0007972926103528022
COX6B1	0.0007948516652028912
EP300	0.0007930921108330285
STK11	0.0007912943904460666
GLIPR1	0.0007907719750129949
TMEM109	0.0007750722107697232
STBD1	0.0007741761084239973
CRADD	0.0007717632856817002
YKT6	0.0007692512131325764
MXI1	0.000764077856433552
FANCG	0.000764068573096218
B2M	0.000761639028945807
ITGAM	0.0007614596257874361
GFPT1	0.0007578664454305266
CD40LG	0.0007577654574818843
TROAP	0.0007548863801515199
OR13A1	0.0007534003855611253
FOXO4	0.0007533599083679607
C1GALT1C1	0.0007479232855779037
GTF2H3	0.0007472396202845461
SP100	0.0007367190082647363
CCNB1	0.0007358063269992546
GTSE1	0.0007300279821835278
FANCB	0.0007292707289087728
SPDYE1	0.0007289535733633601
RYR2	0.0007237849319694986
FANCE	0.000719150500937769
CYP1A1	0.0007112688927559492
RUNX1	0.0007110489363043328
CACNB4	0.0007109900301845212
SHC1	0.0007097973620689159
FGF9	0.000706081814700504
PFKFB3	0.0006955979989727246
PCDH9	0.0006920086633889654
SHISA5	0.0006915414686044214
COX6A1	0.0006913561231069471
EHHADH	0.0006814137550146247
PCBP4	0.0006787508713922282
NUPR1	0.0006738765193767872
GCAT	0.0006723280800540459
ATP1A2	0.0006663988234351232
LOXL2	0.0006658099601111534
VNN1	0.0006567654468513845
CCDC88A	0.0006537344636472744
ATP2B2	0.0006443404984874698
OR10AD1	0.0006368006270052598
LIG1	0.000636064640290013
ATP1A1	0.0006343742834619097
XRCC2	0.0006230856701329141
POLN	0.0006211871475329253
GLS2	0.00061988322141587
MDM2	0.0006137655844781568
ST20	0.000595052285686121
FANCM	0.0005877663498440436
ERCC1	0.0005784608544395628
ICOSLG	0.0005729033136375341
KLF7	0.0005649315161868205
SOX11	0.000563977402502968
TMEM158	0.0005627903083598141
DTL	0.0005597154857602614
CNOT6L	0.000558458504782711
CACNB2	0.0005582829359040249
CRP	0.0005543989266367292
IRS2	0.0005537937774892183
CCNA2	0.000552873648730545
INTS8	0.0005517418161996271
BNIP1	0.0005471744121879885
ACSM1	0.0005445277300373898
E2F1	0.000539735354129064
SLC9A6	0.000539432839147005
WARS2	0.0005355658449651329
PLK4	0.0005347639822674007
ACSM4	0.0005341966057805402
WASF3	0.0005335107422152555
CCL3	0.0005302703916449652
SLAMF1	0.0005249196243107963
PDK1	0.000524913296611991
GDNF	0.0005246423874175113
PRC1	0.0005245951473442656
RAD51D	0.0005217321928114219
LHX5	0.0005208015676349939
NRG1	0.0005201302588756714
ANXA1	0.0005132466729578402
CALML6	0.000510636076442049
BOC	0.0005097641457545872
BLM	0.0005071264942696589
CACNA2D4	0.0005029683252283562
CAMK2B	0.0004969643789858909
POLE	0.0004930414919740432
STX1B	0.0004790540354861902
IFI30	0.0004781083860283667
XRCC1	0.0004742901602833475
RBL1	0.0004720797387609554
PTPRC	0.0004720724223686174
HOXA5	0.00046632531011523483
SRD5A1	0.0004655326111707549
POLD3	0.000464715437779497
COX5B	0.0004633610742299735
MYLK3	0.000456857853307074
GSC	0.0004554260838433392
HSD17B4	0.0004469915480490948
ACAA2	0.0004467933457289254
XRCC4	0.0004446777038250729
TTK	0.00043688231388382094
DYRK2	0.0004351926541865522
F12	0.0004343415320281589
IL15	0.00042597925994375434
CTC1	0.0004212528128116055
CENPM	0.0004212070509955552
IL18R1	0.0003968970467767998
CNOT9	0.00039433478066443705
ZBTB10	0.00039107491311248134
ATP1B2	0.00038415090750132386
XPA	0.0003821020995796029
TERT	0.0003813974052393764
NUF2	0.00037732169742746177
GOT2	0.0003679878678970925
KLHL24	0.0003661263791898919
SLC28A2	0.00036269796960777253
TNNT2	0.0003617186081136169
CYP3A7	0.0003535167239511106
CDC6	0.0003532233127615086
UGT2B11	0.0003444194098719429
KIF1B	0.0003441456489563521
GALNT15	0.00034058442084453625
SOX17	0.0003401441891402543
GFI1	0.000339283861273953
STC2	0.0003389088001428589
REL	0.00033845531633438234
LYN	0.00033657683716760737
LRRC17	0.0003358331824862835
HMGB1	0.00033431576565842535
MLLT10	0.00033372742420998395
ERCC3	0.00033160443636811313
CACNG1	0.0003313795723684348
ZEB1	0.0003286446239272405
POLD2	0.0003270463286149066
UGT2B4	0.000325804814467599
ALDH9A1	0.0003212929135132888
CNGA4	0.000320206890512188
PSTK	0.0003128869400868895
MGMT	0.0003128617597898047
GPT	0.00031278071602558775
SELP	0.00030825992386917264
SFN	0.00030754980598370177
FANCA	0.0003058191785685873
GUCA1B	0.00030524192316808374
PAX6	0.0003036978910366173
CD6	0.00029902410251150894
SMOC2	0.00029789068624958156
OR8A1	0.00029413946232717433
CBS	0.0002842981579612818
UQCRC1	0.00028352912094915594
ACTA2	0.00028310111578530155
ROBO1	0.0002776120822834999
FCER1G	0.00027669690242796595
DCT	0.0002766641969068585
PF4	0.0002730706134616635
HELLS	0.000272725395731695
TFRC	0.0002719628655447511
CHEK1	0.00026340364881922615
PDC	0.0002627201622243458
APC	0.00025785031661418095
NTRK1	0.0002574503223257435
PTPRO	0.00025511050334279584
CACNA1F	0.00025417835278713884
SPARC	0.0002530106845179007
UBE2T	0.00025089632522006113
ATP1A4	0.00024800620699070284
OR56A3	0.00023840230093591705
TPM3	0.00023830114033275535
ACTC1	0.00023693074000402526
GYS1	0.00023693017995930115
SATB1	0.0002355782459398711
PRR11	0.00023310842851702353
IL12B	0.00023299344274787165
POLK	0.00022922361745216153
CYP21A2	0.000228339677695842
FOXN3	0.000225063694577572
ACAT1	0.0002246105153212499
PTPRZ1	0.00021859247115967487
HSD3B1	0.0002185912860349904
ESR2	0.00021654595875225717
TCF12	0.00021196329131890787
SDC1	0.00020997118870308797
OR8G5	0.00019925238160926892
FANCD2	0.00019905245923501185
OXCT2	0.0001975726105439981
GUCA1A	0.0001922027424630669
OR7A5	0.00018556639694118342
RAG1	0.00018518061273713307
AFP	0.00018453490272307373
OR10H1	0.0001837802041572139
OR7D2	0.0001819153264304195
SP3	0.00018177208324704255
OR52N2	0.00017742308617098274
CEBPA	0.00017720444515022525
GOSR2	0.00017407607375452547
AOC2	0.00017348101632934222
RUNX2	0.0001722050750469584
CNOT4	0.00017023820039294472
BET1	0.0001661311267779302
ATOH1	0.00016481488255240661
SPDYE5	0.00016253275601531844
IRF4	0.00016241309791826318
DNM1L	0.0001559726143820385
NEK5	0.00014676931830852498
RBM38	0.00014611849415232945
ERG	0.00013774176125507575
COX8C	0.00013376296491042852
JAG2	0.00013373176761957863
OR2A7	0.00013259812610236628
ZNF292	0.0001298770238104409
IL2	0.0001284970298051027
ZBTB1	0.00012755136498454687
GUCY2D	0.0001253395451068457
OR52N4	0.00012337276196926916
CD80	0.00012172360221851361
CLCA1	0.00012150277251610954
ALAS2	0.0001211820114499396
TMC1	0.00012064263725340928
OR2H2	0.00012062481270027577
GALNT18	0.0001152356029707044
GALNTL6	0.00011264033057684376
UGT1A1	0.00011207852373965828
OR2K2	0.0001106953799721975
PPFIA4	0.00010648386142331304
CSF1	0.00010444389342657692
AKR1D1	0.0001006270134326106
SOX1	9.968780780865876e-05
CYP11B1	9.758074535830375e-05
LHX1	9.378599728192491e-05
PRKG1	9.374650107171623e-05
HSD17B1	9.367449107976784e-05
OR51B5	9.114294967292419e-05
OR52W1	9.082246718577319e-05
GNMT	9.081322761575541e-05
WNT16	9.059161890111001e-05
NID2	8.957498704915902e-05
IGF1	8.502944161666299e-05
OR10A5	8.449379979638122e-05
OR7C1	8.086769664616539e-05
OR6C70	8.016926020761732e-05
FGF8	8.001944986435289e-05
CACNG8	7.926180810188016e-05
CACNA2D3	7.853245294464524e-05
OR51B4	7.762038263435205e-05
CNOT2	7.634413287091798e-05
POLR2F	7.32885387926331e-05
COX6A2	7.037719392329858e-05
VTI1A	6.789569815514092e-05
OR3A2	6.727865722866552e-05
GAD1	6.586414374388125e-05
IL4	6.530501576016634e-05
CACNG6	6.472945377075758e-05
STRC	6.457563247438334e-05
UGT1A8	6.41114690812249e-05
GPLD1	6.393440201987083e-05
OR5K2	6.325473420259336e-05
OR52N1	6.16751543564006e-05
WNT7A	6.0273306249688014e-05
OR2A4	6.023681667469741e-05
HADH	5.852885428385229e-05
CYP19A1	5.7518965314180526e-05
GAD2	5.666209438950225e-05
OR6T1	5.557217352492539e-05
HAPLN1	5.517762516234063e-05
MYH7	5.386924137760801e-05
OR52K2	5.319458357125992e-05
GML	5.128112010950137e-05
SOX3	4.9135802809222545e-05
PRKACG	4.841186865864331e-05
MYF6	4.6730714096283626e-05
ADCY3	4.67221048020878e-05
OR11H4	4.536884689090293e-05
OR2B11	4.4292961736449256e-05
OR1K1	4.3251406241065984e-05
KLKB1	4.2682143197042205e-05
EMX1	4.211449364887765e-05
CACNG2	4.107778069562982e-05
OR5M11	4.0045770837017826e-05
OR56B4	3.7954279882788694e-05
ZWINT	3.748940516716843e-05
OR2C1	3.733826042200377e-05
OR5AU1	3.714686509286581e-05
LHFPL5	3.590780352337063e-05
GATA1	3.5275323969823045e-05
CACNG5	3.309118582034403e-05
UGT2B10	3.214687311576643e-05
UGT1A4	3.178123555056533e-05
OR6A2	3.102119849764399e-05
MYH6	2.8553460242351645e-05
AGXT	2.8398606270439455e-05
OCSTAMP	2.8249343305247955e-05
OR1N1	2.7444862089104435e-05
OR1J4	2.5602548675655135e-05
OR1E1	2.4912139487560375e-05
OR2AG2	2.459954536589669e-05
GALNTL5	2.406861069187093e-05
WNT8A	2.3377880687880966e-05
MYL2	2.273422255937149e-05
OR4C6	2.2477701404858045e-05
IL20	2.191142240724088e-05
ACSM2A	2.1694891932741894e-05
OR1L3	2.1488673122910724e-05
OR2B2	2.13836469741436e-05
OR2W3	2.086907375807955e-05
MYL3	2.059093247963737e-05
OR5P3	1.9364442719241224e-05
IL13	1.9134570373851963e-05
OR56A5	1.8784880997046035e-05
NKX2-5	1.8711947838489127e-05
OR13G1	1.8133328447373304e-05
CYP3A4	1.7849848802864358e-05
POU4F3	1.78088325080725e-05
CYP3A43	1.7784273379238458e-05
IL23R	1.6702629082985252e-05
OR52H1	1.636959772714707e-05
OR13J1	1.5995561545462963e-05
UGT1A3	1.574729387334165e-05
CYP7A1	1.5255679041281192e-05
OR5B12	1.461885375070988e-05
OR2T8	1.461726855042254e-05
RAMP2-AS1	1.3923097621184735e-05
CACNA1S	1.3728393919599745e-05
CACNA1D	1.3660357814384865e-05
TATDN3	1.3650240480411309e-05
LOH12CR2	1.3415013554395241e-05
OR4D10	1.2658461181008587e-05
NANOG	1.241518426823663e-05
OR6K3	1.2208452296330338e-05
OR1F1	1.1536592180759193e-05
OR52E6	1.1520642856902707e-05
OR4N2	1.1401733505511917e-05
OR2AE1	1.1142646812188853e-05
OR1G1	1.050920373165942e-05
DBX2	1.0418452376217477e-05
OR3A1	9.987581998579361e-06
OR52E8	9.658264181448347e-06
HSD3B2	9.580471841883637e-06
OR51Q1	9.560244409464969e-06
OR10G2	9.483373127447946e-06
MYF5	9.400399281148024e-06
OR10A4	8.99608327198304e-06
OR2L3	8.6252721155496e-06
AGXT2	8.593159143309786e-06
STMN2	8.53930900454526e-06
SPHKAP	8.473768977269e-06
OR2D2	8.274035371748642e-06
OR6B3	8.029426784025025e-06
OR14I1	7.995127886885085e-06
OR3A3	7.872415028812173e-06
OR10A2	7.713794560556141e-06
DBX1	7.606929615211085e-06
OR2AK2	7.372449700045915e-06
CAV3	7.255985400882918e-06
OR2A42	6.902496548213e-06
OR52B2	6.562202790216445e-06
OR1L8	6.269373245029662e-06
OR13D1	6.240193343279022e-06
OR10A3	6.064732107404324e-06
OR2T10	5.893754099417715e-06
ATP1B4	5.563868152232579e-06
ZEB2	5.358770205037603e-06
OR9Q1	5.242450635057276e-06
OR9A4	4.907855121221425e-06
OR51I1	4.78440677664098e-06
OR52D1	4.676550102955853e-06
MBD4	4.6409718001837065e-06
OR52B6	4.539442009667468e-06
OR6S1	3.901109502468171e-06
OR2C3	3.855374584126911e-06
GSX2	3.8403051012678615e-06
AL929410.2	3.786844991394707e-06
OR9A2	3.4374247837197698e-06
UGT2A1	3.0524417584900287e-06
OR56B1	3.019763210936129e-06
OR13C5	2.5888695473427265e-06
OR2G6	2.5493784969651983e-06
OR2T33	2.466559996240989e-06
OR6C2	2.3803654225219564e-06
OR52I1	2.34790784410817e-06
OR1Q1	2.2970384680689214e-06
BMP10	2.269744961649759e-06
OR10Q1	2.238238268696354e-06
OR1N2	2.181678405775224e-06
PAX2	2.1707378431185677e-06
UGT2B28	2.0516389485554336e-06
OR2A1	2.0093360174612506e-06
OR1J2	1.9761223346715416e-06
MYOG	1.909902141766189e-06
OR1J1	1.8954519643947393e-06
OR13H1	1.7589608791201352e-06
UGT1A9	1.738004887549055e-06
RHAG	1.6104171903131963e-06
OR2L13	1.4841494462828356e-06
OR7E24	1.3797876826362737e-06
OR1C1	1.2043765294630066e-06
OR2L2	1.1106080380121712e-06
GUCA1C	9.675438511223956e-07
MYOD1	9.42992309531583e-07
UGT1A5	8.165120407957056e-07
OR5C1	7.645864860135698e-07
CACNG7	6.755283219366298e-07
DAO	6.223580847728476e-07
CACNG3	4.84031110646615e-07
CYP11B2	1.52989673696323e-07
OR4K2	1.51191381361918e-07
COX6CP3	2.1052305027329455e-08
OR9G1	0.0
