# Supplementary material for: Transformer for Gene Expression Modeling (T-GEM): An Interpretable Deep Learning Model for Gene Expression-Based Phenotype Predictions
Source: Cancers (Basel). 2022 Sep 29;14(19):4763. doi: 10.3390/cancers14194763 (PMC9562172; doi:10.3390/cancers14194763)
Supplement: Supplementary file 1 [file cancers-14-04763-s001.zip › cancers-1924785-supplementary/supplementary/importort gene rank list for all cancers/TCGA-LUSC.rnk]

CALML5	0.1186374826850561
KRT14	0.09525578793057428
MMP9	0.08798907614287262
CALML3	0.08443682116163112
MMP3	0.07875110238848967
SFN	0.07511055685085029
RGS16	0.06914104052597374
LRRC15	0.0669788827530969
AOC3	0.06306593462013005
PTTG1	0.060010708968985166
TP63	0.056202093515051815
S100A8	0.05619717075541959
MMP1	0.054256665740919904
LY6D	0.05356345559899588
MCM7	0.053562321711133364
PPARG	0.05293886201856972
ACAA2	0.052688199337040886
CAMK2N1	0.051191346688398386
MALAT1	0.050196612213998154
DAB2IP	0.04928000244055053
PYCARD	0.048627551028839325
PLIN2	0.0485725174280939
MYL2	0.048214462918823586
CENPW	0.048088179370014736
CDCA2	0.04768384852788979
TGM2	0.04717899502985405
TNNC1	0.046662968732772835
PDPN	0.04632888043660706
ALDH7A1	0.04588948937235732
COL5A2	0.045610139799991206
IRAK2	0.04549115272620756
TIMP3	0.04547580973271467
NDC80	0.04420568738329097
PTPRZ1	0.04344070418603865
FBN1	0.04337396176910237
GATA3	0.04319608531268302
SELE	0.04250302804912556
CCNF	0.04236125870473195
ITGA6	0.04180438458282023
TP73	0.04130867240605084
SHOX2	0.04090482333036091
TMPRSS4	0.04018519707776995
AGER	0.04011632014492795
WNT3A	0.039835586336331975
EGLN3	0.03964995860473054
TBX1	0.039268517378645375
BMP2	0.03918373895536406
KIFC1	0.03913703809207943
CDCA5	0.03902573596904845
ASPN	0.038951533574821944
F12	0.038327017911057304
ITGAV	0.03818123976096369
KLK10	0.036812962634658095
GPX2	0.03672065473147102
MDM4	0.03626826837968517
MMP13	0.03586101162523915
CEACAM1	0.03508963066537142
CYP7B1	0.034804772656995386
ADORA2B	0.034570435991242814
ADAM12	0.03453811803510902
MMP7	0.03343336519519008
CXCL8	0.03315824681784629
IGFBP2	0.03250385085132145
EXO1	0.032422162706231876
TM4SF1	0.032109483095725574
MYH7	0.03192177920737937
ALDH3A2	0.03192000306284936
ASF1B	0.03188813930357321
CDKN1B	0.0317406872421485
COX8A	0.031327971165580976
H2AFZ	0.03119794724114104
NTRK2	0.031187044769556083
CALM3	0.031091337298948096
GATA6	0.030987165153910135
ACTC1	0.030848500044117513
CAV1	0.03055364196856777
COL3A1	0.030502409365396894
TNFSF9	0.030370525159444287
MPZL2	0.03036747731762841
B2M	0.030097790339745033
ACKR3	0.030094798881093322
GALNT7	0.030066969943918897
MXRA5	0.029987437108708256
SERPINE1	0.02990245959924692
CCL19	0.02979064441123704
ERO1A	0.02958521049511557
COPZ2	0.02916735027839184
BMI1	0.028915202265205702
POLR2K	0.028505411528834162
RAB25	0.02846870108567276
ATP1B3	0.02839186878319003
SPP1	0.02812856340551709
TAGLN	0.02810282713784004
TUBB6	0.028067209372475838
TGFB1I1	0.02798658078822383
SLC2A1	0.02775576211898463
LAMC2	0.027642561073780006
FOS	0.027614789727957577
BNIP3	0.02724596408732807
EZR	0.02720155348134055
ENOPH1	0.027100907637413844
LMNA	0.027079500767623096
NELL2	0.02697161724876999
SAV1	0.02694665803042955
SPHK1	0.026867898558018653
COX7A1	0.026864420796402468
ICAM1	0.026862005876263775
NUMBL	0.026823088680529794
SET	0.02666506670287039
AKR1B10	0.026504405113466613
COX6C	0.026261029861381457
CD74	0.026109510268978668
HIBADH	0.026012656134650827
SNAI2	0.02595134030256407
HMGA1	0.025928029182958997
F2RL1	0.025808200317026384
CCNH	0.025805870547703044
G0S2	0.025783963010290175
PTK7	0.02569809109009229
CTSB	0.025584926844987914
CCL18	0.025569609473326958
DDIT4	0.025517009037307668
STC2	0.02551583893674425
ST6GALNAC1	0.025435809425029147
TNFRSF4	0.02530995760129831
SPI1	0.02490857475725491
HK1	0.02479469789323524
COL1A1	0.024670669052737126
CCND1	0.024414212059406297
GFPT2	0.02437604699290599
TFPI	0.024348774014260895
MCM6	0.02405925333525602
SCRIB	0.024001619548280576
VEGFA	0.023931444061209072
WNT5B	0.023897102026699632
BCL11B	0.023878864162432612
NTHL1	0.023477136510937475
UBE2N	0.02344494895584117
HPSE	0.02330124969520195
IL11	0.023222472176161593
GTF2H4	0.02304424143688211
CAMK2D	0.023007187899142377
CCL3	0.022942794523822006
MACC1	0.022922637033878486
CD38	0.02291749852475717
FOXG1	0.022781410179856913
FOSL1	0.022592742925975937
MED1	0.022547236696592157
AURKA	0.022257716482218647
TPBG	0.022217921142668098
IGFBP3	0.02220526243602726
NFAT5	0.022092650415537724
ACAT1	0.022088883091374474
KRT19	0.021956719745242128
CDIP1	0.02191343827236554
CCL8	0.021752082919040377
GAS1	0.02158382869279945
CYP1B1	0.021362316746252788
IL1B	0.021248015672596928
GINS2	0.021198786932668592
ENO2	0.02114881077707887
FAP	0.021141453585845498
BUB1B	0.021110032638049572
MSN	0.02092975449784418
PRMT1	0.02077564904157332
TXNDC9	0.020725232756336538
COL6A3	0.020587201362281544
PSMA2	0.020444446568452
MYC	0.020364295197275988
HIST1H2AC	0.020362608718488027
PSMB4	0.020281459697007807
STC1	0.02015216437766497
HSD11B1	0.02010968898374261
SERPINB2	0.019985451888711436
PRRX1	0.019852928607676436
MCM4	0.019766084775662638
TNIP2	0.01975801051523938
CKAP2L	0.01972927650718441
PLAUR	0.019686432773127947
ST3GAL1	0.01964467585551867
RBM6	0.019643987633264637
STK3	0.019597734369342885
BHLHE40	0.01958546553456239
PDGFB	0.019511122044891093
RAD23B	0.01937778881200996
CDCP1	0.019328082611191125
ID4	0.019323379166145366
OLFM1	0.019186482189297298
PIF1	0.019176303146301893
GALNT6	0.019139042258495723
VAMP5	0.01909372978771052
CTGF	0.019078212309486905
CENPE	0.01901459205074869
AXL	0.018911433640648782
UQCRHL	0.0188426948666692
ANGPT2	0.01879906155862927
ECT2	0.0186717096376829
ESM1	0.018650658508813873
ASS1	0.01860146131093131
SULT2B1	0.018578337103783232
FERMT1	0.01850516346413686
MME	0.018501286107746394
MET	0.018494543790357008
SLC9A3R1	0.018480695566119653
PGK1	0.018431767904207214
NKX2-3	0.018332050336459228
CDC45	0.01813005367379753
TNFSF4	0.0181247938477178
TP53	0.018119772382616816
PSCA	0.01811015411482675
CTSK	0.017999613863467896
PCCB	0.017978770480437358
PLS3	0.01796044126271647
WDR76	0.017931839215044154
SOX4	0.01792521239185287
COL10A1	0.01789413390967673
STX12	0.017832223205763317
H1F0	0.017807832377630367
MCM5	0.01779787130599785
CCNB1	0.017729693907187143
PTMA	0.017725293599482796
TCF4	0.01765702873675641
BAK1	0.017656460475122596
CA2	0.017522812897317167
CXCL6	0.017516156225071182
MLLT11	0.01750860465571918
FANCE	0.017471754078833484
RBBP6	0.01746827997752151
CHAF1A	0.017432771055913485
STAT5A	0.017380482942911224
LAMB1	0.017337952496052494
GLIPR1	0.017259865698764372
LGALS3	0.017194117786084734
PRR11	0.017153008585643767
SSRP1	0.017112204505236144
MESP1	0.0171076349087107
ATF3	0.017094119115576113
OLR1	0.017036427886144553
DARS2	0.017001508173974715
GALNT14	0.016932459137852643
GLS	0.016916364447178124
PPFIA4	0.016874030016217352
ENC1	0.016829905895217274
COX6A1	0.016739518333347293
UBA52	0.016723783012446557
SHCBP1	0.016506938449613567
ALDH1B1	0.016494331095431677
SEC22B	0.016486069251106558
EPCAM	0.016431871677955057
L1CAM	0.016370218246066097
NDUFB7	0.016369662683595673
TENM4	0.016369532176458687
YBX1	0.0162303731203048
CYP26B1	0.016178240348012463
WWTR1	0.016143766903861417
ALDH1A3	0.016141302801350812
TPM2	0.01610004596090178
DDB1	0.01609962936723544
NFKB2	0.01607897050776902
OSMR	0.01607885917542876
IFI16	0.016071330027218892
ETV1	0.015913234301762176
SPAG4	0.015846045708537496
TGFB2	0.015842098743897522
ADSL	0.015755012799255588
DPP4	0.015715444063789136
ID2	0.015661912299101535
MAOB	0.01565565127294741
COX6B1	0.01558650025958809
CXCL1	0.01557061187942036
CD200	0.015549489746500151
CLCA4	0.015427650296563804
CNOT10	0.0152575787658476
CLCA2	0.015256333863819894
SYK	0.015174020172805783
COX6A2	0.01517179450810808
CCNA2	0.01509521566960437
CCNE1	0.0150930947245802
FARS2	0.014927987784563815
BID	0.014872900151965109
UNG	0.014803118236446311
FSCN1	0.014783353777043791
VLDLR	0.014780414548787766
AGR2	0.014758734876697968
HSD17B6	0.014705047050039046
DLGAP5	0.014607211175917687
SDC1	0.014586445408184196
FARSB	0.014544590719919986
FSTL1	0.014445086944402481
REV3L	0.01440153110131124
BET1L	0.014388127486754337
RBPMS	0.01435231213918428
P4HA2	0.014317096274378802
EGFR	0.014305488810586141
LOXL2	0.014290258477181964
RNF168	0.014284872647567422
CYC1	0.014244832010129261
GLDC	0.014244167016966413
LYAR	0.01423353304141123
CDC42	0.014199820845026304
ENG	0.014137979284696246
COL11A1	0.014104202420078942
CCL5	0.014083072664576816
CXCL2	0.014053060283087981
HILPDA	0.01401258466703525
CDC6	0.013999401560924095
STX1A	0.01398581752353964
COX7A2	0.013912744623607516
F3	0.0138803755079209
RXRA	0.01384773301560901
ZNF385A	0.013733258015915325
TLR2	0.01372381232223982
GAMT	0.013660077545209584
XRCC6	0.013648592689460904
PGF	0.013640932162339622
XRCC3	0.013638141033503215
PRIM1	0.013629414170831425
ADM	0.013595827429389019
CDK5RAP3	0.013495233902267275
PTHLH	0.013491240806016472
NFIL3	0.013476749031849738
TPSB2	0.013425376401368051
VCAM1	0.013386240187999233
GALNT11	0.01325586633657824
SOX18	0.013241394749761335
FOXM1	0.013226931925690365
TPI1	0.013200526650878848
ERCC2	0.013176938688289808
UQCRH	0.013127695399446132
PTGER4	0.013061070882156448
TNIP1	0.013048676699424864
PLAU	0.01304200491399676
TOP3A	0.01304057288361512
TP53I3	0.013017488356770572
SEMA4A	0.012986114994522662
VCAN	0.01298509078232584
TNF	0.012966634480322
FARSA	0.012863225258646499
JAG1	0.012859151221479095
TWIST1	0.012853070224524938
GCH1	0.012828850856727497
DTL	0.012826655776910731
SERPINH1	0.01281362039932505
HJURP	0.012795537823795234
UBC	0.01275491020884279
RPS3	0.012742101404195452
SOX2	0.012671735798282005
ECHS1	0.012591551154870328
GPSM2	0.012531303494037034
RELA	0.012527571083241304
CA12	0.012505008167776003
RAD9A	0.012466283739385322
AKAP12	0.012453439701200594
CDC25B	0.0124522111871588
CASP4	0.012451758239637003
CCNB2	0.012382758051707863
FGFR2	0.012382661213875617
UQCRB	0.012381202544241195
MLLT3	0.012325929842356639
C1GALT1	0.012321934054965752
RIF1	0.012298159781120739
MMP2	0.012296387078743214
DNAJA1	0.012264973865000063
IVD	0.012209810488075262
HOPX	0.012175158226474163
BTG2	0.012093918207824707
CEACAM5	0.012089356010028031
CXCL11	0.01208078015039909
ACADS	0.012059990306276011
ANLN	0.012059503972885958
THY1	0.012030404292428406
MFAP5	0.012010508562422605
NR4A1	0.01197047732820291
NAMPT	0.011969488307056627
KIF5B	0.011889134907051126
CXCL13	0.011850253814413358
NUPR1	0.011789186010529666
FAM84A	0.011780842972910035
HADH	0.011772647201287754
SRSF3	0.011764714651225017
HIF1A	0.011725871130423879
VIM	0.011709997814408318
MMP11	0.011679354894754263
VEGFC	0.011649642326874413
AKR1C1	0.011615525389304118
NPM1	0.011608785859250511
STMN1	0.011592880946472914
FADD	0.01153076024720311
CTTN	0.011527003125456419
BAG1	0.01148237397336999
H3F3B	0.011424920891817856
OSR1	0.011384424611905773
TFAP4	0.011355830686754977
POLR2D	0.011349012902290685
GUCY1A1	0.011314804112556935
SMUG1	0.0112674132073704
CCRL2	0.011212791227109681
CIB1	0.011167103546179861
GALNT15	0.011157556107253004
IGF2BP3	0.011032228823447307
XRCC1	0.011022602763891574
BAX	0.010996569760858454
STX7	0.010992520731035408
IRF4	0.010972458332721667
ACADM	0.010960300144597299
DDB2	0.010908456243412596
RANGAP1	0.010907192824345886
SAT1	0.010882567566688383
CHAF1B	0.010865241682544087
SEPHS2	0.010860923160007871
ITGB8	0.010846499360973207
IL31RA	0.01084142633975076
SDC4	0.010812885786642872
CXCL5	0.010791197638951502
TOP2A	0.010660253951731521
TNFSF10	0.01065897289533109
KIF11	0.010622080434448183
TIMP1	0.010607449116557937
CLSPN	0.010538369634987586
NINJ1	0.01053366582437117
GDPD5	0.010505821112761765
ALDH5A1	0.010498638316441879
ALKBH3	0.010480943226562673
CDKN1A	0.010461217654511076
MAPK14	0.010458959553937093
BDH1	0.01044640223573514
GALNT12	0.010445107779457048
ODC1	0.010403019923733551
HAS2	0.010356193172060555
TNKS1BP1	0.010347144871242097
PTPRS	0.01031838973265271
BDH2	0.010305233868646136
CDC25A	0.010301158910202002
ID1	0.010297066090221256
GLUL	0.010253312485401938
CD44	0.010235993475514642
MCM3	0.010215406832960008
L2HGDH	0.010213617816575744
IDO1	0.01019082203354693
ZAP70	0.010122882003579772
RACGAP1	0.010079594461139707
STX19	0.01007564523447331
AK4	0.010073698653496466
RGMB	0.010067658993355181
KLF6	0.010054148606689272
WNT11	0.010011998215382591
PRKDC	0.01001197398584
ACAD8	0.00999471534331652
NFKBIA	0.009932369418879825
AKIRIN2	0.009920983153303788
LYZ	0.009902751049488815
PPP1R13B	0.009901729551406233
MKI67	0.009833591571699968
FOXC2	0.009821403035807712
ADCY3	0.009820982481547339
LAMC1	0.009775969664085326
YKT6	0.009773217946373687
SDCBP	0.009763922733327277
BCAT1	0.00972508543133675
CCNG2	0.009716418216138018
ZWINT	0.009667790062845552
BRCA2	0.00965316002268862
PDGFRB	0.009643965399498421
POLD1	0.009641666367307976
FOXN3	0.009636994877532721
EARS2	0.009609280456699131
E2F2	0.009582912757194648
DAPK3	0.009553393694000807
E2F4	0.009536188086625208
POU5F1	0.009525953913741649
BCKDHA	0.00950221537908083
TLR4	0.009457305183350067
RPA1	0.009442527478898382
AZGP1	0.009429687591135537
GSC	0.009418765356256917
PARVA	0.009364957751203794
CD55	0.009339988319057073
CORO1C	0.009320312319063289
TP53BP2	0.009305356448014682
ALDH4A1	0.009277980721943553
HSD11B2	0.009269435260567883
SLC25A5	0.009178218116774979
NKX2-1	0.009174565446599827
HMGB3	0.009150169229319487
LIG1	0.009096079999103881
NFIB	0.009082136577942967
SOX17	0.009016359067804116
KIF2C	0.008998592414338346
CACNG4	0.008962776973748664
AKR1C3	0.008956411063893293
PML	0.008939410403544163
COL1A2	0.008926888133026337
HBB	0.008925531492845773
GTF2H1	0.00891450296286849
HLX	0.008899012860956923
MCOLN3	0.008845060509007999
HADHA	0.00882116183364462
MAP2K1	0.008785062837088053
FLT1	0.008772854912648616
TGFBI	0.008771338649147357
EPAS1	0.008754416762650655
EFNA1	0.00872389559427911
TDG	0.0087116958777781
SIRT1	0.008710760194727447
TPM4	0.008674865216502892
CYBA	0.00866875187492456
CNGB1	0.008649785600705314
MYB	0.008623752613387409
BMPR1A	0.008619253187828226
PSME4	0.008601131002140784
POLB	0.008571032279044294
PHLDA3	0.008513257605028277
HNRNPL	0.008470305316113987
POLE2	0.008466887396223949
VNN1	0.008434216309866667
DAB2	0.008408119130329355
ANG	0.008407497055173269
PTGS2	0.008401703709164892
CAD	0.008354650183663416
POSTN	0.008341841938722769
CCL23	0.008336198328069568
PLPP3	0.008324549998546059
FANCA	0.008309699188099814
NUAK1	0.008255220568925952
STAT5B	0.0082260715657534
DEPDC1B	0.008215929982454108
COL4A1	0.008192403297323236
HHEX	0.008185510890086244
DRAM1	0.008138997508166938
OPHN1	0.00813342038265606
CASP9	0.0081209663775722
MBOAT1	0.008097058675114305
STS	0.008095875492859391
ARRB2	0.008048303791785396
HIST1H4C	0.008031340822248864
HNRNPM	0.00802781498824496
MNAT1	0.008015765615857559
CNOT11	0.008003943675653729
NRG1	0.00798274124051734
JUNB	0.007969569613679943
FXR1	0.00796075644661554
IL23A	0.007956577189386369
RAB42	0.007956487263673522
NUP37	0.00794124407343949
E2F7	0.007937883485956967
ANGPTL4	0.007929245134088627
THBS1	0.007912885583628656
PTK2	0.0079084508173391
RFC4	0.00789375644948133
PRKX	0.007878081291036588
EOMES	0.007869094910108315
SEPSECS	0.007868471688641299
HADHB	0.007855190609206378
CKS1B	0.007825559835183299
HIST2H2BE	0.007811025211903589
ALDH6A1	0.007809419348862812
CDCA3	0.007786116649127432
STX10	0.0077814193697574386
PROS1	0.007753259181816615
CHD7	0.007728617257311989
FBLN2	0.007722167651334897
MEF2A	0.007714905060607011
CSF1R	0.0077041334845274635
MDM2	0.00768719207255917
MYL3	0.007658612429290226
TSPAN6	0.007644222129702655
HELLS	0.007627792957244011
AKR1B1	0.007626523967658001
GLI1	0.007613311661466048
MARCKS	0.0075789994919631945
XAB2	0.007577149729705108
LDHA	0.007566860393077717
MTFMT	0.007566730186391817
NRARP	0.007565606884403462
RBL2	0.007552085561425098
NEK2	0.007546132010178276
LOX	0.0075341804198378985
GALNT5	0.007524433082442374
HIST1H2BK	0.007523279726261347
KRT8	0.007485533335874078
KIF22	0.00745000063587425
NR2F1	0.007430586228214601
FANCF	0.007422920672111041
WASF3	0.007403085128509039
ITGBL1	0.007389776246545621
KPNA2	0.0073835403387427926
GLUD1	0.007362377668192796
TXNIP	0.007359943302610212
MAOA	0.007323654217744109
DDR2	0.007293291710582778
ATP2B1	0.007254815996718685
MTA1	0.007250422954691003
BCL2	0.007244815122231731
WARS2	0.0071733082620733905
PFKFB4	0.007150985609777939
TSPAN31	0.007119054969124393
ACTA2	0.0071133452438475195
SLC2A3	0.007093030952634604
STX16	0.0070792169468368756
CXCR2	0.00707113094540452
STAT3	0.007031492357653614
NR4A2	0.007025400163997939
UQCRQ	0.0070052147178116825
KAT5	0.006998618783092627
HSD17B7	0.006985596049317161
TYMS	0.006966692584316149
IDH1	0.006956697124059704
DHFR	0.006942068969590362
EPHB2	0.006937649590325293
ATP2A2	0.006909842073825265
SULT1E1	0.006896338861462413
ALDOC	0.00688520399879244
POLR2H	0.0068825904187729174
TGFBR1	0.006867549674815474
ASNS	0.006865045897336245
ANP32E	0.006805766619938053
HMGB2	0.00679644685285661
CDH2	0.00679494516251935
SNAP47	0.00679315065161523
MTOR	0.006766453176857368
FAM83D	0.006764291909940096
CLIC1	0.006745608890260592
PFKP	0.006725617910309166
PDHA1	0.006691151761094669
TMEM45A	0.006686611499304218
SEMA7A	0.006685609106891584
EBI3	0.006675710762041345
GALNT10	0.006669008083709942
ASL	0.00664847258645975
MOAP1	0.006642874389560999
RRM1	0.0066365785577621565
COX7A2L	0.006616665700653179
NDRG1	0.006607179532703588
MUC1	0.006603427408720265
HMOX1	0.00657350082035565
RPA2	0.00656986558830017
LUM	0.00655937043788244
RASGRP1	0.00655226625460425
C1QB	0.006539608524176529
STX5	0.0065385075938638355
SARDH	0.006534195467628768
STX8	0.006529620679943784
KDM1A	0.006525241156042715
PPAT	0.006519344262217124
LIF	0.006515217731911421
MMP14	0.006501993598004625
YARS2	0.006491129213838806
LARS2	0.0064708129427413115
IGF1R	0.006466620837392795
UGT1A6	0.006447696143975166
GNAL	0.006444918680577753
POLA2	0.006443811647456137
RSPO3	0.006431680000418598
USE1	0.006430902551805861
CDC20	0.006411978350332069
HK2	0.006401750806665148
UHRF1	0.006401471430272947
POLD4	0.0063237418469886085
TNFAIP6	0.006301975557039012
APEX2	0.006294020173987624
CALD1	0.0062932445573939235
AGT	0.006289769046941978
KDM6B	0.0062669669947943716
CNOT7	0.0062087117793503425
CYP3A5	0.006195718130630661
OPTN	0.006189617813554767
QPCTL	0.00618074541026265
KIF23	0.006178451510366382
HMMR	0.0061360116663677884
H19	0.006135056855271939
THBS2	0.006116870041476087
ACADSB	0.006107240129349419
SNAP29	0.006106808432621513
STX4	0.006105388410951105
C1GALT1C1	0.006100039913832523
UGT1A7	0.006084587757784555
RELB	0.0060833342094955166
ESR1	0.006072015699517413
GLYCTK	0.006068044766939179
COX4I2	0.0060520202774318275
ECM1	0.00603995977254866
NUCKS1	0.006039881490086164
FOXA2	0.006033942410143249
AMD1	0.00603255591761894
SHISA5	0.006028766799602528
RGS1	0.006024414219189562
CCND2	0.006017720988535804
HEY2	0.0060033925423343265
PGM1	0.005973768192422253
DENND5A	0.005967947754756584
CXCR4	0.005935982607736981
FOXP1	0.0059343616237485615
SMAD4	0.005929579931411671
CSF3	0.0059159731293741
SMOC2	0.005905281299448933
NRIP1	0.005898718398328005
HSD17B4	0.0058925495306536586
DDO	0.0058740035152939065
FGF2	0.005864587712844539
PKM	0.005829550016155167
GAD1	0.005819161177200285
SRGAP2C	0.005807676961600749
RGS4	0.0057884538994610315
ALKBH2	0.005782484957459556
KRAS	0.0057723996186129925
VAV2	0.005772151807059449
ABAT	0.005764251987649769
TNFRSF9	0.005758026084695402
SPTBN1	0.005750508681215527
ADA	0.00574064694386073
THRA	0.005728439781973369
PROX1	0.005719117930367854
CNOT1	0.00571141170865166
BBC3	0.005704666174549045
PLK4	0.005698502897574789
ACSM3	0.0056857835391906355
RFC3	0.005660213518832124
SNN	0.005653476142783694
ZC3H12A	0.00561118636269954
MYL9	0.005603900197801267
IGFBP4	0.005598084602618053
AIFM1	0.0055544956356674575
GCNT3	0.005501945612322216
USP1	0.005486741135438275
UBB	0.0054782764969943986
BCKDHB	0.005453132452665747
MAP2K3	0.005446864132163563
ALDH9A1	0.005408065461532712
KITLG	0.005405787017049564
TFDP1	0.00539209144254235
ATP1B1	0.0053855363494651805
P2RX7	0.005383722902573233
EDN1	0.005382829854363188
VEGFD	0.005379240748921387
BORA	0.005374913703714406
NCAPD2	0.005355983720632935
BSG	0.005327819489061264
BRCC3	0.005316424061361038
GALNT1	0.0053146139937415285
ANXA2	0.0053064515613473456
ETS2	0.00530475032320986
OXCT1	0.0052886029942721645
CSF1	0.005276296092535905
CREM	0.005267017129793754
CX3CL1	0.005259679619512195
POLR2G	0.005233037262498662
ANPEP	0.005206868117292372
CENPA	0.005202860611636824
RRM2	0.00518502759947475
PCNA	0.005171483072494785
EPHB4	0.0051456021320152
COX7C	0.005139420322933758
SOX9	0.005138813269487431
HIC1	0.005131443525005888
HMGCL	0.005130095547857495
TNFRSF1A	0.005103512145087775
CTH	0.00508994712302988
AEBP1	0.005080179131302022
COL5A1	0.00507486012241673
EGR1	0.005044215632146192
FOXA1	0.005040837502368123
CNOT3	0.005016575944528016
NFKB1	0.004981886931820752
PPP2R1B	0.0049686027672296434
XPA	0.004967552153531898
SRC	0.004967387071314547
RAD51AP1	0.004941126734828942
ALDH1A1	0.004937538673008352
TNFRSF21	0.004909357325960812
MCCC2	0.004904488570614479
MRE11	0.00490399393095551
TUBB3	0.004900169137518971
CACNG1	0.0048962336848864425
IL20	0.004865514040423456
NFATC4	0.0048464969950443165
CEBPA	0.004843277111169709
MBD4	0.004838160901550355
FBLIM1	0.004824230015920868
ADGRA2	0.004800891353394277
AQP5	0.004787865021020195
COX7B2	0.004782677981849911
RAD51B	0.004768038049416987
DDX5	0.00475777236961264
PRKG2	0.004716248556819261
NEDD9	0.004704662022852211
ATP5PB	0.004701169310364216
PARP1	0.00469084579150102
DOCK7	0.0046872373012719504
BATF	0.004664521456350656
GATM	0.004654410454979522
FNBP1	0.00463677960484031
ITGA5	0.004611920982800911
STX3	0.004606290824074032
PAFAH1B1	0.004603834464734975
CCR2	0.00456279806387721
NUSAP1	0.00454430601901282
ADK	0.0045390011070064636
TSPAN2	0.00446131898987769
PRC1	0.004455773309961024
CD24	0.004442465150520725
CCL20	0.004427476411078745
SRD5A1	0.004386870315323674
HIPK2	0.0043740185209318
GOSR1	0.004363333244902938
NT5E	0.0043563097535889335
UGT8	0.004342746147835885
VAMP4	0.0043338684055069
MARS2	0.004330437628710572
NEK11	0.004327435789265832
PIPOX	0.004306894537233599
HMGA2	0.004300020479445446
ST3GAL2	0.004291127521229516
TMEM100	0.004288621151934556
IARS2	0.0042698976215409315
GADD45A	0.004253587481212692
CETN2	0.004250249622535286
BRCA1	0.004247549534000773
PMAIP1	0.004227637539566759
JUN	0.004222534058579351
NFIA	0.0042003791080821255
B4GALT1	0.004198695518972477
NKAP	0.004190452336569971
MELK	0.004188648750868809
BCL2L2	0.004162786627424654
AXIN2	0.004150146677715621
KDM3A	0.0041462130102965745
CYR61	0.004145895464367813
TAOK3	0.0041388859760119676
ABL1	0.004133294553398838
EPHA2	0.004121474064805473
WNT7A	0.0041028318574350625
UQCRC2	0.00408205687693197
CALM2	0.004065534996953356
VTI1B	0.004055569073848912
VAMP7	0.004055101961717999
S100A4	0.0040361874233534115
GRPEL1	0.004032780375591998
RBL1	0.0040264739228973775
HMGCS1	0.004025241646359462
RAD52	0.004014792309014211
C6orf62	0.004010996214174286
JAG2	0.003995679925100494
TUBB4B	0.003978788510144515
TSC1	0.003976761497488098
BMP6	0.003937656079241393
POLH	0.003929068769318509
AUH	0.00392327547602755
CLEC4A	0.003915033504154803
ATR	0.003912007057731682
IL1A	0.0038982122645397875
XRCC5	0.003887184925560743
POLI	0.0038860736159573982
EGR3	0.0038681687098944236
RAD21	0.0038504294481686873
IER3	0.0038443698755988953
TTK	0.0037928784646620232
BCAP31	0.003785149928657449
SHMT2	0.003784787124795495
EVI2A	0.003780872484094509
PHGDH	0.0037726153422915484
UGT1A10	0.003766021784940782
ERCC8	0.0037656592974419805
PSEN1	0.0037559523335142088
CAPG	0.0037553579906205786
SLITRK6	0.0037464947877103344
IL18R1	0.0037395247564835196
TMEM109	0.003730266026785987
CBX1	0.003696057773746026
EMP1	0.0036798992252651
SLC4A7	0.003670926140726396
CRISPLD2	0.0036560809909333015
STAT1	0.0036507887893445236
RHOC	0.003641550048873503
COX4I1	0.003627042010525942
HARS2	0.0036176401982991133
PIK3CA	0.00359674044267391
TFRC	0.003594808037759735
PSMD14	0.0035932106411751424
POLR2J	0.003592272684595034
EDNRA	0.0035876339498993447
RAC1	0.0035179285016079293
ASPM	0.0035162375233159164
PRKD1	0.003510160069334928
FLOT2	0.003496960426966333
PTPRG	0.0034919401300806388
ACAT2	0.0034849572971734763
IL4R	0.003472729505170699
OLFM4	0.003470423216485488
FBLN5	0.003460912968003729
MAPK3	0.0034545373855503925
GOT2	0.003442783446315279
IKZF1	0.0034420329223606863
HEY1	0.0034374916481208825
GLUD2	0.003425819508067513
LEF1	0.0034121217460110513
REV1	0.0034028178522271524
GATA4	0.003394690667589796
RIPK3	0.003390530506257881
CITED2	0.003384427174699354
CDCA8	0.003378867014669427
STX2	0.003365158381995989
POLE	0.0033531923644714323
ROCK1	0.0033495081637727195
MPG	0.003326951922703313
COX7B	0.00330843907946001
CHEK2	0.00329467793962312
FGFR1	0.0032919773261821336
PLK2	0.0032916691896439114
DLL4	0.0032670451788372216
ING4	0.0032669197403865755
PFKFB3	0.003255817688944051
CPS1	0.0032443471842876215
ATF4	0.0032388727498701454
CAMK2A	0.0032276893758985837
STX11	0.0032083988340693603
FXYD2	0.0032023625518536117
JMJD6	0.003194749284962269
BMF	0.0031811551855789287
CALM1	0.0031778152514332155
TUBB	0.003167026419498036
BABAM2	0.00316423557508939
TYMP	0.003163853913587666
TGFBR2	0.0031626464467418326
TNFAIP2	0.003145021815870738
TPM3	0.0031440208485366576
ALAS1	0.0031371674567878052
EEF1A1	0.003124483091513248
OR51E1	0.003118465564191341
MIF	0.00311726169414139
APC	0.0031104226528729565
RFC1	0.0031083898317120482
PPP1R15A	0.003102619848735404
OTULIN	0.0031004086191507335
INHBA	0.003095487467209826
SYF2	0.0030896895224848072
LITAF	0.003063013748338029
POLD3	0.0030623774955785346
CSE1L	0.0030616190799022214
FLT3LG	0.003058378305793048
PRDM1	0.003049740588974979
UIMC1	0.0030373912873590068
CIDEB	0.0030365664315401453
PNN	0.0030270177819078964
TK1	0.003026954114424704
POLA1	0.0030263080091337594
UQCR10	0.0029779450985962137
IL6	0.0029725617072992087
RNF213	0.002971263750447652
WT1	0.0029530673836110303
PTP4A3	0.0029519658540633387
SORT1	0.002951684862261406
MXI1	0.002937111620353791
TUBA1A	0.0029310580145443656
ZEB2	0.0029243271700766247
SPARC	0.0029162511906760365
FLT4	0.002910226972910644
PABPC1	0.002909356550452923
RAG1	0.0029016187466095722
CASP8	0.0029012673835421316
CDCA7	0.002897837889972415
SDS	0.0028926540746755727
H2AFX	0.0028862541424437625
HTRA1	0.0028780624769211144
DYRK2	0.0028767433545961196
GSN	0.002870217601605449
TFDP2	0.0028615615188978087
GNAS	0.0028575287294860725
CKS2	0.0028522813064295097
CBX5	0.002836381266544783
CASP2	0.0028361773335349675
UBE2T	0.0028269586291043555
RAMP2	0.0028248523585214934
LAMB2	0.0028150333290016625
PTX3	0.0028137842112024433
CCL7	0.0028119628550768248
COL6A2	0.0028026957066582545
NFATC2	0.002782684964887394
PRKACA	0.002782682155266197
BCL2L11	0.0027677484903660403
GALNT17	0.0027552870441831393
BNIP3L	0.002746357039091609
LBR	0.0027432191281732943
LGALS1	0.0027427835256081255
RPS6KA6	0.0027284215921903818
RPS27A	0.002722017304009249
ACY3	0.002721498786808856
MAD2L2	0.0027148874558005362
FANCI	0.002711131628204393
HDAC2	0.0027018598613188704
MCCC1	0.0026877594174532374
SPDYE1	0.002687102133035295
CCNO	0.0026812623207410147
MTDH	0.00267816732007186
VAMP8	0.0026730605416033495
ILK	0.00267019331190927
WNT2	0.0026611060209719116
RRM2B	0.0026558932389307683
UQCRFS1	0.0026543871885094023
COX6B2	0.0026506223876632115
FANCC	0.0026498838962594274
CCR7	0.0026214752664677644
DEDD2	0.002604169804266853
CD86	0.002594718124894233
PSPH	0.0025755767078391636
PXN	0.0025697531753260637
XRCC4	0.0025584687603666563
FZD3	0.002556862783874746
B4GALT5	0.0025542975152089598
TUBG1	0.002547591671770344
PRKACB	0.002542310590625151
CACNA1C	0.002541490962895735
CSF2	0.00253417324799693
GOT1	0.002533504694307572
CAV3	0.002529912878173123
ANXA1	0.0025094995589829377
BCL3	0.0025063033373535866
ABRAXAS1	0.0025040728497760212
RFC5	0.0024911896410282487
CD40	0.0024876188037973217
CACNB1	0.0024874599803063704
TNC	0.0024862182455754494
GFI1	0.002480261543615949
POLR2E	0.0024721454310685947
CLIC5	0.0024625953463364722
HIBCH	0.002454160845999779
HMGB1	0.00244868255511948
SMC4	0.0024462485219688213
CNOT8	0.002427911875764464
ERCC3	0.0024205481346442743
EGLN1	0.002418307580446254
OLFML2B	0.002417918812902342
ATP1B4	0.0023970054376672547
LIG4	0.002376197167393793
ATM	0.0023621802913012355
MCAM	0.0023610067364255925
AQP1	0.0023471687510430695
POLR2I	0.0023396207209260395
RNF43	0.002318053944652134
NFE2	0.002295732147036454
IL4I1	0.002292720551242211
CCNE2	0.002284689910608974
CYTIP	0.0022802429501770313
CD274	0.0022792338621810014
BRAF	0.002275248863125451
TNFRSF1B	0.002270027729338075
PLOD2	0.0022655505935911804
INSM1	0.0022585725205768194
UGT2B17	0.0022577701106654712
NID2	0.002257544366454604
CXCL12	0.0022368701585804974
TACC3	0.002224539415176393
STX17	0.002218858330093893
CD6	0.002216509926185952
ANGPT1	0.0022130026026882742
GCLM	0.0022076159884202094
AOX1	0.0021983396297985125
SKIL	0.002187475510470548
UBE2V2	0.002181830761928159
CD34	0.0021791757025317305
ASCL2	0.002165790260806705
CENPJ	0.0021635983985301777
SP3	0.0021389334589685585
HNRNPH1	0.0021351484640514556
PSRC1	0.00212517828155765
LGR5	0.0021222028375369496
GBP2	0.002102226470006024
DUSP1	0.0020992624363306745
ATP1A3	0.002095439036914153
FANCB	0.002094155559003485
CDK6	0.0020930707615912053
CARM1	0.0020908702319167435
MYH9	0.0020893571730518316
TGFBR3	0.002073448082472687
TRIP10	0.0020728825569957332
CDK1	0.0020708459137166683
NR3C1	0.0020667957289737535
DNER	0.0020656445846684514
OVOL2	0.0020533749977136653
CTSL	0.0020530537564867417
SNAI1	0.0020230610798874058
GUCA1A	0.002007844546235932
RAD50	0.002006340452387876
HNRNPU	0.0019889560673792776
NIT2	0.0019838094606800982
ITGB1	0.0019734650996690094
RB1	0.0019730429664899327
PTN	0.0019688154021935446
COX5B	0.0019646475070006016
RFC2	0.0019605075098860906
PLAGL1	0.001950505661687297
E2F8	0.0019448802402664447
RNASE4	0.0019442371927673055
KIF14	0.0019409837151129568
FANCL	0.0019228705137614938
CALML6	0.0019194421612703752
PPFIBP1	0.0019173985088575267
SMO	0.0019104843920623787
NOTCH1	0.0019078234480189027
GINS1	0.0019053685861376078
FUT4	0.0019012351185050873
EHHADH	0.0019001654843069707
GFAP	0.001899948800532136
ACVR1	0.001895027986150686
ANXA5	0.0018836811896675383
ATP1A2	0.0018808635133888939
CTC1	0.0018676341780137949
CDCA7L	0.0018659494914862222
BGN	0.0018656051395745468
ZNF335	0.0018598683220902436
LGALS9	0.0018577259000962724
TEK	0.0018547970205042266
SMAD2	0.0018387767619993075
UBR7	0.001836477936248166
SNCG	0.001835339480090648
VRK1	0.0018246141354149195
LIG3	0.001822486293924473
RPA3	0.0018168676792706135
EDNRB	0.0018047994047506557
HSD17B12	0.001796808014608995
CNOT9	0.0017887475999044304
SIVA1	0.0017857475563552274
MEF2C	0.0017783850068655764
TDP1	0.0017732638469112568
VARS2	0.0017709726433389498
DDIT3	0.00176816912281552
RARS2	0.0017670908846114809
VAMP2	0.0017662584536722488
ZBTB8A	0.0017630486108909619
XRCC2	0.0017612892628347363
BET1	0.0017560992389392218
ATAD2	0.0017511213030087186
STMN2	0.0017473835778759263
CA9	0.0017223610550953139
SOX11	0.0016973578629877121
CFTR	0.001684235975930481
CACNA2D1	0.0016630123140300593
DNM1L	0.0016546865148274713
IRX3	0.00164588916850102
SNW1	0.0016421943455985125
CDH17	0.0016291820636136092
BMPER	0.0016266832760437225
DNMT3A	0.001623493926222369
GALNT3	0.0016231993473742052
RALY	0.0016189057319599724
KDR	0.0016170329252849986
SLC9A1	0.0016156712228418333
TIPIN	0.0016104631908490116
GALNT13	0.0016037036469655813
COX5A	0.0015984901754165443
RIPK2	0.0015761538419103395
TRA2B	0.0015735340208363903
VAMP1	0.0015661244197704123
ZBTB1	0.0015570568542842857
BLOC1S6	0.0015511229402650425
CD40LG	0.0015473774341845574
POLN	0.001544773602704855
HMGCS2	0.0015405231525924881
VTI1A	0.001537798489946426
DCT	0.001534139441081357
KIT	0.0015339941422369328
PCCA	0.0015284765973818978
EMX2	0.0015274245079461466
CYP1A1	0.0015270209848177354
AKR1C2	0.001525550480626007
TMEM158	0.0015195882929677107
HES1	0.001511134087256748
EFNB2	0.0015055501108981277
GALNT2	0.001496668191437157
SAP30	0.0014910214406297967
CARS2	0.0014824754592817019
ARID3A	0.0014794597899148256
LRIG1	0.001478714870777784
ACAA1	0.0014770723383226187
ASPA	0.001472518098459544
ALOX5	0.0014709827835535305
CAMK2B	0.0014692600355082834
CDC25C	0.0014630428500910604
ABCG2	0.0014543630205388412
SOX1	0.0014540523726942704
PCOLCE	0.0014443797088140517
STK11	0.0014398003503927007
AARS2	0.0014316373517679966
DSN1	0.0014292496709927345
HSD17B10	0.0014161621741114402
PAX6	0.001391959521778759
PTPN11	0.0013911270225329614
INTS8	0.0013891534680019115
GTF2H3	0.0013806832612330564
CNOT6	0.0013780625121674562
LASP1	0.0013620372986336724
CAMK2G	0.001361080787332544
SRR	0.0013466896956742414
WRNIP1	0.001342648602194078
DISC1	0.001341113264868031
PAM	0.0013394861410328867
BABAM1	0.0013370885918629267
TPM1	0.00133542871059377
ACSL1	0.0013284238862755523
MST1R	0.0013282063162057419
CACNA2D4	0.0013260018523943437
BOK	0.0013146817351753365
GNMT	0.00131409074030607
CRHBP	0.0013057834864401287
HACD3	0.0013050668396777333
TRAF6	0.0012863046666074015
RBM38	0.0012836803508123374
GPT2	0.0012774002340524818
EDN3	0.0012750130859601953
CDK2	0.0012637154276150839
ITGB3	0.001258487536787206
HSD17B1	0.0012515540877457072
MCEE	0.0012434340704642298
UQCR11	0.0012418894808002403
NKX2-5	0.0012382495255130735
TSNARE1	0.0012380965116018884
NBN	0.0012360005150050843
DCK	0.0012268004622776637
DCSTAMP	0.0012246352548967122
CNOT2	0.0012224485340690682
OGG1	0.0012210213859251242
TRA2A	0.0012198746305522431
EREG	0.0012172914952134025
MLLT10	0.0012148106548061967
SRF	0.0011917730112430873
PRKCI	0.0011846647426510652
FFAR2	0.0011778640237103371
KLHL24	0.0011736378556716084
PPIC	0.0011656968607548434
PTK2B	0.0011571811489548905
GLS2	0.0011422862085084318
MUTYH	0.0011405181947548905
CYP11A1	0.0011322228844118896
GALNT18	0.0011241355870394297
HSD17B3	0.0011208770764928652
LYN	0.0011194980350942368
FN1	0.0011141442651926333
RNF144B	0.0011019687560742512
CCBE1	0.0010962105781679686
SNAP23	0.001091908944880627
DBT	0.001091882816082677
OR7C1	0.001087599084860444
NOX4	0.0010827853389313359
PPP2R5C	0.0010815758811770523
IFI30	0.0010789477940804921
SHMT1	0.0010730939742075226
ITGA3	0.001071909870437048
NTRK1	0.0010542854565924766
ORC6	0.0010525428206456082
TATDN3	0.0010423516673812225
ZEB1	0.00103837310281204
EP300	0.001033774560151658
TCF7L2	0.0010264478989770575
EZH2	0.001019139303941128
GREM1	0.0010113377448809657
BLM	0.001010193055827254
FANCG	0.0010000057866527445
FGF9	0.0009889493885902863
ARX	0.0009874761881244094
APEX1	0.0009826767728438124
RUNX1	0.0009817652135578757
PLK3	0.0009809861102882413
WNT5A	0.0009806843517438312
HOXA5	0.0009698030759853181
PDGFRA	0.0009637735876582668
PSTK	0.0009516536445114304
CXCL10	0.0009492630511575851
SOX6	0.0009489545290685383
BCL10	0.0009404741302330348
TRIAP1	0.0009390169752256484
BRIP1	0.0009389634919155178
FABP7	0.0009374842124772862
CHDH	0.000927644829916412
ERBB2	0.0009149376841292714
STX6	0.0009088378437881998
FANCD2	0.0009069156375378583
POLK	0.0009047071654997537
GUCA1B	0.000897539880384162
SEMA5A	0.000891939400250329
UGT2B7	0.0008893559458115744
VAMP3	0.0008854613142925137
OR6C70	0.0008694766559494683
PSAT1	0.0008646990357636951
EBF1	0.000860675367840646
POLD2	0.0008547747838175425
FCER1G	0.0008486160678839671
BCAT2	0.0008463538321268035
SPIDR	0.0008421071918934374
TNNI3	0.0008417480758515852
SRD5A3	0.0008395555948012236
GATA2	0.0008390032846015482
SATB1	0.0008380055603638401
AKT1	0.0008350742679628137
TMPO	0.0008243782992448086
CKAP5	0.0008196865237338413
CDK7	0.0008196793954131341
SLAMF1	0.000819387800893938
STX1B	0.000818190135719707
APAF1	0.0008177048958983033
GFPT1	0.0008129417464782156
SLBP	0.0008117385542199019
CXCL3	0.0008092292877066539
GRK3	0.0008064164181102556
OR2B6	0.0008014376554964052
AEN	0.0007913923060873674
POLR2C	0.0007903094693055807
PROM1	0.0007815947187949903
ATP7A	0.000775784705555846
RRAS2	0.0007727437703916369
CDH11	0.0007712771077011374
ACOD1	0.0007683926066127829
MND1	0.0007663598558511459
TNFSF11	0.0007606616925620457
OR51B4	0.0007579638869211176
MYOD1	0.0007531029822822667
GPC3	0.0007524576174372086
MYO7A	0.0007507045794456304
FEN1	0.0007496301551512096
STX18	0.0007440658662113535
GPT	0.0007429658561132258
AACS	0.0007424797560396171
APOPT1	0.0007228001288390858
YAP1	0.0007210382993541183
STK4	0.0007093645897488325
GALNT16	0.0007089378997396469
PBK	0.0007074621063577122
PIK3R1	0.0007056038197040894
FOXO4	0.0007049584943822623
ERBB3	0.0007044369456978212
ATG5	0.000692619591109577
FGF7	0.0006923970428796748
TOX3	0.0006904878253131525
RYR2	0.0006861888152065376
ATP11C	0.0006849030869951955
NRP1	0.0006823181484366623
TNNT2	0.0006800598971442323
ZNF292	0.0006800559925475695
SPOCK1	0.0006751754062447378
PALB2	0.0006667693001755947
ENOSF1	0.000664703292186792
PARS2	0.0006530510674572022
IL15	0.000651200376107035
GDNF	0.0006503123214954195
RAD51C	0.0006477013920514122
BMPR2	0.0006450989121608501
AMT	0.0006339712707325438
COMT	0.0006270145007484879
REL	0.0006222535213470791
MYF5	0.0006210709904387306
COMP	0.000618095263792287
GYS1	0.000614537382490527
LHX1	0.0006041045303994742
IL18	0.0005989957431354195
PIDD1	0.0005974636510025322
CEBPB	0.0005914253902218107
CEMIP	0.0005866352402242247
IL1R1	0.000577152361020946
OSM	0.0005765287806033768
GALNT4	0.0005657179270371506
MESP2	0.000561177043389788
ZBTB10	0.0005563662573629015
DMGDH	0.0005563031123669012
TP53BP1	0.0005531672146719304
SVIL	0.0005514368300032534
GCNT1	0.0005497160205027488
SRPX2	0.0005460671117098985
GPLD1	0.000544251577668384
SLC12A2	0.0005415832901600855
DRD1	0.0005388647789398087
BHMT	0.0005305257380182687
PTPRC	0.0005284961675983522
CENPM	0.0005250131112958507
E2F1	0.0005201602263553326
DLD	0.0005176948564290519
PMCH	0.0005116623713962206
CACNB3	0.0005108096576524013
MAFF	0.0005091445570486506
CASP8AP2	0.0005080107300321411
FBXO27	0.0005034679839110337
PPP1R3C	0.0004936962277404341
RAMP2-AS1	0.0004850919122823181
BNIP1	0.0004828107855310916
CTNND1	0.00047003994055865614
CNOT6L	0.0004685508766698689
EPB41L5	0.0004681827955078746
LEP	0.0004648281773503713
SRD5A2	0.0004635671241220703
ICOSLG	0.00046095741950533613
BOC	0.00045452275154682137
DBX2	0.000452612665388715
ERBB4	0.0004467215234512842
PRKG1	0.0004465198548223376
ATP1A1	0.0004457700974704617
ERCC1	0.0004449864218487284
PCBP4	0.0004434900743447013
SEC24B	0.0004416335483629594
WDPCP	0.0004399983175205436
B3GNT6	0.00043873742918125794
CACNG7	0.0004345381587651716
NCAM1	0.00042515717141106894
TNFRSF12A	0.0004244040856003714
PDHB	0.00042377424572499566
SP100	0.00042214261628000936
CREB1	0.00041359487359858457
UQCRC1	0.00040146014426854597
ALDH2	0.00039436561474813725
GCNT4	0.000393407436121571
NODAL	0.0003918520151573721
E2F5	0.00038890905529209436
CACNA2D2	0.0003887490786679544
CD33	0.00038317340682833
ERG	0.00038109367668823994
FANCM	0.00037980401900410046
OXCT2	0.00037438740284456083
CBS	0.00037434738755020175
SLC8A1	0.0003726885724363105
EGF	0.00037096302532650086
SHC1	0.0003699020712328837
FGF18	0.0003685022513939753
GCAT	0.00036009403402665295
SPDYE5	0.0003552928445652819
ST20	0.00035318564758420566
AOC2	0.00034991864220510816
TMC1	0.00034967567570974204
HSD17B2	0.00034767657742162977
CCL4	0.0003471608112560252
GUCY2D	0.000344398920345907
PDK1	0.0003393922062370758
OR7A5	0.00033748030911824123
SLC1A2	0.0003250881487150311
OR5M11	0.00031345641234513844
ASCL1	0.0003100987646980644
ZWILCH	0.0003093288704441984
ACVRL1	0.00030919105457811433
MRPS18B	0.0003078037298189238
TSLP	0.0003050157325557343
CRADD	0.00030323743163619004
NCKAP1L	0.0003027700125829363
ITGAM	0.00029868472734783443
LRRC17	0.0002959624390376766
TARS2	0.0002916585509362043
TROAP	0.00028941104032693835
AREG	0.0002881841522742775
ACSM5	0.00028660377599239737
HGF	0.00028557406183345733
LHX5	0.0002842427417648138
PITX2	0.0002833287023261969
HSD17B8	0.0002820883376402443
EIF4B	0.0002808205281264798
KIF1B	0.0002795493361758077
CYP17A1	0.00027648448434885905
ERCC4	0.00027528557753718274
RAN	0.00027424138310499683
AFP	0.00027407634054576243
SARS2	0.0002726449740799482
RUNX2	0.0002701523604851455
AFMID	0.0002638617946431141
EMX1	0.00026171699302996235
CACNB4	0.00025574999251525005
CCL2	0.0002556159271708873
OR11H4	0.00024717846147409816
KLF7	0.00024619199498083464
SOD1	0.00024366017500792022
CACNG8	0.0002321919396713587
OR7D2	0.000231475820150318
PCDH9	0.00023112503208383631
CHEK1	0.0002278874014681214
GDF7	0.00022540683876745593
HAPLN1	0.00022202830856034623
TLR7	0.00021778407947963354
UGT2B15	0.00021260710526965147
UGT2B4	0.00020608112231401048
FOXA3	0.0002056680594483667
PDZD7	0.00020216268061309418
UGT2A3	0.00019916321202417226
GAD2	0.0001966079351210256
CD80	0.0001893145510688173
GOSR2	0.00018564356851931993
OR51B5	0.0001815258901771968
CACNA1F	0.00017763219917831482
ACSM1	0.0001774412643058951
OR2H2	0.00017345178998283412
BAZ2B	0.00017279211919259404
RAD51D	0.00017088974243311523
CNOT4	0.00016695508282953402
OR56B4	0.00016434950477782928
ACSM2A	0.0001641835404720818
MGMT	0.00016237344884361895
DBX1	0.00015567884610964488
MAML1	0.00015458028687605942
OR6T1	0.0001544499657328457
FAM162A	0.00015398614906648664
OR5K2	0.00015339809795333241
WNT16	0.00015019453451481084
ZNF395	0.00015003963067558256
CDON	0.00014834036062383904
GAS2L3	0.00014699936189710493
GALNT8	0.0001453253648378147
PDC	0.00014223499671631683
WRN	0.00014174550887114968
GTF2H5	0.00013794324494549443
MZT1	0.00013665341423119655
NUF2	0.0001345905340882402
IL12B	0.00013433455475561097
METTL3	0.00013345732575764232
ATP2B2	0.00013183177898287205
NASP	0.0001306092440389973
CACNG2	0.00013060499733627047
DSCC1	0.000129844031091048
AGXT	0.0001298299990895248
XPC	0.0001297903352825339
DTYMK	0.00012799626373860746
SLC9A6	0.00012757526404637203
TAL1	0.00012731236579650312
CYP3A4	0.0001265845486017083
PDGFA	0.00012324517620524608
TERT	0.00012318641797524058
NARS2	0.00012305176400123725
TNFAIP8L1	0.000119443166082097
MYH6	0.000117751519088468
RGCC	0.00011500820357887572
USP28	0.00011321714730735023
PAX2	0.00011206454198138013
HNRNPDL	0.00010800470819731094
ROBO1	0.00010081740588097084
FAM20C	9.574404743266608e-05
PDE1C	9.343415332714914e-05
OR2C1	9.17720668737513e-05
GPM6A	8.85852463797068e-05
ALAS2	8.84506261256552e-05
OR51E2	8.835343555249733e-05
CRP	8.7342557561833e-05
ATP1A4	8.643588321517406e-05
IL2	8.573045423529572e-05
ACSM4	8.363998829898162e-05
OR10A3	8.350560169226724e-05
OR2A7	8.268211436286399e-05
UGT1A4	8.196852509938381e-05
MYLK3	8.063114076190737e-05
COX8C	8.022267766004339e-05
GTSE1	8.006568190967718e-05
ATOH1	7.94466519190993e-05
OR10H1	7.669361060880746e-05
P4HA1	7.155899772032812e-05
LATS2	7.065104923991409e-05
OCSTAMP	7.040655809535733e-05
MYOG	7.032165818561553e-05
OR56A5	6.976727690699771e-05
GALNTL6	6.938953171487808e-05
GALNT9	6.907217141531161e-05
ESR2	6.764515749175341e-05
OR1K1	6.690616887706726e-05
MYF6	6.606505961847303e-05
OR6B3	6.444847642718433e-05
PF4	6.224995328489134e-05
OR6S1	6.120193026500191e-05
CACNA1S	6.025677826922854e-05
OR3A2	5.8963791681358705e-05
UGT2B28	5.829605918802597e-05
CACNG6	5.575369901451752e-05
TDGF1	5.368918235296269e-05
POLR2F	5.218339001791062e-05
OR10AD1	5.1833585606684445e-05
TCF12	5.151762190272384e-05
WNT1	5.0671759592484394e-05
OR52N4	5.018113322437795e-05
NANOG	4.996474043505377e-05
ATP1B2	4.988605565930935e-05
CACNB2	4.7244131530037665e-05
CACNG5	4.687432670289629e-05
SELP	4.6628379046803325e-05
GML	4.570164164375831e-05
GALNTL5	4.5220789313559646e-05
GUCA1C	4.376841472125338e-05
SNAP25	4.3580424973407294e-05
GSX2	4.32943848371279e-05
OR56A3	4.1344331970714945e-05
OR52K2	4.125893703402845e-05
OR51Q1	4.06744060309824e-05
OR8A1	3.92278183767685e-05
WWOX	3.864222460489709e-05
STBD1	3.817006051099494e-05
CYP19A1	3.7984676821805314e-05
OR9A4	3.737569090386068e-05
OR2L2	3.614719449554963e-05
CACNA2D3	3.5967336797336984e-05
HSD3B1	3.5375302030821285e-05
AKR1C4	3.5014800635562636e-05
UGT1A8	3.485446296010432e-05
WNT8A	3.461193986413894e-05
OR2T8	3.4538735259990825e-05
OR2W3	3.381809137160823e-05
AL929410.2	3.2006620719358927e-05
NEK5	3.152137346591572e-05
OR52W1	3.0299284452800347e-05
OR1Q1	2.9900777648353608e-05
AKR1D1	2.697620175001957e-05
PRKACG	2.6801146575894305e-05
GATA1	2.6354613790732428e-05
OR1J4	2.5359926163962023e-05
OR13A1	2.4352667475720806e-05
CCDC88A	2.4199145456600384e-05
CACNA1D	2.2136476396051913e-05
OR2A4	2.2097347946761832e-05
OR2AG2	2.1621218968912482e-05
COX6CP3	2.1083145757305173e-05
IRS2	2.067394468435397e-05
OR52N2	1.9925631895893934e-05
OR1J1	1.978973215142543e-05
OR52I1	1.9488003903062522e-05
OR52H1	1.927539467871273e-05
OR6A2	1.90377385404823e-05
OR2A1	1.8684666698688626e-05
OR5B12	1.8584147311649343e-05
ZNF793	1.85405557082758e-05
OR13J1	1.8525122917364336e-05
FGF8	1.8345848457487334e-05
AGXT2	1.829191652945148e-05
CACNG3	1.747272784315363e-05
CYP21A2	1.682347695189043e-05
OR9Q1	1.6568300447631426e-05
OR1L3	1.632608197549657e-05
OR52E8	1.6259579050712044e-05
OR4C6	1.6174042699046696e-05
OR9G1	1.5014917008169749e-05
OR6C2	1.4937552826718445e-05
OR1L8	1.4552594034962925e-05
PTPRO	1.4228385932023081e-05
CNGA3	1.365997716056363e-05
LHFPL5	1.220797109168716e-05
CYP7A1	1.1839167326828994e-05
OR5P3	1.1780502890020605e-05
OR10A2	1.167020670571094e-05
OR5AU1	1.1555422605339078e-05
UGT2B10	1.0538969779619945e-05
OR6K3	1.0168451078925348e-05
OR3A1	1.0148705786086362e-05
CNGA4	9.962650725118367e-06
OR1G1	9.95108520319957e-06
KLKB1	9.948330203894666e-06
OR13H1	9.909775705888628e-06
IL13	9.76514152429018e-06
BMP10	9.086824089056041e-06
OR2A42	9.007846625629671e-06
CYP11B1	8.301673857092312e-06
LOH12CR2	7.956014451218076e-06
SLC28A2	7.84655007617515e-06
OR2K2	7.813004696802786e-06
UGT1A3	7.792135413978532e-06
OR2D2	7.549158787996424e-06
CYP3A7	6.294110091021025e-06
CLCA1	6.1712951425615575e-06
UGT2A1	6.1415367394223255e-06
DAO	6.128995517073816e-06
OR52B6	6.106424231549704e-06
UGT1A9	5.332506349508847e-06
IL4	5.2700264459933634e-06
OR2C3	4.460494017308006e-06
CYP3A43	4.457948128831224e-06
OR2L3	4.381772447354378e-06
OR2AE1	4.224582047009036e-06
OR2T10	4.1888339884678354e-06
OR2B11	4.1713492030060835e-06
OR10Q1	4.132553656868575e-06
OR10A4	4.126636182011878e-06
OR52D1	4.1007694390805736e-06
OR10G2	4.085507143657037e-06
IL23R	3.95427986616814e-06
OR52E6	3.7013139103228228e-06
OR1E1	3.580808219058874e-06
UGT1A5	3.3721193895055103e-06
OR2AK2	3.3539810116328177e-06
OR13G1	3.3202015002295213e-06
OR14I1	3.275839243877348e-06
OR8G5	3.1039147708289793e-06
UGT2B11	3.0912425393300718e-06
OR52B2	3.0505830452977828e-06
OR13D1	2.917029963927748e-06
OR4N2	2.866143329359196e-06
OR3A3	2.829975322707232e-06
OR52N1	2.7508853730196596e-06
IGF1	2.6933194842764072e-06
UGT1A1	2.5213239770061994e-06
OR2L13	2.4665807021047758e-06
HSD3B2	2.4287581381225906e-06
SPHKAP	2.3944522461177714e-06
POLL	2.3944124474058324e-06
OR1F1	2.0470975970060346e-06
OR10A5	1.8954476253678297e-06
OR2G6	1.8902920528774225e-06
RHAG	1.711646962559658e-06
OR2B2	1.611424819811298e-06
OR5C1	1.4119634315162441e-06
OR4K2	1.3840760520469965e-06
OR51I1	1.3597561616245271e-06
OR2T33	1.2663582495929628e-06
OR1N2	1.2475746243634385e-06
OR7E24	1.1237558429914996e-06
OR1N1	1.0056730743573066e-06
STRC	7.454176750898586e-07
OR9A2	7.419614482169762e-07
SOX3	5.782963869944075e-07
OR56B1	5.279707676141444e-07
POU4F3	3.965766361993644e-07
OR1J2	2.873387450615275e-07
OR4D10	2.725208547586136e-07
OR1C1	2.1517107847776828e-07
CYP11B2	1.053485783764369e-07
OR13C5	0.0
