# Supplementary material for: Transformer for Gene Expression Modeling (T-GEM): An Interpretable Deep Learning Model for Gene Expression-Based Phenotype Predictions
Source: Cancers (Basel). 2022 Sep 29;14(19):4763. doi: 10.3390/cancers14194763 (PMC9562172; doi:10.3390/cancers14194763)
Supplement: Supplementary file 1 [file cancers-14-04763-s001.zip › cancers-1924785-supplementary/supplementary/importort gene rank list for all cancers/TCGA-MESO.rnk]

KRT8	0.2063370104378682
KRT19	0.18139693816419214
TM4SF1	0.15901355307311207
GALNT9	0.10598867427457699
GFPT2	0.09851610391855939
FGF9	0.09792631867767305
GATA4	0.09399362061635143
COL3A1	0.0881958218120199
CA9	0.0749389252285003
MALAT1	0.06834468724998086
GATA6	0.06672183744393205
GLS	0.06650002332532436
BGN	0.06610435390001947
HBB	0.06457746732437304
TP53I3	0.06361847036760476
OLR1	0.06235576806193092
WNT5B	0.06199626094065645
CLIC5	0.061399044801831386
CTSK	0.06086334046223261
ID4	0.06014544714328689
EZR	0.05860896465864128
GALNT12	0.055522855578925
TP53	0.05510204293720594
CDH2	0.05494379641911574
CAMK2N1	0.05474764257053239
SLC9A3R1	0.05354690323065572
FGF18	0.053345432011064696
THY1	0.05331799110221046
WT1	0.05080505482913903
CCL2	0.05054358549294512
ASS1	0.049435010903300595
TIMP1	0.04909328544618851
COX6A1	0.04902844927177519
OSMR	0.04897774090936754
KRT14	0.048608596255900874
TGFB1I1	0.048256827046359696
CD24	0.0481608757329157
COX4I1	0.04790156411804109
CACNG4	0.04675213890903357
PLAUR	0.04576078078352154
CD74	0.0449907235357004
HSD17B6	0.044698354331886056
ITGBL1	0.0446770594861754
STMN1	0.044097219571632644
CTSB	0.043307141542473594
KLK10	0.0431601760914498
HMGB3	0.04255885540029818
CAV1	0.04215692469861245
EPHB2	0.04163353652416816
B2M	0.041099034347388645
LAMC2	0.04103734998414866
TUBA1A	0.04024861084254954
RGS4	0.03984317249120278
AKR1C3	0.03916266168080084
NCAM1	0.038973301273970654
SOX18	0.038702053961286016
MCM7	0.038636924814736004
KITLG	0.03847962356153874
TUBB6	0.03816512948287086
BCAT1	0.03779734975862316
CALM3	0.03724675974246735
ICAM1	0.03700765995782764
FSCN1	0.036166269278985495
PRKCI	0.03579265618989686
ITGA3	0.03438009426033028
TSPAN6	0.03428689154975754
COX8A	0.03372279780955519
GSC	0.03351985295752965
SLITRK6	0.03333754398967945
CA12	0.03326558227134448
MET	0.03320847258936986
GLDC	0.033145329981725515
IFI16	0.03311745516981251
SSRP1	0.032890536374924076
TUBB4B	0.032741765383595745
CAMK2D	0.031416799364168455
VLDLR	0.031199677306680506
GLIPR1	0.03008322902243037
COX7A2	0.03005990886108617
CCND1	0.030032070859904107
VCAN	0.029896683205189435
ANXA5	0.02987349434752071
EGR1	0.029865510884879348
DDX5	0.029429751810469168
FOXC2	0.029252048117799988
PDHB	0.029150333335899364
ID1	0.028720680876527648
SULT1E1	0.028451873162231547
PTPRS	0.02811075640716931
SNAI2	0.02803736988031787
COL5A2	0.027788206354603
PYCARD	0.02775358984629415
COMP	0.027482613454133654
PDGFB	0.027336221557716013
STAT5B	0.027308100660727145
HADHB	0.027252772038952686
CDCP1	0.027212534452148558
CCL8	0.026981740931237334
SET	0.026804058502011698
PDPN	0.026800064370424165
TPBG	0.026582078921902234
MCM4	0.026560250660119716
CASP4	0.02632730788835576
GALNT11	0.026241228418113542
CCL3	0.026165867878921105
TUBB3	0.025657033923646322
GATA3	0.02554500621484546
TNFRSF4	0.025502475224072462
XRCC1	0.02528135924352287
NFKBIA	0.025065934896628183
TNNC1	0.025032976467645466
FARS2	0.025025717689537076
UQCRFS1	0.024678638309611513
UQCRHL	0.02464888666286425
NFE2	0.024434746893046606
HSD17B10	0.024315556619120816
MXRA5	0.024270140955736656
YBX1	0.02426174219417635
BET1L	0.02424321117395519
OPTN	0.024059771715326445
CDKN1A	0.0238972195372559
CD200	0.02360448543513214
STX7	0.0236004693674719
RGMB	0.023453234961112228
NR4A2	0.02331237153539381
DPP4	0.02330620776596781
DRAM1	0.023239845864771683
TMEM100	0.023166837727339355
RGS16	0.023137283393465026
DAB2	0.02305653412846931
AXL	0.0228670426353896
RIF1	0.022833616492300573
CBX1	0.022825191800877914
REV3L	0.022703196608067234
BHLHE40	0.022559869872835835
CARM1	0.02243324889615439
POLR2H	0.0223507383172597
LRIG1	0.022344549608969724
SRC	0.0221165125276051
CDK6	0.022099731107654532
STX18	0.02208125664377459
CDIP1	0.022002336637345292
SOX9	0.02199519045237121
COX7A2L	0.021987244153991805
AKAP12	0.02193062900166192
SEMA7A	0.021709611893335014
PTN	0.02169872454481413
POSTN	0.021502021902469727
VAV2	0.021473841769523185
CENPW	0.02140793229712071
SHOX2	0.021286549544930918
BMP2	0.02102730897404024
STMN2	0.021006248438552793
ESM1	0.02087969392429393
BCL2	0.020552461263991368
RASGRP1	0.02044056082833953
IDH1	0.020330665693233267
PTTG1	0.020185704997969112
LUM	0.020040692366262658
HMOX1	0.019988565484721253
TGM2	0.019956153431418638
SRGAP2C	0.019859500377675806
BAX	0.019725100682452555
CD40	0.01963544912426654
TNFRSF21	0.019555104238327455
MAP2K1	0.019504410951147806
SFN	0.01950320890188032
PTK2B	0.019247376199870388
BMP6	0.019078803517489872
KIT	0.01907168080100974
SMUG1	0.019018477632858643
BMPR1A	0.0189978471961874
MYC	0.018935157503935478
NEK11	0.018714806810740288
LIF	0.018713096466963373
TNFSF9	0.018689871764337698
WDR76	0.018678544069960716
PCOLCE	0.018665682223743322
BAK1	0.018581395017363226
KIF5B	0.018562348417897584
CLIC1	0.018482507820883506
EIF4B	0.018430475159642412
HSD3B1	0.018417098637585453
MESP1	0.018410076026294298
CYP1B1	0.01821314180362511
PPFIBP1	0.018191269871151463
IRAK2	0.01814328141843449
CNOT1	0.018123078907827477
AGER	0.018052952765403262
IVD	0.01803248390298683
TAGLN	0.01800748320350067
KDR	0.018005081067622785
HIST1H2AC	0.01791037729329107
NFKB2	0.01763493074393125
DDB1	0.017582853003051655
BABAM2	0.017538696557866336
PLPP3	0.017527023988307387
EMX2	0.017368199738586765
CCNO	0.017314076032160942
CXCL10	0.01731133322235464
CXCL2	0.0172405072510089
RAB42	0.017195550761377652
GATM	0.017191134440860203
COL11A1	0.01717923613501892
MOAP1	0.01700424540111122
MAP2K3	0.016965177045847542
PFKP	0.016911753695377205
GLUD2	0.016865530849043454
PTX3	0.016861414538691884
XAB2	0.016854595270207207
C1GALT1	0.01682730135634937
PARP1	0.016800946050163062
ADK	0.016784418211009768
RAD23B	0.016667868353532046
IGFBP2	0.016651888221455125
STX1A	0.01663461221960585
MEF2C	0.016496901554774474
APEX1	0.016471261525485132
TXNIP	0.016432349193046925
UBR7	0.016356419360692476
COX7A1	0.016259031444403493
NR3C1	0.01624293343403302
CEBPB	0.016238541480670096
MMP2	0.01620684856828845
TGFBI	0.016053708549952323
SNAP29	0.016001962471499983
FOXP1	0.015980482164304637
SNN	0.01595389747780775
LRRC15	0.015909819477730694
ABAT	0.01588862421499117
L1CAM	0.01588229318052655
IDO1	0.015848544739079994
FUT4	0.015728107726222188
TENM4	0.015711768826845184
GALNT10	0.01568999462909954
TDG	0.015683334774061763
ABL1	0.015382056866197345
ITGA5	0.015346585458088495
IL4R	0.015329787290518173
CCL4	0.015194423410647735
VCAM1	0.015127006743855096
CCNH	0.015103957412913907
COL1A2	0.015007690178427206
H1F0	0.015005129198318682
CD55	0.014881597985130357
ADAM12	0.014869343693930366
RAN	0.01484025318526851
HMGA1	0.014836375225740663
COL1A1	0.014805203865342459
SOX11	0.014764348644775323
EPCAM	0.014735841002229877
CITED2	0.014665529232703157
FAM84A	0.014615021377827957
ERCC3	0.014613819541681432
ST3GAL1	0.014583643880970132
SOX4	0.014433831977284805
PRMT1	0.014431805992141094
DDIT4	0.01440194790848491
ASPN	0.014336204086471715
GDF7	0.01420737553573575
SOX17	0.014161101652772665
NDRG1	0.01412580202139282
COX6B1	0.01411357211502953
ENG	0.014077132827962312
SNAP23	0.014048105612747625
CDKN1B	0.014041784660983452
HK1	0.014023666964603427
CDC42	0.014017072977258465
STX12	0.013983145048642879
LGALS3	0.013982125786460029
TNFSF4	0.013971901959910391
ALOX5	0.013890325690346764
TPI1	0.013887350837857332
RPS3	0.013771722484489093
ENO2	0.013756219152518942
ACAA2	0.013713912893595777
PRRX1	0.013653755362372993
ANP32E	0.013638625998396834
ANGPT2	0.013605682477279496
ACAT1	0.013581777324126635
RAD51AP1	0.013553554387594207
TAOK3	0.013506556907681011
HILPDA	0.013489411840537998
NUSAP1	0.013479563277885282
JUNB	0.013459777136229981
ALDH4A1	0.013353894595037967
ATF3	0.013349258783080797
ECHS1	0.013294959092920916
LARS2	0.013193494118673304
CDCA8	0.013151864779895323
FARSA	0.013110504187888204
HIC1	0.013070974181012397
CLSPN	0.0130458111571748
TXNDC9	0.012908226419587237
CD38	0.012875062853378442
RANGAP1	0.012699089701130416
EDNRA	0.012696372912604822
BMF	0.012681908193262776
MFAP5	0.012661976473371495
SAT1	0.012658694535653547
SLC4A7	0.012633988584710213
GTF2H4	0.012592442332967435
GALNT13	0.012590314986825748
ERCC2	0.012589944293124754
RBBP6	0.012583873682743293
HGF	0.012576881464085655
ERO1A	0.012535404367139189
PGK1	0.01250958983396321
DENND5A	0.012491650803510132
HNRNPM	0.012464183956656424
FBXO27	0.012424393079030868
CYR61	0.012401470487874103
IER3	0.012357465788288894
ASF1B	0.012351026325115705
SLC25A5	0.012346627423320754
ACTA2	0.012337934925822686
MDM2	0.012328798268461297
SRF	0.012319279225002784
CIB1	0.012287400243890429
OXCT1	0.012282899662724734
THBS1	0.012276200042939212
GALNT7	0.012245252913431728
LYZ	0.012233871361950062
CYBA	0.012174948052423123
ADSL	0.012140011847146661
SELE	0.012086842843055152
RNF168	0.01206360343830179
HEY1	0.012043794881080132
TGFB2	0.012000445841221643
NTRK2	0.011927795693129567
CDK5RAP3	0.011906575673291498
APEX2	0.011865998680109518
ODC1	0.011813045286805879
C6orf62	0.011752747795783308
HIF1A	0.011741783769519249
ATF4	0.0117174541976382
PTK7	0.011649205882252002
MIF	0.011609990664415962
P4HA2	0.011609948213244403
PPARG	0.011609781001874708
ZC3H12A	0.01159225562563587
DOCK7	0.011571149066609812
ADM	0.011512812087117602
ALDH3A2	0.011507060019780168
CCNB2	0.011481154265346948
ING4	0.011469566140634962
ALDH6A1	0.011414414361050906
BNIP3	0.011402947869811424
ANGPTL4	0.01137946296925461
MUC1	0.011296518707103137
AK4	0.011234987043883154
FOXN3	0.011160814594638293
SDCBP	0.011139887192141141
VIM	0.011109976600652896
JUN	0.01108854814518084
KPNA2	0.011084845630654932
PLAGL1	0.011075109966068681
MAOB	0.011071367479592678
ATP5PB	0.011066065147488114
UBE2N	0.011041468202351384
IRX3	0.01103997657064583
TLR2	0.011026785780091584
AOC3	0.010899558666010957
TRIP10	0.010865971726203887
DARS2	0.01085872176124594
COL6A3	0.010843964163284198
ATP1B3	0.010818485750878253
CYC1	0.01080211201167325
ASPA	0.010764498568055765
RRM2	0.010749994388479359
KDM6B	0.010673165689166026
TUBB	0.010643263095788572
SAV1	0.01058772848566379
HSD17B4	0.010542583627625906
LITAF	0.010541137115486965
USE1	0.010512882154416581
MYL9	0.010488690353849582
BUB1B	0.010472773692928138
CCNF	0.010458443462123943
BSG	0.010412404014763657
CDH11	0.010403159424139607
ANPEP	0.010386149640831543
COX6C	0.01038500709813991
VAMP5	0.010368272210823056
PLAU	0.010361663606701122
SRSF3	0.010356043936473136
ALDH1B1	0.010333938803572567
CSE1L	0.010324969067372482
NINJ1	0.010313782720215397
SPARC	0.010290012897699546
BNIP3L	0.010287471823005328
POLR2D	0.010239858938067127
PFKFB3	0.01022721906961147
UQCRH	0.010157950583926932
HIST1H2BK	0.010092527844249936
FARSB	0.010053977461432743
GPSM2	0.010042308364724391
LOX	0.010000465864727987
SHMT1	0.009940583524387286
MMP1	0.009937839808458969
GALNT15	0.009883378988865257
C1GALT1C1	0.009855460955727244
TNFRSF1B	0.009808730726543882
WWTR1	0.009800820509192672
VNN1	0.009786298217611246
PSEN1	0.009778003537492936
EEF1A1	0.009736350398097315
AKIRIN2	0.009720508415660339
CALM1	0.009720076598672966
CASP8	0.009691217005813496
GAS1	0.009690170881172881
B4GALT1	0.009662042300697055
ASNS	0.00963082328599239
RAC1	0.009594837310904205
KIFC1	0.009551993423679734
TCF4	0.009521704670237776
MCCC2	0.009504995467731783
YKT6	0.009502663728071707
STK4	0.009472319485836335
CCNE1	0.009465512947311072
TIMP3	0.009458953735155496
POLB	0.009424179923688766
ADCY3	0.009414489535056176
VARS2	0.00941359230030785
TBX1	0.009379104402741287
UGT8	0.009369454072984453
AXIN2	0.009313042734251775
SOX6	0.009309323972673034
COX7B	0.0092939899274846
ETV1	0.009293333778591489
DRD1	0.009229021254910234
ITGB1	0.009228761355761598
ALKBH3	0.009097154842375482
STX2	0.009086533798623826
ATR	0.009069935675050747
OR51E1	0.009068613244611971
C1QB	0.00905113789471092
WNT5A	0.008975573639168535
GNAS	0.008958585648503903
NUP37	0.008947194153114343
PRKACA	0.00892178615813328
MCM6	0.008897838382879178
PRIM1	0.008891614467911183
SPTBN1	0.008889884382628308
BCAP31	0.008887577346277832
CYP11A1	0.00888321651375082
MAML1	0.008870551583912107
RRM1	0.008836733341679363
APC	0.008835825099999004
MELK	0.008827334855401313
BOK	0.008823224981343957
L2HGDH	0.008801343034700235
MME	0.008756783938811595
CDCA3	0.008703807059937601
TYMP	0.008667393729309934
NFATC2	0.008602473994531826
STAT5A	0.008601300698022922
HPSE	0.00859925067303098
FNBP1	0.008569517915905097
CYP26B1	0.008559962163949922
SERPINE1	0.008552314058920018
GALNT18	0.008550310321118288
MLLT3	0.008509397893068678
SPHK1	0.008472077769047511
DDB2	0.008422167042839369
CDC45	0.008414375250725798
UQCR11	0.008406002927937146
HDAC2	0.008381536605634248
XRCC6	0.0083392645897044
RAD51B	0.008333186192931686
ATG5	0.008317268452216725
MUTYH	0.008287560497752295
DTYMK	0.008274933511761595
RSPO3	0.00826469944895897
F12	0.008246268901276459
BCL2L11	0.008228277636455308
CACNA1C	0.008210578377489912
AURKA	0.008202159633268901
CREB1	0.00819016276823536
DNMT3A	0.008158970455059889
NUPR1	0.008092919176402601
HIST2H2BE	0.008087189892863469
KAT5	0.008085723923938668
EDNRB	0.008081239006524103
MYH9	0.008078531889242076
ATP2B1	0.008048527004341898
CTSL	0.008023957134469696
CASP9	0.007969892081571579
QPCTL	0.007963428580628581
ZWINT	0.007933362221519353
XPC	0.007927517256964304
LMNA	0.007926858250141859
TPM4	0.007912806644638603
CNOT6	0.007897012257128997
SEC22B	0.007877894300947465
CTTN	0.007876633408129122
UIMC1	0.007871149911311073
BRCA1	0.007866721889091013
TNFRSF12A	0.007844103099369535
WNT11	0.007764115582439833
SMC4	0.007750500155943127
SERPINH1	0.007747246550760028
CSF1	0.007728241919232958
GALNT8	0.007704684621166103
XRCC3	0.007697378010135459
RFC3	0.00769427850167618
TPM2	0.0076842293844707745
SEPHS2	0.007679749866239456
KDM3A	0.007678744629949888
PTGER4	0.007666315062041825
TOP2A	0.007638272913893951
PIF1	0.007600360523237741
GUCY1A1	0.007525135281262282
F3	0.007523992137482908
ALDH7A1	0.0075218822328510055
SIRT1	0.00750645662210616
ADORA2B	0.007462248666280399
PTMA	0.007458729137126489
POLR2E	0.007421470045934737
HADHA	0.0074031803226848256
CCBE1	0.007316737546207262
CCL19	0.007307921840449448
ITGB8	0.007300347530793485
HACD3	0.0072972662944685365
PCCA	0.007255023072804535
GOSR1	0.007218347736167058
DLGAP5	0.007211127833090677
BDH1	0.00720911907096177
UBC	0.007194723075893671
TOP3A	0.007194589439186369
STAT3	0.007191720688875053
HEY2	0.007140393988729224
PROM1	0.007134563791078718
UBB	0.007080834495591514
RPS6KA6	0.0070455569295884675
FERMT1	0.0070273003440777465
ATP1B2	0.007003273484963801
PHLDA3	0.007002534208791614
PTPRG	0.00700036356929396
POLA2	0.006999415527231663
PROS1	0.006997040625095288
EGFR	0.006974682688062566
UQCRB	0.006962057540340234
MARCKS	0.00695423297562342
PDHA1	0.006951691587054464
BRCC3	0.006922537808103125
NR4A1	0.006908881091431854
PLIN2	0.006907602851157502
ANLN	0.006883279579176289
ENC1	0.006882079456591382
FN1	0.006877946163343822
ALDH2	0.0068626122213071
FGFR2	0.006826714222001496
FBLN5	0.006824577684346548
H2AFZ	0.006821799304266535
VAMP7	0.006821707095941852
STX16	0.006816423432146777
RBM6	0.00679763650045046
CAPG	0.006791685756911429
LIG4	0.006784391292479291
GALNT6	0.006756849904797871
CXCL1	0.006747623341144593
EGR3	0.006740506890000282
SRD5A1	0.006727014461096072
SLC9A1	0.006723064283926446
NT5E	0.006718507045198023
SPOCK1	0.006698346843359781
VEGFA	0.006691572285522205
CNOT8	0.006682286429829309
MYO7A	0.006626038057051984
ATP2A2	0.006604322430066449
POLR2J	0.006590271418288251
ALDH9A1	0.006588493981767231
SYK	0.006563823274745661
NUMBL	0.006561942920939842
GDPD5	0.006550592766483747
PGM1	0.006542414331452889
RBL2	0.00653530952874081
PRKACB	0.006531460837361569
IL11	0.006504073346493117
FAP	0.00648822867771043
CDCA5	0.006487671462993677
GNAL	0.006481991335085898
ACTC1	0.006465693577752231
STC2	0.006453702898356827
AKR1C1	0.006449832679501644
RNF144B	0.006418199408426362
PDGFRA	0.006390086664495155
CPS1	0.006356386662862238
GDNF	0.006342862488666641
POLD2	0.0063029691696054
STS	0.006301035006095795
MYL3	0.006297304218166046
CTC1	0.006296524394336485
NCAPD2	0.0062857231491758574
SARDH	0.006255821035255326
BBC3	0.00625505416944247
LOXL2	0.006235424636506357
JAG1	0.0062120230130729
CSF1R	0.006204498014051793
UBA52	0.006195967708638129
NAMPT	0.006187227547807302
MTDH	0.006148485904152878
EXO1	0.006147436488987644
NEK2	0.006122691126347237
HMGB2	0.006110978981880054
BATF	0.006078892471444573
ATP1A1	0.006059055768977409
CORO1C	0.006054218634333333
GPC3	0.006052114530675319
SPI1	0.006048132263942402
MMP3	0.006046246157693867
MLLT11	0.006042884743020375
PDE1C	0.006029070643089309
ASPM	0.006016620290893175
KDM1A	0.005975286235710184
PSAT1	0.005973267735251533
PTHLH	0.005963918884016898
EVI2A	0.005944026071143471
LAMB1	0.0059394589629406455
CD34	0.005931256168106558
ACAD8	0.005910552936664201
IL18	0.005901188750071716
STX5	0.00589795108184874
NTHL1	0.005890311247297281
SOD1	0.0058744125019786495
P4HA1	0.005868743314796169
MSN	0.005863105230820139
NKAP	0.005826235913092323
ILK	0.0058096221887380724
ZBTB10	0.005796960763375424
EARS2	0.005767030247064785
VAMP4	0.005761283540716223
STC1	0.005754860198877173
MARS2	0.005745834398854782
NRARP	0.0057367486306892064
RAD50	0.005734218690698051
NFATC4	0.005723193538055178
E2F4	0.005720892846534388
RACGAP1	0.0056860224561174075
TWIST1	0.005679639676964355
STX10	0.005671884489463581
TSNARE1	0.0056638697693757
BCKDHB	0.00566152539793779
CX3CL1	0.005656410436862855
ANXA1	0.005644152160275906
STX4	0.005632445607723353
FBLN2	0.0056194753239869975
SCRIB	0.0055935660317360456
SEPSECS	0.0055844458811358305
COX7C	0.005576881960099258
S100A8	0.005567524391758299
NID2	0.005504937827628556
EGLN3	0.0055017727167094
PRKDC	0.005450632819891091
LGALS1	0.005445254897207437
CYP7B1	0.005400205263747812
IGFBP3	0.0053923587393211675
CAMK2B	0.00537743875786514
GALNT16	0.005374560847500776
CCNB1	0.005368411204298986
BID	0.0053528440196514504
POLH	0.005352745014968978
SLBP	0.005338236838382193
NFIL3	0.00533757158386325
E2F7	0.005312501513914545
AUH	0.005287997126370821
DLL4	0.005271820571541517
COL10A1	0.00526576656723063
CBX5	0.005257676199298242
RBM38	0.005227042030502555
HNRNPU	0.005223823497256996
XPA	0.0052210619718881844
IARS2	0.005214921393637449
SEMA5A	0.00521343672188804
PLOD2	0.005204993023597506
EPHB4	0.005195603052494924
FANCI	0.005184099720074388
HMGCS1	0.005179807539334953
MED1	0.005178618092419371
GPX2	0.005169671193515228
GCH1	0.005098626619599541
GCNT1	0.005083505083789619
BCL11B	0.005063245041982286
KRAS	0.005057640200481039
IGFBP4	0.005056225854592546
AACS	0.005050538942597655
TNFRSF9	0.005033013898374572
AOX1	0.005007639265709149
GBP2	0.004991875135810173
FLOT2	0.004985711638358127
TP73	0.004965817577958623
H3F3B	0.004947150134251817
SYF2	0.004906069176831599
CNOT10	0.004901051461565962
DNER	0.004886772162281603
TUBG1	0.004879779502855472
AARS2	0.004855390020934676
COX6B2	0.004843875330167876
PTGS2	0.004843682665135273
BTG2	0.0048399381801210875
IL1B	0.004825785584476818
PML	0.004759012964808755
NFAT5	0.004751098889309571
DISC1	0.004725175252313139
CNOT7	0.004713864959856858
GINS1	0.004712487059190273
CDC25B	0.004710376295760976
DDO	0.004703679063656789
EHHADH	0.004703211142739768
POLE	0.004690785534151977
HMGCL	0.004664506487424836
SRD5A3	0.0046555538068540755
AZGP1	0.004646955254186028
KIF22	0.004622418894729154
PIDD1	0.00461706125928747
ACKR3	0.004610074184360651
ACADS	0.004599828175710874
ZAP70	0.004582857660056598
COX4I2	0.004579445157820067
OSR1	0.004575533127263395
ADGRA2	0.004557850313419125
CAD	0.004553711491081691
FOXA2	0.004534185204491168
CDC25C	0.004531058729014757
RPA2	0.0045271225608551876
FGFR1	0.00451105992981303
PSME4	0.004484983994822644
RIPK3	0.0044820701147347845
F2RL1	0.0044752376760893555
FLT1	0.004472391760586448
ENOPH1	0.004470928738679943
TNFAIP6	0.00446675312048043
TPM1	0.0044508837032023255
FAM162A	0.004434595505133878
PARVA	0.004428748697292596
ATP1A3	0.004405821664851108
ALKBH2	0.0043911920469919576
NR2F1	0.004382877746621704
GOT1	0.004343344757342414
ACADSB	0.004329571564593181
REV1	0.004317360996134053
CRHBP	0.0042927814198942425
SIVA1	0.004288417409382994
LDHA	0.004283959741748682
AMD1	0.00428022370857116
MMP13	0.004263251133365823
TGFBR1	0.004254078068859613
CCL18	0.004233890854493204
CXCL12	0.004223626782526779
DHFR	0.0042191634079648665
PLK3	0.00420311575018952
RAD51C	0.004200617293573792
RFC4	0.004174657818528095
HIBADH	0.00415472651279693
DAPK3	0.004119511492677589
TP53BP1	0.004118319059624201
BAG1	0.004111184111790615
CCNA2	0.004075415525863058
ACY3	0.004071829038926898
FZD3	0.004050998161024305
ANXA2	0.004039044403237372
VAMP3	0.004026941120444141
EBI3	0.004008190478815966
CDCA7	0.004002805597688821
ALDH1A1	0.004001748332309261
RELA	0.003999899133942246
BCKDHA	0.003995730742485298
NEDD9	0.00399080062275366
CAMK2G	0.003983318682208131
PTP4A3	0.003980519257458662
TFRC	0.003973991732685864
USP28	0.003956131871888347
TNIP2	0.0039504480460029094
MCEE	0.0039489535880016784
AKR1B10	0.00394519061244006
CTGF	0.0039410620378635295
TMEM109	0.00393566097883082
RAMP2	0.003934842287196949
CXCR4	0.003920162411553371
HJURP	0.003916311740098617
CHD7	0.003913354883999605
FANCF	0.003904974346888347
SDC4	0.0038986888949819757
RB1	0.003884354031026257
FGF2	0.003873796929691879
TAL1	0.003867730256147267
ITGA6	0.0038642915031562525
CCDC88A	0.0038441776940722904
PGF	0.003808605524204021
FXR1	0.0037932787093672205
STAT1	0.0037865542405637236
TK1	0.0037658106459114646
ANG	0.003752234565186836
ERCC8	0.003745416623618526
DAB2IP	0.003737772377387784
THBS2	0.003734910836745557
MKI67	0.0037252365108568033
HTRA1	0.0037148385893007512
ROCK1	0.003706160830128228
CNGB1	0.0036905716165399143
FANCE	0.003686471874770073
DDIT3	0.0036787499027292198
GINS2	0.003676916574607592
POLD4	0.003674769040056463
CDC20	0.003666066051231845
IL18R1	0.0036295503908352943
SVIL	0.003621740338808439
PDGFRB	0.003615703270161972
IL1R1	0.0036022223931870437
ST3GAL2	0.0036000282724011684
PNN	0.0035760633456051903
MTA1	0.0035693297248875658
PSMA2	0.0035523074594840227
PAFAH1B1	0.003540456506351763
PMAIP1	0.0035335167411144107
DYRK2	0.003508416091073588
NUF2	0.0035049067530908674
RAD21	0.003501906148863196
RARS2	0.0035014407283478423
JAG2	0.00348251668741121
MMP11	0.003475399912822023
GALNT2	0.0034554297320193842
TLR4	0.003425740772909402
HNRNPL	0.003419961716376664
BCAT2	0.003395808523102263
PXN	0.003386607748991126
KLF6	0.003382019133325895
GALNT1	0.0033789532400589186
CHAF1A	0.0033718087893085807
RAD52	0.0033625713467881867
FBLIM1	0.003352067375598438
MCAM	0.0033465684070808467
WRNIP1	0.0033437546930347823
NCKAP1L	0.0033404467277494327
EGLN1	0.0033375499225906696
FSTL1	0.003335163161677323
RIPK2	0.0033321814602854127
SHCBP1	0.003329327800991843
LATS2	0.003318857529305165
XRCC4	0.00329892012946072
SMO	0.003289487163728289
CHEK2	0.003273664541950633
ZNF385A	0.0032659887792629264
CKS1B	0.003261361162077388
CRISPLD2	0.0032595095175427793
ATP1B1	0.003230749699957683
MESP2	0.0032281813261597872
TACC3	0.0032099115261778333
TNFAIP2	0.0031692821431999808
WWOX	0.0031628728081273113
STX8	0.0031397863664192048
MLLT10	0.003139122911005228
COX5A	0.003137779914529011
MNAT1	0.0031322026595101585
SMAD4	0.003130841064396467
ADA	0.0031300645580041976
SHISA5	0.003127882686919509
KIF23	0.0031139074441573116
P2RX7	0.003107007762294121
CCL5	0.0031057460054370496
SMOC2	0.0030954455733666793
TP63	0.0030915377824273726
PRR11	0.003090277679449971
FANCL	0.0030597396203288075
CXCL6	0.003053342374339
PPP2R1B	0.0030248778966782174
CCNE2	0.0030207800844269943
PKM	0.003019270455722121
HK2	0.0030189552331217817
AQP1	0.003015473171920736
SERPINB2	0.0030128197942446153
USP1	0.002998651785136984
CLEC4A	0.0029972845318944055
TGFBR2	0.002988674408504616
CDON	0.0029884622432820155
AMT	0.002988428046864618
PPP1R13B	0.002984889911894954
GADD45A	0.002980089378643308
STX3	0.0029713152899450554
EOMES	0.0029694073273690653
RHOC	0.002956559709995569
DTL	0.002951313731048289
NFIB	0.0029507573336195587
FADD	0.00294068627530409
DEDD2	0.0029352134804277977
UQCRC2	0.0029328598178230587
TLR7	0.002915440499406285
SPAG4	0.0029090551084425807
ALAS1	0.0029079585805114076
PPP1R15A	0.0028916759906703064
EPHA2	0.0028872406614510286
BMPR2	0.002886984433717544
DSN1	0.002884993137502941
VAMP1	0.0028712630218892476
PIK3CA	0.00286422708359422
CNOT11	0.002863126629614149
ZWILCH	0.0028545442724477424
MBD4	0.002850559349625524
DUSP1	0.0028455883516057606
B4GALT5	0.0028365306239967005
VTI1B	0.002822966882992688
PSTK	0.0028131807089673776
MPZL2	0.002802964952396927
EZH2	0.002798535492150246
RPA1	0.0027616197042315245
TNFRSF1A	0.002756990378459678
SAP30	0.00274725693891989
HSD17B8	0.0027396892765258287
CHAF1B	0.0027361610197544884
SNAP25	0.002713636188438872
TEK	0.002690486484727553
TPM3	0.002688522688305856
STK3	0.002676606864344671
POU5F1	0.002672479388730442
COX5B	0.0026702478238782783
COL5A1	0.0026686199916227163
IL4I1	0.0026647097284652438
KIF2C	0.0026644117774940928
FBN1	0.0026596590513121438
PLK4	0.002652788693454701
IRF4	0.0026523736226809545
GLI1	0.0026462028662875966
HHEX	0.0026453116411194882
EMP1	0.0026426118081251
AIFM1	0.0026399228023283603
ACSL1	0.0026169870957062904
RPS27A	0.002613961838712373
POLE2	0.0026033104129138023
SDS	0.002597848988656787
BRCA2	0.0025841510606281998
CD44	0.0025828902584505774
EBF1	0.0025799481718477325
CCND2	0.002566679631798805
OGG1	0.002561155539162362
WDPCP	0.002557999141544092
NUAK1	0.002546925943216515
RAD9A	0.002545386761549424
MAPK3	0.002532947083541394
PRKX	0.0025099517861979594
CCL7	0.002499541327746374
CEBPA	0.0024927523113450895
ACAA1	0.002484358509789721
HARS2	0.002483526581860585
YARS2	0.002482236489691964
FOS	0.0024778432918514948
CACNB3	0.00247690043827432
GLUD1	0.002469807658487676
SHC1	0.0024683326378744028
CENPM	0.0024396979881391215
UHRF1	0.00243297074327957
INHBA	0.002423567486900743
CDCA2	0.0024186329906765577
POLK	0.0024184435518283067
CEACAM1	0.0024170547678478045
MAOA	0.002416239167853545
DNAJA1	0.0024049580327219697
RXRA	0.0023996890694365338
HSD17B7	0.0023853204275927145
ZEB1	0.0023825311378354794
DDR2	0.0023769574577996557
DEPDC1B	0.002367948043127651
COPZ2	0.0023613687954018602
POLA1	0.002354944600478522
LGALS9	0.002353458193038713
CXCL13	0.0023474270943487255
APOPT1	0.00234079838221172
MXI1	0.0023380492284514045
RFC1	0.0023320837197820265
SDC1	0.002323666709482016
GALNT17	0.002315863240835402
SPP1	0.002309718462079849
AEBP1	0.0023058434375681064
ACSM3	0.0023037925443222186
MCCC1	0.0023032033774033098
MTFMT	0.002296956555409343
EPAS1	0.002291283986633479
CXCR2	0.002290766130920652
CASP2	0.0022804105398473405
CDCA7L	0.0022442041523303966
E2F8	0.0022407406977624366
HOXA5	0.0022349475084753835
MMP14	0.0022344123473914076
PHGDH	0.0022315006303695343
MST1R	0.0022304225984484446
NARS2	0.0022272295872281587
ESR1	0.002214026559990482
DLD	0.00221181703589751
GFPT1	0.0022033447866510658
HSD17B12	0.0021964716702535816
BCL2L2	0.002187868321233807
HMGB1	0.0021639273185429715
CXCL11	0.002162036901940298
MGMT	0.0021618521737134548
TNNI3	0.0021582481310779954
POLD3	0.002157015076671473
HNRNPDL	0.002137916955205419
CALML3	0.002124442830659379
CENPJ	0.002124385654960047
S100A4	0.0021212036245007817
CTH	0.0021157459250104255
ERG	0.0021144114229760215
SORT1	0.002111781391661333
RAB25	0.002102928462613905
PFKFB4	0.002098951279136091
OLFML2B	0.002087951715364692
VEGFC	0.0020739213818613215
MAFF	0.0020730414084955844
TFAP4	0.002072292439626784
CD86	0.0020696160156642362
TATDN3	0.002067119155545681
UQCRC1	0.0020670396592497517
HELLS	0.0020658557706872715
UQCRQ	0.0020630503539425774
ACADM	0.002060001702926834
ALDH5A1	0.002052283168962242
GRPEL1	0.002039701681404813
DNM1L	0.0020216179136015202
CKAP2L	0.0020114516802451628
NOTCH1	0.0020050780554133232
SKIL	0.0020032469098189465
CKS2	0.0020018415449495662
AQP5	0.002000758664727275
CTNND1	0.0019933157698616426
PTPRC	0.001991041970388667
AFMID	0.0019904952632965062
HMMR	0.0019892459335785167
ORC6	0.001985411411636128
CENPE	0.001954264276599285
RNF213	0.0019536440470364477
PROX1	0.0019503392690359029
BET1	0.0019472836812077874
COL4A1	0.0019439204162405264
PPP2R5C	0.0019374153450014014
CACNB2	0.0019315501756523139
JMJD6	0.0019295302903471014
OLFM1	0.0019277310002698384
CNOT2	0.0019139206904426258
G0S2	0.0019081270123634698
VEGFD	0.001891241817996927
MPG	0.0018904720618755668
FCER1G	0.0018833158746925992
CACNG8	0.0018822580059875411
EP300	0.0018782864568501958
MCM5	0.0018720272762427041
KIF11	0.001868534124240283
TFDP2	0.0018660712035426194
CAMK2A	0.0018645741975431046
SP3	0.001860824068492487
CNOT4	0.0018592177588936637
ERBB4	0.001852091533736819
GALNT3	0.0018367095283638283
ALDH1A3	0.0018355688891701987
MMP9	0.0018333200370640786
BMI1	0.0018320431909935474
ABRAXAS1	0.0018196020057524777
SULT2B1	0.0017995745395400756
ZEB2	0.0017992939548470178
E2F1	0.0017913238229159839
TCF12	0.001775305173267573
NUCKS1	0.0017710778868556842
TNF	0.0017691301379738175
SARS2	0.0017653096387566303
MDM4	0.0017588391173479997
PABPC1	0.0017585794396389573
VRK1	0.00175220625888994
FOXM1	0.0017454589405348526
TYMS	0.0017446263937755898
OR51E2	0.0017267460563974175
NRP1	0.0017265000395805508
SOX2	0.0017219411385809224
TIPIN	0.0017057314598757816
CACNA2D4	0.0017046981843125565
CYTIP	0.0016914183169770768
WNT3A	0.0016902908441984352
UNG	0.0016834571528118025
WARS2	0.0016681349826998119
MBOAT1	0.0016635056243931286
TNFSF10	0.0016451344735969142
CD6	0.0016302793004084693
H2AFX	0.0016108584947445907
CCL23	0.0016097131177948772
GNMT	0.0016015230058611285
PTPN11	0.0016012381262149099
TFDP1	0.001600724805683948
IL6	0.001598159500410089
OPHN1	0.0015938445834250523
TNFAIP8L1	0.0015878596313636183
ATP11C	0.0015850994480064108
ATP2B2	0.0015815546022571807
RBPMS	0.0015783733445170708
ZBTB1	0.001577219761932815
STX11	0.0015694582584265418
TARS2	0.0015651069961969018
MMP7	0.0015478480715312305
CALML6	0.0015408343653985912
NFKB1	0.0015308450485602817
HSD11B2	0.001524646503345017
CDK7	0.00152393531320928
PRDM1	0.0015233046482373092
GAD1	0.0015194867195775102
CD33	0.0015181910025124676
IL31RA	0.0015175796748854078
TRIAP1	0.0015115261957406973
RGCC	0.0015112314568515087
HOPX	0.0015008492645440436
MCM3	0.0014824889917240901
WNT2	0.001481441398092279
GPLD1	0.0014760165949386143
ZNF335	0.0014741918905408157
TSC1	0.0014669642840277892
UQCR10	0.00144713099959369
LRRC17	0.0014202985084979178
SPIDR	0.0014146922068429487
DBT	0.0014129729835741889
CREM	0.001411900829380435
TNIP1	0.0014067081733589292
FLT3LG	0.0013874709700620552
FAM20C	0.0013800449236401888
THRA	0.0013754237859935536
IKZF1	0.001371406777654269
IL23A	0.0013629886330503744
TMEM45A	0.0013560844062442672
RALY	0.0013491871294609972
CKAP5	0.0013468918165574887
SRR	0.0013417191317957253
CD274	0.0013397688728079564
CEMIP	0.0013278728058535763
SP100	0.0013120043841143576
AGT	0.0013101979018494117
TP53BP2	0.001308220290217583
ASCL2	0.0013053281225196961
ACVR1	0.0013030271163173234
ACSM5	0.001301689860698651
BNIP1	0.0012914021902121942
NDC80	0.0012773625917867422
BCL10	0.0012765021306276425
ALDOC	0.0012755145499962004
ATP7A	0.0012724822497287775
SMAD2	0.0012722722774670084
CALML5	0.0012692427136302693
UBE2V2	0.0012535762436712522
HNRNPH1	0.0012507590284487732
ERBB3	0.001246275981631339
CDK2	0.0012132012840601156
FEN1	0.0012087469616486404
VTI1A	0.0012060246342457319
NBN	0.0012033580909699797
GYS1	0.0011880192581076375
NASP	0.0011867203917607422
BRIP1	0.0011688882973196265
EFNB2	0.0011547085072969412
KIF14	0.0011530663863044337
FANCM	0.0011523582407917468
TRAF6	0.0011518477677988329
OVOL2	0.0011517753247882233
SLC2A1	0.001150485743912507
XRCC5	0.0011466936769302784
STX6	0.001146342134945157
FANCB	0.0011317469046495576
IGF1R	0.0011188802374241821
GFI1	0.001118570883145627
HADH	0.0011123705098017203
KLF7	0.001100423396356151
NRIP1	0.0010955217133807131
ITGAV	0.0010888237889925365
BDH2	0.0010855598124343189
TMPO	0.00108450766217603
TNKS1BP1	0.001084297129990699
PSMD14	0.0010838776434754823
NPM1	0.0010718795385066767
EDN1	0.001062930022200649
PLK2	0.0010576969511302643
GOT2	0.0010546866739478517
CA2	0.001054329465812432
RUNX1	0.0010530265387994635
STX1B	0.0010528888156275667
E2F2	0.0010524185175637192
CETN2	0.001047765228305033
E2F5	0.0010396587222966248
CXCL3	0.0010392004115791927
CALM2	0.0010373129167924153
FANCC	0.001037309274935631
GUCA1B	0.0010356320894337352
CARS2	0.0010307296700091738
NELL2	0.0010287162236663058
LAMC1	0.00102271484046236
PDZD7	0.0010161854669700654
HLX	0.0010099733007583255
RRAS2	0.0009804449637015476
GTF2H1	0.0009785445284497573
DCK	0.000977191705510753
CNOT9	0.0009761838948871724
HIST1H4C	0.0009760356087299558
ROBO1	0.0009689804776452059
CACNA2D2	0.0009677768351753775
SLC9A6	0.0009674953633558822
KLHL24	0.0009565138384349961
ZNF292	0.0009551801528863522
CACNA2D3	0.0009521152094881059
AEN	0.0009518736652595836
HIPK2	0.0009506563340354989
PSCA	0.0009503876124240692
SLC8A1	0.0009459433250286829
MAPK14	0.0009457530568034676
BCL3	0.0009435748734116254
OR2B6	0.0009409856103760301
UBE2T	0.0009405440737289408
SNAI1	0.0009292885662419727
PSRC1	0.0009189101361451244
RAD51D	0.0009170924504669965
DMGDH	0.0009138757621235041
MRPS18B	0.0009113150365553355
FOSL1	0.0009081751958597274
SNW1	0.0009080263560845757
IL15	0.0009059415605174516
KIF1B	0.0009045384063939844
ZNF793	0.0009023986815065271
TRA2B	0.0008994214163365671
LGR5	0.0008861966658570361
ERCC1	0.0008838188265299693
CACNG1	0.0008728310465024559
CCNG2	0.0008707503753733334
PSPH	0.0008691958969484858
RYR2	0.000868557835572373
CXCL8	0.0008613633998161169
SLC12A2	0.000861276086283349
METTL3	0.0008524088296021279
DSCC1	0.000848458015772163
FGF7	0.0008407189693239653
OXCT2	0.0008353539070985828
PBK	0.0008302861545591374
ETS2	0.0008266838500461487
BOC	0.0008219852846276253
NTRK1	0.0008208159094359033
MCOLN3	0.0008183705613738015
SRPX2	0.000816851101755953
CLCA2	0.000816701461648052
CXCL5	0.0008139246870897486
PITX2	0.0008126074457769106
NIT2	0.0008120269273136819
PCCB	0.0008110357265752344
PDK1	0.0008077612630181935
GCLM	0.000799172141214911
CDK1	0.0007958882225917909
COMT	0.0007949337034113188
PPAT	0.0007931032989006546
CD40LG	0.000789962719252698
PSMB4	0.0007872103733116035
SOX1	0.0007819466822518013
PCDH9	0.0007798008088214255
GATA2	0.0007758828800738137
RELB	0.000767708118626735
LBR	0.0007592380544123392
FAM83D	0.000752524358712037
EMX1	0.0007504295494500985
NFIA	0.0007416335526434307
ASL	0.000740027633493597
IRS2	0.0007269092791197732
FOXG1	0.0007268097378086114
ECT2	0.0007135172481194108
PIPOX	0.0007081489173643202
PLS3	0.0007041090310239662
CYP1A1	0.0007040078552694831
AREG	0.000702717622162824
ACAT2	0.0006891065626695451
CEACAM5	0.0006825691044081541
ATM	0.0006797659072925596
PTK2	0.000679570961354475
VAMP8	0.0006772220253371767
ANGPT1	0.0006736765781196353
TSPAN31	0.0006735592673063921
FANCD2	0.0006570648686834158
FANCG	0.0006549758805121159
POLR2I	0.0006543369294635298
ZBTB8A	0.000654126956781755
CACNA2D1	0.0006530779110994078
ABCG2	0.0006487878565436761
TTK	0.0006468691635570426
WASF3	0.0006354521814344655
CNOT6L	0.0006294393371430792
RNF43	0.000626356384194001
PIK3R1	0.000624940401030465
ZNF395	0.0006246106151998602
OR14I1	0.0006162333024573088
ID2	0.0006124564644667431
NKX2-1	0.0006119676174065302
FLT4	0.0006081741042195452
LIG1	0.0006070383648557269
GALNT4	0.0006026246183726007
MEF2A	0.0006010504597548779
GPT2	0.0005954765938648672
CYP3A7	0.0005935177196405263
SEMA4A	0.0005879637345735384
HES1	0.0005872084468082098
RFC2	0.00058574440160244
CHEK1	0.0005618575258966637
LHX1	0.0005600672900260717
SLC1A2	0.0005542326948293825
ARID3A	0.000550663233532017
CRADD	0.0005452046873133515
CCR2	0.0005403244548809109
CNOT3	0.0005402146968732362
POLD1	0.0005396939719084327
HSD11B1	0.0005390050341165362
OR2T8	0.0005382896204802074
GALNT14	0.0005355234722358371
CACNB1	0.0005344197707470445
POLN	0.0005342694068271857
LYAR	0.0005308636713566319
CDC6	0.0005141357157889001
AKT1	0.0005125143395689837
HSD17B1	0.0005100891991315972
PDGFA	0.0005096216735935732
TCF7L2	0.0005093855307277232
LEP	0.0005083820444436873
CALD1	0.000507420639772802
ENOSF1	0.0005068645739548342
LASP1	0.00047239288253018465
OR2H2	0.0004722414790135529
FXYD2	0.0004718424982992013
CYP3A5	0.00046907941674941553
VAMP2	0.00046351763987627186
ITGAM	0.0004581440977316428
EFNA1	0.0004580225572447138
CENPA	0.0004533980454067328
FANCA	0.00045177262711086104
STBD1	0.0004499751019496046
NOX4	0.00044914772736398317
FOXO4	0.0004473174395908705
MYLK3	0.0004460661913709185
POLR2K	0.00044462312727262685
ERCC4	0.00043613386400650106
EPB41L5	0.0004351326285231879
POLR2G	0.0004292161509967667
PRC1	0.0004271946979765398
NODAL	0.0004265849220371001
GRK3	0.0004258100513427895
GTF2H5	0.00042278912269224966
TNNT2	0.00042189755302275456
APAF1	0.00041859584997117554
GFAP	0.0004155881907161908
CYP21A2	0.000413741543319543
GAMT	0.00041300010995766874
HSD17B2	0.00040988837170324096
TNC	0.0004013255703465813
BLOC1S6	0.00039352149364146004
NKX2-5	0.00039171104711243504
COL6A2	0.0003858949781112743
GREM1	0.0003845516159344039
BABAM1	0.0003837734370161737
RRM2B	0.0003815739323834457
ITGB3	0.0003797786707443501
NRG1	0.00037798345568924245
GSN	0.0003758909313751815
SATB1	0.00037537348311389836
CACNB4	0.00037100045788690013
GTSE1	0.0003665338200703021
BMPER	0.00036631625162116324
STX17	0.00036546903431558753
RBL1	0.00036006141608608676
CNGA3	0.0003477854921805973
OR2W3	0.00034651278830468595
ARX	0.00034413416469445795
SPDYE5	0.00034151515737791026
PMCH	0.0003410456658436589
CCL20	0.00033773664076664834
RNASE4	0.0003370978343214936
BRAF	0.00033357205498331036
HAS2	0.000328762460738508
MND1	0.0003275661531593306
SRD5A2	0.0003267573639556494
MACC1	0.000326647621903574
TNFSF11	0.00032650478730664135
CYP17A1	0.0003230909117383369
UGT2B17	0.0003178194006011422
GOSR2	0.00031214013592135997
CSF3	0.0003110749594544265
TGFBR3	0.00030529600381161675
REL	0.0003034155578989644
RFC5	0.00030277566343616134
PAX6	0.000302298973095422
CACNG6	0.00029996848402722164
PALB2	0.0002964080948257216
AGR2	0.0002961706934892618
GTF2H3	0.0002946106435482257
SNAP47	0.0002917587506821086
WNT16	0.00029114901038043906
IFI30	0.00028446009571077844
TFPI	0.00028149603276211843
POLL	0.0002803599281983909
CBS	0.0002784889108624646
TOX3	0.0002756665552853855
OTULIN	0.00027153357365158946
PTPRO	0.00026879815173768107
AOC2	0.0002668061318491223
TRA2A	0.0002650152674209388
PCNA	0.0002632017967901411
HSD17B3	0.0002591713646481051
GLS2	0.0002525341934577745
PAM	0.00025106133209660495
SHMT2	0.0002504920660377571
POLI	0.0002475569733084971
GPT	0.00024226318612847696
ICOSLG	0.00023905322433704555
MRE11	0.00023812554953667945
BORA	0.00023645926630492498
DBX2	0.0002355329720782377
ACVRL1	0.00023324887577450668
PRKG2	0.00023321734701552198
TMPRSS4	0.00022861014265677872
XRCC2	0.00022810464597983285
PAX2	0.0002273226619276538
MYF6	0.0002270960370843541
DCT	0.00022596931352620293
AKR1C2	0.0002188072968700777
SELP	0.00021613241364488696
GCAT	0.0002153991952261924
PRKD1	0.00021506007384808823
ATAD2	0.00021394095913256282
GCNT4	0.0002135502341317519
RGS1	0.00021208550439568165
GLYCTK	0.000207820068372846
TMEM158	0.00020696018844886262
YAP1	0.0002069456344493983
EDN3	0.0002061294804450111
PDC	0.000205586985189121
CFTR	0.00020542855196735758
WNT7A	0.0001996669125571613
TPSB2	0.0001991660087879272
SEC24B	0.00019899375767256345
MZT1	0.0001977874316843304
PARS2	0.00019668029096713843
OR4N2	0.00019627059215368583
GPM6A	0.00018843303134648485
MTOR	0.00018631925270862437
CACNG7	0.00018320519461286107
DCSTAMP	0.00018320032628574415
SLC2A3	0.000181814521280952
CACNA1D	0.000179216519474538
TSLP	0.0001772234867934159
ACSM1	0.00017687224713215712
RPA3	0.00017272010976417115
H19	0.00017208939946547505
SPDYE1	0.0001714115934489708
TROAP	0.0001700127692882824
UGT1A10	0.00016382754105345382
HMGCS2	0.00016342702934124434
PF4	0.00016331190291598343
WNT1	0.000162194752492997
CIDEB	0.00016113542377542436
OLFM4	0.0001603558817154008
OR52N4	0.00015999993317842177
CAV3	0.00015999543874330022
ST20	0.00015997998749286277
MYL2	0.00015464223867052654
ARRB2	0.0001522634479600912
STK11	0.00014767791845146037
HIBCH	0.00014303795179752295
ACOD1	0.00014241012692686432
RUNX2	0.00014200833536357052
IL20	0.00014011338225863008
POLR2C	0.00013792037747258456
CDH17	0.00013755747716740505
RAMP2-AS1	0.0001349732180549615
FOXA3	0.00013224714959388014
CDC25A	0.00012948985967395395
RAG1	0.00012729762126256452
ATP1A2	0.00012660431952395888
MAD2L2	0.00012556002585812032
SNCG	0.00012456046538039217
NDUFB7	0.00012359513462193664
TSPAN2	0.00012297937070996514
MYB	0.00012182791687427099
IL1A	0.00012099529201145056
LYN	0.00012041119623588835
OR3A2	0.00012010981643431414
OR5K2	0.00011905793526762816
PPIC	0.00011860735289130472
CCR7	0.00011273859679421641
LY6D	0.00011147218899563211
GUCY2D	0.0001075431279982514
TDGF1	0.00010564575518237491
GAS2L3	0.00010191848557682892
CYP19A1	0.00010168833055730369
NEK5	0.00010148168054829601
COX7B2	0.00010061607096311417
ECM1	0.00010005486466199794
CHDH	9.850908097393905e-05
GLUL	9.824716738055784e-05
AL929410.2	9.823956578665137e-05
FGF8	9.820879364964162e-05
CCRL2	9.572400893941408e-05
OR52N2	9.401516480577363e-05
GATA1	9.197927533728161e-05
GUCA1A	9.079211111454907e-05
FFAR2	9.015322571949262e-05
LEF1	8.981496373135422e-05
LAMB2	8.771081106392685e-05
EREG	8.651572525118236e-05
LIG3	8.237939416850889e-05
OR1K1	8.111361997272219e-05
BAZ2B	7.834769768407189e-05
LHX5	7.693008614567363e-05
ESR2	7.624997522753818e-05
CRP	7.614314456526794e-05
STRC	7.187767466753515e-05
PPP1R3C	7.120615984352372e-05
PCBP4	7.007713195935085e-05
IGF1	6.874797200894573e-05
STX19	6.812752309946033e-05
NKX2-3	6.811104276652551e-05
CYP7A1	6.618758594580024e-05
PRKG1	6.490510710139382e-05
TDP1	6.432744421514082e-05
GCNT3	6.287920380509812e-05
GSX2	5.945790681904272e-05
OR10AD1	5.871323891462815e-05
UGT2B4	5.781581202655412e-05
BLM	5.747618114829895e-05
OR4C6	5.6861568564348864e-05
ATP1A4	5.6145635680941125e-05
CASP8AP2	5.527446756091413e-05
OR2A7	5.3472433803105416e-05
ST6GALNAC1	5.192741558527246e-05
HMGA2	5.1182001396711244e-05
CACNA1F	5.1080695984765126e-05
HAPLN1	4.989621225718721e-05
CYP3A4	4.90832680106369e-05
OR7D2	4.90749483191106e-05
AKR1B1	4.8983141965592326e-05
OR2T33	4.893537099934423e-05
AFP	4.879278570464831e-05
ATP1B4	4.7355872987135404e-05
MYOD1	4.573601922188966e-05
OR7A5	4.397511476679183e-05
ACSM4	4.326772493702894e-05
INTS8	3.9827701655666637e-05
CSF2	3.9353031688560414e-05
BHMT	3.900565097461281e-05
DBX1	3.8870011062803375e-05
LOH12CR2	3.8278358430426996e-05
AGXT	3.702666161194643e-05
OR13A1	3.68918444812503e-05
TERT	3.593178724199625e-05
TMC1	3.5284510155179165e-05
ERBB2	3.3157308360366587e-05
OR5B12	3.2675064963446936e-05
UGT2B7	3.25305025602657e-05
POU4F3	3.239140155615328e-05
SLAMF1	3.188438821064193e-05
ASCL1	3.1797408819319625e-05
OSM	2.9895427624487352e-05
PTPRZ1	2.977462834720071e-05
SLC28A2	2.9349536093178845e-05
OR8A1	2.9203167139378795e-05
PRKACG	2.9049546343028614e-05
GALNTL6	2.8155334687104685e-05
OR10A3	2.747650466540357e-05
OR52E8	2.5718518720283114e-05
IL2	2.5510909342500152e-05
ALAS2	2.543989639309195e-05
OR11H4	2.511149774616401e-05
OR5P3	2.3996339087641817e-05
PPFIA4	2.3836742683390102e-05
HSD3B2	2.2808485312403836e-05
NANOG	2.1202836678114277e-05
KLKB1	2.1166755829943907e-05
OR52I1	2.0820648378697937e-05
OR2C1	2.016075605583127e-05
OR51B4	1.9315168823580926e-05
OR1L8	1.8351256128162303e-05
OR52H1	1.7068796451293226e-05
IL4	1.654308462183412e-05
OR9A4	1.6290101011329684e-05
CNGA4	1.6044724354087217e-05
IGF2BP3	1.585821831212697e-05
COX8C	1.5365886592080302e-05
SOX3	1.5272202272056613e-05
ATOH1	1.5204077443111335e-05
GALNT5	1.4284517418698435e-05
AKR1D1	1.4083950806515203e-05
FABP7	1.4074426851059218e-05
OR2L2	1.3973181722198975e-05
CD80	1.3967651904393623e-05
EGF	1.3122159634428695e-05
OCSTAMP	1.250274912656824e-05
COX6A2	1.2450582366322132e-05
CYP3A43	1.1773519071820845e-05
OR13J1	1.1229320108646469e-05
OR52W1	1.0793563015303756e-05
UGT2B15	1.0746659299337374e-05
POLR2F	1.0275021335693365e-05
OR2K2	1.0229117388352051e-05
CACNA1S	1.0182830432209841e-05
FOXA1	9.738571388558358e-06
UGT2B11	9.467328680539606e-06
OR8G5	9.174326294729436e-06
IL13	7.97942699215711e-06
OR2B2	7.962829630190179e-06
OR51B5	7.94066883926054e-06
OR56B4	7.590656964182574e-06
OR2AG2	7.551761944013237e-06
OR2AK2	7.266362773371604e-06
OR2L13	7.261787066961077e-06
LHFPL5	7.053180380227123e-06
CLCA1	7.001806322071441e-06
WNT8A	6.786949552111586e-06
CYP11B1	6.26980383591867e-06
OR13C5	5.5978590061994584e-06
OR1J2	5.445449708014276e-06
OR3A3	4.908369933213115e-06
OR10Q1	4.779635614325782e-06
B3GNT6	4.77427236019172e-06
MYH6	4.741154952711754e-06
OR52B6	4.405807444862056e-06
OR7C1	4.394258669626861e-06
UGT1A8	4.274291007853786e-06
OR52K2	4.255851461860763e-06
BMP10	4.204023538094644e-06
OR2B11	3.985537400380122e-06
OR2AE1	3.7665603363245697e-06
GAD2	3.5725778564847854e-06
MYH7	3.4494256932788173e-06
INSM1	3.1868889600953824e-06
MYOG	2.9440514119660325e-06
OR9Q1	2.799506683840296e-06
OR1E1	2.7202456846895915e-06
OR6T1	2.480581373897018e-06
OR1J1	2.048115796888631e-06
UGT1A1	1.7429288135049221e-06
OR2A1	1.7133046236146367e-06
ACSM2A	1.6725589438592788e-06
UGT1A7	1.615586621712582e-06
CACNG2	1.4622108675790464e-06
UGT2A1	1.44420504867596e-06
IL12B	1.400352894020349e-06
SPHKAP	1.317823182985559e-06
OR10H1	1.3069290081496823e-06
OR13G1	1.2837346932379485e-06
OR1F1	1.0175042070551695e-06
OR51I1	9.145454066500058e-07
IL23R	8.393837512725863e-07
UGT1A4	7.788583023565407e-07
WRN	7.145234441947361e-07
OR52E6	6.82481311708721e-07
DAO	6.628783345805321e-07
CACNG3	5.373964531219715e-07
OR7E24	3.918995100424482e-07
UGT1A9	3.830656742705233e-07
OR52D1	3.8215015849251594e-07
CLCA4	3.276180510870333e-07
OR10G2	3.2376527475808946e-07
GALNTL5	2.5611818196706097e-07
OR2A42	1.3413219903610344e-07
CACNG5	7.665543992414214e-09
OR2A4	0.0
OR10A2	0.0
OR2T10	0.0
OR1J4	0.0
OR2D2	0.0
OR10A5	0.0
OR2G6	0.0
OR6K3	0.0
OR6C2	0.0
OR9G1	0.0
OR2C3	0.0
OR4D10	0.0
OR56B1	0.0
GUCA1C	0.0
AGXT2	0.0
GML	0.0
RHAG	0.0
COX6CP3	0.0
UGT1A5	0.0
OR5M11	0.0
OR51Q1	0.0
OR52N1	0.0
OR6C70	0.0
OR3A1	0.0
OR13H1	0.0
OR6A2	0.0
OR1Q1	0.0
OR1L3	0.0
AKR1C4	0.0
OR13D1	0.0
CYP11B2	0.0
OR1N1	0.0
OR56A5	0.0
MYF5	0.0
OR56A3	0.0
OR1C1	0.0
OR1G1	0.0
OR9A2	0.0
OR2L3	0.0
UGT2B28	0.0
OR4K2	0.0
OR5C1	0.0
UGT1A6	0.0
OR10A4	0.0
UGT1A3	0.0
UGT2A3	0.0
OR6B3	0.0
OR6S1	0.0
OR5AU1	0.0
OR52B2	0.0
OR1N2	0.0
UGT2B10	0.0
