# Supplementary material for: Transformer for Gene Expression Modeling (T-GEM): An Interpretable Deep Learning Model for Gene Expression-Based Phenotype Predictions
Source: Cancers (Basel). 2022 Sep 29;14(19):4763. doi: 10.3390/cancers14194763 (PMC9562172; doi:10.3390/cancers14194763)
Supplement: Supplementary file 1 [file cancers-14-04763-s001.zip › cancers-1924785-supplementary/supplementary/importort gene rank list for all cancers/TCGA-OV.rnk]

MALAT1	0.18892044232916136
HIST1H4C	0.13862442648158396
SOX17	0.1300519527268599
WT1	0.11754942485046166
MIF	0.11744724909709581
UQCRHL	0.10137169489823282
EMX2	0.0881094429980354
GAS1	0.08070710163145085
SOX18	0.07707022844973865
KLK10	0.06289864606697944
CEBPB	0.06138161327912019
PPFIBP1	0.05959725291601371
CD24	0.056842099722403464
CACNG4	0.0564385730487396
COL10A1	0.05611764859190557
COL1A1	0.05550789323291325
GATA6	0.0544323273147885
FGF18	0.05345200017150569
UGT2B7	0.0523079045918901
CD74	0.05106916321822673
YBX1	0.05031288905807912
HMGA1	0.04853499268945047
CXCL10	0.04551973817130307
ST6GALNAC1	0.04541899402789135
CLIC5	0.04532421929980029
HSD17B10	0.045064305931150746
APEX1	0.04408954093276722
PRKCI	0.04388467822188261
TIMP3	0.04348696820401567
ASF1B	0.04336019867339987
TM4SF1	0.04329650784785851
RAD51AP1	0.04121570717365517
PTTG1	0.040146584250943855
KLF6	0.03954663314247875
GNAS	0.03833985395318588
NRARP	0.038067043383194346
KRT19	0.038053251846618445
GALNT17	0.03725460369452672
STAT5B	0.03669466406406211
AQP5	0.036594327163808366
PSMA2	0.036196468079259074
BAK1	0.0354521358317224
COL3A1	0.035221075348571315
IGFBP2	0.034784077956778126
TMPRSS4	0.03440804390424941
WWTR1	0.03433329927068526
LAMB1	0.03422217062558127
IFI16	0.032787658217954506
HIST1H2AC	0.032710350227256595
COX7A2	0.032684621271253045
BCAP31	0.032115853252794944
MPZL2	0.03177407551593598
ASS1	0.03162052341020557
CHAF1A	0.030980555735780565
COX7A1	0.03085540592893057
BCAT1	0.030765104784036174
ECT2	0.03049152635823784
PPARG	0.030160407877852794
EPCAM	0.03012617126948727
MUC1	0.030040380677997636
POLR2H	0.029912866543777027
CAV1	0.029580811203955403
GATA4	0.02950195572780089
CCNE1	0.02812160791010998
RBM6	0.027997971629038686
SERPINH1	0.02758684511091118
OVOL2	0.02747732671884973
POLR2K	0.026866403975399647
CD40	0.02656685271314945
TUBB4B	0.02643422699773148
PLS3	0.026231827539989785
BNIP3	0.02620806725500694
TIMP1	0.02611111626163077
THY1	0.02585636088686522
KRT8	0.025753211064149146
MCM7	0.025677566503860817
RAB42	0.025389790821472656
CYBA	0.025340876474291778
SOX9	0.02527967257246007
S100A8	0.02520007568979063
FOXA2	0.024992007629140185
CASP4	0.024989595481957227
CTSK	0.024961645701984763
CBX1	0.024823173205290868
CCNB2	0.02481740576669898
COL5A1	0.024517255905270447
PTX3	0.02446187093067755
MARS2	0.024248845477458633
COX6A1	0.02407146027372439
ECHS1	0.02406383288777351
ID4	0.02388003001553098
COX5B	0.023714233267524733
POLR2J	0.023688202749044724
CDC42	0.023221858569910648
CKS1B	0.02298137973243365
NCAPD2	0.022920217190331677
EGR1	0.022716932641195363
BGN	0.02270595789134844
STMN1	0.022569791524104585
GUCY1A1	0.022541460710106195
MCM3	0.022423380696504406
CD34	0.022088929432714167
JUNB	0.021645089621290768
G0S2	0.021419521380026185
CDCP1	0.021266661141372916
TGFB1I1	0.02124234472543005
TMEM100	0.021218558545687462
ICAM1	0.02121094716283391
CITED2	0.020922834385351658
SPP1	0.020741350194998887
RPS3	0.02071418015804659
CCL19	0.02064781922232008
MESP2	0.020615067376529156
CXCL2	0.020527265468119497
CDIP1	0.02033618691385835
CYC1	0.020291369035664284
FZD3	0.020144610052731677
HEY2	0.02004022328331411
ACSM3	0.01998456360287686
SSRP1	0.01990229626710089
HPSE	0.01979709786733186
NUCKS1	0.019703853309018752
ENOPH1	0.019695127487719327
NDC80	0.01964113448527292
NUMBL	0.019551520737164606
L1CAM	0.01943567825790376
HBB	0.019386392654131845
IER3	0.019050620746905705
ALDH6A1	0.01899262387600483
B2M	0.01893755509734075
TUBA1A	0.018914216592379293
HSD11B2	0.018856147282797758
GALNT12	0.01884995277747724
NDUFB7	0.018809037885963085
FLT1	0.018785768597244804
TSPAN31	0.018726401213994704
NR3C1	0.01869336020671934
SRD5A3	0.018321754552680904
PRIM1	0.018236520119590347
ENO2	0.018039699972638906
IL4R	0.017921307832618805
MTDH	0.017854028788816836
BTG2	0.017804667947198437
AOC3	0.017621404117167762
P4HA2	0.017614590663747556
PPP1R13B	0.017574490224548045
HK1	0.017495355006302647
HNRNPL	0.017479965966506285
PSME4	0.017429341637032723
TP53	0.017423672240404663
MAOA	0.017372408463964165
REV3L	0.017371240794101614
MSN	0.01730974445602702
PFKP	0.01724150072305598
CASP8	0.017234794514661374
CYP11A1	0.01719710220823718
CAMK2D	0.017138209484952947
PTMA	0.01696842898418901
SLC25A5	0.016956515997103846
LUM	0.016881574510099112
GALNT3	0.016865532733361725
PCOLCE	0.016862138969787756
VARS2	0.016667034511445588
ENC1	0.016606509495291553
AZGP1	0.0165093747141954
KIFC1	0.01646356839762444
DAB2	0.016460490572071825
VAMP8	0.016289685172585364
PLK3	0.016275895432499056
CHD7	0.016232977007098397
TPM2	0.01623195457183991
ARX	0.016160211103203325
NUSAP1	0.016155669028466175
BCKDHA	0.01612840773715819
KITLG	0.0161080526405968
RFC4	0.01591552571138013
CAMK2N1	0.015885493163812447
RBBP6	0.01587982734178289
ACADS	0.01584874036585784
TXNDC9	0.01582625700491069
UNG	0.01582516329882782
TNFRSF4	0.015820059057402355
LRRC15	0.0157575456619807
P4HA1	0.015602954954666383
CA9	0.015546212890088614
SLC9A3R1	0.01550844137122841
MDM4	0.015497255749508864
AKR1B1	0.015494673622474676
COX4I1	0.015473646274870235
MBOAT1	0.015429273767111982
SPHK1	0.015416498669596445
BHLHE40	0.015368505453599968
CCL2	0.015309130537813152
SAT1	0.015293993046462798
BCL2	0.01521718437668834
ITGAV	0.015112978952448574
CENPE	0.015086659250539185
GLDC	0.015049636862940762
CIB1	0.01490978817946014
TPI1	0.014826839998767894
GCH1	0.014760268023613245
SPAG4	0.014757280764562833
AXL	0.014716266128717207
SRGAP2C	0.014629516557278774
ATF4	0.014582618969970094
TNFRSF1A	0.014554279414277078
CD44	0.014434157253382127
SAV1	0.014415294912258372
PABPC1	0.014347099378593195
BAX	0.01433861403048554
ZEB2	0.014206162213092415
SFN	0.014179670772253362
GALNT7	0.014146302627444315
DTYMK	0.01409537025745982
OLR1	0.014079830553660584
LHX1	0.013893679828117145
BMP2	0.013879130715019337
TOP3A	0.013839884102094465
STX1A	0.013834713335999903
OLFM1	0.013666910379185812
HARS2	0.013659749775512502
XAB2	0.01362768059650341
CCNF	0.013477393314947786
STX18	0.01340865086246566
POLR2E	0.013378744764981527
MYH9	0.013187193018225733
NTHL1	0.013150098806391371
MFAP5	0.013106600374701237
IRX3	0.013062248924361234
EIF4B	0.013039908638883341
TROAP	0.012974643150718683
UQCRH	0.01296319788691569
UBE2N	0.012946459944310307
RRM1	0.012880711344432633
SNAI2	0.01280185321455037
DDB1	0.012789615047560595
ADGRA2	0.012785315860438847
MUTYH	0.012784071231728084
CDKN1B	0.01278305077036395
GALNT6	0.012699031486398374
CALM2	0.01262522904111861
STX7	0.012562931469465055
QPCTL	0.012484239157051935
HADHB	0.012404411849756332
ATP5PB	0.01239769720236643
PDPN	0.012322582225231771
UQCRQ	0.012227793474838109
PROM1	0.01215034453633117
PIPOX	0.012078362658518397
SLC2A1	0.01203041209703617
CXCL1	0.011998539820127004
PSAT1	0.011987094694528291
AURKA	0.011945136765472498
PTK7	0.011916065810904116
KIT	0.011914938424416965
HSD17B4	0.011853476060346806
FAM83D	0.011816587167732475
TDG	0.011769664604378898
NCAM1	0.011742787747124216
CDH2	0.011735198894671424
GLS	0.011646672386305946
ALDH1A1	0.011606765387061086
AGER	0.01160410630379029
UBE2T	0.011460372715210056
C6orf62	0.011319297217302323
CETN2	0.011306303348951314
FSTL1	0.011289479538589298
ABAT	0.011284567748947736
ADAM12	0.011268957061673782
PRR11	0.011236668183012386
COMP	0.011164643777160503
LEF1	0.01114513219978465
ACY3	0.011138981607048345
C1GALT1	0.010979908117466271
FOSL1	0.010979654457649712
GFPT2	0.010904964887724931
UBC	0.010836763421579887
HMGB2	0.010801396893571848
CLSPN	0.010798339514871315
LGALS1	0.010750442940802456
SYK	0.010728776706397002
RIF1	0.01070490624785926
PTPRG	0.010698496517017089
PRKX	0.010659894564008262
ESM1	0.010649685182754567
C1QB	0.010615062597605631
EPAS1	0.010521782822054744
BMF	0.010468576571165945
HNRNPM	0.010436594584145212
PDGFB	0.010288425382047687
PGM1	0.01028685937837886
TENM4	0.010279396357324588
CASP9	0.010273042116074202
TFAP4	0.010220957757251651
MCM6	0.010211250171547873
TCF4	0.01018771128230998
ACAT1	0.010168599919310229
ANG	0.010152708722893648
PCCB	0.010145866509018288
PROS1	0.010064764940983297
H19	0.009999338036845511
WNT5A	0.009859855593775557
NR4A2	0.009846428678938913
DDX5	0.00984392362633938
RBM38	0.009820510543581722
CDC45	0.00979508515687909
NKAP	0.009745113182384578
BATF	0.009716461631361563
CCNH	0.009709219806124133
COL1A2	0.009694349391032427
C1GALT1C1	0.009634426171009344
MED1	0.009616504849169068
ALDH1A3	0.009591926033463281
PRRX1	0.009551037562089661
HOPX	0.009525511444765988
P2RX7	0.00952180164884239
COX8A	0.009485453806726728
MET	0.009481461931306515
STAT5A	0.009413894166399142
RGS4	0.009409917582134334
SNAP29	0.009380895529312367
L2HGDH	0.009360102761306763
DUSP1	0.009321892099691934
TRAF6	0.009309307890538706
RFC3	0.009276967945017605
ITGB8	0.00927653357187535
TFPI	0.009274911781458586
RNF144B	0.009249876289930712
PLPP3	0.009249720857640037
LAMB2	0.009237226086850394
GLUL	0.009232744194413152
PSMB4	0.00923198115824065
ATF3	0.009151574010914697
ZAP70	0.00912250183301742
BID	0.009059614797837541
MAP2K3	0.00904883305615058
EGLN1	0.009045813722578486
DRAM1	0.009038043289362615
XRCC1	0.009032370713298142
MMP1	0.009018474149992687
HIST1H2BK	0.008995491263253766
SOX4	0.008985778246314805
ASPN	0.00898238408838983
ITGB1	0.008946577494712784
EARS2	0.008934342935668907
MACC1	0.008901496481430519
SRC	0.008879428965022236
CA2	0.008865102447002858
BDH1	0.00884239496391562
NFIB	0.008819552052245
MTA1	0.008789860885416629
PDHB	0.008753696867493116
RNF43	0.00873227773437499
FARSA	0.008721648604392392
FADD	0.008694454277754591
SCRIB	0.008687603755389229
HMMR	0.008680561627927194
ALDH4A1	0.008637022372318746
NEDD9	0.00862486984466732
PRKACA	0.008596107593649873
HSD17B6	0.008591911508892085
GADD45A	0.008569019062001956
VEGFC	0.008558626625885812
GTF2H4	0.008531021172823066
CALM1	0.008526858553913034
SDC4	0.008516979649035847
CDCA3	0.008488065131165597
BMP6	0.008461442695340878
HMGCL	0.00845860177682648
MCM5	0.008408915371556587
NTRK2	0.008400531710402167
KDM6B	0.008399062101245896
POU5F1	0.008397273443471355
ANGPTL4	0.008390142204548133
TNF	0.008374188753227036
ERO1A	0.008362673245162884
CRHBP	0.008355251058516358
HIC1	0.008343906174076572
ARRB2	0.008333689455292819
HMGB1	0.00833094561321941
RRM2	0.008321107604574543
PPAT	0.008276990282762185
SPOCK1	0.00827483514618912
PCCA	0.0082529196121985
PDHA1	0.008234070336119916
WNT5B	0.008231055394504945
GLUD1	0.008220126430876136
CDCA5	0.008209688377968222
CYP17A1	0.008193733935730713
SEC22B	0.008186417940505833
MMP7	0.008182255691213627
ITGA6	0.008146666133360195
CCNA2	0.008123831103045527
WNT7A	0.00810600366101677
CCND1	0.008037899940475409
RAN	0.008034104227097499
TP53I3	0.008018735604154822
CXCL8	0.00800923339600313
GOT1	0.007999693203148615
PML	0.007998694143854438
CYP7B1	0.0079758739451658
SMUG1	0.00796176544230488
PTK2B	0.007959678041486203
CDK5RAP3	0.007952742986094297
E2F8	0.007943321510042296
DNAJA1	0.007931116509923727
RAC1	0.007923257915637175
RXRA	0.007919652955805746
AGR2	0.007832387802956284
DNMT3A	0.007819957541035562
PTGER4	0.007813597298241515
COX7C	0.007805256850719374
CAD	0.00779507353462508
NFE2	0.00778412211598617
IL4I1	0.007767112180585089
BCL2L2	0.0077566829156197415
PROX1	0.007746518181188076
PIF1	0.007701271919974714
DBT	0.007689641198032135
EMP1	0.007684561439642498
TNNI3	0.00765144706887721
ADM	0.007650223069440191
ATP1B3	0.0075996177172249005
COL5A2	0.007586737240521667
CKAP2L	0.007563882127994232
FOS	0.00755689497785194
AMT	0.0075520136476545895
GSC	0.007529642806043352
POLE2	0.007512929860978211
TEK	0.007484712580859977
LDHA	0.007478869855169943
SEMA7A	0.007476941177483241
LIF	0.00746963028354193
USP1	0.007454955624048576
SPDYE1	0.007451941948379303
RAD23B	0.007440147228836847
WASF3	0.007391236617019196
FCER1G	0.007352266557470966
TPM4	0.007329124543354066
ITGA3	0.007301061743060155
BCAT2	0.007296542435386481
NFKB2	0.007277724355791422
UQCR10	0.007275471710704808
CACNB1	0.007269980941249673
DPP4	0.007253694415736435
TPM1	0.00720395449323512
NINJ1	0.007192182562783396
MAOB	0.007133274854355112
TUBB6	0.00710476641106928
CD55	0.007087438045019358
IL1B	0.007086194769980497
SMAD2	0.007069988804732778
MTOR	0.007051116172004833
SPARC	0.007003938298368261
POLR2D	0.006994533986738201
BUB1B	0.0069932725980561255
CDC25B	0.006989879925839308
DDIT4	0.006963869600862484
CENPW	0.006958080949619577
MAML1	0.006925325387495187
CDC6	0.006923878760919064
ALDH7A1	0.006902647397587837
CNOT11	0.006901414090851062
HILPDA	0.006898804321426266
SMC4	0.006875694446234018
VCAM1	0.006857947831636576
TPSB2	0.00682702633092056
TBX1	0.006822142053098991
LIG4	0.006817215938492532
HJURP	0.006807312577063614
CCND2	0.006803601592979817
FOXP1	0.0067875337763848445
IL1R1	0.006773836091199219
CARM1	0.006750402532616721
UBB	0.0066924926973909475
NFKBIA	0.006672416310745335
MAP2K1	0.006652829964055018
ENG	0.0066107387936111634
LARS2	0.00654790790902603
TUBG1	0.006516396759393075
COL6A3	0.006478592896225313
USE1	0.006476287186130919
DCK	0.006470961908101018
CTGF	0.006470913688667038
RAD51B	0.006444918080514715
CDC25C	0.006426168679920448
SDC1	0.006415763680877081
SNAP23	0.006368889525214277
CALM3	0.006354654646813197
ADSL	0.006346413847371585
TSPAN6	0.006327106204569452
ID2	0.006317872965129673
KDM3A	0.00631331141135783
ALDH2	0.006307891665054199
TAGLN	0.006288157461990904
BRCA1	0.0062880098039397045
NEK2	0.006272741770136947
YKT6	0.006251343831244644
ANGPT2	0.0062510256573818975
F3	0.006222010672313367
FN1	0.0062030819357943795
COMT	0.006194655549082191
SMO	0.006186222165373033
MCAM	0.00617986824233691
WDR76	0.006156413042916374
TGFBI	0.006150383875580152
MELK	0.006145682498951029
DTL	0.006107528888553649
ACAD8	0.0061031028729230915
AEBP1	0.006085751010935851
FGFR1	0.006083572942388323
PLAUR	0.006080720547417706
ANXA5	0.0060727410676982806
LGR5	0.006072353659925365
FOXM1	0.006058603644076263
TAOK3	0.006042953499263274
TUBB	0.006025585877338275
BMI1	0.006025566923285121
SET	0.006014361455751772
VLDLR	0.006013563599981739
OPTN	0.0060037495594277394
SERPINE1	0.005976712669274971
NDRG1	0.0059735343181027125
PPP2R1B	0.005960181105138862
CTC1	0.005948262827662936
GALNT18	0.005947036082340709
ABRAXAS1	0.005941246324554516
YAP1	0.005931302426152047
FBN1	0.005921710147061631
ZNF385A	0.005910332488803441
HES1	0.005910176562108325
CDC25A	0.005859901346899356
MRE11	0.005854558973535618
STK4	0.005812950614724483
RNF168	0.005803556385115393
RBPMS	0.005801652009373927
ACAA2	0.005755613501774087
HMGCS1	0.005750748157691015
SIRT1	0.005749336447482452
ANLN	0.005745963333880049
MLLT11	0.005737043847211104
TNFAIP6	0.005732280446295001
IVD	0.005722252973826431
AEN	0.005705065752548483
SNAP47	0.005665815374847826
MARCKS	0.005661721797444856
B4GALT1	0.005631380868634844
RAB25	0.00562383781079115
LAMC1	0.005606301365383383
SNAP25	0.005551256804989991
KRT14	0.005542369040903906
KIF11	0.005523332008608975
NFIA	0.005512813790014047
POLR2G	0.0055010143122831735
SERPINB2	0.005497526542769537
EDNRB	0.005486536101793391
VCAN	0.005479452556952392
STX10	0.005469263380523015
ABCG2	0.005446086242904975
MESP1	0.005427425192852962
TNFAIP8L1	0.005426358892588792
NFATC4	0.005421418015603933
ATP2B1	0.005418909825424081
TNFRSF21	0.005418835549024994
PKM	0.005409479250257399
PAX2	0.005404141722718153
ATP2B2	0.005396199058033787
TSC1	0.005376819964554118
EBI3	0.005372929477780353
ORC6	0.005367009557514367
PFKFB4	0.005355000260854311
CCBE1	0.005340348665337308
GATA2	0.005325271328686276
EXO1	0.005322489875116468
TOP2A	0.005313179482846888
IGF1R	0.005310272746108984
EFNA1	0.005297920248377983
SOD1	0.005294992842039697
CDH11	0.005275346041140784
USP28	0.005253277197726182
CSF1	0.005244850040650695
SEPSECS	0.005226715792289201
COX7B	0.005201607731719756
PFKFB3	0.005176162916716679
GALNT11	0.005169691906488909
IRAK2	0.0051637207754846
XPA	0.005160640188084368
ATR	0.005149964488998816
PTN	0.005143666641133537
COL11A1	0.005126262825378227
CKS2	0.0051082947333591635
ACTA2	0.005097289641051495
ASPA	0.005094525180546117
EPHB2	0.005094494445288074
MCOLN3	0.005092602931414643
NPM1	0.005089025778157008
CCNB1	0.00508583591177094
FANCI	0.00508067146422405
PYCARD	0.005071537982055957
KIF23	0.005065584424771333
MMP3	0.005041748052938614
DYRK2	0.005037331324780411
GLYCTK	0.005031033669547721
DDO	0.005021367079919341
FBLIM1	0.005018273518205893
HIPK2	0.004991798400795549
GLIPR1	0.0049886676997205415
FARSB	0.004985364696762114
UQCRC1	0.004981974610171963
SEMA4A	0.004979129459665185
KLHL24	0.004971371679514939
PTGS2	0.0049401321586303535
RFC5	0.004938059844549826
TNIP1	0.004931435841594586
LASP1	0.0049191473194788215
AKIRIN2	0.004917281502062575
BSG	0.004895215329716576
CDK6	0.0048911005127206175
STX5	0.004846743839199186
JAG1	0.004825512860361063
GDPD5	0.00481848614573194
CCL5	0.004810883527498284
CSF1R	0.00481054043348197
PTP4A3	0.004804959607576842
WNT2	0.004784863203182239
BCL3	0.004782035293452366
ATP1A1	0.004779024553085828
AACS	0.0047695063259817535
VAV2	0.00474167385676695
FARS2	0.004720963539557979
ETV1	0.004706379706975542
ZNF335	0.004702806682693139
FAM162A	0.004683377584319365
SNAI1	0.004680526661511889
KPNA2	0.004668052566917306
EGLN3	0.004665598502458662
CXCL5	0.004645122802431254
IRF4	0.004641619804103853
DEPDC1B	0.004633218785506523
PXN	0.004611493360782147
AK4	0.004608029133899383
WWOX	0.004604224813769462
PARVA	0.00459428274210229
TNNC1	0.004587119782019305
SHISA5	0.004574930924807598
UBA52	0.004571189506995286
MYO7A	0.004530310376555839
BNIP3L	0.004529025389097979
CD200	0.004528782267282005
H3F3B	0.004508106624172348
VAMP4	0.004500630297840336
PSMD14	0.00449472237909157
TPBG	0.004493103761369267
FOXN3	0.004486601861691446
CCL18	0.004484988878777928
PTPRS	0.004484755384241979
CCNG2	0.004482377173633244
CNGB1	0.0044549685614705846
FANCC	0.004452162970396163
CORO1C	0.004431554180539049
CDC20	0.004420393733998912
TARS2	0.004413323520762097
HK2	0.004395193572286407
AKR1C3	0.004378581739955314
EGR3	0.004367089750064228
ACKR3	0.004360696865046797
UQCRFS1	0.00435455253318786
STX16	0.004348724839068562
MCCC2	0.004347221882876415
H1F0	0.004345918899763104
SDS	0.00433838674020898
RGS16	0.004327672538551814
RBL2	0.004325194077738943
HMGB3	0.004289589900099875
AXIN2	0.004274993331786636
RALY	0.0042526460535725575
NELL2	0.004227776711015186
AUH	0.0042206385527355774
FERMT1	0.004220207062964657
TGFB2	0.0042087754566595805
PCNA	0.004201793360188452
RPA2	0.00420045435223193
PPFIA4	0.004196369307901438
IARS2	0.004194715250946292
ALKBH2	0.00418591254684641
GATM	0.0041763505696410805
NR4A1	0.0041756241918789305
CD38	0.004161811697868128
PLIN2	0.00415124035112168
LAMC2	0.0041360937737788305
RANGAP1	0.004127069899933647
NFAT5	0.004109009828142017
DEDD2	0.004103310975870555
PRMT1	0.004102475107842503
TK1	0.004090678306284529
CX3CL1	0.00408592111817798
CALD1	0.004083536111466212
TRIP10	0.004083114299600675
ATP2A2	0.0040768551661859226
PSTK	0.004072008238493124
MMP9	0.004071341378607368
SELE	0.004059170596685279
AIFM1	0.004034332604048374
ZC3H12A	0.004030254862571593
FGFR2	0.004028081504011977
AKT1	0.004021375182474501
CDCA7	0.004020292225629548
DLL4	0.004014028062822378
RPS27A	0.0040122616987691455
APEX2	0.004009537281106699
JUN	0.004007414811013222
TNIP2	0.004003947659221424
NUPR1	0.003993038749335896
H2AFX	0.0039927743592986335
EPHA2	0.0039920494295640025
FXR1	0.003989059173834584
XRCC3	0.003981667323281409
RAD21	0.003947286563385155
RGCC	0.0039464676857334634
SIVA1	0.003921062631061429
BOK	0.003915863098245001
POLD1	0.0039003087273199563
KRAS	0.0038658218450932876
POSTN	0.003864571855298464
HIBADH	0.0038621523543892343
IKZF1	0.00385704092324644
COPZ2	0.0038500382652355237
F12	0.0038422754530040393
FNBP1	0.0038326045800672675
CALML5	0.0038232145682758935
S100A4	0.0038214416562966135
CDKN1A	0.0038194564796683694
ANXA2	0.0038193566221795916
ALDH5A1	0.0038168496276599333
CAPG	0.0038149873858441354
LRIG1	0.003808723767384846
RGMB	0.003808459516848817
LITAF	0.0038080777877636156
OSR1	0.0038066784847911573
DDR2	0.003781202457666358
BDH2	0.0037777635364064856
FANCE	0.003751779585503926
YARS2	0.0037466436800366568
LMNA	0.003746547202976829
EPHB4	0.0037453598264394817
GPSM2	0.0037423978065721482
KDM1A	0.0037372724317777657
GATA3	0.003725440010365652
BABAM1	0.0037214045617995654
SRSF3	0.0037013692224186373
FAM84A	0.003683984140562132
HIF1A	0.003682162213804173
KDR	0.0036679226974829656
STAT1	0.0036657843034466593
CYP1B1	0.003662660147403451
IGFBP4	0.0036463152533986747
STX4	0.003643645906588985
TNFRSF9	0.003642009579408647
SHMT2	0.003641721831664603
AMD1	0.0036160538813027584
PSPH	0.0036119621968691983
PLAGL1	0.003591626482771954
MTFMT	0.0035906053312688728
RELB	0.0035905706607003976
MEF2C	0.003580806220264005
TNFSF10	0.0035806537386674398
FAM20C	0.003575148146542543
FBLN5	0.003566042641504462
UQCR11	0.003559402868065876
GALNT15	0.0035316009737988477
AKR1B10	0.0035140002174513206
THRA	0.003512523457084769
SLBP	0.0035067159836608157
TRA2A	0.003502794952584549
CSE1L	0.0035017710225642065
CNOT3	0.003499642577518621
AGT	0.0034957791306850215
SORT1	0.0034894345689636948
CENPJ	0.003485304114997355
PDGFRB	0.0034844899891714343
POLD4	0.003472952080074562
MGMT	0.0034321090662992643
LOXL2	0.0034307381693152636
PSEN1	0.0034304057974623384
GBP2	0.003422872072633714
GPX2	0.0034176772356489006
CXCL13	0.003415554776329954
BCL11B	0.003411723141266009
MMP13	0.0034037347937573258
RPS6KA6	0.0033956896544178926
CTSL	0.003390979075682177
TP53BP2	0.003382374605335458
WARS2	0.003380137826418284
GLUD2	0.0033705808772297916
CTNND1	0.0033686188142670807
COX7A2L	0.0033657109596608456
AKR1C1	0.0033629347048727883
UQCRC2	0.0033594183203164763
TRIAP1	0.0033086970429392903
CDCA7L	0.0033068977311819575
MAPK3	0.0032892474879425908
FANCL	0.0032596431531238214
STC2	0.003245004380519093
HMOX1	0.0032428934069586284
ACSM1	0.0032364226073958945
RHOC	0.0032278692273497215
RARS2	0.0032197021070759116
VEGFA	0.0032182598791588783
RB1	0.003212225313201011
HIBCH	0.003196165768874217
VAMP5	0.0031936306736903165
HIST2H2BE	0.003192648517531211
XRCC5	0.0031906104318262024
E2F1	0.003182568642222526
FGF9	0.0031810287448758
KAT5	0.0031777324671359328
HELLS	0.0031634622871803465
LOX	0.003154467907217547
RFC1	0.0031400374146450705
PSCA	0.0031337312864508017
MEF2A	0.00310651955985415
BMPR1A	0.003099776215572111
IDO1	0.0030979478924580443
CDK2	0.003067926333613837
MCCC1	0.003055656629613929
ERCC2	0.0030545368260936506
ASL	0.0030419931214410913
VNN1	0.003033930775238848
LGALS3	0.003021126701843671
CXCR2	0.0030207477012780697
CBS	0.0030143913602512537
ZBTB10	0.0029968886375029333
SYF2	0.0029820648462771716
PGF	0.0029797239834647073
TCF7L2	0.002974598721150901
AQP1	0.002962713664637216
CNOT1	0.0029526312686963393
ATP1B1	0.0029496889352280727
CYTIP	0.0029452761388167404
SNN	0.002938758217634769
GTSE1	0.0029332919976001208
MND1	0.0029160929736934222
VIM	0.002914381150471676
AOX1	0.0029117176466821153
TP73	0.002909277785295055
SLC12A2	0.0029007385309024877
GCAT	0.0028966093693153444
POLA2	0.0028791913690793644
H2AFZ	0.0028788538746760107
CDCA8	0.002876034434110104
ST3GAL2	0.0028618987856617838
CREB1	0.0028598401837941923
ITGA5	0.0028352539101584805
RELA	0.0028223880926211264
FLOT2	0.0028086551634337966
ZWINT	0.002794720018827234
GPC3	0.002792981008677789
HLX	0.002765769390459013
MCM4	0.0027650629092696014
E2F5	0.002763804656275119
ACAT2	0.0027612962496727316
OPHN1	0.002759453363929861
SOX6	0.002757074848229261
CXCL3	0.002756048730286145
MNAT1	0.002744065552319189
SRD5A1	0.002743245683632676
ACVR1	0.002730193235952982
OR2B6	0.0027243213862796476
CCL23	0.002712966502758252
UGT8	0.0027113585141474565
COX6C	0.0027016497290631636
TGFBR2	0.0026989540808813823
CCL20	0.0026915564697543317
MYL3	0.0026904473753496835
POLE	0.002659709005819052
SDCBP	0.002650229406221912
ADK	0.002648440639336502
FANCG	0.0026385743774400344
APC	0.0026365336116368483
CENPA	0.0026128826417057983
HTRA1	0.0026108865306648517
RAD52	0.0026082006233195108
VRK1	0.0025970628152358808
TMEM45A	0.002583126989884725
CNOT2	0.002577369147836189
JAG2	0.0025752300565485167
GALNT1	0.002570121973576619
THBS2	0.0025662781636902436
EHHADH	0.002554606626883371
CTTN	0.0025531572197639452
POLD2	0.002552845307133043
TYMS	0.002551558880069554
DNER	0.002542597842788469
CFTR	0.002529170905576108
TFDP1	0.0025270192475492443
EVI2A	0.0025167821777938434
STC1	0.0025077378125845247
TFRC	0.0025056021417356484
TNFSF4	0.0024913508518601777
ERBB3	0.0024900130713123893
CA12	0.0024867494799669285
SHCBP1	0.0024864174990153576
CACNA2D1	0.0024654363975013943
VEGFD	0.0024646149503338333
BET1L	0.0024565759460975505
SEPHS2	0.0024503771182727515
STX2	0.0024456840982591288
FOXA1	0.0024455034071750184
CNOT6	0.002441355948607865
PPP2R5C	0.002436126412023499
GALNT14	0.0024210575262133393
ILK	0.0024173603215088776
GDNF	0.0024077067096472116
ASCL2	0.002399025000957102
MKI67	0.0023939037531527873
POLL	0.002373097232191787
E2F7	0.0023490818035331556
AFMID	0.0023484853982754703
CACNB3	0.0023428986696685393
SRR	0.002329416329712637
ATP1A3	0.002321330166109761
TPM3	0.002320330470973523
MXI1	0.002317500667333908
CNOT8	0.002312682158965561
PRKDC	0.00231127528736713
PTPN11	0.0023073646446066798
GAD1	0.0023036790900631443
NASP	0.002294631834459206
GNMT	0.0022786465057796474
DARS2	0.0022715048454813613
GOT2	0.0022637278106508413
SVIL	0.0022625900904230845
CNOT4	0.002252041221474207
GCLM	0.002236013249205293
TWIST1	0.00222663457879956
ADCY3	0.0022208843586104224
CCL3	0.0022185280571577993
NCKAP1L	0.002210675264068505
ACSL1	0.0021961879209665054
BET1	0.0021810083214246815
CACNA1C	0.002156026601948524
CXCL11	0.0021441357343555075
RGS1	0.002136977515677818
MMP2	0.0021286454735028743
HEY1	0.0021286260001407817
KIF22	0.0021225113147481877
CHDH	0.0021217580992658595
CACNB2	0.0021195404473225675
EREG	0.0021172255111768356
TGFBR1	0.0021026579949135786
B4GALT5	0.0020957728378553668
DOCK7	0.0020948057101958326
TAL1	0.00209401971483704
NFKB1	0.0020844642518902667
STX19	0.0020802369369557873
AREG	0.002079420007916109
CACNA2D4	0.002076101562951383
RSPO3	0.0020697565778216454
CCRL2	0.0020674458572619058
CCNO	0.002064130189931221
MME	0.002051356391406273
BCL2L11	0.0020399308790706254
HMGA2	0.0020313870593821294
UQCRB	0.002022951301772844
DSN1	0.0020195963524803104
TSNARE1	0.00200703292505545
NUAK1	0.0019993829154947794
TLR2	0.0019956657114947886
UBR7	0.0019934820858521717
MAPK14	0.001992027000199842
FGF2	0.0019818819350558635
EZR	0.0019799998954457315
MMP11	0.0019764636372900856
E2F4	0.0019606929444403566
NEK11	0.001960185741540385
SOX2	0.001946895600420807
TIPIN	0.001927117100120283
THBS1	0.0019255746758119066
BCKDHB	0.001920434667399208
COX6B1	0.0019203700622814701
ALOX5	0.0019024193258246644
LYAR	0.0019021467101120611
SHC1	0.0019008292753522032
APOPT1	0.0018916579224649201
SOX11	0.0018867937459608375
PIK3R1	0.0018485714094444155
KIF2C	0.0018474580724644942
EDNRA	0.0018412447952077375
CNOT9	0.0018399742855629171
ADORA2B	0.0018368155356646362
ST3GAL1	0.0018250882023515365
POLB	0.0018105103788746402
ASNS	0.0018093846114672042
SPI1	0.0018059856931929251
FBXO27	0.0018053267776640509
ADA	0.0018042988482843809
KIF5B	0.001802827873366134
ATP1A2	0.0017987937647685882
OR51E1	0.0017911636372570938
CTH	0.0017852739709090018
DDB2	0.0017822851162465183
HADH	0.0017723344851707822
RIPK3	0.0017645194124268416
CCL8	0.0017619791572348732
MYB	0.0017552740735675865
CNOT7	0.0017361185932104465
CACNA2D3	0.0017348675756581773
HGF	0.0017302094765500944
SMOC2	0.0017210362467511672
CCL7	0.0016974395094587924
ANPEP	0.0016912959182580239
ESR1	0.0016851413851067712
ERCC8	0.0016798488885495938
ERCC3	0.0016760235662426684
HOXA5	0.00167372148050138
SARDH	0.0016727964944984108
EGFR	0.0016706820417239864
BRAF	0.0016667784031366812
CKAP5	0.0016601051953099683
POLN	0.001650739998474908
NIT2	0.00163756101763606
CEBPA	0.0016340941365822778
GINS1	0.0016317128924404237
RACGAP1	0.0016289139234668768
TMEM158	0.0016253752728143797
PLK2	0.00161422182949636
SLITRK6	0.0016134651892778355
LGALS9	0.0016096160594759098
LYZ	0.0016068735001790425
HNRNPDL	0.0015938226941715897
RASGRP1	0.0015805024529709282
CBX5	0.00158021065749541
RIPK2	0.0015800555973921504
TUBB3	0.0015765103098687291
DISC1	0.0015720051489449924
ALDH9A1	0.0015710481753411587
BRCA2	0.0015677372741060213
ACADM	0.0015670366204978492
FANCF	0.0015645364693844287
BMPER	0.001563600078956174
HACD3	0.0015628166093117346
POLR2I	0.0015627457712000664
TLR4	0.0015606844160054774
ATP1B2	0.0015596129336567864
CCR7	0.0015474108443161122
FAP	0.001543945468524162
STK3	0.001541552222603725
NUP37	0.0015411912663226902
PHLDA3	0.001536672983822285
FOXO4	0.001535839465374874
PTHLH	0.001535543721555636
IL15	0.0015349512123374283
CCR2	0.001530236014032516
RUNX1	0.0015283459385214168
ATP11C	0.0015279368372369672
GTF2H5	0.0015270779417906808
STS	0.0015267383095041841
COX6B2	0.0015178175241086908
MDM2	0.0015118726652429667
SPIDR	0.001509443861606308
PRKG2	0.001508404038838936
STX8	0.001507270129779391
CNOT10	0.0015018667945999225
GFPT1	0.0015007504398067792
CDCA2	0.0014995892148303453
ALAS1	0.0014901272704948832
BCL10	0.0014608840258718764
DLD	0.0014547716450604663
RNF213	0.001453210696065433
PIK3CA	0.0014486364190762025
RAD51C	0.0014486215503679114
CD6	0.00144841878706118
HSD17B7	0.0014306629113985637
MMP14	0.001422017074023001
RBL1	0.0014169579002510846
GALNT10	0.001400128106883557
UBE2V2	0.0013970909491204998
CCL4	0.0013947148427623267
WNT11	0.001385389168689408
TNFRSF1B	0.0013829476838909977
RNASE4	0.0013678291847924657
TACC3	0.0013629995485665062
CYP3A5	0.0013608444304828223
BRCC3	0.00135850955567752
RYR2	0.0013506831404477783
OSMR	0.001349208786879893
ALDH3A2	0.001344310692864783
PHGDH	0.0013362330803835683
SP3	0.0013272250003498725
PRKACB	0.0013228941564839046
SEMA5A	0.0013201106414469455
PMAIP1	0.0013160859361401878
EFNB2	0.0013159095899873885
OLFML2B	0.0013132458653469941
LBR	0.0013050501396799613
STX11	0.0013038520783962
HDAC2	0.0012974642023462083
HNRNPH1	0.0012923742095309243
FANCD2	0.0012827701691021291
ITGBL1	0.0012807471218281906
FLT3LG	0.0012783846479069254
SEC24B	0.0012618330059065246
CASP2	0.0012586141052750158
TNFSF9	0.001253542582387772
BLOC1S6	0.0012319856451864547
ETS2	0.0012296331840687435
MST1R	0.0012260438836640452
WNT3A	0.0012249192672346952
GFAP	0.001222636409661167
ID1	0.001222529479874451
CACNA2D2	0.0012193051322817183
MOAP1	0.001217372824483656
PRDM1	0.00121666561887914
GTF2H1	0.0012081259501670342
FGF7	0.0012059024108027738
ANXA1	0.0011896467729238989
POLH	0.0011831597317607681
SULT2B1	0.0011830296627982277
ZBTB8A	0.0011800518094943542
HADHA	0.001177522882941456
MAD2L2	0.0011761764928564767
PNN	0.001173312587789069
ERBB2	0.0011548391530657029
E2F2	0.001149562662475077
AKAP12	0.0011488346154554286
POLK	0.0011457255506990747
MLLT3	0.0011372051614948603
OXCT1	0.0011285601378531508
TNFRSF12A	0.0011276406289562133
SATB1	0.0011270068219397635
PIDD1	0.0011241721226864362
TGFBR3	0.001123050870191101
STK11	0.0011228574965289559
ATAD2	0.0011214474527612031
IL23A	0.0011179906217523598
PTPRC	0.0011155961283208923
ACADSB	0.001115207914954618
ODC1	0.001112122377474324
DHFR	0.0011119664555191927
FOXG1	0.0011070475267269684
SAP30	0.001096399320759077
FEN1	0.0010861653892492115
SMAD4	0.0010839229074680562
POLI	0.0010825373649127373
CD40LG	0.0010791417226882851
GPM6A	0.0010764515217031273
TP63	0.0010682979182162473
VAMP3	0.001066982574276784
CARS2	0.0010653184560253121
IDH1	0.001057730467742358
RFC2	0.0010575346611338655
GINS2	0.00105268279871334
ZWILCH	0.0010464214664090933
CYR61	0.0010458450487937734
NUF2	0.0010389898551597932
VTI1B	0.001037371075370557
GALNT8	0.0010369633395124727
LYN	0.001036500485705441
PAM	0.0010353592856605274
IFI30	0.001029645123879224
PPIC	0.0010256648786352433
PAX6	0.0010253913330718859
SARS2	0.0010247331578446383
ANP32E	0.0010114035471849793
HSD17B12	0.0010113892254208301
EDN1	0.0010109773570807644
FUT4	0.0010104077849936947
F2RL1	0.001007046646863488
VAMP1	0.001004947906490817
NRIP1	0.000997643746888432
COX5A	0.00099389085089742
ERG	0.0009912273956040865
CEACAM5	0.000988474586600461
STAT3	0.000980152877006073
TXNIP	0.0009756336368889382
ERCC1	0.0009681838417035751
PRC1	0.0009672135742992006
GTF2H3	0.0009630895427728106
IL11	0.0009605762274524743
PLK4	0.00095660962031355
ATM	0.0009463617646487423
GDF7	0.0009444932610221494
XRCC6	0.0009440914554732218
MYC	0.0009398718108711803
CCNE2	0.0009378567248749919
POLD3	0.0009363270370519225
EBF1	0.0009111283657031801
TNFAIP2	0.0009071487836046694
CLIC1	0.0009046306454689646
RAD50	0.0008989302911932993
ACSM5	0.000896092591225575
MYL9	0.0008955247690920895
GAMT	0.0008920437201131355
PAFAH1B1	0.000890706693863162
HMGCS2	0.0008898752830014521
PCBP4	0.0008754931326099334
NRP1	0.0008683788727163108
LY6D	0.000864232059833907
MCEE	0.0008601232303502471
FSCN1	0.0008565489178119105
TDGF1	0.0008534239998427727
CEACAM1	0.0008489635950705783
GNAL	0.0008447591234983367
STX3	0.0008447416918118646
LIG3	0.0008401334714632204
TYMP	0.0008355174671064755
HAS2	0.0008299938885348558
MYOD1	0.0008258166265540102
STX17	0.000821173779100686
ITGB3	0.0008209744450495815
VAMP7	0.0008194080531931465
GRPEL1	0.0008174963461664998
CAMK2A	0.0008174891883578451
SPTBN1	0.0008167056006999672
TNC	0.0008152625973497826
COX6A2	0.0008142209227750148
FOXA3	0.0008131451256625617
BORA	0.000808654408827623
CSF3	0.0007989559877579304
SKIL	0.0007978420597752553
DLGAP5	0.0007878845398525235
HSD17B1	0.0007863271540004392
NAMPT	0.000778388023261141
ZBTB1	0.0007755940411904656
ATG5	0.0007682206172927153
CYP26B1	0.0007674182487485997
AKR1C2	0.0007652733721156275
CHEK1	0.0007621638731943222
IGFBP3	0.0007520485346068261
XPC	0.0007497852438828676
GALNT9	0.0007481424837198688
COX8C	0.0007411101339795302
WRN	0.0007381581687270737
NOTCH1	0.0007367632009195413
ALDOC	0.000736331681470131
OR2A7	0.000735490482945378
GLI1	0.0007264164409954717
PPP1R15A	0.00071317132085296
MAFF	0.0007127959586360802
STX1B	0.0007117191866622757
RRAS2	0.0007050569787248192
CREM	0.0007046106993767365
ITGAM	0.0006992144459662115
ZNF395	0.0006954474093894655
XRCC4	0.0006927608904793678
MZT1	0.0006906535130961578
APAF1	0.0006831011666917157
LOH12CR2	0.000680950326916003
ALKBH3	0.0006807177764377837
DAB2IP	0.0006795580059503324
TDP1	0.0006764086529014594
PTK2	0.000674044720356133
BABAM2	0.000668520202524711
AL929410.2	0.0006622441873872989
BAG1	0.0006603857026218332
CDON	0.0006503648015217038
PDGFA	0.0006484728394571293
STX12	0.0006483906961125702
CCDC88A	0.0006478916336511983
CYP21A2	0.0006425575968829805
LIG1	0.0006374528766080168
GUCA1B	0.000627099183056014
PDGFRA	0.0006268962415331969
OLFM4	0.0006267082020276299
ING4	0.0006262961102393395
CDK1	0.0006260881569669079
CHAF1B	0.0006221137808364231
NOX4	0.0006213120940675681
FANCA	0.0006187931861040973
ARID3A	0.0006179985141154285
LATS2	0.0006178888876509933
WRNIP1	0.0006153956771217627
ALDH1B1	0.0006093101918492642
POLR2C	0.000605192853538778
PARP1	0.0006038659192260322
SP100	0.0006038454527656347
TTK	0.0005898479234674747
PALB2	0.0005887333691627941
TNNT2	0.0005884287937113714
RPA3	0.0005869874686377783
MPG	0.000581294990214113
GCNT1	0.000579533266695889
OR2T8	0.0005786231867528829
SPDYE5	0.00057522487619731
RUNX2	0.0005737075719337871
CHEK2	0.0005734940613109133
TP53BP1	0.0005634038355242705
HSD17B8	0.0005624334918989468
NARS2	0.000560024746984775
SHMT1	0.0005549179493621429
GCNT4	0.0005544499088290135
TCF12	0.000554145306622324
GPT2	0.0005518116720245815
GALNT16	0.0005514952969692557
ZEB1	0.000540218114524744
ABL1	0.0005400637653396529
GLS2	0.0005394221029493336
DMGDH	0.0005386020326562677
PITX2	0.0005362546497554969
IGF2BP3	0.0005361819398421857
SELP	0.0005261885146107719
PSRC1	0.0005208130798436692
STX6	0.0005143302260035901
COL6A2	0.0005142122645201626
RRM2B	0.0005126354816030456
COL4A1	0.0005117466166470774
JMJD6	0.0005116800384234121
BBC3	0.0005105345271946437
TLR7	0.0005029404838241685
CIDEB	0.0005028027971476743
RAMP2	0.0005013633961105147
PBK	0.0004995546449587929
STBD1	0.0004954031115540599
MYLK3	0.0004892703577096082
GOSR2	0.000486923207559467
ATP7A	0.0004849386757931525
CALML3	0.0004794908930591772
KLF7	0.00047709541878039927
TOX3	0.00047168003518240233
SHOX2	0.0004704008879856984
CDK7	0.0004690808774122184
NID2	0.00046882157442187196
AOC2	0.00046748602721452163
GYS1	0.00046527677066388555
VAMP2	0.00046111234102207024
CAMK2G	0.0004608127040939445
SLC1A2	0.000460762703983481
PRKD1	0.0004583990083975785
PLOD2	0.0004548409891396728
CACNG1	0.0004474295752636481
CYP1A1	0.000444196088228832
AARS2	0.0004431866947025059
NRG1	0.00043758730017450875
PDK1	0.0004339263530998933
SRD5A2	0.00043347950984214855
CD274	0.0004329531270270308
FLT4	0.0004324887175580863
SLC2A3	0.0004307928006733345
PPP1R3C	0.0004300070110506877
CYP3A7	0.00042904883528033753
VTI1A	0.00042753224831860363
DRD1	0.00042525298284452776
CD33	0.0004250798012501733
POLA1	0.00041365614781467563
HSD3B2	0.000409675326689307
TGM2	0.00040759335378271215
GPT	0.0004057573107001643
OTULIN	0.0004035463708708566
BOC	0.000403453901960334
FFAR2	0.0004034426463263971
CD86	0.0004032289024760183
TERT	0.0003983327830632413
ZNF793	0.0003979347558633677
TRA2B	0.000388544591500425
ACVRL1	0.00038049553169552215
BAZ2B	0.00037875334014548644
BHMT	0.0003705817182111308
NFIL3	0.00036947730111015336
IL20	0.00036367283903623903
PGK1	0.0003584234722643528
PDE1C	0.0003579164391927008
ST20	0.0003574624557927798
SNW1	0.0003557760374143132
ANGPT1	0.0003550491519202817
EEF1A1	0.000354805441083597
CEMIP	0.00034972087348324497
SLC9A1	0.0003463352688893606
MYH6	0.0003453191253940981
BLM	0.000344896706897359
CLEC4A	0.00034362416252285623
BMPR2	0.00034345374189576186
DDIT3	0.00033841469620866357
TFDP2	0.00033731269136526564
OR7D2	0.00033542133676230134
PF4	0.00033124696653284914
TATDN3	0.00033051643503274886
HSD17B2	0.0003297029421962011
GALNT5	0.0003267469002274499
TNKS1BP1	0.00032514916267047084
HSD17B3	0.00032289233987894804
PCDH9	0.00032268958072671224
IRS2	0.000322406570993508
UHRF1	0.00032155990429737094
CXCL12	0.0003185068986902223
PRKG1	0.00031442087430464674
NKX2-3	0.0003067653334420979
KIF1B	0.000303201374178628
GALNT4	0.00030244559290073587
FOXC2	0.0002989545340284874
RPA1	0.00029344181872672685
FANCB	0.00029211546975171747
EGF	0.00029064522889571284
COX4I2	0.0002780872150571608
SNCG	0.000275073322091528
SLC28A2	0.00027506278888873566
DCSTAMP	0.0002740687096951059
HNRNPU	0.000273149240671491
NKX2-5	0.0002623197006679851
REV1	0.00026227932500818695
GREM1	0.0002615513671634765
OR1N1	0.00026076094978688387
DBX2	0.00026053579339559044
INHBA	0.0002598803428617427
TSLP	0.00025836876027337396
FANCM	0.0002530640967457731
TMEM109	0.0002522680617229129
GUCA1C	0.000250463265113335
BRIP1	0.00024725156238717777
SULT1E1	0.0002469241593355447
OR2L2	0.0002450298125658323
GALNT13	0.0002448779572069946
MYL2	0.00023987127357766
CDH17	0.00023843954302920053
NFATC2	0.00023813526756465635
CPS1	0.00023320728783666385
IL18	0.00022967912085589815
MRPS18B	0.0002280820872648032
CRADD	0.00022541477907173338
UGT2B17	0.0002245428041904702
MYH7	0.00022363745908394073
DSCC1	0.00022015367789049117
IL18R1	0.0002199206324520709
ERBB4	0.0002170991800495511
MLLT10	0.00021689423059113335
GALNT2	0.00021594032118816476
EPB41L5	0.00021310629547909734
OR56A3	0.00021257299352687084
GAS2L3	0.0002108294750688458
NKX2-1	0.00020908103570972314
CXCL6	0.00020725919676209655
LEP	0.0002062421503541256
ASPM	0.00020410532699022355
KIF14	0.00020376706450771426
SLC9A6	0.00020365045682059984
ACAA1	0.00020148985235078737
TSPAN2	0.0001989408696389208
METTL3	0.00019280050544145944
REL	0.00019115211957910385
FABP7	0.00018876477430348012
GALNTL6	0.0001783826817042357
CACNG8	0.00017833780502466188
DAPK3	0.00017782784472870536
EP300	0.0001750279439832176
CASP8AP2	0.00017407261689644915
CNGA4	0.00017391102168208615
SOX3	0.0001738893015877966
RAMP2-AS1	0.0001719850847939667
FXYD2	0.00017074275709330652
NT5E	0.00017032169576818
CENPM	0.00016913886692842604
NTRK1	0.00016725417434378432
ACSM4	0.00016580466938855706
TNFSF11	0.00016325938943777206
RAG1	0.00016295683629282323
PTPRZ1	0.00015946100695245774
IL6	0.00015824065507961165
PTPRO	0.0001569350321518615
GUCY2D	0.00015644382881289744
DENND5A	0.00015555087930356362
OR51E2	0.00015420365596407622
UGT2B11	0.0001538876166212235
HSD11B1	0.00015078392351828345
DCT	0.0001496799110679935
OR10AD1	0.00014960056402808642
NR2F1	0.0001472916934616384
LRRC17	0.00014614678645567282
POLR2F	0.0001459742044276375
CRISPLD2	0.00014549702104728953
CAV3	0.0001445277832635976
OR13A1	0.00014114046746935386
OR1L3	0.00013794354797625995
ENOSF1	0.00013728145192400815
HHEX	0.00013670488079703285
OR52N2	0.00013646780871906107
ASCL1	0.00013089891620746963
CACNG6	0.0001301089226926371
TMPO	0.00012661115404732218
ERCC4	0.000125096435523467
OR2H2	0.0001239266487751324
CAMK2B	0.00012373775631123392
CACNA1F	0.00012055183823930488
OGG1	0.00011883043945039209
OR8A1	0.0001175920445856909
GFI1	0.00011680570009640608
RAD9A	0.00011549713899516397
ZNF292	0.00011135963085080072
HSD3B1	0.00010818128404248598
SLAMF1	0.00010688426717862302
ICOSLG	0.00010607412841231445
IL31RA	0.00010533275558370936
NANOG	0.00010128941261746577
GUCA1A	0.0001010974700300875
SRPX2	0.0001009181382218393
PARS2	9.921070332192977e-05
COX6CP3	9.746964140309448e-05
PDC	9.658282091735883e-05
OR2A4	9.563482708103091e-05
SPHKAP	9.517110545073687e-05
GOSR1	9.364630442178965e-05
WDPCP	9.327464289357692e-05
UIMC1	9.310887892753589e-05
CALML6	9.154930049594602e-05
OR3A1	9.018216658739416e-05
PDZD7	8.988567744934579e-05
UGT2B15	8.973131539805213e-05
IL1A	8.796278492162029e-05
AFP	8.733368564543009e-05
SRF	8.4585849734275e-05
OR11H4	8.44293379912844e-05
ROBO1	8.389997012031706e-05
NBN	7.923364088986988e-05
CTSB	7.923061652097197e-05
OR10A3	7.74709158354951e-05
XRCC2	7.70065731708901e-05
MYOG	7.638466733255619e-05
OR2L3	7.332351445091995e-05
AKR1C4	7.16390357550379e-05
CRP	7.009353489766832e-05
CNOT6L	6.946775810216678e-05
NODAL	6.888964682630383e-05
SLC8A1	6.705283024727803e-05
OR10H1	6.422881499782945e-05
SOX1	6.35754217293203e-05
NEK5	6.11968094312162e-05
MYF6	6.114020968755883e-05
OSM	6.104036941510827e-05
OR2L13	6.070966548278172e-05
EDN3	6.066302278983429e-05
ECM1	5.923461648017598e-05
OR5AU1	5.9130218005039705e-05
ROCK1	5.8585636702547865e-05
SLC4A7	5.7875608355631344e-05
EZH2	5.73178124037583e-05
OR2AK2	5.722743372513818e-05
STMN2	5.684779084582477e-05
IGF1	5.542903932731057e-05
OR13J1	5.513044984544749e-05
CXCR4	5.484932970326207e-05
GSN	5.245706824969313e-05
DNM1L	5.2035570011468804e-05
ESR2	5.111154576883437e-05
TMC1	5.001924208472188e-05
GATA1	4.926197986121463e-05
COX7B2	4.845751682526733e-05
OR3A2	4.787254612933325e-05
UGT2A3	4.67470119784987e-05
ACOD1	4.59838572657951e-05
OR13D1	4.5806526180720416e-05
OXCT2	4.514412850400813e-05
OR2C1	4.5044075562304594e-05
OR1L8	4.5008830271008324e-05
GPLD1	4.4881758095441605e-05
EMX1	4.4694058938644e-05
UGT2B4	4.4480529007840294e-05
OR1Q1	4.3116955711216585e-05
OR2K2	4.2956189041103965e-05
OR52W1	4.1933369182230664e-05
CLCA4	4.1300827106644914e-05
CACNB4	4.1207152048464084e-05
INSM1	4.1119893662470844e-05
MXRA5	4.042060959681702e-05
PRKACG	3.985584094028305e-05
OR56A5	3.983579138842133e-05
FBLN2	3.7423042211316904e-05
CYP3A4	3.653823254928277e-05
CACNG7	3.435057392663492e-05
STRC	3.342994369988089e-05
OR2A1	3.3131037997537766e-05
OR51B4	3.27503179557289e-05
ACTC1	3.1297586866376156e-05
FGF8	2.9393655466314646e-05
LHX5	2.934849982035692e-05
MBD4	2.9002400036856188e-05
EOMES	2.894962149785283e-05
RAD51D	2.8203201210203244e-05
PMCH	2.6866812707733844e-05
ATP1A4	2.6622660814905976e-05
OR2T33	2.645774575406531e-05
MYF5	2.576671151859019e-05
OR2W3	2.5686830832692305e-05
OR7C1	2.5237797375985446e-05
KLKB1	2.5138442705251736e-05
OR52N4	2.5068527117052458e-05
UGT1A10	2.4730181765050858e-05
CLCA2	2.4274434152524168e-05
WNT1	2.4209336244610566e-05
CACNG2	2.341071695530763e-05
OR51B5	2.2937497441328686e-05
GCNT3	2.1807882643607532e-05
OR52K2	2.15408941551311e-05
OR2T10	2.1516335104640978e-05
OCSTAMP	2.1231687849304374e-05
ALAS2	2.073269929821479e-05
CYP3A43	2.061065531878149e-05
GRK3	2.0155338083657298e-05
CSF2	1.974367713016837e-05
CD80	1.955358188195765e-05
OR13C5	1.9355770412037046e-05
CACNA1S	1.876214050601858e-05
GAD2	1.7537541340086166e-05
OR6A2	1.741356208088436e-05
OR7A5	1.7321589919077826e-05
UGT2B10	1.687808732748031e-05
CACNA1D	1.662687511393265e-05
OR52I1	1.5870140467545445e-05
OR10G2	1.5796452595566133e-05
LHFPL5	1.5680875599119884e-05
HAPLN1	1.5617329752876277e-05
OR6B3	1.5328565324053337e-05
AKR1D1	1.4920530423103258e-05
OR2A42	1.4680784646073384e-05
OR5K2	1.4424207410701128e-05
OR1J2	1.425610896524488e-05
OR10A4	1.3898506438236467e-05
AGXT	1.3376931352004496e-05
ATP1B4	1.2722026616676624e-05
OR9G1	1.2717982612956412e-05
PLAU	1.2618469467274099e-05
OR1E1	1.0336995652480883e-05
WNT8A	1.0123401002906656e-05
OR5P3	1.0084580308476081e-05
INTS8	1.0082351981074859e-05
CYP19A1	1.0049782197528613e-05
IL2	9.884890134262205e-06
OR1J1	9.848150411653479e-06
OR52H1	9.599237721815015e-06
CLCA1	9.517572006107187e-06
OR2B11	9.063847708626178e-06
ACSM2A	8.828345931279062e-06
UGT1A6	8.459079303692446e-06
OR10A2	8.397857383151842e-06
OR1N2	8.273461605949659e-06
OR8G5	7.887288731694255e-06
OR13G1	7.449241971705475e-06
OR51Q1	7.171407080169631e-06
UGT2B28	6.656695748633716e-06
OR2C3	6.548285060921232e-06
OR5B12	6.507884398175357e-06
OR9A2	6.372808179477586e-06
OR56B4	6.340946790463745e-06
UGT1A7	5.777119147811991e-06
RHAG	5.747318006581851e-06
OR14I1	5.700654752775156e-06
OR52N1	5.386176348463606e-06
CYP7A1	5.24536993602251e-06
OR2B2	5.090347365149867e-06
OR4C6	4.936017803689078e-06
GALNTL5	4.749273348334661e-06
GSX2	4.662655269436826e-06
OR51I1	4.305657454457824e-06
OR1K1	4.187091288826136e-06
WNT16	4.142899095670141e-06
IL12B	3.804500424484435e-06
OR56B1	3.7992663665131334e-06
OR1G1	3.6247904455729127e-06
OR5C1	3.5841419711580733e-06
IL4	3.138780304891985e-06
OR52E6	3.087959771411034e-06
OR52B6	3.0848103777738187e-06
OR6T1	3.079070925538939e-06
CACNG5	3.0635827236963554e-06
DBX1	3.005934041104037e-06
B3GNT6	2.8731732326403486e-06
CACNG3	2.7878432557585355e-06
OR1F1	2.547973646090224e-06
OR13H1	2.4455049263745304e-06
OR2D2	2.3392042911335343e-06
CYP11B1	2.3306219809193974e-06
OR2AE1	2.2509880196958486e-06
OR2AG2	1.9190166862502435e-06
IL23R	1.8890801724233641e-06
POU4F3	1.8634684095108275e-06
OR9A4	1.8305137452832284e-06
GML	1.7563399359324271e-06
OR1C1	1.5071944870595282e-06
OR4N2	1.5003320271833044e-06
OR9Q1	1.4332517505611828e-06
IL13	1.4095185711069118e-06
CNGA3	1.3876962669277135e-06
OR2G6	1.3404210578367474e-06
UGT1A8	1.3151431655770949e-06
OR5M11	1.191907681286497e-06
UGT1A9	1.1469398753321927e-06
OR6K3	1.0404409836876272e-06
UGT2A1	8.995461866473796e-07
AGXT2	7.891665975307396e-07
OR6S1	7.446093141676809e-07
OR3A3	6.567268364209359e-07
OR7E24	6.43097915698909e-07
OR52D1	6.046504829990711e-07
UGT1A4	5.92893082730318e-07
DAO	5.670278910030038e-07
BMP10	3.5482113781217383e-07
ATOH1	2.537697280234874e-07
OR52E8	2.3015247488597193e-07
OR52B2	1.741245440990236e-07
OR10A5	1.718848236337579e-07
OR10Q1	1.6575749684846945e-07
OR4K2	1.3249878377634424e-07
OR1J4	1.240033701314794e-07
CYP11B2	1.2236534920103164e-07
UGT1A1	8.499691329623039e-08
BNIP1	7.98427700356227e-08
OR6C2	4.877640441535414e-08
UGT1A3	3.380572605666148e-09
OR4D10	0.0
OR6C70	0.0
UGT1A5	0.0
