# Supplementary material for: Transformer for Gene Expression Modeling (T-GEM): An Interpretable Deep Learning Model for Gene Expression-Based Phenotype Predictions
Source: Cancers (Basel). 2022 Sep 29;14(19):4763. doi: 10.3390/cancers14194763 (PMC9562172; doi:10.3390/cancers14194763)
Supplement: Supplementary file 1 [file cancers-14-04763-s001.zip › cancers-1924785-supplementary/supplementary/importort gene rank list for all cancers/TCGA-PAAD.rnk]

KRT8	0.087320534581806
TMPRSS4	0.08556916223045868
DDIT4	0.07647729477506897
CRP	0.06895306976983716
CXCL5	0.06665711232835182
COL10A1	0.06633462943785137
GPX2	0.06522593499692102
CEACAM5	0.06353484182746279
LYZ	0.05830245842975039
STX1A	0.05758435752261914
B2M	0.056717614864927116
STMN2	0.05489060277814218
GNAS	0.054878387235758316
COMP	0.05449742230137192
AQP5	0.05315622763474135
COL3A1	0.052166467333165344
FXYD2	0.04903367494019371
LMNA	0.045976636156719694
CA9	0.045209751006510805
RAB25	0.04498492654656076
TUBB4B	0.04315891535390886
TAGLN	0.04276868665314883
OLFM4	0.04216224419489389
PSCA	0.04160191679384156
KLK10	0.03989114483060361
TM4SF1	0.039257586596586846
MMP1	0.0378718557863487
CA12	0.037841870530399155
EDN3	0.03775996472991738
SERPINE1	0.0361307378144416
GCNT3	0.035991989067247994
FOXA3	0.035960954517207724
FOXA2	0.03538299679281422
MMP11	0.03500875841182058
GREM1	0.0348753495555051
COL1A1	0.033472258140030554
AGR2	0.03164383761178062
ITGBL1	0.030918587794097594
LUM	0.03087172900506339
TUBA1A	0.030437488416513045
TGFBI	0.029714031120358902
CA2	0.029170827980810842
MALAT1	0.02909424466120492
TIMP1	0.028874750145134617
COX4I1	0.02850103820395853
SPHK1	0.02848058918895123
TUBB	0.02734202101115343
ANGPTL4	0.02722938009732719
PDGFB	0.026998995552437437
F3	0.026970898264170186
UGT1A10	0.02683702841108974
AKAP12	0.026446692728512345
TFPI	0.026245226792134837
RELA	0.025796745293747612
P4HA2	0.025044229248567383
UBA52	0.02451605435149431
EMP1	0.024328640218443838
MMP7	0.024215129761707508
ID1	0.024065956980237415
ID2	0.023565469291940082
GAD2	0.023165436183914877
FAP	0.023146947067496104
PLK3	0.022958656508912805
THY1	0.02266550251686443
ST3GAL1	0.022639711671840347
TP53	0.022515032067403927
CAMK2D	0.02241686111555217
INSM1	0.02221736126612095
ALOX5	0.022074719102431188
CXCL1	0.02206074253362134
GATA4	0.02179854353774096
TGFB1I1	0.021617496641502112
ST6GALNAC1	0.02153528210043957
NR3C1	0.021347621815823822
ARX	0.021338883839612525
SOX9	0.020934267690614808
H2AFZ	0.02076573320049018
GATM	0.020557710156728127
GFPT2	0.02041889370954802
HOPX	0.02038292572688808
NUCKS1	0.020358728210046816
EPCAM	0.020186454503447162
MAP2K1	0.020170775733521384
VEGFA	0.02003180267041806
NKX2-3	0.01993795990507117
FOXA1	0.01983483290083
HADHB	0.019719489152843748
ENO2	0.019591913396533055
MFAP5	0.019518934255215357
CDH17	0.01935579488778878
CDK5RAP3	0.019319634175002216
SCRIB	0.019092813205807926
HSD17B10	0.018890717053770333
MCM3	0.01879731231110261
KRT19	0.018454293949012424
RGS4	0.0184094314936616
SERPINH1	0.0180565223932817
CD24	0.018042194426677267
CXCL10	0.018030232889733825
KIF5B	0.01791406289466253
THBS1	0.017722523643763366
POLR2H	0.01771814616199387
CFTR	0.017531886104357037
COX7A2	0.01718415809042059
CDCP1	0.01717216151675616
CYBA	0.017135580714765307
CCL20	0.017128588412856322
UGT2B15	0.017058060340003532
EGR1	0.016756953097934978
SLC12A2	0.016701153585561814
PPP1R13B	0.01669359041506727
PYCARD	0.01646225310625291
CACNG4	0.016440738259925605
FAM84A	0.01635573672474836
HMOX1	0.01635057149926139
OPTN	0.016018432987290127
TPBG	0.016016559462195927
HIC1	0.01595660756258779
TNFRSF1A	0.01590997742503188
MXRA5	0.015899445057328668
PROM1	0.015824950125368366
ATP1B3	0.015808616342775653
COX6B2	0.015787717072976434
CIB1	0.015731863660248566
BCL2	0.015681698298429088
POLR2K	0.015626462288122905
AZGP1	0.015308766873084495
FBN1	0.015303037829587033
CALM3	0.015189108119445936
SNAP23	0.015134185023586147
TDG	0.015118370407239928
TSPAN6	0.015038980786276263
SNAI1	0.01494527008696637
ASPN	0.014894154780350517
HSD17B6	0.014782011723567582
CD55	0.01467798744330868
NFIB	0.014672814625078077
MSN	0.014657148716557562
DDX5	0.014588535952898081
STX18	0.014520357494123535
PLAU	0.014470442031552263
CXCL2	0.01426800034932207
C1QB	0.014149093055092774
SFN	0.014109878423812042
SOX4	0.014081148486422976
MST1R	0.01405776524191158
RAD51AP1	0.014029984761002602
COL5A1	0.014026411243572548
MAP2K3	0.013985376816132605
WWTR1	0.01392123340183707
HHEX	0.013773299566011478
SERPINB2	0.013696242791395188
TNFRSF4	0.013642550316460743
PTX3	0.01364019220512335
COL11A1	0.01358010823241666
DAPK3	0.013395941056356052
MCM7	0.013365669058326863
GAMT	0.013350985337761611
MUC1	0.013195745359900694
TXNIP	0.013164099408826546
ID4	0.013125130065314874
ACAA2	0.013111376613502668
CACNA1C	0.012984064608617568
SIRT1	0.012961584889024205
UBE2N	0.012892158989291561
PFKP	0.012847071932751149
LAMC2	0.012814380962307616
HSD11B1	0.012786544748813649
STX10	0.012727601829099157
ALDH1A1	0.012596125642769133
PCOLCE	0.012488336824690313
IDH1	0.012411439171074717
HMGCS1	0.012385736884665773
HLX	0.0123522016035112
AXL	0.012241517851415964
DEDD2	0.012192425738841405
SLC25A5	0.01214389907627713
VIM	0.012118446490652813
CHDH	0.01194593445262899
DUSP1	0.011945062313109432
JAG1	0.011942717348071496
MIF	0.011911945660844048
ACAA1	0.011854848205880404
TPI1	0.011844009257607464
YKT6	0.011789028654028203
TIMP3	0.011786137770997364
CALM2	0.011756112242965612
ALDH1A3	0.0117271739664034
SNAP25	0.011724571183014981
HIF1A	0.011723227520810339
AKR1C1	0.01150501495856263
NPM1	0.01149571181996762
CBX1	0.011478753410534332
PLAUR	0.011462208070725493
YBX1	0.011403107110168472
XAB2	0.01139100813974417
STC1	0.011388397896566193
PLS3	0.011364151827062909
EFNA1	0.011347622782538187
FGFR2	0.011318642521011956
DOCK7	0.011304103919831075
EEF1A1	0.011275342867170579
VNN1	0.01124332706355822
CYP1B1	0.011230795018614634
CYC1	0.01121496817917997
ASS1	0.011202815623359409
NFATC4	0.010995748354522144
SOX18	0.01095050107419988
BMI1	0.010912168638477436
LGALS1	0.01091076213999183
PDPN	0.010898318234055165
SRD5A3	0.010896413366371845
DDB2	0.01087493764909774
GAS1	0.010873447045659386
SMUG1	0.010854957727301977
UQCRQ	0.01082982716120907
MUTYH	0.010814159461974096
AOX1	0.010813488583323908
DAB2	0.01076740711522035
XRCC1	0.01073884334374642
TPSB2	0.01073444227265659
ETV1	0.01071564026899393
PPARG	0.01071398135453776
LYAR	0.010689883890573503
TMEM45A	0.010678472081250456
PSEN1	0.010575241352689517
S100A8	0.010559967254686414
VAMP3	0.010453519575668415
LRRC15	0.010341943225129685
THBS2	0.010329631895517695
ICAM1	0.010327156739721115
RANGAP1	0.010313045152739857
STS	0.010304836028391016
HK1	0.010271023093984002
CYP3A5	0.01026931998666464
ECHS1	0.01021566207624316
HNRNPL	0.010211325374450016
GALNT12	0.010151404637802921
ACADS	0.010121124518691616
STX12	0.010037525211773072
CCL4	0.010003292499521012
LIF	0.010001485159031709
CHAF1A	0.00998088879001749
KLF6	0.009875253909129748
RBPMS	0.009866253427610766
COL5A2	0.00986208851532112
GCH1	0.009787251067483555
CSF1R	0.009772849336515343
CXCR2	0.00976956876930375
C6orf62	0.009747879326553844
LAMB2	0.009730553703730953
FANCL	0.009700127124700674
CARM1	0.009643427302934849
GALNT1	0.009606018024157583
CTSB	0.009584642350270569
POU5F1	0.009581268898776522
COL1A2	0.00957572126020163
MCM6	0.009558602100178787
ING4	0.009488643627311572
RAB42	0.009472368167773988
BMF	0.00942564267989018
ANGPT2	0.009353530037306879
CDKN1B	0.0093173005105131
RBM6	0.009217257766034461
SHMT1	0.009193547301957464
IVD	0.009186695946524963
ALDH6A1	0.009150935532736135
COX6C	0.009143800085202654
BMPR1A	0.009085081047061013
LY6D	0.009062164877451356
CENPW	0.009058119421755823
STC2	0.009040187424551588
CCL19	0.009037969129719074
GOT1	0.009019700460597867
PRR11	0.008985378495654917
OLR1	0.008967115565260328
POLR2E	0.008932338910086305
RPS3	0.008889141612567604
HSD17B4	0.008884843299948032
PRDM1	0.008833289366905053
RIPK3	0.008808018635678198
MBOAT1	0.008801302123880856
ATF4	0.008782039416493375
MYC	0.008741920266759389
UGT8	0.008733171621625438
CCND1	0.008688558860680798
ZC3H12A	0.00865383600440779
NTRK2	0.008632452252407477
MTDH	0.008615598130849096
SPAG4	0.008610618746963295
PPFIBP1	0.00860319852319556
ACKR3	0.00853606601803616
UBC	0.008527279173793784
SEMA7A	0.008526767897529788
FUT4	0.008510135204995346
MPZL2	0.008487058759325514
EDNRA	0.008461279379753267
VCAM1	0.00844544786397933
WNT7A	0.00841093576384988
TRIP10	0.008371687088202065
ALDOC	0.008362231588474057
THRA	0.008347737420525156
EZR	0.008323257766528976
GALNT6	0.008296283053041236
BGN	0.008278881217565039
DLL4	0.008265482112877356
IL1B	0.00826395790313097
EPAS1	0.008262363268450482
GATA6	0.00824290751919734
ALDH4A1	0.00820033708462966
COX4I2	0.008138366188531776
SNAI2	0.008130956246308536
NRIP1	0.008097057155762036
SEC22B	0.008050524551212608
ADCY3	0.008033812810220817
COX7A1	0.008015426053933208
FOSL1	0.007993511902321929
STAT5B	0.007973511742489624
ITGA3	0.007971559319533477
L1CAM	0.007928799411652875
MKI67	0.007914006344002909
KRAS	0.007861797005105404
ANLN	0.007833979849197323
MYB	0.0077525583944067335
COX7C	0.007727515018741946
SPP1	0.00770743325473965
EGLN3	0.007698937155048392
COX6B1	0.007642425501939881
OPHN1	0.007598194232230836
SLC2A1	0.007591518368086833
PGM1	0.007590449939734791
TCF7L2	0.00757472311494527
HADH	0.007570594649832451
STX3	0.007555030241539705
FBLIM1	0.007531843471517339
PSMA2	0.00753043329292633
FSCN1	0.007525782225441926
ADGRA2	0.007521547869560978
IER3	0.007454867056306653
CNOT10	0.007444153544797566
CCL3	0.007434364557173847
CD200	0.007366500552388927
SRF	0.007366318927595624
PROS1	0.007331290557588968
TLR4	0.007330710729620404
CCL5	0.007309348229146913
RGS16	0.007304518659162656
HNRNPM	0.007264480137961176
HIST2H2BE	0.007208490531715443
IGFBP4	0.007188342307489573
SPARC	0.007184128180347003
GLIPR1	0.007159390222085741
POLB	0.007144986772702182
FOXC2	0.007136878503606065
RBBP6	0.007134371171254189
B3GNT6	0.007131705041573828
SLBP	0.007101063283292847
PSME4	0.007079642316512003
SDCBP	0.007074501308025959
CAV1	0.007052505079724937
ALKBH2	0.007041186996607345
BSG	0.0070410877438510655
IDO1	0.007035510074125547
JUNB	0.007025528348583241
AKR1B10	0.007013581084151403
MAOB	0.007000797188910065
DNAJA1	0.006991757199010447
SRGAP2C	0.006965960959006871
BBC3	0.006956473815504985
SEMA4A	0.006941953865938895
DNMT3A	0.006919930538516681
PTPRS	0.006907362002093045
TOX3	0.006888060176744866
CCNH	0.006884979974985287
GATA3	0.006880896459149031
PSMB4	0.006820733915613238
VAMP7	0.006792709573970193
VAMP4	0.006787654940098056
GLS	0.0067258647577103595
ATR	0.00671894143321683
GALNT10	0.00669657128415623
RPA1	0.006656704218572824
MED1	0.006648421418435104
ACSM3	0.00664209348848035
MAML1	0.006626843216046437
SAV1	0.006611996205565839
H19	0.00660708444337069
GALNT17	0.006603441530892338
NDUFB7	0.00659904900088527
ESM1	0.006591191615412126
HMGA1	0.006566079832867897
DBT	0.006553882421542599
CYP7B1	0.006509192943675847
DRAM1	0.006495392273340933
CTC1	0.006491609669172902
HSD17B8	0.006489601029823188
COX6A1	0.006465012074734409
FXR1	0.006449443371430037
CDIP1	0.006398118557378813
EDNRB	0.00639534376570571
POLR2J	0.006327221292314422
ADSL	0.006317320071398044
TNIP1	0.006295112491152498
GBP2	0.006284541253428612
UQCRH	0.0062600199514603995
DAB2IP	0.006238793804374953
IL18R1	0.006218817142394264
PDHB	0.006216013523241188
SLC9A1	0.0061868420962433645
PRKCI	0.006175591279429921
NUP37	0.006162367063153478
HEY1	0.006150452940153276
FARSB	0.006147120086459607
HMGB3	0.006129066784489473
CD40	0.0060812957076090335
GPC3	0.006078139111070993
ECM1	0.006077856465727858
MET	0.006059844690483626
PRRX1	0.006036169100862288
C1GALT1	0.006029800615368468
HES1	0.006024967778423818
ZNF385A	0.0060179013564678275
HILPDA	0.005979811858196631
STX7	0.005959984120533281
UBB	0.005941799969995044
VAMP5	0.005924653482783841
PCCB	0.005908746076843726
FGF18	0.005905383007421464
CD34	0.00590495578257696
COX8A	0.0058709154874428
CEBPA	0.005803269011343031
NEDD9	0.0057743282765323695
P2RX7	0.0057667299013725625
MAFF	0.0057588752330623855
L2HGDH	0.00575116428255819
NINJ1	0.0057416446665120545
BTG2	0.005717830383944109
COMT	0.005692682635260011
RNF213	0.0056906460039727845
HMGB2	0.00564369692547006
TUBG1	0.005642637339447814
SULT2B1	0.005635894789619373
CCRL2	0.005611937468509404
PSAT1	0.005606300002869765
SMAD2	0.005605412639480282
WNT11	0.005602065875160221
TP53BP2	0.005569786553412274
PDGFRB	0.005548343263553809
GUCY1A1	0.0055457988545948205
NFKBIA	0.005545508245992855
FNBP1	0.005538492655917036
CEBPB	0.005535284123514125
RGS1	0.005512016042650655
WNT5B	0.00549794860290558
EGLN1	0.005493729983196344
LAMB1	0.005470073863622928
FARS2	0.00543946344338385
GLUD2	0.005411198329703372
TCF4	0.005404339278199244
CSF1	0.005400123451197981
TP53I3	0.005399034717679632
PFKFB3	0.005386513946108368
ACADM	0.005372327774453334
PIF1	0.005369916358381087
FSTL1	0.0053641497638874935
ATF3	0.005351883618560375
RRM1	0.005337690589719729
PRMT1	0.005336422872361601
TPM2	0.005326649591216135
HGF	0.00532320353515375
FERMT1	0.005306114800550249
CHAF1B	0.0052928492845960955
SVIL	0.005285655987649385
HELLS	0.005284258761702624
LDHA	0.0052685333351411585
TNFRSF1B	0.00525253165170128
CKS1B	0.0052184172427576
TGFBR1	0.005201063740135093
NTHL1	0.00519972094469583
OLFM1	0.005176148348330652
RRM2	0.005174906446411629
RFC5	0.005164285575183934
ATP1B1	0.005133458684371641
EXO1	0.00512874748766674
RAC1	0.005128487944904339
SLITRK6	0.005127655843848688
MPG	0.005113269111723051
STAT1	0.0051075923047193
ITGAV	0.005105471875447002
RXRA	0.00507336763049598
TOP2A	0.005047674732807226
IFI16	0.005029300593080109
AMD1	0.005022634199866751
VARS2	0.00501392737654828
MMP2	0.004990518580375225
VAV2	0.004969957648918306
UQCRC1	0.004968195883793289
UQCRHL	0.004953068982562075
GINS2	0.004949133987375357
STMN1	0.0049085398697050146
ANXA2	0.004905685595675206
PTPRG	0.004896470372420701
CYR61	0.004888037130736903
FGFR1	0.004845854946808266
ATP2A2	0.00484301817597582
WDR76	0.004840273412472178
ITGB1	0.004835041123901587
AREG	0.004826895168170667
HIPK2	0.0047921426609008905
STAT5A	0.004782660451843123
PTTG1	0.004768801263424959
UGT2A3	0.004754614931154232
CASP2	0.004751867857481241
RFC4	0.004724579523651521
CNOT9	0.004724217217659481
KIF11	0.004718040389647817
KDM3A	0.0047091663122967335
HMGCS2	0.004690028922355875
POLD2	0.004687931732289572
NUAK1	0.0046558942372522455
HEY2	0.004630938956293228
DDO	0.004625033557891814
IRX3	0.004624428650124236
AMT	0.004617333178514949
HARS2	0.00461318629454196
TGFB2	0.004608250606783121
CXCL11	0.00460785618046437
NRARP	0.004607208004571482
PTGS2	0.004591506587907168
SNN	0.004590432387321365
GALNT11	0.004581755009222495
MTOR	0.004578741943124146
BABAM2	0.004572048047956896
MNAT1	0.004570768304108414
WRNIP1	0.004569903829155258
ASL	0.004562766606165542
BCAT1	0.0045504642081417215
INHBA	0.004545145892556803
CREM	0.004543840640570052
CDCA5	0.0045381482938788836
YARS2	0.004502310015741973
NDRG1	0.0044363308167107976
UBE2T	0.004435921284169594
POSTN	0.004428586178391
BCL2L2	0.004418671102338945
HAS2	0.004417196050935273
CLEC4A	0.004397535733335666
EPHB4	0.004393743212053363
UGT2B7	0.0043841382782566
HSD11B2	0.004381231735056237
CTGF	0.004380626027344415
STAT3	0.004379719253667311
TNFSF4	0.004377779880440918
MCAM	0.0043752637917034995
GDF7	0.0043664249476007945
SLC9A3R1	0.00435940377419613
UQCRFS1	0.004342168051952463
RIF1	0.00432616701808452
ENG	0.0043120763559808244
CALM1	0.004307725529563375
PIPOX	0.004307093638510085
IRAK2	0.004304767898240011
TPM3	0.004303221325720121
CACNB1	0.004273104907889094
B4GALT1	0.004263808164473863
MMP14	0.004235301709499266
JUN	0.004234321720281256
DTL	0.004227095342660135
SYK	0.004222329897298502
CX3CL1	0.004209685405947349
CXCL12	0.0042036564755366795
CREB1	0.004200880048256282
HJURP	0.00419588286649967
IARS2	0.004173710266785287
MAPK14	0.004170191974835575
HNRNPU	0.0041603655293532965
WNT5A	0.0041561529141551775
SDS	0.0041356075158297525
GLUD1	0.004117045703361735
PTHLH	0.004112881763505152
TP53BP1	0.004112143328107075
GADD45A	0.004111453043957993
AK4	0.004107910282871859
DEPDC1B	0.004107549332427706
CACNB2	0.004104686384779228
OVOL2	0.004101962523046819
POLR2I	0.004097695315090388
HNRNPDL	0.004096396267121073
CAMK2B	0.004092524879211147
SEPHS2	0.004070484286246602
RACGAP1	0.004066166065994959
STX6	0.004060900169813793
H1F0	0.004021566135111951
MBD4	0.004020260235832227
FZD3	0.004018123728145912
IGFBP3	0.003999533520284778
TNFAIP6	0.003998329191681096
SNAP29	0.003997047052797795
PLPP3	0.003984976093920436
GRPEL1	0.003979854831852895
PAX6	0.003968882476351795
MEF2A	0.003960108656514107
PTK7	0.003952682118330805
TOP3A	0.003947954604945089
CASP9	0.0039269529123284646
BLOC1S6	0.003913445282415189
OLFML2B	0.00389275144313795
GTF2H1	0.00386137992823255
BCAT2	0.0038606125429722356
RPS6KA6	0.003842263223181703
CNOT8	0.0038080697537668877
NKAP	0.0037961612150104952
CCNO	0.0037673155907906593
CCNF	0.003761157901286345
CAMK2N1	0.003752529954831809
UNG	0.003746341244673234
KITLG	0.003742295331544462
FANCI	0.0037401557009169232
BCKDHA	0.003726368412464191
BCKDHB	0.0037253977283929723
MYO7A	0.0036814052042992026
GALNT8	0.0036806914067908088
BDH1	0.0036721673710060168
CD74	0.003664469063201494
MCM4	0.0036629311588795817
NCKAP1L	0.0036554520074442757
NDC80	0.003648374674042562
F2RL1	0.0036284341411844845
CCR2	0.0036273304386614026
GTF2H5	0.003623438110494629
DLGAP5	0.0036199772120175167
OXCT1	0.003607828206662414
CITED2	0.0036068636409019024
VLDLR	0.0035845647868931927
CDC42	0.003578172885087864
JMJD6	0.0035739280467752413
CXCL8	0.003565451319619087
RNF43	0.003552148473644585
B4GALT5	0.0035453747471210053
CDCA8	0.0035441584203456124
STX5	0.0035355210252328534
TNFSF10	0.0035307133403101095
ACAD8	0.003524675192645495
PRKACB	0.003513998683600035
MOAP1	0.003494237643830522
ACAT1	0.0034888468467301234
KIF22	0.0034880410919297927
NR4A1	0.003487472049362231
MARS2	0.0034811526041495875
AQP1	0.0034808590128485176
HSD17B2	0.0034695083886230834
ASF1B	0.0034567969712428984
PPAT	0.0034543103496890745
CACNA2D4	0.0034524718996476788
FADD	0.003445301503643146
NCAPD2	0.0034417901531280156
BATF	0.003424993844041274
HIST1H2BK	0.0034183351380310933
PKM	0.003418270274550749
POLD1	0.0034151031091811165
AKR1C3	0.003407746418034418
GCLM	0.003404863032736493
LRIG1	0.003401804190252955
TP73	0.003376432159781566
COX7A2L	0.003372466244796218
CAPG	0.0033722225825254045
DPP4	0.003371865404041919
CORO1C	0.00337068289212433
GCNT1	0.003355664440842289
ATP2B1	0.0033501891693427876
MCM5	0.0033444229652935097
CCNB2	0.0033388399484394074
EBI3	0.003333318591480085
TSNARE1	0.003328383342605118
SLC2A3	0.0033188953053745283
PARVA	0.0033016717588953562
HACD3	0.0032988749361362968
OR51E1	0.0032907698145760492
CCR7	0.003285828244170445
CYP26B1	0.0032604129253426656
COL4A1	0.0032530735756785907
HIBADH	0.0032437442828446798
POLK	0.003241866877617015
WT1	0.0032360208174116176
PFKFB4	0.0032359076451409716
CBX5	0.0032232795862274276
EREG	0.003219263757145071
ABL1	0.0032087616643489913
BRCA1	0.003194240474584845
PLIN2	0.0031926717830946605
TPM1	0.0031869658823147854
CASP8	0.00317749878649169
STX19	0.00316788613781209
MRE11	0.003148012903187457
USP1	0.0031390175123470307
SOD1	0.0031385215610271883
AKR1C2	0.003131736610004422
PARP1	0.003118076898128555
NFKB2	0.0030866255924916802
TXNDC9	0.0030865417127703128
SHISA5	0.003086436287681425
KDR	0.0030831544564121193
GPSM2	0.003076028600072919
ENOPH1	0.0030754021835175615
REV3L	0.003069992314661413
POLD4	0.0030625589214999037
PLK2	0.0030572653188957835
TNFRSF21	0.003055779165395735
ERCC3	0.0030436030683827623
DTYMK	0.0030425201645535747
CCNG2	0.0030350285750019345
LEF1	0.003032749343239697
ACVR1	0.003030650174588222
PPP1R15A	0.0030256806270908703
WASF3	0.0030149757746193596
ETS2	0.0030118713266749225
STX11	0.0030116620278039805
CCNA2	0.0030110268396295672
NELL2	0.003008049336758277
AKIRIN2	0.003007146787313565
CLCA1	0.003006589116704871
IL11	0.0030031245913493053
RFC3	0.00300086714232193
CAD	0.0030008434697629933
NEK2	0.0029853207521082057
TARS2	0.002982094560939986
SET	0.0029794803579010977
CCL2	0.002947111701746212
ECT2	0.002934727009188689
NR2F1	0.0029289276611708165
AUH	0.0029246291937471314
SKIL	0.0029202537309346234
TNNC1	0.0029145974015864933
PTK2	0.002903678593978204
MCCC2	0.00289440648388497
IL23A	0.0028935104726353295
DHFR	0.0028772537028305665
CASP4	0.002873166750260843
GLI1	0.0028660793119723135
ABAT	0.002863859163115578
EPHB2	0.002863772916697059
SOX17	0.002863234363166454
TGFBR2	0.0028602256663611803
OSMR	0.002855961728693194
TNIP2	0.002854618330802127
IL4R	0.0028383188726121993
CCL23	0.002816696581747926
UQCRC2	0.0028132552239021574
XRCC6	0.0028125367497170953
GALNT2	0.002808551515166679
ITGA5	0.0028030007814704868
RAD50	0.0027972601311326358
PRKD1	0.002792944482705678
SAP30	0.0027877877103878487
NR4A2	0.002786677915663247
TPM4	0.0027784795208681897
HTRA1	0.0027752083191716157
PIDD1	0.00275151716567388
BNIP3	0.0027373919302429903
MTA1	0.0027301857437627944
TRA2A	0.0027273123678854517
SYF2	0.0027059073968731875
FN1	0.0027025582712022814
FBXO27	0.002696517915054845
LIG1	0.002694857376045312
CYTIP	0.0026941565252768915
SDC4	0.0026910970281444485
EOMES	0.0026854273689030403
BMP6	0.0026825906555434987
SLC4A7	0.0026815315783464398
S100A4	0.0026791583604965988
SLC1A2	0.002676732162779224
NUSAP1	0.0026747488183532626
STK11	0.0026707800887345885
ZNF335	0.0026600273555919883
CACNB3	0.0026569475053979026
TYMS	0.0026534111845852543
F12	0.0026496131831661596
LIG4	0.0026434268974261364
SPOCK1	0.002643201325332
EPHA2	0.0026246947890726535
RGMB	0.0026208877748593517
NUMBL	0.0026178076338194316
RAD21	0.0026121092823686858
COL6A3	0.002603104964738294
GCAT	0.0025883617121117463
QPCTL	0.0025868046967650357
CLIC1	0.0025857015313590546
POLR2D	0.0025760658335222944
SOX6	0.0025682722881376716
KIFC1	0.002567896204438884
ACTA2	0.0025660337103284
CDK6	0.0025636124925842987
CDH11	0.0025566920124270587
DYRK2	0.002548461906409741
VEGFC	0.0025386472901238184
MAOA	0.0025327438027512774
TK1	0.002505632724361452
TNF	0.0025038102493992534
AKT1	0.0024999698806087395
CXCL13	0.0024854896788701715
RAD23B	0.002485195508940095
PPP2R1B	0.0024712185620643654
PXN	0.002453611018640783
CCNB1	0.0024438826210276443
NFKB1	0.0024298473410332908
CAMK2G	0.002424653046585605
IL1R1	0.00242106981562943
CLSPN	0.00241853762381076
EIF4B	0.002411353242145623
HPSE	0.0024060537306760067
OGG1	0.0023970636797813194
PAFAH1B1	0.002390206949890685
SULT1E1	0.0023828866331058137
AXIN2	0.0023789450815453663
PTPRZ1	0.002377315529651641
STX16	0.0023653829951252358
BCAP31	0.002361887388593399
TNFSF9	0.0023543718673181293
PTP4A3	0.0023455314533011263
ZBTB10	0.0023300829798547688
TRIAP1	0.0023283900240414065
PTN	0.0023265159986645767
GLYCTK	0.002317129260303494
RAD9A	0.002316823167445052
WWOX	0.0023088114914812633
TFAP4	0.002289979336183529
USP28	0.002286012095290907
SRR	0.0022711590470776543
DCSTAMP	0.0022656463198239976
RGCC	0.0022598506017714177
FAM20C	0.0022592912027084985
CCL18	0.0022492630947515088
PRKG2	0.002246996594244912
IGFBP2	0.002240584562188604
CTH	0.0022332067568594043
HIST1H4C	0.002231000026781189
BCL11B	0.0022273764282292195
PGF	0.002223873038373077
ZWINT	0.0022213790609559203
MCEE	0.0022183320727975865
E2F1	0.002210824929470134
DENND5A	0.002206638195479963
ADORA2B	0.0022007835963385692
BDH2	0.0021943014071906914
SNW1	0.002181051344252911
RHOC	0.00216340230437318
APEX2	0.0021598523396851753
FARSA	0.002152681575612679
ALDH2	0.0021482805561112476
NTRK1	0.0021426406037921915
CD6	0.0021398328152694166
AURKA	0.002139413305766433
CTTN	0.0021368671595379915
MLLT3	0.002136112956710249
GFAP	0.002132950740374894
MESP1	0.0021323589925623973
LBR	0.0021263286409935658
TAOK3	0.002123836183655362
CENPM	0.002121950604190848
BUB1B	0.002118245954056234
IL15	0.00211716071212462
GINS1	0.0021125322528837693
BRAF	0.002112503487378602
FANCA	0.0021064142234682773
AKR1B1	0.0021020902259451866
TFDP2	0.002101694965366724
APEX1	0.002095831038924611
RUNX1	0.002087772446128304
MELK	0.002083820749827343
DNM1L	0.0020799071998198037
MCOLN3	0.0020724606276775986
EHHADH	0.0020723786605252397
KIF23	0.0020560055902113976
GFPT1	0.0020522610975795504
DNER	0.002042653969576803
HADHA	0.002041625166033686
BAK1	0.0020267242692519724
AIFM1	0.002023431373127742
CSE1L	0.002016535662471798
G0S2	0.002011797355013002
GALNT16	0.00200040609633493
POLE	0.001999155057993356
FGF2	0.0019958672392892092
FLOT2	0.0019909353297204637
ATG5	0.0019803115063290883
TSPAN31	0.0019766180630223754
CENPE	0.0019700755105587797
RPS27A	0.0019692504476031937
CXCR4	0.001961788320323539
FBLN2	0.0019376404766191157
ACSL1	0.0019324955823518258
CTSL	0.0019225810855437034
TWIST1	0.0019185947000854
SRD5A1	0.0019180109698114782
ERBB4	0.0019120307805468445
POLE2	0.0019118035455391665
TMEM109	0.0019075620455897043
E2F7	0.0019032820606334577
ACADSB	0.0019022572388437604
GATA2	0.0018915886430547464
SMOC2	0.0018908731546679772
RAN	0.001889587547238741
BABAM1	0.0018881713794304548
FLT1	0.001888041958695515
UQCR11	0.0018851481487491908
CKS2	0.00188431813787888
GDPD5	0.001872583110677649
NFIL3	0.0018703837929003589
PIK3R1	0.0018688962657986642
ATP11C	0.0018679638083737352
RFC1	0.001867057231292937
KDM1A	0.0018651947918802232
RAMP2	0.001864627303116568
HIBCH	0.0018627716866344997
STX17	0.0018591542031284097
TYMP	0.0018499019531622066
PF4	0.0018468786028789368
FANCF	0.0018299370095448515
SDC1	0.0018260929261176941
BOK	0.0018200814077766485
GAD1	0.0018136188618699254
CKAP2L	0.0018113264503027407
ALDH5A1	0.001809635975091467
CXCL6	0.0017963262444653557
POLA2	0.00179116838545043
OSR1	0.001788097662223163
BAX	0.0017857802528439507
WRN	0.001785621804038451
GALNT5	0.001784370391176362
BRCC3	0.0017790306482515928
DSCC1	0.0017740747679612884
CTSK	0.0017699749448120497
SELP	0.0017640655850959355
GTF2H4	0.0017609120338057613
CRISPLD2	0.001759222878624289
SSRP1	0.0017591426591855343
E2F4	0.0017583720268003417
MTFMT	0.0017572021553662863
KLHL24	0.0017450834159829563
KPNA2	0.0017375496545123776
PABPC1	0.0017327781459168118
EGFR	0.0017097599893654122
FBLN5	0.0017083992083167152
CEACAM1	0.0017080628179219524
UIMC1	0.0016977607704186852
ERCC8	0.0016969452846697607
PMCH	0.0016968729964409437
LGALS9	0.0016810766871536331
ATP1A1	0.0016763462026737712
AACS	0.0016763456956507253
ZNF292	0.0016728124507254915
TNFRSF12A	0.0016702524487396057
MAPK3	0.0016692213546949035
CDCA2	0.0016537653861963704
C1GALT1C1	0.0016516704320497446
ANXA5	0.0016500448045630848
VEGFD	0.0016472446758339701
NFATC2	0.001644922486592698
ALDH9A1	0.001644821972655267
NID2	0.001643769811707323
ALAS1	0.0016218228468041454
ALKBH3	0.001619441480854084
TUBB6	0.0016145152144522433
SHCBP1	0.0016144783647685035
PMAIP1	0.0016042455281763852
AOC3	0.0015954431000067325
MYL3	0.0015945931533081939
CTNND1	0.0015875061535208948
MMP9	0.0015863917594757825
GSN	0.001579657817233867
KRT14	0.0015756515606059054
PDHA1	0.0015721546917669867
DDB1	0.0015716600550300336
EFNB2	0.0015704906798752485
MLLT11	0.001566285134610283
STK4	0.0015649081105497157
TGM2	0.0015641239180566337
MEF2C	0.0015635967963120072
POLI	0.001556673329114071
SHMT2	0.0015486824033818733
HNRNPH1	0.0015475788249726112
PCDH9	0.0015387769793849182
PHLDA3	0.0015366873347524355
CXCL3	0.0015324446422619524
TNFRSF9	0.0015264666909857213
TUBB3	0.0015165126226852925
CDC6	0.0015157904372296378
BCL3	0.001509643351271497
TSPAN2	0.0014893037990025954
STBD1	0.0014861080106221363
CD274	0.0014851103208593619
NFAT5	0.0014798540813769974
DDR2	0.0014793142075352546
GRK3	0.0014775789485009844
CARS2	0.001475249989070948
CETN2	0.0014739113975067344
PDGFA	0.0014695035606499117
WARS2	0.0014671932436893778
CCL8	0.0014648940171243371
MXI1	0.0014615839508848088
FLT3LG	0.0014565548379148088
TRA2B	0.0014536893803538291
XPC	0.0014512248875098248
HMGB1	0.0014505356582378737
LASP1	0.0014315064080220206
NEK11	0.0014290599057160303
PTMA	0.0014289837650735316
USE1	0.0014286328566696508
FLT4	0.0014273204118640849
LITAF	0.0014248106545728413
VCAN	0.001420298317536398
H3F3B	0.001419379223701197
H2AFX	0.0014177570211237535
PARS2	0.0014162991329090447
POLH	0.0014098940490875859
ACY3	0.0014077371198308976
PNN	0.001406719735856031
IGF1R	0.0014033915434911433
NAMPT	0.0013927337616382685
PROX1	0.0013920035489460717
CALD1	0.0013905548622608992
PDGFRA	0.0013900694719924383
KIF14	0.0013870605962370821
XRCC5	0.0013870239764544857
TDGF1	0.001384382112172426
ZEB2	0.001374953104678161
SAT1	0.0013574800340407553
FOS	0.0013489872463449805
CNOT7	0.0013485996720807919
LOX	0.0013484132351216102
JAG2	0.0013352121499687383
GOSR1	0.0013260712221374912
CD86	0.0013213797114014151
LGALS3	0.0013212525635259084
RAD51B	0.0013201077733260753
BCL2L11	0.0013153798384139736
FCER1G	0.0013084959712767663
PRKACA	0.001306520473723516
SEMA5A	0.0012925082303079836
NCAM1	0.0012852160238381117
GNMT	0.0012809365651256835
MARCKS	0.0012759921683780297
ESR1	0.0012745637493334122
SMC4	0.0012727605784018444
MZT1	0.0012715642066488614
TP63	0.0012479445771893716
ROCK1	0.001245360312143517
WDPCP	0.0012423685935059826
COX5B	0.0012310516904228445
P4HA1	0.0012294384289999838
CDC45	0.0012217614890106295
BET1L	0.0012117104262471716
RASGRP1	0.001210367862166072
FANCE	0.001199618776170019
GNAL	0.0011962223161606478
LARS2	0.0011934677695648055
GALNT13	0.0011934669168044449
OTULIN	0.0011908278397709691
ATP1A3	0.0011852704266277548
TRAF6	0.001183999015376467
ADAM12	0.0011772114549250478
IFI30	0.0011745806404004518
LGR5	0.001157930571762668
SELE	0.0011493146461566818
CDKN1A	0.0011482461733494027
UQCR10	0.0011457289083170253
BMPR2	0.001139660693912165
ASNS	0.0011350776779848503
SHOX2	0.001133680594799403
CYP11A1	0.0011330243141879231
ILK	0.0011272551334864545
ROBO1	0.0011247872216574432
NBN	0.0011245374716239845
CACNA2D2	0.0011177329229349888
TLR2	0.001116994573456803
UBE2V2	0.001112990594230349
CHD7	0.001111652769045175
CACNG6	0.0011078800698234202
RBM38	0.0010994495748478383
ENC1	0.0010981839985220719
AARS2	0.0010954355499126446
ITGB8	0.0010952287752505944
GLDC	0.0010936476731367
IRF4	0.0010928218920528304
ASPA	0.0010781030885785813
PLAGL1	0.0010752512043033888
ZAP70	0.0010714409110781373
SATB1	0.0010700606707220092
MESP2	0.0010670037445388086
XRCC4	0.0010662886284579895
RB1	0.0010645638563890351
PPIC	0.0010587755474781293
CRHBP	0.0010553509147215691
XPA	0.0010551050218473173
ATM	0.001049194225431922
BET1	0.0010474796242025124
PRIM1	0.0010457070767494994
GALNT18	0.001037596536310599
HSD17B12	0.0010352494763642003
GALNT3	0.0010264995709119123
RUNX2	0.0010215875254938115
RAG1	0.0010163315311170595
STX4	0.0010159338533401543
ARRB2	0.0010113583842004522
TFDP1	0.0010096169750955346
FOXO4	0.0010046807696774403
DMGDH	0.001002652215704584
POLL	0.0009922069547992234
TAL1	0.0009886686842727824
MMP3	0.0009884043518056068
AEBP1	0.0009816361917305107
STK3	0.0009789463464748782
IGF2BP3	0.0009780144466271753
TNFAIP8L1	0.0009708424162901882
PTK2B	0.000964458007952656
MCCC1	0.0009633012542413157
CNOT6	0.0009591099033160649
RELB	0.0009522836375341317
SIVA1	0.0009514415673625925
HSD17B7	0.000942814910271859
RNF168	0.0009415274111751768
MGMT	0.0009400236670149366
SARDH	0.0009397548951240452
ADM	0.0009289794054718944
ACSM1	0.0009262743999988928
SEPSECS	0.0009240844264454058
HBB	0.000920789201390238
RALY	0.0009189907672820734
IL1A	0.0009096817051805318
GAS2L3	0.0009084192233540633
FANCG	0.000907904150390073
POLR2G	0.0008936695538193316
APOPT1	0.0008904519161198567
E2F2	0.0008899392141068118
POLD3	0.0008898058210689264
PML	0.000889764023972135
NRP1	0.0008818025867278357
TENM4	0.0008794837378789872
SMO	0.0008748937361335081
HMGCL	0.0008730656342011253
LRRC17	0.0008690661212887423
CNOT11	0.0008674562607662546
NARS2	0.0008668201959073402
NUPR1	0.0008585872546990336
HIST1H2AC	0.0008577728760248778
ACTC1	0.0008568259326029886
PSPH	0.0008558115819341345
PTGER4	0.0008539487606446909
ERCC4	0.0008478098208234954
ADK	0.0008451682588687119
RYR2	0.0008438157171624438
COX5A	0.0008435143817776545
RRAS2	0.0008391967396004877
CLIC5	0.0008338018324069302
TNFAIP2	0.0008335108465665969
PLK4	0.0008317386280470869
PPFIA4	0.0008310204163690968
SLC8A1	0.0008267205723623701
APC	0.0008251027443834842
RBL1	0.0008242776634833626
KLF7	0.0008224503741346601
MRPS18B	0.000817595779302907
CD44	0.0008119667055831264
ORC6	0.0008106178766934148
CDH2	0.0008064875829928723
SP100	0.0008055571958179053
ACAT2	0.0008031540618386612
CYP3A4	0.0008023388800310931
BAZ2B	0.0008006688839609724
PSTK	0.0007997180066684706
SEC24B	0.0007991787256585426
KIF1B	0.0007966723530077989
KAT5	0.0007953974185008716
ZWILCH	0.0007938762933892173
CALML3	0.0007810024724497802
GFI1	0.000775997492546854
TNC	0.0007756210489832243
ACSM5	0.0007685070804347646
TSC1	0.0007572547175555629
SLC28A2	0.0007526512649513699
ST3GAL2	0.0007453354624455397
CNOT2	0.0007426956681435405
ASCL2	0.0007420167134045291
ATP5PB	0.000733906768863172
DLD	0.0007298293056694224
EGR3	0.000726837772316261
COL6A2	0.0007245201103943723
NOTCH1	0.0007240974624728461
GTSE1	0.0007191161715422876
BID	0.0007182935918350487
DSN1	0.0007181848731726883
NFE2	0.0007180468550514149
NOX4	0.0007172238983719388
OSM	0.0007166030239927516
PCNA	0.000714895002092569
SPDYE1	0.0007125539875045848
FOXM1	0.0007024007873054059
CCDC88A	0.0007003866673486526
IKZF1	0.000699880920967167
PRC1	0.0006965529363142844
STX2	0.0006958102434458855
MYH9	0.0006952915601387197
ADA	0.0006945995876521475
YAP1	0.0006918554153604268
BHMT	0.0006914943099870268
FANCC	0.0006882684557542565
EDN1	0.0006882630374376878
CACNA1D	0.0006853791840163633
CASP8AP2	0.0006772770055542919
PGK1	0.0006770871309748337
CEMIP	0.0006751367153148839
RARS2	0.0006699054981826397
BNIP3L	0.0006683267554602044
RAD52	0.0006664321635194474
ERCC1	0.0006595368332428169
OR51E2	0.000653346267505438
PDE1C	0.0006472922878187817
CDCA3	0.0006442960009112504
ABCG2	0.0006427871634050086
VAMP8	0.000642204336900377
GUCA1B	0.0006403883660463052
PTPN11	0.0006400510983013444
GSC	0.0006385892301161509
CCBE1	0.0006379835299373488
TLR7	0.0006350719329010754
DARS2	0.0006334657112488084
RPA2	0.0006266534522023218
NIT2	0.0006266490817341449
EMX2	0.0006257197323023683
ANPEP	0.0006247832101252994
UGT2B17	0.0006209235243626695
GALNT15	0.0006186131386330596
EGF	0.0006156054295904477
SNAP47	0.0006138966818006754
EPB41L5	0.0006115585996752048
IL31RA	0.0006097629111749501
SRPX2	0.0006085163367174507
CDCA7	0.0006048449401058946
COX7B	0.0006027600701470497
WNT3A	0.0006022229486398602
HMGA2	0.0005996651179030227
CALML5	0.0005960882839114613
ATP7A	0.0005953260149799348
SPTBN1	0.000588536178661644
ATOH1	0.0005880362126553516
SPI1	0.0005878522758061136
GALNT7	0.000584218509920457
TNNI3	0.0005825196605617267
CYP3A7	0.0005816212647750081
TNNT2	0.0005809295353177555
MME	0.0005797258973596877
DISC1	0.0005783136281732327
TDP1	0.0005601665812920581
ATP1B2	0.0005584656007145641
CCND2	0.0005563055643027514
OR2B6	0.0005547852046255801
NT5E	0.0005520159900982715
BHLHE40	0.0005512329887188301
ACVRL1	0.0005417306692227949
ZEB1	0.0005407983867503024
EARS2	0.0005392139027030005
UHRF1	0.0005365109301009922
CCNE2	0.0005360158796563339
PRKX	0.000534350216347485
TGFBR3	0.0005341416853431405
GALNT4	0.0005299001887056578
CACNA2D1	0.0005287388411112768
CDC25B	0.000527218150687965
GPT2	0.0005268760689375138
VRK1	0.0005200375120031046
MND1	0.0005135687813755243
FOXP1	0.0004981260433897464
FEN1	0.0004969318534131698
ERG	0.0004941245526165331
ABRAXAS1	0.0004931339392377241
CDON	0.0004893610460465151
GLUL	0.0004884177695372466
ANGPT1	0.0004851911964494705
TFRC	0.0004835925083263535
SLC9A6	0.00048021524838211976
VAMP2	0.0004800330159081276
KIT	0.0004770141911295045
SOX11	0.00047680505425315754
PIK3CA	0.00047575130884490484
PAM	0.0004746421796808431
PRKG1	0.00046734531096269345
CSF2	0.0004664424377332869
WNT2	0.0004663631322246393
PDZD7	0.0004638415830138708
BRIP1	0.00046331164375128556
VTI1A	0.0004542033769830003
MACC1	0.00045290383791705025
E2F5	0.0004518526525628452
CPS1	0.0004491676352347075
ERBB3	0.0004476549645542
RPA3	0.0004380708326029398
FANCD2	0.00043383749745765066
LIG3	0.0004298078611321207
PSMD14	0.00042899222287853784
RNASE4	0.000428921849375904
LAMC1	0.00042836359521823827
FANCM	0.00042781632228698147
EZH2	0.00042154317289588584
CCNE1	0.00042076900510836857
CDK7	0.00041949060606624126
RRM2B	0.0004187767695745021
GOT2	0.0004166117262069562
FAM162A	0.0004158003238269043
NUF2	0.0004157641055386167
ALDH1B1	0.0004143565094924785
VAMP1	0.0004134899902191905
SMAD4	0.0004118521858083332
BLM	0.00041147298675873074
IL18	0.00040773839938825597
EVI2A	0.00040739571589824646
ODC1	0.0004071892397768053
ERBB2	0.00040239813569940396
POLR2C	0.0004014664951476483
CNOT1	0.0004005163964391348
GTF2H3	0.0003995754520657714
CNOT4	0.0003992989190260293
CAMK2A	0.0003987724603681935
ATP1A2	0.00039570432137228477
CALML6	0.0003935221497773175
BAG1	0.000389373173812551
CSF3	0.0003872113886560305
METTL3	0.0003857213983054299
RSPO3	0.00038181736333941667
APAF1	0.00037092870554339847
REV1	0.00036999282633169483
MAD2L2	0.00036884325462999704
SRSF3	0.0003660823996868837
NRG1	0.0003603449314116717
SORT1	0.00035926974879706527
UGT1A6	0.0003573135177389602
SHC1	0.00035616232768060133
TNFSF11	0.000355603791186153
CENPJ	0.0003549219234104559
ITGAM	0.00035018355560722023
HSD17B3	0.00034874359277347147
ITGA6	0.00034798418799177755
LATS2	0.0003473419085143044
ERCC2	0.00034546899241934595
CDK2	0.00034419912023806153
AGT	0.0003441790099580619
UQCRB	0.0003437142905445008
OR52N4	0.00034222973978520813
IRS2	0.0003422254574348515
SRC	0.0003409070793527745
CKAP5	0.00034017275841034654
COX6A2	0.0003399565083706512
RBL2	0.0003397698422184634
ATAD2	0.0003387226909803897
CYP17A1	0.0003347749626395665
AEN	0.0003306463772816182
GDNF	0.00032810656059735716
CIDEB	0.0003262535834169175
AGER	0.00032520811583495194
CDC25C	0.00032280320080844125
CENPA	0.00032244791771905804
ASPM	0.0003202439220839911
ZBTB8A	0.000319802455860569
PSRC1	0.0003182906143444293
ZNF793	0.0003174778453632221
RAMP2-AS1	0.00031270099740405454
INTS8	0.00031181400946961557
ZNF395	0.000311128089765037
WNT1	0.0003079230558480874
CACNB4	0.00030482840299121173
HMMR	0.0003040832231536759
TATDN3	0.00030101459631706506
CCL7	0.00028914154239516234
PALB2	0.00028838194865364494
GALNT14	0.00028744245531488194
RNF144B	0.00028559737525373445
MYH7	0.00028509891782914115
SP3	0.00028494089943124603
CACNG8	0.00028298768932252544
PHGDH	0.0002817696626749449
REL	0.00028010870823526616
DCK	0.0002795238542751544
PRKDC	0.0002770165504102078
NKX2-1	0.0002764562389944518
BRCA2	0.00027424986944625686
CDC20	0.00027214547928771634
CNOT6L	0.0002717540473447296
TBX1	0.0002714126597519589
UGT2B4	0.00026847438641129054
CD33	0.0002626193180350475
ANP32E	0.00025780260303915806
GUCA1C	0.0002572205162823606
GCNT4	0.0002561776834674067
FFAR2	0.0002557774994315693
PCBP4	0.00025481154677752806
ASCL1	0.00025260669406888765
CDK1	0.0002505595702250112
RIPK2	0.00025038953832367823
CRADD	0.00024985605181325986
CD40LG	0.0002474599631762505
OR13A1	0.00024674517951167976
UBR7	0.0002466225724503239
ALDH7A1	0.00024406417590065258
COPZ2	0.0002430512436157074
BOC	0.00023984736889171493
GLS2	0.00023805474506806277
OXCT2	0.00022808625550965137
AKR1C4	0.00022798212288698577
PCCA	0.00022587335591855507
CNGA4	0.00022454652507814
SRD5A2	0.00022333758294324925
MYL2	0.00022128356855001982
OR10H1	0.0002199056968116831
CNGA3	0.0002167894721293883
KLKB1	0.00021669140512259032
CACNA2D3	0.00021461071562574175
EBF1	0.00021445438984262863
OR7D2	0.0002099227705248939
PPP2R5C	0.0002031846076148623
BORA	0.00020314554765289326
CLCA4	0.0002023350520534848
CDC25A	0.0001969800166320635
PDK1	0.00019466158352459098
GYS1	0.00019432643355864893
GPM6A	0.0001935151161848305
LYN	0.0001906199186587743
SNCG	0.00019008118039159626
FAM83D	0.00018737777425356487
MDM2	0.0001805152984053807
GPLD1	0.0001800221851565302
OR5K2	0.00017982271270829183
SPIDR	0.00017822507826412325
POLN	0.00017671250528234928
TIPIN	0.00017103743259950472
FGF9	0.00016932901639489517
ICOSLG	0.00016867427409588694
AOC2	0.00016613747938071374
TSLP	0.00016458227806438673
TMEM158	0.00016022669698840739
DDIT3	0.000159449965666036
MLLT10	0.00015915942962239476
CNOT3	0.00015627577088305953
ZBTB1	0.00015611740364992953
DRD1	0.00015334371415914812
SARS2	0.0001526099208889262
RFC2	0.00014918120630873672
CNGB1	0.00014880409933089748
OR52N2	0.00014858341526672867
E2F8	0.00014520258115041925
IL6	0.0001414464840770463
BNIP1	0.00014115593466119118
CD38	0.00013941890247239603
MYL9	0.00013828680795740858
HDAC2	0.00013799224960239716
GOSR2	0.00013792682621906543
SPDYE5	0.00013776531852334415
CDCA7L	0.00013686580984607002
GATA1	0.00013564949793266917
LHX1	0.0001345925702515057
IL4I1	0.00013433461515447665
ERO1A	0.00013151702777866424
RAD51C	0.00013043626747640268
CACNA1F	0.00012917060507171608
AGXT	0.00012748738281289165
VTI1B	0.00012668724366233296
AFP	0.00012605324179260443
ACSM4	0.00012550670496599956
FABP7	0.00012518708754661573
ST20	0.0001250215418540062
UGT1A8	0.00012493428430284238
TMEM100	0.00012390869431189587
ALDH3A2	0.00012358550269279568
PBK	0.00012243086398297734
PDC	0.0001208489663137428
ALAS2	0.00011896852351450043
CYP1A1	0.00011869246692178796
AFMID	0.00011786587171983329
ARID3A	0.00011768460828936063
POLA1	0.00011727389946433704
FGF7	0.0001170250691642714
TMPO	0.00011560802419727276
GALNT9	0.00011546444441972767
ANXA1	0.00011369652663250841
STX8	0.0001117447471494902
DCT	0.00011103691244703625
KDM6B	0.00010884691784403432
ESR2	0.00010713183709723214
TACC3	0.00010644456609809275
OR10AD1	9.876573519778716e-05
UGT1A7	9.860617522169116e-05
MMP13	9.788501486321013e-05
GUCY2D	9.77419586613682e-05
BMPER	9.727493905300997e-05
NASP	9.594287157773049e-05
LEP	9.452804733347106e-05
ATP2B2	9.348841672612569e-05
TEK	8.952612334420587e-05
CBS	8.898230838049914e-05
LOXL2	8.455419498884537e-05
HSD17B1	8.000151205066737e-05
ATP1A4	7.530704620703213e-05
HK2	7.441850232509574e-05
UGT1A1	7.349996887949405e-05
DBX2	7.299116739938145e-05
LHX5	7.291014424644883e-05
SOX2	7.287649236280329e-05
TNKS1BP1	7.065439409947748e-05
XRCC3	6.992160219831172e-05
IL12B	6.958675168482736e-05
CLCA2	6.877367011845643e-05
OR7A5	6.848408041386337e-05
CACNG7	6.740786361810497e-05
EP300	6.376567010579068e-05
GALNTL6	6.3009876078189e-05
OR2H2	6.139758906853536e-05
CACNG1	6.135616069718761e-05
FOXG1	5.9274091090865565e-05
TTK	5.915313229789904e-05
STX1B	5.849413138837177e-05
BMP2	5.747315059427297e-05
POLR2F	5.692342039642271e-05
OR2C1	5.681839257497201e-05
TCF12	5.4974004253959075e-05
PTPRC	5.418665135211614e-05
COX8C	5.024909235241186e-05
SOX1	4.951269540352902e-05
OR4C6	4.9080749853534155e-05
CHEK2	4.9001611113537576e-05
OR1N2	4.875245591462699e-05
MDM4	4.7173862625043706e-05
FOXN3	4.6418580088265016e-05
PLOD2	4.625297910803033e-05
OCSTAMP	4.61721022722524e-05
OR7C1	4.535410964483462e-05
AL929410.2	4.4822669673601334e-05
CACNG3	4.419870644593995e-05
PAX2	4.194493116196232e-05
BCL10	4.171245845215705e-05
OR6T1	4.080530828926441e-05
CYP7A1	4.070899771178623e-05
PTPRO	4.0002657695623475e-05
EMX1	3.939988091421098e-05
GSX2	3.899462078495743e-05
TMC1	3.8070396568478075e-05
KIF2C	3.767732518664811e-05
IL2	3.6962001880351367e-05
OR2A7	3.5764782905428074e-05
MYH6	3.503728161249645e-05
CYP21A2	3.2465278041815674e-05
OR2T10	3.2375535038066316e-05
CHEK1	3.199403299818886e-05
ANG	3.18550762068197e-05
PPP1R3C	3.160712500012553e-05
NFIA	3.090049588780449e-05
TROAP	3.0460915515912118e-05
OR52H1	2.8927187205812812e-05
OR1L8	2.85171826128837e-05
OR13D1	2.8263789699542914e-05
GUCA1A	2.8246882735669022e-05
XRCC2	2.6790612466668913e-05
OR2K2	2.619721647875332e-05
CAV3	2.5944268272382723e-05
CACNG5	2.549908199527128e-05
OR3A2	2.5344986581452272e-05
HOXA5	2.356968042750673e-05
NODAL	2.3530671128920728e-05
AKR1D1	2.266433842633319e-05
ITGB3	2.2012059047845947e-05
NEK5	2.145576576582202e-05
OR56B1	2.129578206789169e-05
PITX2	2.070200328853002e-05
CD80	2.0236110288037377e-05
FANCB	1.9482960676350794e-05
OR6A2	1.9192909416467217e-05
OR1Q1	1.9057727673040328e-05
LOH12CR2	1.8708437165577665e-05
NKX2-5	1.816009614085766e-05
SPHKAP	1.696696327694544e-05
OR52I1	1.6490717385671002e-05
UGT2B10	1.611643368986166e-05
OR2A42	1.5509355210218e-05
ACOD1	1.5390405424075964e-05
IL20	1.5281675284687944e-05
SLAMF1	1.52753186003961e-05
OR2B11	1.4096062724607331e-05
ACSM2A	1.3892837047182618e-05
CACNA1S	1.3791556025463818e-05
COX6CP3	1.362687862512872e-05
OR10Q1	1.3313618360967917e-05
OR2AE1	1.2951127280213503e-05
HSD3B1	1.2863227231664946e-05
UGT1A9	1.228781388923107e-05
ENOSF1	1.2200853532725972e-05
WNT16	1.1580750142259643e-05
OR3A1	1.1353530640233678e-05
NANOG	1.1320354136855388e-05
OR8G5	1.129360918361088e-05
GPT	1.1150354686230495e-05
OR13J1	1.0990934985101593e-05
MYLK3	1.069747573905809e-05
CYP19A1	1.060781652409813e-05
OR2AG2	1.0593777303166545e-05
OR2A4	1.035560022615599e-05
OR10A3	9.843586535165027e-06
MYF6	9.828421506465576e-06
OR2T8	9.567161539862069e-06
OR2D2	9.311448825294722e-06
IGF1	8.821092273198492e-06
PRKACG	8.650702860343976e-06
OR3A3	8.318626090952392e-06
OR1K1	8.23444646282602e-06
UGT2B11	8.228414180903224e-06
OR52N1	8.127598438864051e-06
OR2A1	7.914625462841649e-06
STRC	7.739557061248263e-06
OR52B6	7.703202045031158e-06
OR52K2	7.561613332314803e-06
OR1J1	7.549261858329809e-06
TERT	7.546186127165439e-06
OR52E8	7.340666634982561e-06
OR1G1	7.201041716357872e-06
OR51B5	7.086122583946609e-06
OR10A2	6.94578066912377e-06
OR4N2	6.903525904729383e-06
SOX3	6.5902941132095e-06
OR13C5	6.3332950183864125e-06
COX7B2	6.213756213796041e-06
CYP3A43	6.04672348277529e-06
OR1L3	6.044522375923874e-06
OR11H4	5.7565952573202345e-06
LHFPL5	5.571982938159407e-06
HSD3B2	5.161788536650476e-06
OR2W3	4.500678207733003e-06
WNT8A	4.3054671821676594e-06
OR2C3	4.158599489671311e-06
GML	4.080473102239545e-06
OR9Q1	4.067090597802185e-06
OR56B4	4.064641785782354e-06
OR5P3	4.0101872106219095e-06
UGT1A4	3.8362753270555035e-06
OR6K3	3.813783710390652e-06
HAPLN1	3.6063143316188966e-06
OR1J2	3.474741749451792e-06
GALNTL5	3.173527260872786e-06
POU4F3	3.095177149423675e-06
OR52W1	2.983462565455232e-06
OR2B2	2.7930543714142327e-06
RHAG	2.5178293679336007e-06
IL23R	2.134621719432156e-06
IL4	2.0361741181788536e-06
OR1N1	1.8246823128305525e-06
BMP10	1.7978307255569508e-06
UGT1A3	1.7931060750531413e-06
OR52B2	1.7501736321248788e-06
IL13	1.7240348870326137e-06
OR13H1	1.6959547557864153e-06
OR52D1	1.458027428596326e-06
OR6S1	1.4031684130163666e-06
CACNG2	1.3635793142199938e-06
OR1C1	1.305234711151979e-06
OR1J4	1.1334290470020715e-06
OR1E1	1.1190919367503081e-06
OR9A4	1.1056896974083222e-06
OR1F1	1.091078171375435e-06
AGXT2	1.052948302203833e-06
DBX1	1.0052249203124841e-06
CYP11B1	9.418510271425556e-07
OR51B4	8.79096901362814e-07
OR5B12	8.341296782379223e-07
DAO	7.970041642518898e-07
OR2L13	7.680884316015912e-07
FGF8	5.824409176311731e-07
RAD51D	4.5143815205077623e-07
OR10G2	4.381815213856118e-07
OR51Q1	2.723641245201967e-07
OR7E24	2.6414254292861645e-07
UGT2B28	2.4821016504554765e-07
OR56A3	2.248866813166719e-07
ATP1B4	1.6230100585656618e-07
OR51I1	1.567107658275606e-07
OR5C1	1.1123329634321647e-07
UGT1A5	6.41787078196692e-08
UGT2A1	4.847130184451603e-09
OR10A4	0.0
OR4D10	0.0
OR2L3	0.0
OR6C2	0.0
OR5M11	0.0
OR2G6	0.0
OR52E6	0.0
OR9A2	0.0
OR2L2	0.0
OR14I1	0.0
OR2T33	0.0
OR13G1	0.0
OR8A1	0.0
OR9G1	0.0
MYF5	0.0
OR10A5	0.0
OR6C70	0.0
MYOG	0.0
OR56A5	0.0
MYOD1	0.0
CYP11B2	0.0
OR5AU1	0.0
OR4K2	0.0
OR2AK2	0.0
OR6B3	0.0
