# Supplementary material for: Transformer for Gene Expression Modeling (T-GEM): An Interpretable Deep Learning Model for Gene Expression-Based Phenotype Predictions
Source: Cancers (Basel). 2022 Sep 29;14(19):4763. doi: 10.3390/cancers14194763 (PMC9562172; doi:10.3390/cancers14194763)
Supplement: Supplementary file 1 [file cancers-14-04763-s001.zip › cancers-1924785-supplementary/supplementary/importort gene rank list for all cancers/TCGA-PCPG.rnk]

L1CAM	0.07888686290511598
STMN2	0.07678003111748513
GATA3	0.06192689331310925
GNAS	0.06165881857569551
MLLT11	0.05361111799384346
INSM1	0.05196911911924219
ATP1A3	0.0446317004783852
H19	0.04453536633976806
SPOCK1	0.04127395593720666
SNAP25	0.038689401334247614
NCAM1	0.03776582191610223
CACNG4	0.036361927509777035
GCH1	0.03416390057500606
GDPD5	0.03361630289925491
RGS4	0.033301939724498464
ACADS	0.03261163629141966
ENO2	0.03240980965264849
SLC9A3R1	0.031979818743174536
NTRK1	0.03197701200496193
COX7A1	0.03170796562140853
EGR1	0.02748127343638219
B2M	0.02733408174717924
NR4A1	0.02726305449119657
GALNT6	0.027110146251584692
RGS16	0.02606152829379448
COL3A1	0.025688305805941985
PFKP	0.025545095919577186
ADM	0.024765852058525394
VLDLR	0.024062668339948932
STX1A	0.023979330717560553
ESM1	0.02366950121188532
KIF5B	0.02296352617652558
COX8A	0.022751681792731168
HBB	0.0227400437226617
HK1	0.02271504074791244
MAP2K1	0.022430786894742944
NR4A2	0.022171556347563532
PTN	0.022017273054662837
C1QB	0.021569417340299896
PDGFB	0.021509178817269513
CAMK2N1	0.021389699075113365
KRT8	0.02138176008607308
COX4I2	0.02136256210390092
TAGLN	0.021078097421755086
FGFR2	0.02103396181348732
ALDOC	0.02071211072785886
SERPINE1	0.020698637999171623
RPS6KA6	0.020502685438421573
SET	0.02046041419330399
DUSP1	0.020460087892565995
COX7A2	0.02044121213936416
MAOA	0.02003769688826458
GALNT16	0.019540597397988288
UBA52	0.019256056971326575
DDX5	0.019146587157285802
HEY1	0.019059410647622243
APEX1	0.018960638094148056
NPM1	0.018557793957448294
RBM6	0.017929274042733864
STC1	0.017816753251370665
NFIL3	0.017759018777144333
TM4SF1	0.017712307906397187
STMN1	0.017700860697150784
PROX1	0.01754372632545638
OLFM1	0.017405392727366232
EZR	0.017305773215302817
CACNA2D1	0.017201799778863505
NUPR1	0.016774401685741513
CDH2	0.016761187602809296
AEN	0.016731893652303695
PLIN2	0.01668875250500927
H2AFZ	0.016656887483184765
THY1	0.016333516477978496
TCF4	0.016242706015271346
CTSB	0.01597176719393359
THRA	0.015948049282237337
BAK1	0.015721945865663705
PTGER4	0.01562953759049989
VAMP3	0.01544953400079606
PTPRG	0.014915810418956095
BHLHE40	0.014695903754099283
ERO1A	0.01461190981379477
GUCY1A1	0.014434734839663644
UNG	0.014408382259609324
KRT19	0.014301836734756357
CAMK2B	0.01426826752101296
ALDH7A1	0.014268028909662453
CD24	0.014188266871366711
SAT1	0.014041359434623918
APEX2	0.013887004453066962
CD55	0.013534903257978566
BTG2	0.013514480370588675
TSPAN6	0.013432605517324999
HIBADH	0.013358107066072449
MSN	0.013348275778226098
CACNB1	0.013265575459583385
VAV2	0.013219213000080766
SOX17	0.013204468697909554
ATF4	0.013113025088856473
ITGB1	0.013108022448591109
POLR2H	0.012991421181868785
ATP1B3	0.012918779405348685
ATP1A1	0.012914136734999474
DNER	0.01285992932597316
STX16	0.012841874123154013
SOX18	0.012520638705955206
BSG	0.0124525736270441
CBX1	0.012382408687260362
IDH1	0.012235686696729106
DDIT4	0.0121990515734798
GATA2	0.012192219545694171
GATM	0.012178263101314849
DAB2IP	0.011985660164887153
DAB2	0.011963329885142671
XAB2	0.011912828777972466
HMGB3	0.01189044643999021
PSMB4	0.011846641161465615
HIF1A	0.011740385671379049
RAD23B	0.011725743981866632
CDKN1B	0.011717845755243116
TMEM45A	0.011689387431771116
STX18	0.011651904501844798
CACNG7	0.011537647443139974
GALNT14	0.011504538620931324
NUCKS1	0.01146237848275634
SARDH	0.011451833746093406
SLC1A2	0.011259535271286331
POLR2K	0.011218400235984473
GLUL	0.011192096950224627
SDC4	0.011179883167023041
SPAG4	0.01113368260684958
FGFR1	0.01097057785685763
SMUG1	0.010956704159997154
CALM3	0.010894724375723428
CACNG2	0.010884091492385806
MAOB	0.0107216865632553
COX6C	0.010712732432822359
STX10	0.010615325901698825
ITGAV	0.010603514153135003
TP53I3	0.010579884861074645
CACNA2D3	0.010503515927165695
HIST1H2AC	0.010497334994280912
RBBP6	0.01044565768906808
EEF1A1	0.010301902885966722
SERPINH1	0.01024678482012613
RANGAP1	0.010213249408140833
POLR2E	0.010161386071799157
GATA6	0.010082983360410712
C6orf62	0.010076524631797599
ASS1	0.010021664229881296
BDH2	0.009982174420038339
ALDH1A1	0.009941028558277986
JUNB	0.009833164615882723
PPP1R15A	0.009738258018203919
ALDH1A3	0.0096912619130696
ALDH3A2	0.00964317926501037
TNFRSF4	0.009525964935989983
SAV1	0.009478149891397168
MYO7A	0.009467881048991995
CASP9	0.009462250915129002
ECHS1	0.00945459434370415
TUBG1	0.009438853038395943
GALNT1	0.009398828721170153
XRCC6	0.009393986549954419
NDRG1	0.009390513101834053
ABAT	0.009383023267157613
CREM	0.009369968817427939
LGALS3	0.009350825338915009
FOXC2	0.009324134953919351
MMP2	0.0092536962947719
HARS2	0.00910143155341147
RGS1	0.00906326211808813
CKS1B	0.009019423987133623
STAT5B	0.008954369248130912
MALAT1	0.008872816683592783
ID2	0.008857664964822327
HSD17B8	0.00882550717816808
PCDH9	0.008794005848997928
EMP1	0.00878148510715866
VAMP5	0.008765354634305635
MCAM	0.008690480753992336
STX12	0.008690109035658854
NUMBL	0.008676178720423342
DDB2	0.008670047940008885
ADK	0.008607269286723694
ALDH6A1	0.008589939562413763
MAP2K3	0.008552174899576883
LMNA	0.008445922382077285
VIM	0.0084206855194273
NELL2	0.008397319760011053
BCL2L2	0.008335642485667543
HMGCL	0.008315119375468468
KDM6B	0.008309225000203696
ATP5PB	0.00829325322196971
ANGPT2	0.008275614676485842
GLUD1	0.008274800993605872
BNIP3	0.008268017704290899
ADCY3	0.008240808808732987
PLK3	0.008228063881937756
BMI1	0.00819005881344751
OSMR	0.007994580664122182
CCL2	0.007994506968811875
VEGFD	0.00785128036262661
TUBA1A	0.007794675894074042
PCCB	0.0077886593886957066
DDB1	0.007784594183555507
ADSL	0.007773180928975648
CDIP1	0.0077628894661773175
FSTL1	0.007760903411369129
ALDH2	0.007746626145010332
EGR3	0.007680096048313311
TGM2	0.007670688978961873
MXRA5	0.0076591991754408765
PDHA1	0.007581682764838927
SPI1	0.007542677812795767
GAS1	0.007534997926838997
HADHB	0.007532931493303317
SHC1	0.007525590299340271
ANGPTL4	0.007485773815550294
CYP11A1	0.007450488934692177
NFIB	0.007441815972187706
SNAP23	0.00739931527741884
PPFIBP1	0.007375975515197618
COX4I1	0.007334737969734547
CCNO	0.007323084986514606
TIMP1	0.007310743151942236
LYAR	0.007310034082281573
FGF9	0.007308256256205303
PCCA	0.007253582821756616
GALNT12	0.007233471271834882
OPTN	0.007203921083395219
FAM84A	0.007185687462884958
UBE2N	0.007167135414556576
ACADM	0.007001845042787195
CCBE1	0.0069991414942958225
CACNB2	0.006992132328365248
DLL4	0.00696348998819532
SOX9	0.006946526997295093
AKIRIN2	0.006931010434280446
GALNT13	0.006846671297592853
COPZ2	0.006775104011665695
RFC3	0.006748032708211856
POLD2	0.006614944390934406
MCM7	0.006604286072788872
VEGFC	0.006533229811698398
HACD3	0.006531384128392002
HADH	0.00651304905194642
TAOK3	0.006492360587007738
MYH9	0.006464026799281848
ATP2B1	0.006436899630113719
AKR1B1	0.006382333273334719
ANXA5	0.0063628538533722105
ATM	0.006360691598292403
CITED2	0.006358003544194297
FARS2	0.006339830688630462
ST3GAL1	0.006327553091541127
LARS2	0.006189866245940448
CYP7B1	0.006189465821061527
ITGA3	0.006186346841204819
PGM1	0.006183921018616201
CD74	0.006175005396164358
CCND2	0.006135426070866018
HSD17B6	0.0061188321504033185
LIG4	0.006103905252958556
FAM162A	0.006063811071010251
WASF3	0.006050646998494724
CACNG3	0.006019288192087829
MOAP1	0.00598397910876228
TPM1	0.005982717943371281
NFKB2	0.005976173084189807
GALNT17	0.005922198848013076
BGN	0.005895864391477151
CDC42	0.005888952747673429
CTH	0.00588577016555807
DDO	0.0058787653760776475
TGFB1I1	0.005870117361038321
MCOLN3	0.005811601430297439
UQCRHL	0.005785422578500263
HIC1	0.005782637918698272
TNFRSF1A	0.005761616086802144
JUN	0.0057564562264732526
GFPT2	0.005748461539360109
KLF6	0.005727382915768071
ACSM3	0.005724122089698531
TNIP2	0.005706593495279836
EPAS1	0.005692373582377143
PSEN1	0.005682496835692077
CDKN1A	0.005646555401258661
HSD17B4	0.005603034146576268
FOSL1	0.005602324185633069
UQCR11	0.005558412581981442
POLR2G	0.005517631035666032
CX3CL1	0.005514546195381263
TARS2	0.0055118167030752275
CNOT10	0.00550914292500978
MARCKS	0.005478941227874599
TXNDC9	0.005474787271257288
TPBG	0.005443097935727898
ID1	0.005423642480540969
LAMB1	0.005405592233791239
HOXA5	0.00540075884776993
FLT1	0.0053999810688540985
P4HA1	0.005368141657158946
ZC3H12A	0.005352282842830505
EPCAM	0.005339278647879014
VCAM1	0.005298688276683765
MAML1	0.005267080455740854
HADHA	0.005266377360915151
SPHK1	0.005265023761704281
SOX4	0.005229736904498518
VAMP8	0.005229262280903835
GPSM2	0.005194875038075072
TENM4	0.0051851161475759775
NAMPT	0.005184292111054169
UBR7	0.005171690525806018
CYP3A5	0.005154107219194203
TNFSF10	0.005143730957348472
FSCN1	0.005128714399126155
ALKBH3	0.005123403214100913
NUSAP1	0.005120961679941927
CYP17A1	0.005115687812311374
FANCL	0.005092172076618729
RRM1	0.005072839510738062
GINS2	0.005069397124094891
SDCBP	0.005018206549441829
PTX3	0.004986246669244686
BMP2	0.0049770278105206915
COX7A2L	0.004955858575329128
C1GALT1C1	0.0049506725813600345
FARSB	0.004906351469149536
MIF	0.004839539966971449
PTTG1	0.004816079002769857
VEGFA	0.0048117954469271895
PLPP3	0.004782619435156855
TIMP3	0.004779930509400679
STS	0.0047542191058229126
HIBCH	0.004714256890378602
GRPEL1	0.004710921621964803
UQCR10	0.004708335772712561
ASPN	0.0047014482916120145
MFAP5	0.004696290616356671
GLYCTK	0.004685743491313806
SMO	0.004673733714115705
SCRIB	0.00466138032865589
SRF	0.004644517719970401
THBS1	0.004636831766922761
BABAM2	0.004636591119986323
CLEC4A	0.004591405616467586
IL1R1	0.004587152044858742
BCL3	0.00455256746101495
TUBB3	0.004551746561757507
MCM3	0.004528352343105126
BRAF	0.004504288198392962
HSD17B10	0.004500155673928753
EDNRB	0.004491247447172091
SRD5A1	0.0044826328241279285
CHDH	0.004469638908532355
IGFBP3	0.00446380754789291
CAMK2D	0.004424995407798717
PPP1R13B	0.004412633335581714
ATF3	0.004405595916148768
PYCARD	0.004398128433442397
TSPAN31	0.004393069145224191
AOX1	0.004375728818494443
TEK	0.004374432119781329
TUBB	0.004370056209270256
IER3	0.0043606216767985255
PGK1	0.004355153238567343
PARVA	0.004319927927713433
CTGF	0.00430535044788222
SNAP29	0.004255512552367304
MEF2A	0.00424422544175334
RPS3	0.004243841111228451
CCL5	0.004239817361299412
IGF1R	0.004232316226566334
STAT3	0.00421727035778279
NFATC4	0.004214082093704403
GAD1	0.0042108471606722075
P4HA2	0.004200695733026057
NTHL1	0.004188079457569243
SHMT1	0.004187716263197036
WNT5B	0.004174305660436735
PRKACA	0.004170037997708137
AKR1C2	0.004167544198266266
AGT	0.004166783537736924
HOPX	0.004163415813539428
SRC	0.004149557163432327
LITAF	0.00414841400360434
SSRP1	0.004120091965291088
KDM3A	0.0041080501004486895
HSD11B2	0.004090232413192086
WRNIP1	0.004082383516580288
BCAT1	0.004067296763755942
TUBB6	0.004066070752212918
CENPW	0.004065955452130499
ATR	0.004061252427330616
CYR61	0.004022142255833698
FXR1	0.004018841984473892
VCAN	0.003996012280398112
G0S2	0.003991584438848156
HNRNPL	0.003984808793009427
NUP37	0.003978717439675576
FOS	0.003972878327500918
KIFC1	0.003960676380071647
DTYMK	0.0039598825917976106
CREB1	0.003955454349971272
BDH1	0.003922354418556842
SLC2A3	0.003915258036667011
STX6	0.0039034514170636415
AMD1	0.003902937541101237
IL4R	0.003894008226719246
MTDH	0.0038933100444089696
SLC2A1	0.003876713735581439
CEBPB	0.003863245153326168
BMPR1A	0.0038605716032845305
HSD17B7	0.0038479992865904145
RGMB	0.0038457373749106595
ACAD8	0.003844770348347356
RPA2	0.0038379205052612156
PSMA2	0.0038236619698675347
TPM3	0.0038187061064393108
MCM6	0.0037972018779460085
STX11	0.003795601888991857
ROCK1	0.003767768538569574
CNOT9	0.0037448214899979742
SEC22B	0.003736585982243465
PCNA	0.0037347467679926844
NEDD9	0.003721655664448071
HHEX	0.003704146929206058
GOT1	0.003695249145732908
SHOX2	0.0036847672529760336
LAMB2	0.0036670337247435977
OPHN1	0.0036669401564937637
COX5B	0.0036668574755225414
DENND5A	0.0036592676609240554
CCNB1	0.0036536332418004376
AUH	0.003653104709561153
IRX3	0.0036465832281397845
ATP2B2	0.003642550143011231
ITGBL1	0.003639721367906542
ASF1B	0.0036163109926636502
DRAM1	0.0036145270020951042
MTFMT	0.003606693590331979
CDC25B	0.0036002409510171246
SNAP47	0.0035989942146190525
AXL	0.0035935588251333997
ASPA	0.003592906282032347
TOX3	0.0035917183551493143
USE1	0.0035854335069683647
XPA	0.003571656868698479
SRSF3	0.0035400765747974666
ABL1	0.0035282758115966505
LGR5	0.0035187671049099873
ACAT1	0.0034565441391882254
CLIC1	0.003443540313639355
EGFR	0.0034255127039897666
CACNB3	0.0034169667955636193
BABAM1	0.0034021039313657997
ACAT2	0.0034008371619522245
HMGA1	0.00338109307820234
CD40	0.0033643679389161194
SOD1	0.003350431744816231
CHAF1A	0.0033431992455732634
CCNE1	0.0033283704290648737
SNAI1	0.0033274061414605522
CCL23	0.0033259695375892203
RAD50	0.0033229998820959047
ENG	0.0033199682672582515
ALAS1	0.003317366346251238
ATP1B1	0.0033161955553323384
RAD51AP1	0.003308684637948608
PLAGL1	0.0033067294525660758
ABCG2	0.003299212363357078
ACAA2	0.0032992013613865182
LIG1	0.0032970816380855864
TP53BP2	0.0032907887120795162
RAN	0.003290364177824753
CA2	0.00327626841589101
CTC1	0.0032744106985709994
TNFRSF21	0.0032690265886707115
ICAM1	0.003266795193166483
CACNA1C	0.003263730733683378
RALY	0.0032620246366186554
RIF1	0.0032600130250412117
GFPT1	0.0032530488127089727
ECT2	0.0032498794350327887
COMT	0.0032486667866805804
VTI1B	0.003232574909966942
SEPSECS	0.003227881323452372
CRHBP	0.003224154811360165
EFNA1	0.003222626514312383
PDZD7	0.003216372219756743
STK3	0.003212451380417802
CASP4	0.0032074479787172114
SPP1	0.0032074046288870775
IVD	0.003188737915479715
SRGAP2C	0.003169475690038212
SLC25A5	0.0031644652606655516
GLUD2	0.00315013812283268
ALDH9A1	0.0031473378330902644
FARSA	0.003146093931667883
GALNT7	0.003144264939169935
KITLG	0.0031324565980865525
E2F4	0.003111399763370796
BAX	0.0031034574843011053
BCAP31	0.003096115742298832
CDCA5	0.003093368281080056
RSPO3	0.0030890309334167874
AEBP1	0.0030861237088346343
APC	0.0030811330772315642
ERCC3	0.0030747698725626304
IGFBP4	0.003058468358170725
PDPN	0.0030416296593951185
HNRNPDL	0.0030231062802560677
SMAD2	0.003018517943873122
YBX1	0.003017495309068951
GALNT2	0.0030114481629737234
RBL2	0.003011272725680606
FLT4	0.003008562571807792
MYL9	0.002997530875300339
TP53	0.002973968361989348
ETS2	0.0029681320414101254
POLR2D	0.002962570380932547
DARS2	0.002954205036672726
VARS2	0.002951483043467751
NINJ1	0.0029513805777875535
FANCG	0.002950993018175624
LEF1	0.0029479798854868356
CYP26B1	0.00292893494470463
CALM1	0.0029229864553029267
FOXP1	0.00291784648031121
PTK7	0.0028990707319573356
TK1	0.0028805723652129403
WWTR1	0.0028784519000516627
ALDH4A1	0.002871682634645318
TNFAIP8L1	0.0028423070302945105
HPSE	0.002841839730919252
CIB1	0.0028339721791992936
ACADSB	0.0028327294142040326
RFC5	0.002782481833635593
YAP1	0.0027794808703710924
MTA1	0.002776026736470987
AXIN2	0.0027745265291459565
MZT1	0.0027681729989142896
PFKFB3	0.002753599194458135
HIST1H2BK	0.002745802951706049
HGF	0.00274511725133174
CXCL10	0.0027383743763524375
MARS2	0.0027353841820330184
AQP5	0.0027351893493735655
GCLM	0.002731259973647714
LUM	0.002729886656969953
GALNT8	0.0027282241523846175
IFI16	0.002728129453541149
MTOR	0.0027238973970516674
GLS	0.0027095903120118417
UBE2T	0.002691807403354703
MBD4	0.002678508387596525
SLC8A1	0.002656991204465627
BAG1	0.002653358882708424
CTSK	0.0026436075043563046
LGALS1	0.00264078296351996
SDS	0.0026364530080092317
PDE1C	0.002625571036402557
NFAT5	0.002624017835974105
CXCL2	0.002605411851113257
GALNT15	0.002593426016554337
GNMT	0.0025871773441354193
NRIP1	0.0025859889976027075
WARS2	0.0025832394857124453
MAPK3	0.002576103727554202
PTMA	0.002571898563055689
NCAPD2	0.002569820083146989
SEMA7A	0.002568386131750257
BMF	0.0025619542278205423
LYZ	0.0025596269919942816
CDCA3	0.002558157087107274
TATDN3	0.002551324364032702
VRK1	0.002549241891941155
BET1	0.002541366254998255
BMPR2	0.00253913575349872
TGFBR3	0.002532671523277948
AOC3	0.0025070577853801945
PPP2R5C	0.002491567432164279
STX7	0.0024819439565536587
MEF2C	0.002476753100484796
LYN	0.0024762125335693916
COL5A2	0.0024687435002995373
SEPHS2	0.002461634087590565
CRISPLD2	0.002460420615357833
COX7C	0.0024582376643160764
CAV1	0.0024479433351511436
HMOX1	0.0024462696169902914
TNKS1BP1	0.0024460796176264676
MAPK14	0.0023975527539213627
PRKDC	0.0023949796341053565
RAD9A	0.0023942681922039227
FAM20C	0.002386112342595069
OGG1	0.002384599940415387
PTPRS	0.0023795760120254856
GAMT	0.0023722788311518793
SLITRK6	0.0023704491752616964
USP28	0.002368342009522557
SHISA5	0.0023579083829998824
PARP1	0.002351714662870499
MDM4	0.002350245660088415
MUTYH	0.0023476504401481624
RELA	0.0023451722461054043
QPCTL	0.0023424059705183025
CALM2	0.002336766880252789
TSC1	0.0023323169538668254
ARRB2	0.0023278717350100303
PHLDA3	0.0023150349949191133
NEK11	0.0023011660109156875
NBN	0.0022963998770949455
SRR	0.0022884901359585086
ATG5	0.002280264462226637
MYC	0.0022765462591030506
CNGB1	0.0022714400060351602
TFDP2	0.002258922027485395
SVIL	0.002258393940031944
ASCL1	0.0022483563874601013
ACVRL1	0.002236985245750139
SIRT1	0.002234100008563065
NTRK2	0.002221799896503875
IGFBP2	0.0022213347356012775
SMAD4	0.002216610728581073
FN1	0.0022125320828266593
FBLIM1	0.0022090602204793675
TNNI3	0.0022075681304139665
IDO1	0.002195270202663714
TLR4	0.002187069172808312
CETN2	0.0021811962785510935
PLS3	0.002180781823200867
CBX5	0.002180514353181513
GBP2	0.002179901370033257
ACTC1	0.0021755751627000127
MMP11	0.002172246263959506
TP53BP1	0.002171742583777223
PSTK	0.00216128850282075
MACC1	0.002159409197594423
SMOC2	0.002152500307371819
AARS2	0.0021459276758238215
ANLN	0.002134758125529211
COMP	0.0021205853677161283
POLH	0.002117931233281692
VAMP4	0.0021102463544879044
NRARP	0.0021076527025269283
POLR2J	0.002093105691387534
TFPI	0.0020888611674460805
AACS	0.0020826695561096554
COL1A1	0.0020816848224549183
MCCC2	0.002080141322621442
TROAP	0.0020772291933551785
TRAF6	0.0020748837095782664
GOSR1	0.002063599432491178
REV3L	0.002052502200465497
MPZL2	0.002045549906017558
MYH7	0.002032356906638332
KIF22	0.0020283267804299277
AKAP12	0.0020242339495619545
ZBTB10	0.002023157224360086
COX7B	0.00200607289099666
PLAU	0.0020013576196483045
TPM4	0.0019765152191661647
DNMT3A	0.0019702847425761144
TPM2	0.0019702483282854075
BNIP3L	0.0019629975733477674
LASP1	0.001957716537476317
FADD	0.0019567549793263663
SEMA5A	0.0019528849456703855
KIT	0.0019494089806581598
XRCC4	0.0019473456068944078
RRM2B	0.0019244947982075154
COX6A1	0.0019174147749575416
MCM5	0.0019117980193561932
CDC6	0.001911071454517217
TRA2A	0.0019080387449051757
UQCRQ	0.0019048470752840287
ZNF385A	0.0019038106058890483
ENOPH1	0.001891212308423372
PLK2	0.0018732912024420558
TNFRSF1B	0.0018727911240406518
BCKDHA	0.0018726268363983035
CEACAM1	0.0018710701429598417
RBM38	0.0018644114716321815
CORO1C	0.001854916981070539
UBE2V2	0.001846296240307517
PSMD14	0.0018427904102083046
TSNARE1	0.0018373924894568047
TIPIN	0.0018338671298572023
ATP1B2	0.00183173713347341
TGFBI	0.0018275722288485226
SLC9A6	0.0018273120797880859
EIF4B	0.001826182442772688
HMGB1	0.0018160044067434926
USP1	0.0018130099537106562
EPHB4	0.0018116523270539395
DLD	0.0018061377462133496
TXNIP	0.0018053542986874685
PCOLCE	0.0018047544498104985
FERMT1	0.001799194767282628
ING4	0.0017975401929936378
MDM2	0.0017953948168260353
POLK	0.0017911305056414076
HIST2H2BE	0.001788416035435666
CD274	0.0017779360704393392
FBN1	0.0017756219826956807
RNF213	0.001768189780319635
PRKG2	0.001762512781660783
PFKFB4	0.0017537290798748128
ANG	0.0017498158070338402
STAT5A	0.0017346800305328978
HIPK2	0.0017292491716897889
HK2	0.0017254741632029044
PRRX1	0.0017207574471805231
LOXL2	0.00171286543934982
HDAC2	0.0017106179425956604
OR7C1	0.0017101525396973564
UBC	0.0017082324202429438
UBB	0.001706527613312587
ARX	0.001705016400790844
CASP8	0.0016957909740739506
TNFRSF12A	0.00169522884316276
POLA2	0.0016951910532599717
GALNT3	0.0016933191528880711
POLE	0.0016925461442667262
CDK6	0.0016873638698624738
CYP11B1	0.0016864131519986056
RELB	0.0016853906103463509
KRAS	0.0016844950119264137
HELLS	0.0016714332239386824
RAC1	0.0016664673903130005
STC2	0.0016646055415043375
PDGFRB	0.0016623783291373827
LIF	0.001659697155861495
RB1	0.0016592343108952363
IL1B	0.001656521540647196
HSD11B1	0.0016562467443221528
EPHA2	0.0016557779720200343
EGLN3	0.0016532530651798677
XRCC1	0.0016463549431606384
PDGFA	0.0016427149470937272
TPI1	0.0016411860701865265
AKR1C3	0.0016407669516687506
ACSL1	0.0016261486274617677
CSF3	0.0016158659675567608
CSF1R	0.0016140302075928674
MNAT1	0.0016124488479267098
EGLN1	0.0016102928586850225
MET	0.0016076897785837901
MBOAT1	0.0016070328902427868
TAL1	0.0016066102116874116
TNIP1	0.0016066013347985537
AGER	0.0015992791839929093
RYR2	0.0015962666751059861
CCNG2	0.0015848553773324106
HES1	0.0015828096276462556
PSME4	0.0015823222934757642
RPA1	0.0015793514606209722
STX4	0.0015529072987944892
CCNB2	0.0015528836310420742
P2RX7	0.0015526248136684684
NR2F1	0.00153653748299832
TRIP10	0.0015321791665919226
STX8	0.0015321553173210788
RARS2	0.0015286215352907416
DDIT3	0.0015275883374601467
ORC6	0.0015244348012151403
DAPK3	0.0015242281325479102
MMP9	0.0015208738241578492
NDUFB7	0.0015143185455326427
POLL	0.0015142189110547248
PRKD1	0.0015105098694804273
CDCP1	0.0015102994246851173
FOXN3	0.0015076510544638534
ZWINT	0.0015072286823415864
PABPC1	0.00150297597184627
NUAK1	0.0015028576822695258
PDHB	0.0014988627991024133
POLD1	0.0014972507343856737
CD44	0.001496100874037692
RBPMS	0.0014894035589687886
MYL3	0.0014893885234457298
MCEE	0.0014876644094900572
CD200	0.0014856513761952303
RAD51C	0.001483750504925409
ASNS	0.0014772278669718645
PAFAH1B1	0.0014688897634135651
JMJD6	0.0014667394778969595
ALDH1B1	0.001464351601772961
HILPDA	0.001462394311286901
GPX2	0.0014619115622357779
PPFIA4	0.0014618026283781012
POLB	0.0014586421342234921
CYP11B2	0.0014471755945462783
ST3GAL2	0.0014428300609511924
C1GALT1	0.0014411633002120031
ENC1	0.0014347715246309058
ACKR3	0.00142981780932349
CDC25A	0.0014266011483950755
MCCC1	0.001417849267466191
ETV1	0.0014026059121489745
IL11	0.0014015011782162296
CD34	0.0013952778965802043
CACNG1	0.00139376852555801
NFKBIA	0.0013897510799696147
PXN	0.0013877762244619814
RAD51B	0.0013853165350404715
CYP21A2	0.0013834895118744366
FGF18	0.0013816118777034662
TNFSF4	0.0013728777864013214
MKI67	0.001372185545843642
ACVR1	0.001368404366223669
EDNRA	0.0013665481408673865
CCL19	0.0013653268652590118
HNRNPU	0.0013598947436796183
NARS2	0.0013567184869300085
MED1	0.0013539313983491552
CNOT6	0.0013501115051532165
TSPAN2	0.0013435116511944813
XPC	0.00134156169155601
GNAL	0.001336522922880285
PKM	0.0013314174389117048
CIDEB	0.0013136511487113582
CCNA2	0.0013123871992993979
TFAP4	0.0013100788316325338
CNOT7	0.0013042958171290478
TUBB4B	0.0013023376062628975
PDGFRA	0.0012997755338789035
DPP4	0.0012991067243192302
RAB42	0.0012952847763440932
FNBP1	0.0012945860080637466
COX5A	0.0012866550934817799
OXCT1	0.0012820092763520174
SYF2	0.00127791499112771
SLC9A1	0.0012690595461607777
SEC24B	0.0012616469090990573
LOX	0.0012613509884284951
CYBA	0.001258073556282202
CCL4	0.001256876756591776
S100A8	0.0012542814759189762
SYK	0.0012539789173539706
RNF43	0.0012526173809779507
PIK3R1	0.0012479789407872286
NRG1	0.0012471839566755452
TGFBR1	0.001237424446194241
BRCA1	0.0012307169188331332
ZNF335	0.001226104567723469
ACAA1	0.0012206900592818767
DDR2	0.001219883616099111
ALKBH2	0.0012187819480912907
ERCC2	0.0012089615569826429
ACSM5	0.0012031621116095855
CEBPA	0.0012026394893892378
TFRC	0.0011947313905989515
RRM2	0.0011922796172345591
AMT	0.0011879358982050184
CENPM	0.0011852015098834012
SEMA4A	0.0011804344261907534
ERCC8	0.0011768287835064394
ODC1	0.001175987533295079
SAP30	0.0011708439773230263
FZD3	0.0011657872410489002
EXO1	0.0011591983709585718
PIPOX	0.0011589418584896656
FUT4	0.0011503618496258802
PTK2B	0.0011460601462880335
UQCRH	0.0011444176254002782
ILK	0.0011440620844584317
CSE1L	0.001143419129932682
CAMK2G	0.0011416784826046567
CDK5RAP3	0.0011401369962955132
DLGAP5	0.0011396605836792755
WNT11	0.0011377244952109162
MXI1	0.0011226586185215557
UIMC1	0.0011218686069068204
PPAT	0.0011137680231720032
DSCC1	0.00110953658584935
GPLD1	0.0011027596597519042
HLX	0.0010976010254083333
KPNA2	0.0010945314811218003
ABRAXAS1	0.0010911586004260173
TCF7L2	0.0010902652334720175
LAMC1	0.0010844512819622486
OXCT2	0.001082208607241055
CCNF	0.0010764242520206132
NKAP	0.0010756384542205263
GUCA1A	0.0010697276835557774
CXCL12	0.001065363149940992
PTP4A3	0.0010626572255954688
MYH6	0.001061191997864993
PROS1	0.0010601431610705108
ITGB8	0.0010586560535345976
XRCC5	0.0010568631896178443
ATP7A	0.0010538154179739825
EPHB2	0.0010508010843794746
H3F3B	0.0010499545584531185
OR7D2	0.0010493245812089598
POLR2I	0.001047365451885949
CASP2	0.0010449445805892645
IL23A	0.001043611270311613
LRIG1	0.001040598428040245
KDR	0.0010385759982296575
POLD3	0.001036871871821666
DTL	0.0010360803143609101
EBF1	0.00102543873735373
FBLN5	0.0010250164193471322
CHEK2	0.0010242241496059247
FLOT2	0.0010216703898193458
FGF2	0.0010149562408170254
F3	0.0010120250197754705
AK4	0.0010086740186134129
SORT1	0.0010082514910978854
RAD21	0.0010078576228142123
OLR1	0.0010075377638051634
YKT6	0.0010038881192221392
FLT3LG	0.0010011329328401646
PTPN11	0.0009963905117848
RACGAP1	0.0009838548624760528
COL4A1	0.0009658485474669951
HNRNPM	0.0009642976131345236
BAZ2B	0.0009621625357029914
KDM1A	0.0009555048435208922
GCAT	0.0009520309123112943
POLE2	0.0009517040554241571
CCNH	0.0009500802646556482
PAM	0.0009490599871352513
PRKX	0.0009467009470490639
BATF	0.0009388927940248506
SIVA1	0.0009306591952552053
CNOT11	0.0009306017860435022
KAT5	0.000929491565250422
GTF2H4	0.0009293876858058376
AZGP1	0.0009240320713200989
BUB1B	0.0009189142722321689
SHCBP1	0.0009131803563043826
L2HGDH	0.0009118498111522745
PPARG	0.0009106067724489835
ANP32E	0.0009086196697045182
UHRF1	0.0009051881273853566
CCL8	0.0009025779285842292
MPG	0.0009025701758528417
H1F0	0.0008981164764982237
SPARC	0.0008892593915889492
IL6	0.000888887415048947
ASL	0.0008877045903545211
CCDC88A	0.0008868142828986202
POLI	0.0008796812536657784
BRCC3	0.0008790959091663005
PTGS2	0.0008771234001741488
FANCE	0.0008739906250757025
NR3C1	0.0008706909099673378
EBI3	0.0008668742269721396
GALNT9	0.0008655555276922967
RNF168	0.0008637822980025639
STAT1	0.0008634198805951809
CDCA7L	0.0008625466350502032
RNF144B	0.0008615792639468758
TYMS	0.0008566288727887447
PCBP4	0.0008561824363353358
IRAK2	0.0008555008714445828
WWOX	0.0008437498591439132
FANCI	0.000841243553440637
RPS27A	0.0008408584970389859
HTRA1	0.0008394406055736614
BLOC1S6	0.0008336644035414622
DYRK2	0.0008293550299291096
PRDM1	0.0008228966761797085
DHFR	0.0008208292756355422
PTK2	0.0008107754381226296
COL6A3	0.0008096268335954543
STX17	0.0008076432331872816
ID4	0.0008042367656143405
CARS2	0.0008031994106441306
MMP14	0.0008031496838894932
TOP3A	0.0007994566979465073
BID	0.0007928296531257025
PIF1	0.0007905643874018546
RGCC	0.0007822202186811353
TLR7	0.000780015532933609
GML	0.0007788027716830974
EHHADH	0.0007755113437769994
APOPT1	0.0007750299051341925
PRR11	0.0007688670542790387
LIG3	0.000768145641385504
LATS2	0.00076764745978814
PLOD2	0.0007613014642791275
CHD7	0.0007608139118075488
PRKCI	0.0007597747608684504
TOP2A	0.0007595959669562314
SLBP	0.0007584305853509092
SULT1E1	0.0007550950479284893
RBL1	0.0007547040217711735
TMPO	0.000751664527723637
CDCA8	0.0007500574627041346
SOX6	0.0007493156168577043
SPTBN1	0.000741760414289734
TPSB2	0.0007409380119263142
ATP1A2	0.0007372135726665849
CARM1	0.0007361193132078816
AQP1	0.0007356932318203226
EVI2A	0.000732676188007212
RASGRP1	0.0007228424730339211
MCM4	0.0007150029314940868
CDC45	0.0007142885351769375
STX5	0.0007140880198968117
COX6A2	0.0007132798892641557
ACSM4	0.0007124122579329031
AURKA	0.0007100482313016756
SRD5A3	0.0007054149786635233
VAMP7	0.0007046889700116471
CTTN	0.0007032298511584739
TWIST1	0.0007015371096196582
TNFSF9	0.0006955870034001655
HEY2	0.0006950276055471075
GPC3	0.000693468206283212
NOTCH1	0.0006930455424659797
CALD1	0.0006925161406003132
WNT5A	0.0006922689620421161
UQCRB	0.0006866397659821612
UQCRFS1	0.0006851140147169476
MRPS18B	0.0006849731597049592
MAFF	0.000684815265029561
TBX1	0.0006822167982073173
HMGCS1	0.0006736194885577016
GADD45A	0.0006702958164878622
MUC1	0.000667164539447663
BMP6	0.0006658770956330061
GLIPR1	0.0006633647490552906
HSD17B3	0.0006632622800340862
KIF2C	0.0006617041366792631
COL5A1	0.0006558745806497113
POLD4	0.0006521280790137582
BRCA2	0.0006480815634764139
CNOT4	0.0006471808163581592
HMGB2	0.000646738041514082
TNNT2	0.000641289221697913
GDNF	0.0006388374271598062
WDR76	0.0006377297428035144
FANCM	0.0006293060873850243
MMP1	0.0006272490478601835
BCL2L11	0.0006253588931852722
EDN3	0.0006235383542272827
CACNG8	0.0006204277496905673
RXRA	0.0006172065494114145
CCND1	0.000616465452464014
CDH11	0.000612383990536022
GLI1	0.0006101920677299559
THBS2	0.0006096703899183165
COL1A2	0.0006049981637954091
MME	0.000604454015728688
MGMT	0.0006035824779741118
ESR1	0.0006034988623413582
CXCL13	0.0006027449767623845
NDC80	0.0006014466469177853
STX2	0.0006010487757393847
SHMT2	0.0005979678180436151
CKAP5	0.0005903380227213772
FANCC	0.0005822858350375057
AKR1B10	0.0005731256357162152
DCSTAMP	0.0005729125527336787
E2F5	0.0005723251741286598
LY6D	0.0005713945820749792
OSR1	0.0005695174390352301
CPS1	0.0005669021874543268
LRRC15	0.0005625330077746509
BCAT2	0.000559336560589435
CLIC5	0.000558114369428608
BMPER	0.0005581056791264324
LDHA	0.0005529851313078985
TMEM158	0.0005512052575422349
PNN	0.0005462808274187776
ACTA2	0.0005454086645403857
CNOT3	0.0005411497216506864
GTF2H1	0.0005382438456976438
ADA	0.0005354070946442306
FCER1G	0.0005328060815550272
KRT14	0.000531889168152688
CD38	0.0005316364772888349
TACC3	0.0005249772286359058
GCNT1	0.0005239457255987398
IARS2	0.0005227698386658877
INHBA	0.0005175885849593832
NEK2	0.0005155801674031033
B4GALT5	0.0005151979902768463
YARS2	0.000511480941228043
GTF2H5	0.0005108926752857581
COX6B1	0.0005084394010975158
DISC1	0.0005081894704522511
COL6A2	0.0005048417301829939
FANCF	0.0005039392324091385
PSRC1	0.0005035471059184647
NRP1	0.0005031968620483151
CENPE	0.0005026620800539252
CKS2	0.0005023138867828352
JAG2	0.0004998796340951455
PTPRZ1	0.0004992091641733908
KLF7	0.0004977300476467158
RIPK2	0.000496915683613224
COL11A1	0.0004931744288784923
GALNT10	0.0004918429452311546
ICOSLG	0.0004894728256585485
SOX2	0.0004894707980306677
DEDD2	0.0004888840465773058
OTULIN	0.0004870830464163041
BCL2	0.0004867958494717791
ERBB3	0.00048676306641540353
BLM	0.0004849693474747825
RPA3	0.00048210539768341363
INTS8	0.00048045876166273995
ZNF395	0.000480405336316401
NT5E	0.00047854122880367433
SOX11	0.00047807310199818505
CNOT2	0.00047117066364293805
TGFB2	0.000468068815143086
EMX2	0.000467957511581721
LBR	0.0004660440332148514
TNF	0.0004651784387139697
LRRC17	0.0004633296234536578
ATP2A2	0.0004623513706835492
GSN	0.00045956047244648235
BCL10	0.00045774723607605946
CHAF1B	0.00045704962767051876
STBD1	0.0004540696215763776
TLR2	0.0004539796033868103
CYTIP	0.00045355436041446797
ZNF292	0.0004522858443626653
TNFAIP2	0.0004504484344578333
RUNX2	0.00044985866150627996
FAM83D	0.00044551760771471875
SDC1	0.00043867333219028824
PIK3CA	0.00043647646085336094
PLK4	0.0004328131240865513
GFAP	0.0004319116223782265
SFN	0.0004310554129864156
CNOT1	0.0004304650860742653
RFC1	0.00042886045078190354
CA12	0.00042732925802796456
OR51E1	0.0004270522521653219
ALDH5A1	0.0004267129059050528
TMEM100	0.00042508845017264065
CACNB4	0.00042454889861829817
TRA2B	0.00042113362171171116
CSF1	0.0004202407099345685
ECM1	0.0004201006760219731
PRIM1	0.00041813411034597787
PML	0.00041794252706560186
RIPK3	0.0004139191893626376
EZH2	0.00041304994460322975
TDP1	0.00041256679004981795
B4GALT1	0.0004114351281931109
GALNT18	0.0004113351398606241
CXCL1	0.000405255560147404
CYC1	0.0004024165882944445
BCKDHB	0.00039859112880701053
IL18	0.0003969396992647403
FXYD2	0.0003959707075883683
ZEB1	0.0003913800825879615
BCL11B	0.00038945799895570484
CCL18	0.000388945854569356
GLS2	0.0003889348114010274
CTSL	0.0003877532287659802
ITGA6	0.0003815704654179664
HSD17B1	0.00037946596981361375
HMGCS2	0.0003749689567975817
TFDP1	0.00037239893435707996
DNM1L	0.00037047531163149095
PGF	0.0003702612928991963
HSD3B2	0.0003667091714337516
CACNA2D4	0.00036627728963121027
RFC4	0.00036499026313560693
SLC12A2	0.0003645102407181534
GUCA1B	0.00036435211662442477
CRADD	0.00035977701317487583
MESP1	0.0003590638624271398
CD40LG	0.0003583380912703581
GCNT4	0.0003573036802804062
MELK	0.0003559092847662149
IRF4	0.0003553648598678422
CAMK2A	0.0003518411133434162
ALOX5	0.00035113365678534605
ITGA5	0.00035075966780222906
GRK3	0.0003492882698468725
FAP	0.00034826663581327114
PPP2R1B	0.00034813600738380974
CDCA2	0.0003479555427839004
HMMR	0.00034763524762073354
PSPH	0.0003422710050347297
F2RL1	0.00034178414942322583
TGFBR2	0.00033989946122718904
KLHL24	0.00033706928496124683
RAD52	0.0003345758082392904
TNNC1	0.00033283701840566994
CCR7	0.0003284986435468336
DOCK7	0.00032759353645808926
EOMES	0.00032396107490692284
PRMT1	0.00032243249392497416
ATP11C	0.00032152683808988155
PBK	0.0003186193222526124
ARID3A	0.00031792488367278547
EARS2	0.000317208475623218
GCNT3	0.0003144431049651071
CXCR4	0.00031418406526906745
IL15	0.00031356489782100315
SNW1	0.0003099686426996194
ZEB2	0.0003095071471720735
ERBB4	0.00030939425636755414
RAMP2	0.0003071644065848521
FBXO27	0.0003059815054975489
GDF7	0.00030572790733865977
ITGB3	0.0003053359146037366
TP73	0.000300686669452887
RRAS2	0.0002992039061331619
MRE11	0.00029625203111085347
CXCL3	0.00029524318150294054
IKZF1	0.0002945393760054937
FOXA1	0.0002908699506162912
COL10A1	0.0002898100569448246
MLLT3	0.0002858756282293018
CDC25C	0.000285784700616325
UGT8	0.00028476902458684865
BOK	0.000281221326002557
SELE	0.0002806730861129931
PMAIP1	0.0002802478000270215
ITGAM	0.0002788470644856358
ERG	0.0002779111910678436
MYB	0.0002764922042543141
CXCL5	0.00027613833507328215
SKIL	0.00027537053301418074
WDPCP	0.00027317011100824024
EDN1	0.00027221157157709106
RUNX1	0.00027191062457871957
AREG	0.00027083851093588363
ALAS2	0.00026994520681627727
ZWILCH	0.0002674749081594448
POLA1	0.0002644609959731403
FOXO4	0.00026350048489900334
LHX5	0.0002630261994311471
DCT	0.0002621979678921074
ACSM1	0.0002605911586639192
JAG1	0.0002603797911974482
GINS1	0.0002596501360238789
PDK1	0.0002563505254962989
SPIDR	0.00025621978871119956
RHOC	0.0002545063398030074
GLDC	0.00025353729479766715
AKR1C4	0.0002533078609813835
MST1R	0.00025158999464558853
CHEK1	0.0002503282507108949
LOH12CR2	0.00024888350883571936
CCL3	0.00024757738385352266
BBC3	0.0002474313556842653
SLC4A7	0.00024507961326148103
SPDYE1	0.00024139156388313794
DRD1	0.00023467667656831503
POSTN	0.00023375732829373816
NOX4	0.00023330640185923916
AKR1C1	0.0002325692183971472
POLR2C	0.00023145029827904067
PSAT1	0.00022884854252902393
DNAJA1	0.00022883766403365057
CD33	0.00022851839821733092
IL4I1	0.00022660908130025593
CEMIP	0.00022650805728697282
RFC2	0.00022501348729647168
SP3	0.0002231676494861594
STK4	0.00022275184421842434
CDK7	0.00022235872341130804
CDH17	0.00022019659247708275
ERBB2	0.00021920659186551393
TRIAP1	0.00021805056292426925
SATB1	0.00021732705596083323
GOT2	0.00021665458383089803
ERCC4	0.00021588977140626184
CA9	0.00021466798628206978
NFIA	0.0002142892364174379
TYMP	0.0002141124582513659
SMC4	0.00021361501956937483
NID2	0.00021186089126472358
CDCA7	0.00021000291730239278
KLKB1	0.00020936969859026462
FFAR2	0.00020813562762069998
S100A4	0.0002076149982711256
CALML6	0.00020318820930160668
VAMP2	0.00020269519036813846
HNRNPH1	0.0002019746496007745
ANGPT1	0.0002011775124584192
VTI1A	0.00019843654243631724
CNOT6L	0.0001962589812341289
PRKG1	0.00019617505806171064
GTF2H3	0.00019495575459509867
SPHKAP	0.00019303065839145237
CDC20	0.00019282984075327136
EFNB2	0.000189274501128176
VAMP1	0.0001886241213889441
VNN1	0.0001866793862972494
FOXM1	0.00018364787883345444
CYP3A4	0.00018010946618785036
ADAM12	0.000179938579460745
CDK1	0.00017845663697707554
TDG	0.0001778391967157626
STK11	0.00017767011718502777
NCKAP1L	0.00017494171379594286
PRC1	0.00017411714592039626
UQCRC2	0.0001727997416876913
CENPJ	0.00017270860903781894
GALNT11	0.00017249997146059415
REV1	0.00017117348661017682
KIF23	0.0001708400280986829
ZNF793	0.0001704019285268851
CLSPN	0.00016972407461292004
NFE2	0.00016887012124978685
SP100	0.00016846282551764337
CYP1B1	0.00016806124786549476
SNAI2	0.0001658151918076326
BORA	0.00016571736721502172
SNCG	0.00016536740003734573
TP63	0.00016433029791943816
BHMT	0.00016414768941980953
SARS2	0.00016251431696366787
AIFM1	0.00016206902091984212
CXCL8	0.00016201435805114373
IRS2	0.00016128475496157997
SULT2B1	0.00016122869194042932
GAS2L3	0.00016073227896254105
SELP	0.00015865344152171586
ST20	0.00015852784727962783
MLLT10	0.00015539629410554228
TNFAIP6	0.00015052429565219527
GTSE1	0.00014883932637545528
HAS2	0.00014780338640132417
ZBTB8A	0.0001476623509830341
TSLP	0.00014727984443170406
WRN	0.0001465304437197119
XRCC3	0.0001447145392593441
FABP7	0.00014412071901818627
ADGRA2	0.0001433636387085535
GPT	0.0001424403082717316
CD6	0.00014117826248532167
APAF1	0.00013874894469317623
GREM1	0.00013850863291093609
ERCC1	0.0001382146132293021
PLAUR	0.0001374722222797696
COX6B2	0.00013651789064675145
RAB25	0.0001343760293735697
OR2A7	0.00012997659768415433
XRCC2	0.0001292717666230314
PAX2	0.00012815312416250866
AKR1D1	0.00012783783358663055
TMEM109	0.0001267475722421593
GALNTL6	0.00012562749686243285
CACNA2D2	0.00012477507721598711
OR2C1	0.00012270122594223
OSM	0.00012229814888281906
UGT2B4	0.00012224504459933648
OR2H2	0.00012183618190387894
RAG1	0.00012162125543898636
E2F8	0.00011937782083645293
SRPX2	0.00011761935275846396
AOC2	0.00011728163412282032
CXCR2	0.00011712053266080429
UQCRC1	0.00011689507368435438
PTHLH	0.00011656361473668583
FBLN2	0.00011605994791846136
KIF1B	0.0001156073664278987
CENPA	0.00011540859357779928
AKT1	0.00011448384565288399
COX8C	0.00011370805337114492
PROM1	0.00011356354129802971
ESR2	0.00011236365333642182
DSN1	0.00011229952305566034
MAD2L2	0.00011185050529106068
ROBO1	0.00011162117680438664
H2AFX	0.00011143321258360568
LHX1	0.00011074571664885334
CKAP2L	0.00011041949073521355
MYLK3	0.00010784959718217283
PRKACB	0.00010300546281956806
OCSTAMP	0.00010062509498974967
OR51E2	0.00010062410850424807
GOSR2	9.818008308822551e-05
OR2L13	9.751034366184919e-05
NASP	9.748418705586806e-05
GSC	9.719078317872526e-05
FGF7	9.58817761717858e-05
OR2L3	9.545761239242551e-05
IL20	9.408352383898882e-05
CCRL2	9.279443053814383e-05
ST6GALNAC1	9.26246111147089e-05
CCL7	9.113825195695987e-05
CACNG6	8.999527423034718e-05
EPB41L5	8.854624910430667e-05
GPT2	8.775353829586676e-05
IFI30	8.682509177762976e-05
ADORA2B	8.52762064826367e-05
AFMID	8.49546017836499e-05
KIF11	8.390004980536989e-05
CD86	8.15740743880505e-05
PSCA	8.137843762353143e-05
CASP8AP2	8.02981900597907e-05
AFP	7.986186710330164e-05
POLN	7.929639817732218e-05
CAD	7.789543437481624e-05
EP300	7.710537480509348e-05
SOX1	7.617823771512105e-05
OLFM4	7.587543265033448e-05
EMX1	7.573666628086362e-05
F12	7.549563518927681e-05
CACNA1D	7.548926966364193e-05
ACY3	7.408357649508377e-05
POLR2F	7.358549644292299e-05
LEP	7.35463729755889e-05
FANCB	7.212778545131e-05
BRIP1	7.108279914616364e-05
TCF12	7.087729403248734e-05
BNIP1	7.084470683291376e-05
STRC	7.014648223086761e-05
HSD3B1	6.978435162355287e-05
CXCL11	6.916539813180017e-05
IL1A	6.750321729396129e-05
ANXA2	6.658032956321757e-05
RAMP2-AS1	6.59739435527409e-05
IL18R1	6.572555951812085e-05
CCNE2	6.561268821213489e-05
SNN	6.53792422544007e-05
BET1L	6.51478083881424e-05
ANPEP	6.43346331447801e-05
CYP3A7	6.293500198758824e-05
OR13A1	6.268035799144102e-05
ZBTB1	6.251227602724269e-05
MESP2	6.237329614381015e-05
METTL3	5.931471555246395e-05
CAPG	5.8482621840751404e-05
PMCH	5.837672033799572e-05
FOXA2	5.832779081068292e-05
DEPDC1B	5.735100722592316e-05
PF4	5.63654706312799e-05
CTNND1	5.5456291513420586e-05
GPM6A	5.5373563205202934e-05
FANCD2	5.509255683357737e-05
STX1B	5.487499368960002e-05
CNGA3	5.39516275119758e-05
MMP7	4.961340259042424e-05
PPIC	4.94987777659702e-05
CYP1A1	4.903265518701093e-05
PHGDH	4.8773327667127056e-05
CNGA4	4.867439917957161e-05
CDON	4.782214535221733e-05
RNASE4	4.6554799597244165e-05
UGT1A7	4.5834495932032164e-05
PPP1R3C	4.582167853073038e-05
CDK2	4.373365075327664e-05
NFKB1	4.337574400379149e-05
TNFRSF9	4.3183834424584424e-05
KLK10	4.162062945782341e-05
GAD2	4.146744930063552e-05
NODAL	4.094250714031278e-05
OR7A5	4.080832279211885e-05
GYS1	4.00361217180079e-05
ATAD2	3.979928939494558e-05
SPDYE5	3.974832726985753e-05
PTPRC	3.9683769210879914e-05
DBT	3.958334860104838e-05
PALB2	3.941932779451797e-05
CCL20	3.934368679002608e-05
CLCA2	3.8634530054249214e-05
SERPINB2	3.718956035180055e-05
PARS2	3.7004617559381745e-05
HIST1H4C	3.632597983736405e-05
OR3A2	3.627191218819705e-05
DCK	3.6059524318259763e-05
NFATC2	3.552633581604542e-05
ENOSF1	3.4995381923382825e-05
GUCA1C	3.459223394583471e-05
SLC28A2	3.4174323772165615e-05
AL929410.2	3.372936472224401e-05
AGR2	3.361382943409332e-05
TNC	3.256534140790703e-05
HSD17B12	3.228806501625542e-05
FANCA	3.18128519270442e-05
SRD5A2	3.174722428198234e-05
OR6A2	3.055103200164035e-05
E2F7	3.0515459567188837e-05
MYL2	2.919050961103453e-05
CBS	2.874743630967727e-05
DBX1	2.836711794778082e-05
FOXG1	2.79989788410398e-05
HJURP	2.7669547083156127e-05
OR52N4	2.709755623869435e-05
PTPRO	2.6920194411300968e-05
IGF2BP3	2.6557026089679042e-05
GALNT4	2.6123832583401775e-05
KIF14	2.6091043449239023e-05
CCR2	2.6080955412379132e-05
GFI1	2.60590513585464e-05
PDC	2.5683337226589655e-05
HAPLN1	2.5498913248515756e-05
PIDD1	2.5030247491116955e-05
E2F1	2.4571235853793854e-05
OR2L2	2.3603878779731015e-05
WNT1	2.35520087756127e-05
CRP	2.295319034872382e-05
OR6T1	2.291011829480904e-05
HMGA2	2.2373931895916022e-05
DBX2	2.1998138278589125e-05
ASPM	2.1353659917484465e-05
ATOH1	2.1284734901014566e-05
UGT2B10	2.0713778169283835e-05
IL12B	2.0516896775747633e-05
FEN1	2.0296873620233203e-05
GATA1	2.010925860460159e-05
TTK	1.9889487611328507e-05
OR10AD1	1.9544778474018427e-05
LAMC2	1.8472965917366218e-05
REL	1.8366717740911948e-05
CALML3	1.800966054577174e-05
NKX2-1	1.7837483724430187e-05
ASCL2	1.7407078682148566e-05
CYP19A1	1.7091434040690965e-05
ATP1A4	1.6486263851379216e-05
CAV3	1.597187374400882e-05
NKX2-3	1.5549847617044613e-05
E2F2	1.5255302901832413e-05
GALNT5	1.5215637015084027e-05
ZAP70	1.5018471056042072e-05
NIT2	1.4600875722300401e-05
POU5F1	1.4128849876709028e-05
FGF8	1.3924889573282405e-05
OR13J1	1.317465672769573e-05
STX19	1.3131699857145047e-05
TDGF1	1.2711552794886217e-05
CYP7A1	1.26302401285631e-05
OR11H4	1.26013384576852e-05
TERT	1.249633717525717e-05
IL4	1.2224989157715868e-05
OR2AK2	1.2184493269937734e-05
OR2W3	1.2125330871233664e-05
FOXA3	1.16131572303993e-05
WNT7A	1.1047837770097576e-05
AGXT	1.0893429301830452e-05
UGT2B7	1.0878359810255322e-05
NKX2-5	1.0690745123550591e-05
UGT2B15	1.0303028757779164e-05
OR5K2	1.0253475794319152e-05
SOX3	9.896382198630708e-06
ANXA1	9.661277808875186e-06
POU4F3	9.433734127180407e-06
OR1J1	9.037682480649797e-06
SLAMF1	8.940723424856023e-06
WNT3A	8.893659825218209e-06
OR1N1	8.893174698718586e-06
OR2AE1	8.886014537075924e-06
GSX2	8.706996784840402e-06
OR4C6	8.428097611780825e-06
OR2A42	8.151969390913279e-06
OR5C1	8.081814317983274e-06
OR52E8	8.07054935737586e-06
OR1F1	7.932016122023895e-06
IL13	7.677306888747458e-06
EGF	7.443645593465924e-06
CACNG5	7.313412170170898e-06
CEACAM5	7.298342091649029e-06
DMGDH	7.266506611664122e-06
UGT2B17	7.136287944327923e-06
MND1	7.123797982672255e-06
EREG	7.087778674319526e-06
OR1L3	6.6387795047322685e-06
MYOG	6.597676985624209e-06
TMPRSS4	6.56363310877508e-06
CACNA1F	6.540394263985117e-06
STX3	6.367265629937018e-06
OR2K2	6.33603779159088e-06
OR2A1	5.972726513522273e-06
UGT2B11	5.668205416259723e-06
IL31RA	5.647701133184032e-06
OR2D2	5.4582125143465576e-06
GATA4	5.434516567641454e-06
OR1E1	5.21754932621551e-06
IL23R	5.087395779609316e-06
TNFSF11	5.0729228399961824e-06
OLFML2B	4.852890762977813e-06
OR1Q1	4.373455902922418e-06
PAX6	4.359842394717899e-06
OR2A4	4.328639752681778e-06
OR1G1	4.238648010870601e-06
OR56B4	4.217814673535169e-06
CSF2	4.20584420297579e-06
CACNA1S	4.121863584691055e-06
OR3A3	4.0848788267837025e-06
ACSM2A	3.8928012415102e-06
IGF1	3.853235458017478e-06
CFTR	3.6954133760656705e-06
AGXT2	3.5975058539972934e-06
PRKACG	3.5957653203123226e-06
OR52I1	3.4530058525309527e-06
CNOT8	3.446757226199603e-06
OR1K1	3.4078635189437997e-06
NUF2	3.3558737486399524e-06
OR2T33	3.141466683620139e-06
MMP13	3.13662137487541e-06
B3GNT6	3.108136850019575e-06
ATP1B4	3.084093640028133e-06
COX7B2	2.9665053315831274e-06
WT1	2.82557159526961e-06
LHFPL5	2.802416071963158e-06
OR9Q1	2.7783066991151956e-06
NEK5	2.771009683723642e-06
MMP3	2.690457472786857e-06
RAD51D	2.671616469982538e-06
OR56B1	2.660113961757032e-06
GUCY2D	2.652325315307899e-06
TMC1	2.591741790002889e-06
OR1J2	2.541383247048682e-06
OR10A4	2.5300299266794007e-06
OR3A1	2.4267635430148796e-06
OR5B12	2.4038617500463394e-06
MYOD1	2.129039557150384e-06
UGT1A10	2.0661956587986334e-06
OVOL2	1.763606063429555e-06
OR2B11	1.5666526121619508e-06
WNT8A	1.5374090781065328e-06
OR2AG2	1.5142880780874566e-06
OR1L8	1.3939669501802764e-06
NANOG	1.3793304093656537e-06
ACOD1	1.3451023350120727e-06
CLCA1	1.3286100637939094e-06
IL2	1.2605032412031058e-06
OR14I1	1.257557981596816e-06
OR2C3	1.1997082919113552e-06
OR10A2	1.1959235174315806e-06
CYP3A43	1.1722884215461686e-06
OR9A4	1.1527009940911223e-06
OR51B5	1.1301937941701223e-06
OR52N2	1.0787470942832674e-06
UGT1A1	1.0719917536409396e-06
DAO	9.467891275874739e-07
WNT16	9.287276218171186e-07
CD80	8.683038710814743e-07
UGT1A6	8.548704858929504e-07
OR10G2	8.398901063550635e-07
GALNTL5	8.372422986568002e-07
HSD17B2	7.813412392955039e-07
OR2T8	7.375132876480888e-07
UGT1A8	6.77683783548767e-07
OR2B2	6.632377643037775e-07
MYF5	5.882177862768169e-07
CLCA4	5.664309275091258e-07
OR10A3	5.353778297979587e-07
OR13D1	5.084547236123063e-07
OR7E24	4.833768228668529e-07
CXCL6	4.6949084088726096e-07
OR2B6	4.342923033030635e-07
LGALS9	4.2923449609867144e-07
OR51I1	3.8071236543148867e-07
OR52W1	2.3394523944903632e-07
OR6S1	1.8985258421136617e-07
BMP10	1.896024558252214e-07
OR13C5	1.7947310344942828e-07
UGT1A4	1.5310630477047285e-07
RHAG	1.495366330087601e-07
OR52B6	1.4574793082112226e-07
UGT1A9	1.39406504331746e-07
OR10Q1	6.696421355379003e-08
WNT2	3.450774693658821e-08
OR1J4	3.0238733508643134e-08
PITX2	2.4545314505361006e-08
UGT1A3	1.9815893889210982e-08
BOC	1.8118793669105528e-09
OR52K2	0.0
OR8A1	0.0
OR10A5	0.0
OR9G1	0.0
OR4D10	0.0
OR6C2	0.0
CALML5	0.0
OR6K3	0.0
OR10H1	0.0
UGT2A3	0.0
OR2G6	0.0
OR1C1	0.0
UGT2B28	0.0
UGT1A5	0.0
OR13H1	0.0
OR56A5	0.0
OR52D1	0.0
OR5AU1	0.0
OR5M11	0.0
UGT2A1	0.0
OR56A3	0.0
OR52E6	0.0
OR5P3	0.0
OR1N2	0.0
OR4N2	0.0
OR51B4	0.0
OR52N1	0.0
OR51Q1	0.0
OR13G1	0.0
OR9A2	0.0
OR4K2	0.0
OR52H1	0.0
COX6CP3	0.0
MYF6	0.0
OR6B3	0.0
OR52B2	0.0
OR2T10	0.0
OR8G5	0.0
OR6C70	0.0
