# Supplementary material for: Transformer for Gene Expression Modeling (T-GEM): An Interpretable Deep Learning Model for Gene Expression-Based Phenotype Predictions
Source: Cancers (Basel). 2022 Sep 29;14(19):4763. doi: 10.3390/cancers14194763 (PMC9562172; doi:10.3390/cancers14194763)
Supplement: Supplementary file 1 [file cancers-14-04763-s001.zip › cancers-1924785-supplementary/supplementary/importort gene rank list for all cancers/TCGA-PRAD.rnk]

OR51E2	0.12329410608123684
COMP	0.10801811393197806
FOXA1	0.09228151188979455
MESP1	0.0878988523806935
MALAT1	0.0788582809555576
AZGP1	0.07257086580484604
TGM2	0.0679637946703578
STX19	0.06362753625496262
ACSM1	0.06268771143726892
AGR2	0.05892574155417908
TBX1	0.05859695892323399
WNT5B	0.056907130038368316
ACAA2	0.05497738226664399
KRT8	0.05495802846415615
SET	0.05383473361019557
MCM7	0.053532142373887794
TUBB4B	0.05161262978058998
RAB25	0.04998206360681527
MAOA	0.04902083334396587
ST6GALNAC1	0.04833834959015983
SPOCK1	0.047690720436919375
CACNG4	0.04711575399843772
MSN	0.047033711185377955
FAM84A	0.046843061830529185
IER3	0.04679873455888093
ASS1	0.04622722268954223
PSCA	0.04601713443511367
ALDH1A3	0.04585105864964724
GNAS	0.04524418485510936
DDX5	0.045134093785751964
OR51E1	0.045103949413036394
GUCY1A1	0.04468089874782493
DPP4	0.04453347940557962
RBM6	0.043693971848079036
PPARG	0.04363053962036437
H2AFZ	0.04319379917009079
CTGF	0.0428295448171585
UBA52	0.042085306221340754
FGFR2	0.04182136084540293
TAGLN	0.041763395630027435
NFKB2	0.041614171799045155
GLUD1	0.04071827998358418
MDM4	0.040611967390994166
PYCARD	0.039684631070613506
ENC1	0.03897886952207843
NDRG1	0.03851593230978277
GAMT	0.03757682294005127
TIMP3	0.037481581543589104
BGN	0.037452994753136515
YBX1	0.03742791979097159
EEF1A1	0.036404553842334084
GALNT7	0.0359449039231344
FOXP1	0.03538899771755653
TUBB6	0.03528506625458981
GATM	0.035000701030520755
SSRP1	0.03396891924576036
HADHB	0.03396706102133189
MMP7	0.03391346537876214
CTSB	0.03390468013632559
ACADS	0.033559987099279695
CCL19	0.03344824793666044
HSD17B10	0.03314702547489492
TIMP1	0.03307633198553041
CHAF1A	0.032713924418072145
SEMA4A	0.03184587201562599
NFIB	0.031633561909152126
CD74	0.031624919187722214
SOX9	0.03160217211788833
ARX	0.03146470393295148
HBB	0.03146133591989605
BDH1	0.03139986948966169
STMN1	0.03125627850801062
EDNRA	0.030906901582338303
ID2	0.03073127308988301
COX7A2	0.030488730371466866
ID4	0.030367283940604416
BMP2	0.0303103786809202
RBBP6	0.02959198680644522
GSC	0.027700061291854046
CXCL10	0.027587686393012945
STAT5B	0.026867348245755755
ADGRA2	0.026629478228678765
CA12	0.026549777069524032
GALNT3	0.02646704001102801
GDF7	0.026461840969975392
RNF43	0.026079668243801136
HSD11B2	0.025958908319444012
CCND1	0.025740835484796283
PLS3	0.025516662349708175
BHLHE40	0.024946020095837077
ANXA5	0.024791145702772893
C1QB	0.024753557737563145
BTG2	0.024611166839209966
SNAP23	0.02443052066592237
LYZ	0.024423495828139036
GATA6	0.024411791547144384
RPS6KA6	0.024304188998463414
CD55	0.024279542714009027
MARCKS	0.024127803545250827
NFKBIA	0.023929330108047486
GAS1	0.02392821489163807
PTGS2	0.023851671001453672
INSM1	0.023743430649873717
SAT1	0.023714480197459805
GALNT17	0.023498946987891987
REV3L	0.023416919187624837
CHDH	0.023380651679795576
HIC1	0.023358213928780514
H1F0	0.023249848798483217
COX6A1	0.023126074722348296
ERCC3	0.023060083684066948
CDK5RAP3	0.022936721444456826
LITAF	0.022821080158291797
PRRX1	0.022743149968050054
CCL3	0.022733764865129125
SELE	0.022668661467215377
NUPR1	0.02253912092902408
AKAP12	0.022485510056344415
GATA2	0.02247182543381022
COL10A1	0.02240579506821079
EDNRB	0.022397631180926903
DDIT4	0.022151500283326
HK1	0.022143733665176024
TNFRSF1A	0.022112828977721533
ACSM3	0.021890136548137075
GALNT11	0.02180049914454772
SFN	0.02162636972665712
TGFBI	0.02126535929543351
STX16	0.02113004842705429
SLC25A5	0.02104657783587928
JUNB	0.021025383567392458
GATA3	0.02085834762903195
BCAP31	0.020855965651680058
KAT5	0.0208403316189266
PPFIBP1	0.02078925033020481
SRC	0.020663048626681606
SCRIB	0.020593633038572097
RGS1	0.020554099678933895
COL5A2	0.020531295067364362
COL1A1	0.020461749473351422
PROM1	0.020366464681314606
CCL2	0.02033320022109987
S100A8	0.020318420056677992
EPCAM	0.020308942394202584
GPX2	0.020179685549956826
IL4R	0.02015281458272975
TPM2	0.02006325496083351
RBPMS	0.02004302810631016
TM4SF1	0.019927322862235017
JAG1	0.01985951879633113
HMGCS1	0.019832536110185435
NDUFB7	0.019703047451405383
OVOL2	0.019698555120727167
CIB1	0.019624679604461244
CEBPB	0.019617893371640344
POLB	0.019433441845553335
F3	0.01927105547474854
IFI16	0.0192477772988838
COX6C	0.019244839429194756
CDKN1B	0.019236656089862563
RAD9A	0.018891583303536366
ADK	0.01878134976292253
GALNT6	0.01878010597051747
CCNH	0.018666662980738928
AOC3	0.018573770020442682
DNAJA1	0.018504120403659268
TSC1	0.01840882062548673
APEX1	0.018369702369544976
MMP2	0.01835793448086012
UNG	0.018317014980600208
CAMK2D	0.018208779516223052
B4GALT1	0.01784491964381733
CYC1	0.017842453412444066
PTPRS	0.01781110760993742
AKR1B1	0.017654951231546458
ASNS	0.017620207808459253
LMNA	0.017541373749067134
AKR1C3	0.017507980265527898
CXCL11	0.01749748664620033
NPM1	0.017486580783828497
BET1L	0.017428203301937173
LYAR	0.017174955309076086
SMUG1	0.017149454970127497
ICAM1	0.017142377905213946
RPS3	0.017113422253049813
CCNG2	0.017014497895520283
CASP4	0.016983804906541687
NR4A2	0.0169219959488733
SDCBP	0.016791374723207898
COX7A1	0.01675011641210892
MESP2	0.01672387432212444
HNRNPL	0.016653348046686518
EZR	0.016634916143057874
NR4A1	0.016557304572836735
SYK	0.016447009094885334
XRCC6	0.016445982182525194
AQP5	0.01639117630579802
TP53	0.016344913805247017
OLR1	0.016316450857003194
C6orf62	0.016297253364739358
FARSA	0.01625671888807001
HARS2	0.016200095796260562
SLC9A3R1	0.016163407525830432
NTRK2	0.01614686649206514
GCNT1	0.016060790952340993
PRKD1	0.01599171225749616
VLDLR	0.015970909118299896
LEF1	0.01593340146895478
LAMB1	0.015930561361532224
RGMB	0.015881000336850967
KIF5B	0.015864614445534917
CCNO	0.015826423686724395
NRARP	0.015788130667645315
SOX17	0.015767654460477946
ENOPH1	0.015718135372556695
CAV1	0.0156367030383018
AUH	0.015571891811464447
ACY3	0.015542050373326479
CD24	0.015532807938196575
DNMT3A	0.015390010651340555
L1CAM	0.015324450554029655
PTGER4	0.015322744538904559
ACAA1	0.015213823308387744
POLR2E	0.01514936617256667
EGR3	0.015030154478636464
CITED2	0.015003947881239599
NUMBL	0.014929139998918622
XRCC1	0.01489828433587182
FSTL1	0.01488839238592155
STX1A	0.01477132219887103
STS	0.01473609929853989
UQCRH	0.014695581859803492
CXCL2	0.014658227137332966
DDB1	0.014635190027533163
POU5F1	0.014615061139216404
HSD17B6	0.014586569134764263
EDN3	0.014566119654953774
ALDH6A1	0.014514450078450291
FFAR2	0.014452505938070242
PFKFB4	0.014430841522005433
CD40	0.014426886282646326
GNMT	0.014147746951163415
UQCRQ	0.014122990780296238
BCL2	0.014107452508789541
STC1	0.013997932129331129
COPZ2	0.013943972212693386
SPP1	0.013883735471576928
ACTA2	0.013870184991430102
QPCTL	0.013641987841360273
THRA	0.013630833939352601
PTK2B	0.013590169043812193
WNT5A	0.013568655230207661
ACKR3	0.01350375099179785
COL5A1	0.01349306235465765
SVIL	0.01347031840849941
EMP1	0.013421924431259858
SULT2B1	0.013403941399795626
ATF4	0.013396097113583666
TUBB	0.01338554699188991
ID1	0.013310975607899405
ALDH1B1	0.013258081472732053
OPTN	0.013248411473575177
PRKG2	0.013228772986044305
EGR1	0.013202417652237425
FOS	0.013180604846607163
CALM3	0.013005904952905744
BBC3	0.012966134098589927
NCAM1	0.01292095667970208
SLITRK6	0.012905550216150367
GINS2	0.012873710323877194
MMP9	0.012867047407843552
RANGAP1	0.012849875382344795
FNBP1	0.012803090917203105
CALML3	0.012701639335096193
HIST1H2AC	0.012653847289625306
PFKP	0.012591812131328364
PRKCI	0.012588567384645389
PPAT	0.01258193510446821
ALDH3A2	0.012486052702406486
P4HA1	0.01245826424048561
SPI1	0.012341300393051143
KRT14	0.012321981409288727
ZEB2	0.01229427358470664
HIST1H2BK	0.012251961086792402
LAMC2	0.012193022096860188
STK3	0.012131446106183533
H19	0.012083354728005419
ASPA	0.012063567772942433
MAP2K1	0.011970710697133792
TSNARE1	0.011962690267250253
POLR2J	0.011905235471308893
RRM2	0.011699348282396545
ANP32E	0.01162364218084409
COX4I1	0.011554255311157748
STAT3	0.011552489501978265
EFNA1	0.011539707272087594
FOSL1	0.011535722227902463
NINJ1	0.011526942948328666
HK2	0.011497127246720031
SNAP47	0.011355580921295612
PIPOX	0.011323682417963138
CLCA4	0.011311790967105155
APEX2	0.011294554445663013
LRIG1	0.011197049588126035
UBC	0.011168021282383115
SEPHS2	0.011102854291798088
MFAP5	0.01109733714749849
MTA1	0.011061346714678554
CAMK2B	0.010998954786269216
PSME4	0.010977833180810097
PRKACB	0.010951655006992559
CALD1	0.010932349109850562
CKS1B	0.010921967636714979
UGT2B4	0.010919045046285974
TNNC1	0.010915469079180755
SDC4	0.010893493957140041
BAK1	0.010869424500382266
SOX4	0.010858932523553029
TXNIP	0.010793593677678116
NR3C1	0.010708468056771555
TFPI	0.010595242331599558
TWIST1	0.010561974572527305
NEDD9	0.010465330744581577
XAB2	0.010413666206194197
HEY1	0.010312369011697164
PCOLCE	0.010312249879898807
CFTR	0.01029051883775517
TPI1	0.010282722538385898
TP53BP2	0.010253857940382055
TUBA1A	0.010226621342400596
SMO	0.010208813068008882
GALNT10	0.010198945646256407
TGFB1I1	0.010186508884579212
UQCRHL	0.0101520646023556
CTC1	0.010141239260326965
CALM1	0.010115098004829902
TGFB2	0.010103377187686476
CDIP1	0.010079833796676324
PDPN	0.010068461840093024
MED1	0.010014028025535866
BNIP3L	0.009999460439479914
UBB	0.00997911851155429
UQCR10	0.009971578587407971
KITLG	0.00995859268678451
MPZL2	0.009894442654959965
MNAT1	0.00987923404945285
YKT6	0.009842937534270227
CYBA	0.009812643254410624
ZWINT	0.00971516611090231
AKIRIN2	0.009673297745845468
WNT3A	0.009668115166400742
CNOT7	0.009658906283368122
RNF213	0.009508297948269732
CXCR2	0.00948452076940778
CNOT10	0.009465084887264713
GREM1	0.009453000675581892
POLR2G	0.009399988011574557
CLIC5	0.009395675527290379
GBP2	0.009388846811857981
MCM5	0.009388061043067794
OXCT1	0.009373208198316461
ACAD8	0.00928823512833993
POLD4	0.009276374718703559
BCAT2	0.009252582623898022
STC2	0.009222727951247104
MUC1	0.009195433628938432
NFAT5	0.009191097759389612
CD200	0.0091620684365577
GOT1	0.009141684033929608
ILK	0.009139609722007985
SERPINE1	0.009131716694170105
SNAI2	0.009129657578471471
HMGB3	0.009113793599873087
HIBCH	0.009100291884926937
RASGRP1	0.009028489952893605
PSAT1	0.008955375736151173
CASP2	0.008950027075565926
KDM3A	0.008938678507490532
KIT	0.008916649043630022
SIRT1	0.008916577101300782
CA2	0.00890399866970602
BCKDHB	0.008865099927677316
TNFRSF1B	0.008864361476261651
B3GNT6	0.008849192402731682
ERBB3	0.008808689536161648
TNFRSF21	0.008799502202658464
ECT2	0.008787370339030046
COX5B	0.008786859599835863
HNRNPU	0.008769086745211832
EPHB4	0.008678660236012272
LIF	0.008676322496012714
ITGBL1	0.008657035791025334
MLLT11	0.008624171870359604
RAN	0.00858959668788893
STX11	0.00857388924857775
UGT2B15	0.008547642941668992
ERCC2	0.008523187142164296
SLC2A1	0.008511665115860365
MCCC2	0.008492023667079789
HACD3	0.008485095652979075
ITGAV	0.008473656587449885
HSD17B4	0.008452046478223377
ITGA6	0.008422908766963371
AARS2	0.008408100562219831
COX7C	0.008390530868372522
CRISPLD2	0.008359024659870073
ALKBH2	0.008330834171969146
FN1	0.008324092708430049
GADD45A	0.008270232765760749
NELL2	0.008265315503558126
TFAP4	0.008263220795059341
CD44	0.00824318968437771
GALNT14	0.008227798461487013
EPAS1	0.008190943389473817
AK4	0.00817525785864855
ITGA3	0.008163140508332903
HGF	0.008155693791246605
CBX1	0.00813615961279137
EGLN3	0.008134784443009538
FXR1	0.008081741717236133
TCF4	0.008079596900196107
CALM2	0.008059548977598462
FSCN1	0.008056128500479516
IRX3	0.008048487672733102
WDR76	0.008029861063953512
AMD1	0.008029765927474756
SEMA7A	0.008012100639021325
ANGPTL4	0.008008381280546598
E2F4	0.007988213912931117
MTFMT	0.00797543052001375
B2M	0.007965394498535235
MAP2K3	0.007965168549738735
RYR2	0.007964767403684476
CX3CL1	0.007961576418805115
ZAP70	0.007958423190383474
CHAF1B	0.00795537100653335
G0S2	0.00790958472173246
H3F3B	0.007896259095081638
PDHB	0.007870667972547141
F2RL1	0.007849220305974677
FBLIM1	0.007822579210005325
PTPRZ1	0.007813990517063092
CACNB2	0.007806141437053211
ADA	0.007785538936738286
KRAS	0.007772906301409392
TPSB2	0.007765521897702521
SHMT1	0.007764885673704326
ZNF385A	0.007746733832454193
TPBG	0.007707646320817387
TMPRSS4	0.007704075862059961
ASF1B	0.007690931917135967
FBXO27	0.007687439582631242
SEPSECS	0.007677435291151927
HMGCS2	0.007635700596020778
BID	0.007574787046430257
ZC3H12A	0.007558375257967867
KDM1A	0.007555135498400966
KIF22	0.0075215648876293655
MYL2	0.00748902218547277
PDGFRB	0.007484651897929245
GLS	0.007445709095647105
PFKFB3	0.007440512778033118
ENO2	0.00743284095097959
CEACAM1	0.007393058400790649
BMPR1A	0.007353888038940906
RGS16	0.00734282155207224
SLC9A1	0.007341360706993917
HNRNPM	0.007330690994457228
PLAUR	0.007316276585602933
BMI1	0.007286071570750972
TRIP10	0.007278154624906587
TLR4	0.007277861719025623
GALNT1	0.0072716569054732515
PROX1	0.0072622950662726855
BCL3	0.007245750562419076
PIF1	0.007231698444933135
STK4	0.007221081561447647
MEF2A	0.007176850856328054
AOX1	0.007153642759793662
CDH2	0.007147673293547291
POLE	0.007141735972217617
EMX2	0.007139376932406944
HHEX	0.007122665686212858
NDC80	0.007075203453768529
THY1	0.0070576547143496845
PTK7	0.007056573737687276
MOAP1	0.007023042930947546
NCKAP1L	0.006998178644150181
COX7B	0.006994814453207873
HNRNPDL	0.006979268031532501
AACS	0.006971509779433516
PXN	0.006957704099267904
TK1	0.006957216901979061
ALDH4A1	0.006878927315115688
BMP6	0.006870818558692679
CNOT3	0.006866078960522663
ALDH1A1	0.006815286729976425
DBT	0.006804573918835722
GALNT12	0.006794381205873894
CRHBP	0.006775761354857889
GTF2H4	0.00676589891327597
CARM1	0.006753616478682245
GALNT16	0.006736927793308154
GLUD2	0.006713105560037113
MAFF	0.006705555202430527
PRKX	0.00670325790888734
KLHL24	0.0066994946448895145
CAMK2N1	0.0066972202739256585
NR2F1	0.006676018802287046
RFC4	0.0066755125720284764
HMGA1	0.006664079660049706
TNFRSF4	0.006663144690619289
ST3GAL1	0.0066361963430697
LAMC1	0.006628224416636605
CCNB1	0.0066081791371181
STX5	0.006606293585845362
BOK	0.006576254949497554
PCCB	0.006566320640873447
NKX2-3	0.006554114140217576
POLR2H	0.006522166328485675
ECHS1	0.006517663762209028
FERMT1	0.006508486056244091
SLBP	0.006472318208832091
MLLT3	0.006446095767597358
AXIN2	0.006435884531721295
MXRA5	0.006426607159942141
ATP2A2	0.006413761112860185
CAD	0.006411910954083107
DHFR	0.006377889138813349
GALNT2	0.006366108424788153
TXNDC9	0.006342765192558354
L2HGDH	0.0063361471426352485
CDC42	0.006327254825489227
CCL18	0.006300566865175368
NKX2-1	0.006286610770908678
ALKBH3	0.006280628508666985
CNOT8	0.006271428640031533
AREG	0.006229056575021565
NARS2	0.006185101164914284
NUCKS1	0.006163416735830117
ACADSB	0.006124289370784694
SAV1	0.006123748328222867
VAV2	0.00611486027694292
PTTG1	0.006114335848355058
HADH	0.006109950150989751
CACNA2D1	0.0060996026127181895
ALDH5A1	0.006091367224942194
ANLN	0.006075300179769268
AFMID	0.0060652252313486525
ERBB4	0.006052023978131822
POLN	0.006035501845067261
ABRAXAS1	0.006035261289010688
ASPN	0.006019872781074963
VEGFA	0.006019813186517869
LUM	0.006019701369996947
PSEN1	0.006016173340179277
CBX5	0.005937928416079682
SYF2	0.005935000029550087
JUN	0.0059250668669916535
ABAT	0.005844769258754321
HPSE	0.00583738193793735
PLPP3	0.005823977783298885
ATP5PB	0.005823305533681944
MCM6	0.0058191468009266886
FOXA2	0.005816707626232065
MCAM	0.00581160257900283
FBLN5	0.005766786565051777
FLT1	0.005721874445614733
RELA	0.005720621423481499
SRF	0.005698745458278754
IRAK2	0.005698370617274795
AEN	0.005671045331187393
BMPER	0.0056413536013446754
CLCA2	0.005620589174755016
PGM1	0.005616022144046391
ALDH7A1	0.005611041621697925
PRKACA	0.005606322317044613
RFC3	0.005605540688975566
STX18	0.005603872654265851
STAT5A	0.00556707553892134
KRT19	0.005539566192960731
CCBE1	0.005537401557863463
ADCY3	0.005537023836461826
CYP3A5	0.005521729100188995
PROS1	0.005481190630861726
USP28	0.005480597316720609
ESR1	0.005477294393299481
ABL1	0.005452304534123414
MET	0.005443385521734502
SMAD4	0.005431512511077921
COX6B1	0.0053929897800259145
GOSR1	0.005369541628867817
CXCR4	0.005362636078016878
ST3GAL2	0.005361430615348745
RRM1	0.005356661220009326
STX12	0.005355974972141435
RAMP2	0.0053480657564512184
AKT1	0.005316498469883235
CEBPA	0.0053071418296235925
CLEC4A	0.0052922063720343025
SPHK1	0.005289466524886406
SPAG4	0.00528640756401418
AMT	0.005281040142897925
ACTC1	0.005273622724638929
SOX18	0.005266385648359993
TAOK3	0.005241879928046626
CTTN	0.005239020594732113
POSTN	0.005235817629194055
FANCL	0.005216475761851673
CACNB1	0.005204066709973873
COL6A3	0.005195137689369139
CYP26B1	0.005184560887787511
NEK11	0.005177677400875791
ESM1	0.005152596155804462
TMEM100	0.0051444432793911945
OGG1	0.005144048143813058
STAT1	0.005135794079064409
HSD17B8	0.005130452920315502
PLAU	0.005123781597415432
RAD23B	0.005117003039841855
SRSF3	0.005115115579997102
GLUL	0.005104743549612814
PDGFB	0.005083884005285891
BMF	0.005060202135137163
GAD1	0.0050115851835945665
MPG	0.005006816040307684
IKZF1	0.0050064593466810445
MMP14	0.00499985124787676
LASP1	0.004967045931976179
TNIP1	0.0049657234816379925
NAMPT	0.004957153830756348
DAB2	0.004948988068549118
TSPAN6	0.004945065680815919
COX4I2	0.004940207635849111
RXRA	0.004928560802874697
RPS27A	0.004925949618632825
FAM20C	0.004908159944812305
ACAT2	0.004902659410719634
AKR1C1	0.004892303151299194
LDHA	0.004891316601236207
ALDH2	0.004889356635552701
FOXA3	0.004882568104118213
TNFRSF12A	0.004879920472940401
BCKDHA	0.004870205817719821
PABPC1	0.004867779567847563
CSE1L	0.0048543309561446
VAMP8	0.004851743946705635
UGT8	0.0048458272339027535
CNOT1	0.0048402659318383745
COL3A1	0.00483764942701929
VEGFD	0.004820837725692171
MYO7A	0.004819626706483017
HJURP	0.004805415625471249
CD34	0.004801005141151891
CENPW	0.0047796133134556575
GCAT	0.00476555356968653
BSG	0.004764276535056089
BABAM1	0.004759764824568845
XPA	0.0047554010802619995
HSD11B1	0.0047275931957758525
COX7A2L	0.004708663441483465
TOP3A	0.004687488482297414
CSF3	0.0046754474410356465
EARS2	0.0046702206470817615
CTSK	0.004651433767584097
KDR	0.004646052223243394
HIBADH	0.004643232377707366
COX8A	0.004617369288293571
VCAM1	0.004585699443445274
LAMB2	0.0045836371560198695
ATP1A2	0.004570466182979688
CYR61	0.0045639424267317555
TP73	0.004559337036944018
PIDD1	0.0045406336135073895
PARP1	0.004527795771320435
PRDM1	0.004523812017426207
UQCRB	0.004518939148201847
TSPAN2	0.004514014291021129
IDH1	0.004484733227440528
ARRB2	0.004474671907162475
DENND5A	0.004472467358378399
OSMR	0.00443843746711401
PTK2	0.004423219978732534
PSMD14	0.004414980281928936
GPT2	0.004412901065929186
TNIP2	0.004406000563617665
CDKN1A	0.004380466104848579
PRIM1	0.004374718557915269
SARDH	0.004364184262729881
VAMP3	0.004362088416306091
PRMT1	0.004324099117700325
ABCG2	0.004311689366376408
CXCL8	0.004306272423816961
EHHADH	0.004296081827886029
BCAT1	0.0042800538968951005
TNF	0.004277678383615602
VAMP4	0.004264698200180134
RPA1	0.004244178145425648
IARS2	0.00423676279367264
WASF3	0.004235092027240161
GALNT18	0.0042148087332775684
KIF23	0.00420915145835701
POLI	0.0042064282495934335
BCL2L2	0.004197437718892379
CXCL12	0.004165057171169944
UGT2B17	0.004162699343600458
NUP37	0.004142564288480095
AIFM1	0.004134963941458999
CDCA7L	0.004132199449181645
MYB	0.004120500867674602
STX3	0.004114866873088022
DDIT3	0.004091667667042062
PDHA1	0.004089810230676455
SLC4A7	0.004086258096512125
CCNB2	0.004071458555808615
SDS	0.004046438731525385
LRRC15	0.004019951760192953
ZBTB10	0.0040197247844988414
FGFR1	0.003977160924898278
FARS2	0.003975904630829688
CDK6	0.003967633193086765
ATP1B2	0.003940520961731111
HMGB2	0.003935635496483271
LY6D	0.003914938783115013
HMGB1	0.0039019051228409004
HLX	0.003887869122917313
DOCK7	0.0038787133488050853
CSF1R	0.0038702393682097437
KIF2C	0.0038660625794651833
NBN	0.0038466272531599193
RIPK3	0.0038392210299902666
CAMK2G	0.0038388109320607105
GRPEL1	0.0038300494834714685
TCF7L2	0.003805613934963894
SELP	0.0038029414671388274
TARS2	0.003799754891137634
ANGPT1	0.003793082435284823
KIFC1	0.0037822917753809284
UQCRFS1	0.00377222036228241
PTX3	0.0037582315658712833
PSMA2	0.003753038587286233
DNER	0.003752678716044186
TPM4	0.0037453266249157188
IGF1R	0.0037326108896147533
IL1B	0.0037283065916003757
VAMP7	0.003723640649913586
ZNF335	0.003722427964396363
SKIL	0.003664596040067262
SOD1	0.003656055854527232
CCND2	0.0036525157315474032
CDC25A	0.0036353430013775405
RB1	0.0036187945008420213
DTL	0.0035899133483800424
DTYMK	0.0035810175668658205
POLE2	0.003563208641789324
PGK1	0.0035460630869288265
SARS2	0.003514982957636014
CNOT2	0.0035110004001629148
FOXN3	0.0034821749527689386
BDH2	0.0034587664886383054
GTF2H5	0.003451444602857759
PTP4A3	0.003448706262307301
YARS2	0.003424878158633099
PTPN11	0.003417652646283556
MEF2C	0.0034134924907607634
CCL4	0.0034012094545829395
HELLS	0.0033989914628289493
OLFM4	0.0033917606214680695
E2F5	0.0033628541604897116
ACSL1	0.003357686552119518
SRD5A2	0.0033529677703468784
MACC1	0.0033521490797299735
LIG3	0.0033381197820840708
CALML5	0.0033357186470135804
GNAL	0.0033346840687606726
RALY	0.0033187556953863558
ACADM	0.0033008882791732003
AURKA	0.0032871186438114736
MRE11	0.003285165137345188
BABAM2	0.0032848541510632915
NFIA	0.0032839860828387775
CALML6	0.003280317016780987
CORO1C	0.003273234377388818
UBR7	0.0032599728259960084
LOXL2	0.003257109864216105
NOTCH1	0.003254781881007076
PTMA	0.003253014279014136
SLC2A3	0.003252837622468107
GALNT15	0.0032521873180653546
TRAF6	0.003239799906739691
CD40LG	0.0032392569041641882
KIF11	0.0032336153256780917
DRD1	0.0032321881079586555
CENPE	0.0032247432144341427
STX2	0.003219040601158575
HADHA	0.0032080357629783833
APOPT1	0.003206789712684597
TOX3	0.0032044018054371375
CPS1	0.0032039391656972275
POLH	0.003202393176098621
CTSL	0.003202114333428447
TNFSF9	0.0031894629358736
PKM	0.003169144464288692
CDC6	0.00313946402184473
RPA2	0.003130190921208166
SRR	0.003128426255332562
AGT	0.0031143510580751025
GLDC	0.003112375126038469
RNF168	0.0031090187148813415
ITGB8	0.0031084470951202392
MARS2	0.003092183669521068
STX10	0.003087240859863016
PIK3CA	0.003079634881266436
ATP1B1	0.00307559750925721
FGF2	0.003072644333541525
TSPAN31	0.003061609223117109
UBE2N	0.003057417297675339
MELK	0.0030479075878076774
MAPK14	0.0030382535051043666
PRR11	0.0030236231549954553
CNOT6	0.00302089160989616
PLAGL1	0.00302084119508398
TMEM45A	0.003019426503136247
RUNX1	0.0030030923498155734
CENPM	0.003002856279154343
RSPO3	0.003000530454324899
PDGFA	0.0029977760565626545
LATS2	0.0029795291637843796
NKAP	0.002971438880934538
SEMA5A	0.0029679288255793673
FLT3LG	0.002967758711370098
C1GALT1	0.0029617565698780344
RAB42	0.0029561736517894474
STK11	0.002926388536801181
CXCL6	0.002923248239332934
ODC1	0.0029100922356430207
CXCL5	0.002897863248987887
IRF4	0.002885104620443015
SNW1	0.0028575379757934125
TYMP	0.0028508576921364125
ITGB3	0.0028483508382191785
IL1R1	0.0028477153963475236
TRA2A	0.0028457695788520537
WWOX	0.0028445157467105646
TYMS	0.0028363923101620606
HEY2	0.002833051067943034
P4HA2	0.002829492425591031
CASP8	0.0028252223772705014
TGFBR1	0.002808066407387574
PCNA	0.0028062167016921847
FOXC2	0.00279534428150386
CXCL13	0.0027712513032910908
TNFAIP8L1	0.002762686337316681
CDCA5	0.0027595342866952094
ITGA5	0.0027587473977510814
EPHB2	0.0027585429057330737
ATP2B1	0.002757346513716141
NFKB1	0.002756392224919005
GALNT13	0.0027350663389349
DDO	0.002729581548763035
ZNF395	0.0027175113761918677
ETV1	0.0027118257534313873
LGALS3	0.002711809723042191
BORA	0.0027101190312431886
MAD2L2	0.0026800059933829454
SEC24B	0.002673393479409623
FANCI	0.002657906364768647
CXCL3	0.0026571428685798664
MYC	0.002650743722119819
SHC1	0.0026406691148138707
ORC6	0.0026357244965679034
UQCRC2	0.00263145913478569
VAMP2	0.0026284849161419582
HIST1H4C	0.0026200275194921837
CYP11A1	0.0026160091096391284
NCAPD2	0.0026139820693316996
CCL8	0.0025948456156204467
MCCC1	0.002594360696292624
PTPRG	0.002592979832019283
ETS2	0.002587057597610066
SNAP25	0.002582741676308874
SNN	0.0025816356499219996
STX7	0.002569732326543229
MST1R	0.0025687194989561725
FARSB	0.002557481960850229
MME	0.0025495920783695086
EBI3	0.0025445679547630704
HNRNPH1	0.002542910428248814
AGER	0.0025417466332368992
CDH17	0.0025380225668025494
BLOC1S6	0.0025378286660303717
NUAK1	0.0025362545247247376
OSR1	0.0025312997803087905
CDK2	0.002521074412733983
SULT1E1	0.0025110857830668567
STMN2	0.002501918301450286
GCH1	0.002495624522667606
CDC25B	0.002493783880048215
KLF6	0.002488615857862903
ANXA1	0.0024873923151763136
PPP2R1B	0.002487192181729571
PSMB4	0.0024812630299083814
HOPX	0.0024747308720232727
SMC4	0.002473962812011284
HIPK2	0.0024723194079931984
EDN1	0.002463914976076894
HES1	0.002461092185215507
UIMC1	0.002457073226007386
CBS	0.002452843662620865
CACNA2D2	0.002452834382452653
COL6A2	0.0024479885174161936
GDPD5	0.002435990257345219
H2AFX	0.0024288532135715328
LGALS1	0.0024232191387524504
SPARC	0.002421595928003106
CTH	0.0024163816886427453
ANG	0.0024027484747451344
PLIN2	0.002400616701191074
RHOC	0.002393957614636194
OPHN1	0.0023935377985336006
EVI2A	0.002385357914056029
BATF	0.002384376674128107
EPHA2	0.002382110468029789
MXI1	0.0023619266295184607
TNKS1BP1	0.002361658757756556
PRKDC	0.0023602149195998895
MAML1	0.002359743886985761
FAM162A	0.002357020660213529
BNIP3	0.0023439816720235915
RAD51C	0.00234160969769217
RGCC	0.00234120324231227
IL23A	0.0023359366800506844
POLA1	0.002335065103153899
VNN1	0.002334810945649179
LBR	0.002332763609135465
HIF1A	0.002331854025617956
CNOT11	0.0023317661441059206
ALDH9A1	0.002329561024290936
WDPCP	0.0023248028696718484
MAOB	0.002324766965890664
ADM	0.0023127828649635238
SHMT2	0.00231272033479998
DISC1	0.002304901230501162
POLR2K	0.0023033248831336216
IGFBP4	0.0023022041124101775
UQCR11	0.002300723095147012
INHBA	0.0022883373383745824
EIF4B	0.0022849574281062373
WT1	0.0022815807270236744
SAP30	0.002271164921361715
MKI67	0.0022583212174423608
DARS2	0.002253552645483402
VARS2	0.0022460796437038665
PPP1R15A	0.002244375875334705
PDGFRA	0.002242579817296758
PHGDH	0.0022352213403578694
UQCRC1	0.0022292844959452226
MCEE	0.002222512636671609
IL18	0.0022219036952467663
CKAP2L	0.002214065599251607
HIST2H2BE	0.002213265115448562
VEGFC	0.002194180835146155
SHISA5	0.0021839741660928205
GFPT1	0.0021779634087059625
CTNND1	0.0021697590581256426
DDR2	0.002165400403879533
TENM4	0.002164260013963153
MUTYH	0.0021498657347468276
AEBP1	0.0021479990018827724
PARVA	0.002134330879552765
CXCL1	0.0021276745319916924
XRCC3	0.0021226454007962814
TMEM158	0.0021114663314967456
DSN1	0.0021076397356630115
CYP7B1	0.0021073926410591576
RFC1	0.0021045944772094447
FANCE	0.0021005424757507885
HSD17B12	0.002095079752155832
MYL3	0.0020771178253643665
GPM6A	0.0020750394872312825
GUCA1B	0.0020696426163395597
MYH7	0.0020649708026706202
SLC12A2	0.0020629146162397982
DAB2IP	0.002060567599320965
USE1	0.0020527125780974214
PCCA	0.0020361303442908265
XRCC5	0.002028675826739145
ALOX5	0.0020066543949615163
FUT4	0.0020037769108972123
CD38	0.0020008083018323384
MYL9	0.001997348389032827
MIF	0.0019959361964327882
C1GALT1C1	0.0019923014957188303
CCL5	0.0019865273382643823
HAS2	0.0019817426558014968
MMP13	0.0019740018963100886
HOXA5	0.001972771659408469
CASP9	0.001972287529823748
PLK4	0.0019643748010063694
COX5A	0.0019564911836024187
WNT2	0.0019523334135905495
B4GALT5	0.0019396554574552746
JMJD6	0.001914832727100236
ERG	0.0019074827321928886
NFATC2	0.0019021394836326827
FLT4	0.0019019915641564956
RAD51B	0.0019016802629868768
KPNA2	0.0019005750209599253
WNT7A	0.0018992083118581384
ACVR1	0.0018879715377343059
CKS2	0.0018879089148610706
TGFBR3	0.001884032066303103
NTHL1	0.0018757532354020915
TUBG1	0.0018744015400240707
TDG	0.0018693962993670717
CCL20	0.001868660006896831
CACNB3	0.0018500062516818325
PSPH	0.001847714248712155
SDC1	0.0018461242602985412
VIM	0.0018309808828170268
CREB1	0.0018221730121770429
BRCC3	0.0018211781959018337
CDCA3	0.0018093518066057991
LIG1	0.0018067177722301483
KDM6B	0.001787169458368934
ATP1A1	0.0017796168287375264
CHD7	0.0017793885857613277
POLD2	0.0017792079551915997
PMAIP1	0.0017589958658722764
SERPINB2	0.0017523846042588882
CCDC88A	0.001743259427413944
HSD17B7	0.001736630813832103
IL18R1	0.0017284959510834748
ITGB1	0.0017261667118413592
POLK	0.0017097335392476775
CCR7	0.0017022607065458107
MCM3	0.0016942828326070656
FLOT2	0.0016901088018316495
FANCF	0.0016892381967521096
ERCC1	0.0016861361587568208
BUB1B	0.0016846727228277346
FEN1	0.0016811330664209926
RELB	0.0016771313017835622
LARS2	0.0016725952622081836
CIDEB	0.001671900262653311
RAC1	0.0016688145584248955
HTRA1	0.001653847929444933
FOXM1	0.0016521857554793035
UBE2T	0.0016508817588144968
ALAS1	0.001646663140872895
RARS2	0.0016459544396992443
SMAD2	0.0016459517128968183
PLK2	0.0016410185739338663
CENPJ	0.0016262003503709956
GALNT5	0.001623537321419955
NFATC4	0.001616680072571731
TPM3	0.0016147017164048153
SPIDR	0.0016044727327545413
NASP	0.0016037804929964102
ADSL	0.0015939921903373555
PIK3R1	0.0015888781024079926
ASCL2	0.0015878995529399365
CHEK2	0.0015871323159558494
POLR2I	0.0015861820759950195
RAG1	0.0015821868533559991
CKAP5	0.0015796049148606133
APC	0.0015786100771814516
TNFSF10	0.001574545553095006
SEC22B	0.0015713508150427575
PGF	0.0015679359600275487
ROCK1	0.001557727397021781
HSD17B2	0.0015566040896938958
S100A4	0.0015564733259377588
MGMT	0.0015512345650851446
HMOX1	0.0015504164030095738
COL1A2	0.0015470456409429334
FANCD2	0.0015444947415792353
TFDP2	0.0015290504387749752
PTN	0.0015289339184203275
DEDD2	0.0015276803215582297
DSCC1	0.0015222252612117492
IDO1	0.0015193816793948563
KLK10	0.001518717263436507
SNCG	0.001517119983096509
CETN2	0.0015161630276255083
TSLP	0.0015158677026661305
TGFBR2	0.001480528922283824
RNASE4	0.0014780311375952233
MCM4	0.001471842275904348
PNN	0.0014601505163495524
WARS2	0.0014594764884734682
OR13A1	0.0014538834259126836
MMP3	0.0014514430543310726
STX17	0.001446549754279063
TATDN3	0.0014315309494132686
WNT11	0.0014288922867212485
LIG4	0.0014282791718144678
BRAF	0.0014224297334953194
AKR1C2	0.001420938674954372
CDC45	0.0014203422043091727
CD6	0.0014157042828020507
IGFBP3	0.0014009367372234637
PPP1R3C	0.0014000884886563106
ERCC4	0.0013828056585837333
CYP3A7	0.0013782961738030568
IL4I1	0.0013729738047690088
THBS2	0.0013548741699306365
CDH11	0.0013493900789883335
CREM	0.0013440596281846624
PHLDA3	0.0013424806428989037
GPLD1	0.0013400852646991176
UHRF1	0.0013390719800188675
GFPT2	0.001335663650076714
UBE2V2	0.0013328272246356247
ATG5	0.0013320710437038264
DNM1L	0.001329075945339628
CDCA7	0.0013207396783572528
GPC3	0.001304802564134095
BHMT	0.0013040539828003558
GCNT4	0.0013000968820778408
TLR2	0.0012997798631350999
FCER1G	0.001296912892937212
ACSM5	0.0012942106653459624
CCR2	0.001294195436133083
DRAM1	0.0012898083772398838
SIVA1	0.001285884367226679
RGS4	0.0012794235828163716
ALDOC	0.001272334509519742
CNOT4	0.0012707118916382978
TFDP1	0.0012614414894878247
NEK2	0.0012500058065052374
STBD1	0.0012480809373165021
UGT2B7	0.0012456922711391208
OLFM1	0.0012371624837094993
MMP1	0.0012326923388586773
EFNB2	0.0012321817280073054
EGFR	0.001229062906847441
SP100	0.0012257083577738013
BMPR2	0.0012248146924550513
CD274	0.001220739095618885
CCRL2	0.0012146609261037664
MRPS18B	0.0012100762866957809
MBOAT1	0.0012066959260882662
COL4A1	0.001204420441349986
NID2	0.0012021352464537233
CACNA1D	0.0012021324289437168
PSTK	0.0012013886290791675
CDC25C	0.0011959150616542547
CDK7	0.0011919462208656575
TROAP	0.0011916054889880776
TDP1	0.0011893834103127421
CCNE1	0.001188411829213545
TNC	0.0011863111126213582
ANGPT2	0.0011731187971707473
CARS2	0.001166011542270634
GDNF	0.0011503939499124898
ANPEP	0.001126978873669169
TEK	0.001123425695581702
FZD3	0.001116144292711966
HSD17B3	0.0011092582336845204
HILPDA	0.0011072219673284385
GATA4	0.0011026493515035624
GLYCTK	0.001094564356627304
CACNB4	0.0010939971019235414
EGLN1	0.0010903945684229898
CDCA2	0.0010894623214375435
MDM2	0.00108935690390512
CAMK2A	0.0010827410471896054
TMEM109	0.0010783066466775442
SHOX2	0.0010730964292932593
BAZ2B	0.0010582177139489284
MYF6	0.0010538641679046618
SOX2	0.0010388865139887155
GTF2H1	0.0010146536196458948
LGALS9	0.0010116470051448323
RRAS2	0.0010041818249470354
AXL	0.0009865354372417456
TOP2A	0.0009858619905381584
ASL	0.0009842547581688748
TNFRSF9	0.000982467385829862
IGFBP2	0.0009702956638674125
EBF1	0.0009673518519338007
CDCP1	0.0009660752338521969
CSF1	0.0009660253336997599
DAPK3	0.0009653233868974563
ZNF793	0.0009639083624339081
RFC5	0.0009624944069068555
METTL3	0.0009615609012347057
SLC8A1	0.0009508787141042542
TRIAP1	0.0009499219351236451
XPC	0.0009397974236917917
BAX	0.000939295435235472
SRD5A3	0.000937864345519685
AKR1B10	0.0009339575108619965
ERBB2	0.0009336347572166282
CACNA1C	0.0009288363236377754
YAP1	0.0009288041720517771
DLL4	0.0009286905767940527
OR10H1	0.0009251949461564072
ENG	0.0009213641744407341
CACNA2D3	0.000918718910576007
JAG2	0.0009167215745591532
SNAI1	0.0009136483446713351
SRGAP2C	0.0009127019644038075
FBN1	0.0009102126452325062
TIPIN	0.0009067193985908019
RFC2	0.0008998076271668291
ZEB1	0.0008991935280287664
FGF18	0.0008930881959175218
E2F8	0.0008900720393933291
ING4	0.0008886764512702509
SORT1	0.0008866400414534091
NUSAP1	0.0008864797450709068
F12	0.0008857872069890693
DLGAP5	0.0008809555320184886
ECM1	0.0008773602770118773
FAP	0.0008660979242398802
BNIP1	0.0008652762827358008
VAMP5	0.0008519774727690089
BOC	0.0008459668826582853
ATP1A4	0.0008431330738903787
TP53I3	0.0008339376322578504
ATAD2	0.0008336145347588043
POLL	0.0008278279862547706
CAV3	0.0008226779730694687
GALNT9	0.0008210498537332802
PAM	0.0008125600305351725
TNFAIP6	0.0008108119482446066
PALB2	0.0008068913740696294
ERCC8	0.000806602677456043
LRRC17	0.0008062041792547018
CENPA	0.0007951363325409789
NFIL3	0.0007935375450758518
XRCC4	0.0007859151491824154
CYP1A1	0.0007846927561949936
IL31RA	0.0007824477430736752
PPFIA4	0.0007820983583971755
MYH9	0.0007799564423497434
PCDH9	0.0007706597056820186
CDCA8	0.0007705358224910312
NIT2	0.0007670343897113463
ITGAM	0.0007555706896574693
OR7A5	0.0007502010222868965
WRNIP1	0.000743354855717002
DUSP1	0.0007419764722705481
STX4	0.0007363937572641406
ACAT1	0.0007295119100611799
CCNF	0.0007265015755835535
REV1	0.0007092442468912034
GOSR2	0.0007057697244676794
FBLN2	0.000699033540503103
NRIP1	0.000696411797580496
OXCT2	0.0006961920994557008
ASPM	0.0006955799826723643
EZH2	0.000694263091905937
GOT2	0.0006921093291107377
ERO1A	0.0006911054962292789
CDC20	0.0006900898340921355
PAFAH1B1	0.0006883317139804547
POLR2D	0.0006868041803698009
GAS2L3	0.0006797151205288214
UGT2A3	0.0006756742196648892
FANCC	0.0006745355070305885
FOXO4	0.0006738482376591935
DYRK2	0.0006727398681291529
CCL23	0.000670217997873875
COMT	0.0006685568374650467
RAD51AP1	0.0006682670882567965
FXYD2	0.0006626806421137434
EPB41L5	0.0006616951909458975
P2RX7	0.0006605809580194635
STX8	0.0006589352687542188
TP53BP1	0.0006504381904502394
OR52I1	0.0006493117074609865
NRP1	0.0006458708016731584
COL11A1	0.0006434972539654301
RAD50	0.0006327171612847866
PLOD2	0.0006324600237874891
DCSTAMP	0.0006321310390885595
SOX6	0.0006278370519125413
POLR2C	0.0006274201045982093
TUBB3	0.000625094642759836
BET1	0.000624751206612301
EXO1	0.0006243894983336774
TPM1	0.0006207662356840094
GPSM2	0.0006138337929031835
CRP	0.0006128570673786403
DEPDC1B	0.0006104636588170225
TCF12	0.0006082468403249732
WWTR1	0.0006078110086297837
RNF144B	0.000604048672170616
VTI1B	0.0006035545389214899
LYN	0.0005963705259331365
ST20	0.0005953433850026898
OTULIN	0.0005810426997951297
FABP7	0.0005793221775885645
E2F7	0.0005774923983147417
GINS1	0.0005759287393488032
PCBP4	0.0005747525222812347
ADAM12	0.0005746007552666231
PDK1	0.0005686603690206909
PAX6	0.000562571026296557
MAPK3	0.0005606141259246364
PARS2	0.0005598695940072153
SRD5A1	0.0005592269634657639
EREG	0.0005556350178004054
RRM2B	0.0005543178526383542
IRS2	0.0005536209625647665
CHEK1	0.0005525485773662555
CASP8AP2	0.0005517266445445187
E2F2	0.0005466356189740808
CYP1B1	0.0005462428575977168
CEACAM5	0.0005328684802277142
BCL11B	0.0005325563544181801
NT5E	0.0005321388079187882
VAMP1	0.0005283183635212737
CACNG1	0.0005268653792654827
MTDH	0.0005238147913557501
RAD21	0.0005234772845292919
FANCA	0.0005195060337937977
GALNTL6	0.0005060137064865306
PBK	0.0005000543248664612
IL15	0.0004998695154442322
CD33	0.0004941016495848047
RBM38	0.0004900154938926293
TP63	0.0004899582014806199
AOC2	0.00048314772022471154
GTF2H3	0.0004828993431748433
CCNE2	0.00048285646371415793
IL6	0.0004803954571833427
COX6A2	0.00047370449040064677
MLLT10	0.00047222043400330517
GRK3	0.0004715617391525137
BRCA1	0.00046912607935508126
RUNX2	0.00046679115857362974
BRCA2	0.00046455645012019175
ASCL1	0.00046150724842757484
GSN	0.0004598312504522282
ATM	0.00045737496787677463
SRPX2	0.00045637239445827494
MYH6	0.0004547758373755588
ATR	0.0004541802971809369
AQP1	0.00044841634752073277
SPDYE1	0.00044680344869697596
VRK1	0.00044676209856695713
ZBTB1	0.00044586542070366487
DDB2	0.00044414557856268676
RIPK2	0.00044031925944160904
BCL2L11	0.0004396929292790362
PSRC1	0.0004356733495242477
ADORA2B	0.00043395271952687025
GCLM	0.000431762224364266
E2F1	0.0004302834938061309
ZBTB8A	0.0004273642308978458
CYP3A43	0.0004272239454637529
ANXA2	0.000424223744775054
KLF7	0.0004227503232534273
OR7C1	0.0004168403771676392
CA9	0.0004125458167550954
CDON	0.00041039063217026054
DLD	0.0004086112493671214
SLC1A2	0.0004083657117850296
ATOH1	0.0004075912589531946
BLM	0.000406277384274114
GPT	0.0004060823272893525
TMPO	0.00040542150419808985
PPP2R5C	0.00040190807739537643
AGXT	0.0004017552015749385
GTSE1	0.00039534363807241477
NODAL	0.00039450715206287195
RBL2	0.00038547680027191725
UGT1A10	0.0003826991512445599
GLI1	0.00037927929745084027
REL	0.0003792441432657773
CCL7	0.0003765682796100669
TMC1	0.0003760033515017864
TAL1	0.0003745359122302596
PAX2	0.00037069296526223315
ATP7A	0.00035871845148782104
CAPG	0.0003506810403719189
NTRK1	0.00035028525200327544
EGF	0.00034578016315999334
BRIP1	0.0003408733787810323
UGT1A6	0.0003396986695728153
UGT2B10	0.00033485471759494
GALNT8	0.00033396304142787497
OR2C3	0.0003312099881798751
ATP11C	0.0003298166557574425
NUF2	0.0003261942140123996
TNFSF4	0.00031912743710782714
FANCB	0.0003189068608429726
SOX1	0.0003099688681909324
IL11	0.00030729016971159926
RAD52	0.0003068131577892098
IFI30	0.0003063693675992048
HMMR	0.00030306685435255935
SLAMF1	0.00030213620304329355
GYS1	0.0003001866538665652
GLS2	0.00030009488557164097
ROBO1	0.0002985342497088416
HMGCL	0.0002983417966685077
FANCG	0.0002979164850151983
PDE1C	0.0002942179984800732
SMOC2	0.0002927491119890993
SHCBP1	0.0002905995764063378
TDGF1	0.0002898031575921527
TRA2B	0.0002816338636652672
SP3	0.0002785265588868141
OR14I1	0.00027690608574335474
VTI1A	0.00027642350265000553
MTOR	0.00027361915477741496
PLK3	0.00027097892025475283
IL20	0.0002688550447431813
TFRC	0.00026845267736688846
HDAC2	0.00026793932913893195
COX8C	0.0002653105628249303
COX6B2	0.0002620967033815771
SATB1	0.00026161734097939225
ATF3	0.00026094819172254235
TNNI3	0.0002591596612478831
PRKG1	0.00025826490335063677
ARID3A	0.00025815293226403625
BAG1	0.0002580717622479486
RAD51D	0.0002577298393792023
OSM	0.00025649289256387197
SLC9A6	0.0002495717628218201
HAPLN1	0.00024915204692920395
ACVRL1	0.0002488380200139581
ICOSLG	0.0002483885284890504
NEK5	0.0002423409864602588
IL1A	0.00024147113026349353
VCAN	0.00024103290075855977
ZWILCH	0.00024037870203535804
CNOT9	0.00024030052241725094
COX7B2	0.00023936245103293075
POLD3	0.0002349484291919638
KIF14	0.00022819688512436118
LGR5	0.00022702980235757034
FGF9	0.00022359313026587002
LOH12CR2	0.00022102976287725513
FGF7	0.00021764134416918726
DCT	0.00021433030585252998
CACNA2D4	0.00020938590113684361
OR2G6	0.00020793252951555437
RIF1	0.00020691602215556034
CACNA1S	0.00020312350612321505
RPA3	0.000200692289873244
OR2T10	0.00019699960955501988
GFAP	0.00019587445155395174
CLSPN	0.00019530981567551916
TLR7	0.0001936296557579957
MBD4	0.00019221846843527434
SPTBN1	0.00019112655058107152
PDZD7	0.000189442100967412
SNAP29	0.00018871188444834647
GALNT4	0.0001884678623707902
OR2A7	0.000185861845103639
PTHLH	0.00018485104374335305
APAF1	0.0001800385570027584
PTPRC	0.00017848275569297848
EOMES	0.00017605261269441154
UGT2B11	0.00017423082445815433
POLD1	0.0001729241541411949
ATP1B4	0.00017276698092452228
TNFAIP2	0.0001726383414119501
DCK	0.00017151000741171367
PPP1R13B	0.00016618197358980662
RBL1	0.0001632947523029401
BCL10	0.0001613585317888964
OR2B6	0.00015932803682411708
NKX2-5	0.0001580145956189066
AKR1D1	0.00015769448402937772
PML	0.00015695533817610205
CYP17A1	0.0001555992979718474
FANCM	0.00015452003790908736
PTPRO	0.00015271326750345283
IVD	0.00015246795070542608
MYLK3	0.00015217880181073068
RAMP2-AS1	0.0001455464935664101
OR5K2	0.00014236672023491362
CEMIP	0.00013912263823342687
CCNA2	0.00013831569495661368
DBX2	0.00013663410992386082
ESR2	0.00013421764670404937
AL929410.2	0.00013384548257399702
SERPINH1	0.00013371282871092112
TERT	0.0001329001344163276
FAM83D	0.0001328515256944594
OR2L13	0.0001286010094430759
INTS8	0.00012806820806421007
TACC3	0.00012729265390489978
OLFML2B	0.00012503647080340695
LEP	0.00012190548201993225
MCOLN3	0.00012130689418985478
EP300	0.00011959450443831726
UGT1A8	0.00011933572507686791
CNOT6L	0.00011908377616197002
AFP	0.00011498328152684882
CRADD	0.00011449348108172359
CACNG8	0.00011409020525319621
LOX	0.00011405982461670417
OR3A2	0.000109306887673296
NRG1	0.00010837951640313599
DMGDH	0.00010829559553632434
MMP11	0.00010546088594289146
THBS1	0.00010425569972730619
NFE2	0.00010265438034114279
PF4	0.00010230103801677627
LHX5	0.00010030349479690778
CDK1	9.934279813432786e-05
OR1N2	9.825098410181111e-05
CYTIP	9.676005063260555e-05
CD86	9.620697134870853e-05
MYF5	9.509920109279226e-05
OR7D2	9.407926821949328e-05
PMCH	9.3925605779362e-05
POLA2	9.337979310292169e-05
NOX4	9.09045551237571e-05
OR52N4	8.973304219345415e-05
CNGB1	8.865832946050017e-05
CYP21A2	8.793351236234327e-05
PPIC	8.764014483036354e-05
OR2W3	8.703092677073201e-05
OR2C1	8.567625315898059e-05
ACSM4	8.463195771785225e-05
TNFSF11	8.356448894462357e-05
OR8A1	7.657513962170045e-05
TNNT2	7.431724157656954e-05
CLIC1	7.353307713833827e-05
SOX3	7.34795399679675e-05
ATP2B2	7.33989083601751e-05
OR5B12	7.179544649049041e-05
OR6T1	6.84189416362384e-05
ATP1A3	6.719318477000774e-05
USP1	6.5610852096363e-05
SOX11	6.557830665233715e-05
IGF1	6.088836953660445e-05
IGF2BP3	6.010587898965673e-05
OR1L8	6.005987864607056e-05
TTK	5.958821763444686e-05
ALAS2	5.926877741806664e-05
OR13J1	5.733676658495157e-05
UGT1A1	5.489388529689227e-05
GUCY2D	5.482608369496564e-05
WRN	5.340067126568744e-05
RHAG	5.201316439186948e-05
KLKB1	5.130410988316157e-05
OR2H2	4.912207643704221e-05
HSD17B1	4.819735146372598e-05
OR51B4	4.7689678636199276e-05
GLIPR1	4.721384876921912e-05
AKR1C4	4.720373676525917e-05
SLC28A2	4.6618650369625254e-05
OR2L3	4.587230823583622e-05
STX6	4.546611539662291e-05
MND1	4.533188888117841e-05
PDC	4.48277934978725e-05
OR10AD1	4.475957433361628e-05
CLCA1	4.219371496212732e-05
OR10A3	4.148482670616871e-05
OR52N2	4.1054590319988784e-05
CYP7A1	4.0497324418303855e-05
OR3A1	4.0400889456202145e-05
CSF2	4.005298561561139e-05
OR2T8	3.982635716419086e-05
CACNG6	3.975323300500533e-05
MYOD1	3.825746944562925e-05
OR56B4	3.7997132877141706e-05
ENOSF1	3.78248129469807e-05
SPDYE5	3.672004018949971e-05
OR1C1	3.6275694293557936e-05
OR51B5	3.4404213968687404e-05
XRCC2	3.3610052724282065e-05
MZT1	3.3289732515898076e-05
IL4	3.3239325921911196e-05
OR5M11	3.2696195733591844e-05
OR10G2	3.1950818093354715e-05
CYP3A4	3.181383069212835e-05
ATP1B3	3.138046911224362e-05
GCNT3	3.0249124979738982e-05
STX1B	3.0064893911576843e-05
RACGAP1	2.9851478113258358e-05
OR2A4	2.932329799794577e-05
FADD	2.7928323230722442e-05
PRC1	2.7494654461090595e-05
IL2	2.719920808934549e-05
OR52E8	2.6334200913896813e-05
KIF1B	2.5235577035046903e-05
FOXG1	2.5048966360661242e-05
CACNG7	2.4837857916702885e-05
UGT1A3	2.3843156886911924e-05
ZNF292	2.365607559997585e-05
UGT2B28	2.347116214785301e-05
GUCA1A	2.3450178626419158e-05
OR5AU1	2.2200612144599127e-05
OR52H1	2.14183716151577e-05
CACNA1F	2.1066099224446067e-05
OR6A2	2.0838464566241734e-05
UGT1A7	2.0834078929815145e-05
OR8G5	2.0689839657824875e-05
GATA1	2.051420019064284e-05
POLR2F	1.96844245133554e-05
GAD2	1.961696901912034e-05
HSD3B1	1.8219996952827793e-05
LHX1	1.7562528744073575e-05
GFI1	1.737310195420474e-05
CNGA4	1.6569826267050186e-05
CNGA3	1.5470754045638283e-05
WNT8A	1.4897025995886187e-05
CACNG3	1.3179097192379303e-05
OR4C6	1.2596431552171556e-05
ACOD1	1.2180470593244506e-05
OR6B3	1.1807543785632794e-05
STRC	1.1740024644408499e-05
WNT1	1.1611832284319354e-05
OR1K1	1.1531554000988573e-05
OR51Q1	1.0564737794678824e-05
OR2L2	1.017731723345356e-05
OR52W1	9.973575046669825e-06
OR2B2	9.893424878828114e-06
OR52N1	9.640141449897179e-06
EMX1	9.277293655202832e-06
GSX2	9.215060074318047e-06
PRKACG	9.164504035664193e-06
SPHKAP	9.092608708857437e-06
LHFPL5	8.787590931597303e-06
IL13	8.728822625247652e-06
GALNTL5	8.538446517724788e-06
ACSM2A	8.47516932038692e-06
OR9A2	8.411399315206458e-06
CD80	7.956975953505792e-06
OR2D2	7.679581762417983e-06
OR1N1	7.5985360510292105e-06
OR5P3	7.066828438297573e-06
OR2A1	6.98194714816834e-06
OR2AE1	6.847471890570577e-06
HMGA2	6.168509390950992e-06
OR51I1	6.0353402058283615e-06
OR1L3	6.023941783790916e-06
OR2B11	5.964809028631798e-06
OR2AK2	5.769849722073364e-06
POU4F3	5.554182404109703e-06
OR1J1	5.340854082753767e-06
OR1Q1	5.256616048169038e-06
MYOG	5.0889728369114625e-06
OR1G1	4.890326038305434e-06
UGT1A4	4.764282948684716e-06
PITX2	4.5329357670040735e-06
WNT16	4.4505851078613636e-06
IL12B	4.228603670957031e-06
NANOG	4.220848425599507e-06
OR13H1	4.0632459622829945e-06
OR10A2	3.830451482287688e-06
OR2T33	3.768764606361139e-06
OR56A5	3.767740356019861e-06
OR2A42	3.6779204294635484e-06
OR11H4	3.5691863987637633e-06
OR2K2	3.3016348206170995e-06
HSD3B2	3.293801886726775e-06
BMP10	2.899861429603449e-06
OR6C70	2.8222614851071827e-06
OR13G1	2.726135749387738e-06
OR2AG2	2.5651447315638457e-06
OR52K2	2.495025607036268e-06
OR1E1	2.131420065691772e-06
AGXT2	2.0688179001060004e-06
GUCA1C	1.7994294062531962e-06
OR9Q1	1.7594057493292765e-06
OR5C1	1.727768360171316e-06
OR56A3	1.7110290996644292e-06
OR4K2	1.6553122585934993e-06
FGF8	1.608934271290031e-06
DBX1	1.5361041745244865e-06
OR3A3	1.5261444768646623e-06
CACNG5	1.4569483945587218e-06
OR56B1	1.3803894863107808e-06
IL23R	1.2671534783126144e-06
OR1J2	1.2009238699061477e-06
OR4D10	1.1569333755845899e-06
UGT1A9	1.1440541445868762e-06
GML	9.608743596409789e-07
OR52B6	9.083180972237297e-07
OR1J4	8.709790206398473e-07
OR9A4	6.716916418233547e-07
OR6C2	6.065200729808867e-07
CYP11B1	5.719447386232693e-07
OR13C5	5.423482934528854e-07
DAO	3.464456551749202e-07
OR1F1	2.902227793933852e-07
OR52E6	2.577667257615988e-07
OR10Q1	2.497259399831918e-07
CACNG2	2.2496682580027885e-07
OR52D1	2.1321567550317786e-07
OR52B2	1.7601362210018484e-07
CYP19A1	1.3395303520084573e-07
OR4N2	1.1134825137818705e-07
UGT1A5	9.83106662228768e-08
OR6S1	9.665258333467969e-08
CYP11B2	9.585014589034212e-08
OCSTAMP	5.6545521295188214e-08
UGT2A1	1.9573189228739265e-08
OR7E24	0.0
OR6K3	0.0
OR13D1	0.0
COX6CP3	0.0
OR10A5	0.0
OR9G1	0.0
OR10A4	0.0
