# Supplementary material for: Transformer for Gene Expression Modeling (T-GEM): An Interpretable Deep Learning Model for Gene Expression-Based Phenotype Predictions
Source: Cancers (Basel). 2022 Sep 29;14(19):4763. doi: 10.3390/cancers14194763 (PMC9562172; doi:10.3390/cancers14194763)
Supplement: Supplementary file 1 [file cancers-14-04763-s001.zip › cancers-1924785-supplementary/supplementary/importort gene rank list for all cancers/TCGA-READ.rnk]

FOXA2	0.18554921308219346
CCNO	0.15506414035738256
FOXA1	0.14267706287167312
CCND2	0.14009976990058112
SOX18	0.12408135490158467
CAMK2D	0.12270147710509692
WNT5B	0.10986578517352129
CDH17	0.10981322051296286
ID1	0.1097928062147566
ACY3	0.10818122335058297
GUCY1A1	0.10415337072049127
SPP1	0.09626899309231444
HSD17B6	0.09277396471251151
STC2	0.0901751439377334
H2AFZ	0.08997442922628353
SOX9	0.08882988073950147
MYB	0.08874734209110195
STMN2	0.08714759955340577
CXCL2	0.08653808751244642
MFAP5	0.08518368223316578
HMGA1	0.08469797905857716
CYP3A5	0.08126704736125126
IRAK2	0.07967578042424914
AGR2	0.07902316292393873
ITGBL1	0.07770979517891129
AZGP1	0.07617188260523755
HSD11B2	0.07361365255187284
GATA6	0.07284001297254927
CTSK	0.07269598929534933
L1CAM	0.07218958298005973
AKR1C3	0.07184881930056262
ABAT	0.07052717931676897
AREG	0.07043558503288004
CHDH	0.07017282162687373
SULT2B1	0.06970803197105858
ZC3H12A	0.06767169756545699
KRT19	0.06738720105751424
GNAS	0.06664162754816608
TP53	0.06605586605955664
EPHB2	0.0657617060292751
ACKR3	0.06445254080010597
HIST1H2AC	0.06333156972827389
MALAT1	0.06316624865154258
AACS	0.06305251696909615
CLCA1	0.06285658911723903
ITGAV	0.06169899947645733
KRT8	0.06161770518030511
MAOA	0.061509038282524416
ING4	0.061248578483573776
TUBB4B	0.06055562641302855
HMGCS2	0.05991021295635306
BBC3	0.05985736097719357
DAB2IP	0.05935247372268627
SLC9A1	0.059017622795254875
FERMT1	0.05895529387445353
ST6GALNAC1	0.05884720520571811
CEACAM5	0.05813495284282995
HADHB	0.05797088662901078
CD74	0.057726725104326415
ANPEP	0.057552777107046635
ADORA2B	0.05741502856448305
CKS1B	0.057354022947983065
DTYMK	0.05693103274786209
C1QB	0.05619262155888547
TNIP2	0.05616668707746978
NTHL1	0.05605181916917308
TDGF1	0.055813021916427605
ALDH6A1	0.05551741752645217
MOAP1	0.05542799111695878
PCCA	0.05539167442384262
ASS1	0.054748541405845494
MESP1	0.05471079877101269
EEF1A1	0.053792405449044026
GPX2	0.05377402248528564
CDKN1A	0.05268706152605956
AKR1B10	0.052620202398654406
CTGF	0.05260939812314897
THY1	0.0520495469981263
ESM1	0.05170159384571744
CDC20	0.05163707927212012
NDUFB7	0.05148015031882895
CDCA5	0.051445335221075424
CIB1	0.051279014477281566
PPFIBP1	0.05119769542506136
VAMP8	0.05058475285182799
PIF1	0.050350794818406194
IRF4	0.0502034468882101
FANCI	0.049341398684438396
RBM6	0.04917291467927054
CENPW	0.049171824008726155
TIMP1	0.04847051686415017
AXIN2	0.048446438170044674
CACNG4	0.04822818605037642
OVOL2	0.04821775699959927
BCL2	0.04820420584329791
GINS2	0.04778303591313521
TGM2	0.04741964551434075
NTRK2	0.0474022509642932
BAX	0.04739119267839691
CA9	0.04727249872847814
NFKBIA	0.047088170105453284
G0S2	0.0470398123627155
SNAI1	0.04692944318663795
TIMP3	0.04690799267663901
CCL19	0.04638164959349548
CETN2	0.04633591074418776
CNOT1	0.046300799713171845
EDN3	0.04614601103382176
ID4	0.04608313686407723
TNFSF9	0.04578456052642336
STX1A	0.045733988103518454
ATOH1	0.04572834267090518
ASNS	0.04571796293979859
CXCL1	0.04568450622639606
HMOX1	0.04538179700835537
COL6A3	0.04532157222174911
AKIRIN2	0.04529523510906525
PGM1	0.04506994441169303
ALDH1A3	0.04503691351177445
QPCTL	0.04501397146148423
CDCA8	0.0449912098730467
PIPOX	0.04467970961816625
UQCRH	0.044653679854338234
ATF3	0.04453509419696173
ZWINT	0.04438090120423953
NFIB	0.0440166007032464
CTSB	0.04399569641903816
DNAJA1	0.04392139927832493
FOS	0.043869249549613076
PFKFB4	0.04385991171224234
IL4R	0.0438128528195827
CD44	0.043576953162670795
CCRL2	0.04354075890758995
CCL20	0.043188911847513466
PYCARD	0.04318368487378098
EPCAM	0.042852920642359904
GDPD5	0.04275247243677751
AMT	0.042697056982360884
UGT2B17	0.042571124454237295
LUM	0.04244314746851568
CFTR	0.042157992987314076
VCAM1	0.04194312545545919
CASP4	0.04192545281231645
TXNDC9	0.04180881410558062
GALNT18	0.04169151058673276
AKR1B1	0.04132680866285537
HPSE	0.04096859107526063
EGLN3	0.04078875783239184
GALNT8	0.04012323515046211
SLC9A3R1	0.03984384152420246
UBA52	0.03982185231101439
COX7A1	0.038943578413432454
OSMR	0.03770745740919455
NKX2-1	0.03762408232249042
CXCL8	0.03757762144091239
TRIP10	0.037553647251626736
CCL18	0.03754495728684391
NDRG1	0.03751084811292055
FBN1	0.03738315309641387
BMP2	0.037094854120874377
UQCRHL	0.037091790132352524
FOXN3	0.03702426288367245
NFAT5	0.036946369531486625
LAMB1	0.03694453267680466
DNMT3A	0.03683475821992099
NR4A1	0.036796523562398674
POU5F1	0.03670943311033389
PRKCI	0.0365997182325125
STX18	0.03652466296807187
AGER	0.03641962056093333
POLB	0.03613814281297007
ADGRA2	0.036053417683281776
CXCL6	0.035977642971003566
BHLHE40	0.03594192936158239
LYAR	0.0359247491935239
MMP2	0.03582234070527957
DEDD2	0.03572781101319178
CCNE1	0.03559229098333635
RGCC	0.03547691384189846
MMP7	0.035432855266878026
STAT5B	0.03525957950451779
CDK5RAP3	0.035182444987294295
CYBA	0.03516995974387874
ANLN	0.034638808182468776
TSPAN31	0.034585972590443
HBB	0.03449548526791697
MLLT3	0.03443532487329593
MET	0.03437044286644566
SOX4	0.03432534467112504
ERO1A	0.034273961118467665
COX6C	0.03416593527238804
HAS2	0.03388564468343878
TNIP1	0.033860144091258655
SPHK1	0.03383592979012095
COX8A	0.03381155433100145
PSME4	0.033635500597142334
PDGFRB	0.03362278199458977
HARS2	0.03347316404120531
CDCA2	0.03347012024435234
CHD7	0.03343398299424969
HK2	0.03331869982729206
KRAS	0.033144227909623195
LGALS3	0.03311325462495473
RPS3	0.03306972867841755
MCM4	0.03300259736426882
FARS2	0.03274993981216545
SDC4	0.032671319683098984
SRC	0.03242813640143387
GLUL	0.03237789468721552
THBS1	0.03235636370797711
CD55	0.03231575370655877
UGT2A3	0.03222936126991182
GLYCTK	0.03217546930338796
PTPRS	0.03212005276777136
COL5A1	0.03209130678964424
CBX5	0.0319716782283957
TPBG	0.03183425051662127
EDN1	0.03180387397646299
COL3A1	0.0317914953667133
BCL3	0.031724869427588065
CD40	0.03163458028477876
BDH2	0.03153311432676769
GREM1	0.03150359681147314
AKAP12	0.031364996619291166
ALKBH3	0.031194263026432394
CDIP1	0.031137305831960428
ENC1	0.031023384123655635
FGFR2	0.030935654522788687
CTH	0.030889718907687744
CACNB2	0.030859199189476206
COX4I1	0.030842692624188657
CXCL3	0.030708491923485504
TOP3A	0.03068290312626087
LIF	0.030638050991240732
HMGCL	0.030561900796992975
DENND5A	0.03055352498504395
PABPC1	0.03011429622089355
STMN1	0.02985441783508666
PROS1	0.02984740868020646
PTK2B	0.02983506654567453
SPAG4	0.029820637928423516
SNN	0.0295725261399049
FOXC2	0.029372551212346294
GPSM2	0.029356598647066804
B2M	0.029181795665487644
IER3	0.029160354975021056
TLR4	0.02913434062987463
FZD3	0.029115553132443628
CAD	0.028973900765178046
DDX5	0.028845312191344497
SERPINH1	0.028768216791107915
OR51E1	0.02869588455540132
RFC4	0.028637725601351912
PMAIP1	0.028626168216238642
IFI16	0.028599557670737626
MYO7A	0.02857866507770346
TMPRSS4	0.028568943241666717
CD34	0.02826101056566436
ALDH1A1	0.02824627634439576
ASPN	0.02819090514394453
STX10	0.027988220778103222
OLFM1	0.02792480468042623
MACC1	0.027687433596890403
PDPN	0.027632437478157326
LEF1	0.02744273330710953
CXCL5	0.02740864565650782
ANP32E	0.02739116010841767
GAD1	0.027368639330957213
SOX1	0.027358651262849386
SLC25A5	0.027299653065058653
FARSB	0.027283823158664462
HMGCS1	0.027277312234938244
YBX1	0.02724853115090966
MPG	0.027114295111030494
MUC1	0.027066815840042384
ALDH1B1	0.02694816394475607
AK4	0.02693958516464647
FAM84A	0.02689567721684513
DAB2	0.026793329679094736
PSMA2	0.02678677441594974
KIT	0.02673641392376841
TNFSF4	0.026450486959101897
GLUD1	0.02638520414334931
PFKFB3	0.026150699551862423
RNF168	0.026130387691258212
STAT5A	0.02610750506207125
COL5A2	0.026058489142652685
PLAU	0.025975665473923337
SMC4	0.025934353003419834
LGR5	0.02591585116523611
SET	0.025877575416673147
ORC6	0.025821447493366203
FNBP1	0.025780542122206686
E2F4	0.025597366421302347
ADM	0.025555968455642283
SIRT1	0.025521585686402653
WWTR1	0.025500349311895792
DARS2	0.02549557364566552
RGS1	0.025494991010475754
AQP5	0.025450829591579127
TP53I3	0.025346339993943034
DPP4	0.025305033264895353
MME	0.025147056118461155
SERPINE1	0.025112350671154665
C1GALT1	0.025095961515697682
GCH1	0.025003999565241266
P4HA1	0.024921351295023413
TGFB2	0.02490617362547443
TM4SF1	0.02485277095247295
RAD21	0.024670731024903195
ST3GAL1	0.02464625630448005
EVI2A	0.024613112568500184
MCM3	0.024577111368710262
MAP2K1	0.02455457055629723
GALNT1	0.024547616479267544
TUBA1A	0.02452881259629525
KIFC1	0.024461708667206965
HIBADH	0.024435708928155744
CYC1	0.024305999456329493
GATM	0.024254010829858366
HIF1A	0.024190278892902893
PPP1R13B	0.02414356895184778
SHC1	0.024137696699774416
MCM5	0.024087764560219074
LAMC2	0.023990050737978587
NR3C1	0.0239487702131004
CSE1L	0.02393470292198214
TSC1	0.02379663947991582
CBX1	0.02372423920222006
STC1	0.02363026589694644
BCL2L11	0.023394161950042642
SYK	0.02335518959702933
POLA1	0.02335406575801751
SPOCK1	0.0232750042442735
ACAA2	0.023250391579112368
ACAA1	0.023245359557285274
ACADM	0.02323241141555721
UQCRB	0.023210739582196847
HIST1H4C	0.023205139904340862
RGS16	0.023155117966864487
B3GNT6	0.023139994303705533
SAV1	0.023081041428653293
DHFR	0.023071444693471405
CA12	0.022993967618327543
WNT2	0.022895436105124744
GAS1	0.022832620838006416
ATP1B3	0.022580872982113
AEN	0.022533445779118765
CEACAM1	0.022370523628032317
GAMT	0.02229637124099399
NUMBL	0.022245886402209914
BCAT2	0.022190088834484208
KIF2C	0.022158037024433606
TOP2A	0.022131797326597175
THRA	0.022075941568817554
MMP9	0.02205177006938203
MMP11	0.02197608151839655
FSTL1	0.021960359004067835
HSD17B7	0.02194985694569498
RXRA	0.02192920309934895
HK1	0.021873505272291868
TFDP2	0.02178829805672705
PRIM1	0.021718553717366734
TSNARE1	0.021629581322075802
JUNB	0.02161818480921742
FOXA3	0.021602402920113183
MCM6	0.02158247187933467
UBB	0.021440307857865153
FOXP1	0.021416775514883718
HSD11B1	0.021372330498612518
NEDD9	0.021198434797253606
CCR2	0.02115884974545389
MAML1	0.02109803366490231
TPI1	0.021072763404228773
ID2	0.020926718591955655
WASF3	0.020907758743077088
ANGPTL4	0.020859757039135028
TYMS	0.020744260928437334
UBE2N	0.02072796692528838
TUBB6	0.020662199175812936
LIG1	0.02065977834900312
DEPDC1B	0.020630521011803345
VNN1	0.02048846671575903
TXNIP	0.020336546626924756
PLPP3	0.020295868423284034
MSN	0.020245547315050922
HILPDA	0.020187699126886224
COX6B2	0.020167382825081157
MAP2K3	0.020065657555900833
SCRIB	0.0198969056846195
TNFRSF1A	0.019867767115058436
HHEX	0.019850411178795484
PTX3	0.019836045257506003
CACNB1	0.01980732083830242
NCAPD2	0.019765874239075155
PLIN2	0.019750567392371375
CCNB1	0.019672583710231988
XAB2	0.019433699771347648
NT5E	0.01935988309107311
PARP1	0.019249965466072137
CCL3	0.01913742622890233
SRF	0.019061620695570276
ABRAXAS1	0.018965203714723655
RAD51B	0.018957210097720133
DOCK7	0.018928010279895522
GOT1	0.018899031129651394
APEX1	0.018853909758109067
PPARG	0.018807398634406162
ATP1A1	0.018749697547632616
CXCR2	0.018674062343923898
ENOPH1	0.01863490388646191
CTSL	0.01863177327613485
PHLDA3	0.01854944920310877
ADA	0.01848361428102287
E2F7	0.018446850265461813
SLC2A3	0.018395635125134063
RBPMS	0.018305368948905713
COMP	0.01826271665464847
AOC3	0.018248390042832567
MED1	0.018218634907792245
KDM6B	0.018206279770979755
ACAD8	0.01820604490013199
HJURP	0.0181978913725796
FANCD2	0.01815715306763358
ACADS	0.01814979059945176
CCL2	0.01814162993108184
SHCBP1	0.01812468091097422
EXO1	0.018119226668175354
CDCA7	0.018112476131584853
MYL3	0.018059863035874396
KITLG	0.018050501817190166
ASCL2	0.0180374264611954
EREG	0.017968331978353198
CD24	0.01794923851319401
CLEC4A	0.017902459661716608
CYR61	0.01787568096805488
PPP2R1B	0.017869524193866705
ETS2	0.01785988098099389
GCNT3	0.017835722968491553
KAT5	0.01771121543408891
PARVA	0.01769452589884262
MARS2	0.01763081063153844
GBP2	0.01751691190999914
RRM2	0.01750679013309152
ANGPT2	0.017434732047676628
SYF2	0.017410839392876364
GALNT12	0.017315837832449082
FANCA	0.017275061768763235
RAD51AP1	0.017258076200809137
ABL1	0.017250039300294413
ENO2	0.017221623853561192
ALDH5A1	0.017180977901585473
NUSAP1	0.01710656439455034
MAOB	0.017060099407158545
TK1	0.016992130057012545
RFC3	0.016965557595945334
PSTK	0.01694605641989972
POLR2H	0.016942708868701296
DDO	0.016935823874344356
F12	0.016883131772627194
ATR	0.01682153963100123
APEX2	0.01677551604762507
NOTCH1	0.016753643327178474
ECT2	0.016730834286749558
HSD17B4	0.01668889088079114
FXR1	0.016612242625510053
SAT1	0.01657347789468993
ALDH4A1	0.01651895049117493
COL1A1	0.016506968757056845
F2RL1	0.016500116806585453
PLAUR	0.01639621949614235
H19	0.016367809899086993
CHAF1B	0.01632117930497714
VAV2	0.016311083311260556
RACGAP1	0.016257827826139385
SLC12A2	0.016209434647464376
PPAT	0.0161997861415192
WDR76	0.0161173473312445
PTK7	0.01605860112071742
ALOX5	0.016048369389987275
HSD17B10	0.01600515245617707
FANCL	0.015953260034237644
CARM1	0.015889828770792088
STX19	0.01584063242137215
BMF	0.01580798558597204
UGT8	0.015783422588404945
SIVA1	0.01575860636641733
DAPK3	0.01574332678321047
CSF3	0.015716236062848787
CLIC1	0.015666736908020538
TFAP4	0.015653436444897032
LITAF	0.015588635652299782
EDNRB	0.015538263142943593
TCF4	0.015450401041127623
UIMC1	0.01541300496177206
ODC1	0.015403727392232756
KLHL24	0.015363495992714877
RIF1	0.015358831718121151
SLITRK6	0.015330238677862073
CLIC5	0.015269336441761676
C6orf62	0.015202400205617842
CACNA1C	0.015185865427070224
NUAK1	0.015183066112931591
MBOAT1	0.015159186729981842
KIF5B	0.015067418452298526
POLD1	0.015065654406745848
NKAP	0.015005434812405422
ITGA5	0.014997605979906417
SEC22B	0.014880290494997379
TP53BP2	0.014853038140387345
VAMP7	0.014851008858205192
HIST1H2BK	0.01483362014639508
TTK	0.01477743982003722
MTDH	0.014634386109859676
LDHA	0.01461926138234825
CAMK2N1	0.014588880684174571
KIF11	0.014522737828037617
POSTN	0.014484998417697367
DCK	0.014439464967985092
PRMT1	0.014411503020490364
DSN1	0.014399983500095486
DLD	0.014398921806422774
ACTA2	0.014351780797746388
MLLT11	0.0142887372053289
TOX3	0.014235540491183531
NFE2	0.014234596043488267
FUT4	0.014225171554840797
CITED2	0.014196971215869486
MDM4	0.014184883706727254
UBR7	0.01417191747379455
LOXL2	0.014119217586102578
PCOLCE	0.014083726517657536
VAMP5	0.014072225734379227
GATA2	0.014059242171399129
CD200	0.014043274339574727
ALDH2	0.014011936182906729
CYP7B1	0.013984341255607333
GINS1	0.013983547882700944
ALDH7A1	0.013895246090291396
KDR	0.013859673333334297
BABAM2	0.013792106805998478
TNNI3	0.013781090829339291
RAB42	0.013739341560117769
ATP1A3	0.013738700371488869
PDHB	0.013692437125508461
PML	0.01365197269925489
GLI1	0.013623934398593189
ALDH3A2	0.013506242545010181
EMP1	0.013495831712159083
ASL	0.013479399859825117
VAMP3	0.013459854258964113
LYZ	0.013414558304202953
HIC1	0.013382879029681796
ANXA5	0.013300847259562104
JAG1	0.013271765330583057
CENPA	0.01324030166833067
MYH9	0.01313391553194419
CASP2	0.013076504925939323
GOSR1	0.013040676274455808
ZAP70	0.013029980402754989
POLR2D	0.012995784779162552
CDC25B	0.012967627087281827
PLK3	0.012931487941696882
S100A8	0.01282180930885624
CCNF	0.012774468031553538
SEPSECS	0.012756663358464915
COX7A2L	0.012733507063625079
TNKS1BP1	0.01271276464801115
CYTIP	0.012698407128889127
COMT	0.012675558348278044
GNAL	0.012652643514267823
EARS2	0.01262299355229581
CXCL10	0.012586641879759681
PHGDH	0.012543957805037864
RIPK3	0.0125307518679884
E2F2	0.012468920278736575
RGS4	0.01243053781327956
FLOT2	0.012419501114505018
VCAN	0.01241724427066339
POLR2J	0.012395497392694117
OLR1	0.012359573301777841
HNRNPM	0.012358109958505503
DRAM1	0.01229127791233863
NUPR1	0.012273951115155954
CCL8	0.012259859756465666
SOX17	0.012256669258102098
ATP2B1	0.012219095707785968
TAOK3	0.012203721943670268
RAD23B	0.01220044583188497
ALKBH2	0.01212079181884967
CCL23	0.012112235401676516
YARS2	0.01187326578602225
KLK10	0.011845352891040838
PTTG1	0.011842068679532733
CASP9	0.01180191643314859
GTF2H1	0.011724188088610074
H3F3B	0.011654597734348496
COPZ2	0.011653969834198077
BNIP3	0.011611608417816624
GALNT11	0.011609043726743252
EFNA1	0.011519084436858089
BCAT1	0.011517392739245961
RRM1	0.01147747180523212
BCL11B	0.011472333631398953
SLC2A1	0.011414141850072838
COX4I2	0.011386254969436127
EOMES	0.011365141725387573
TUBB	0.01131125978506525
TGFB1I1	0.0112674814214329
IGFBP4	0.011244050238287395
DNM1L	0.011205503527381288
FAM83D	0.011184110099817148
MMP1	0.01113218883001342
CCNG2	0.011132004103490726
CHAF1A	0.011111174749939612
IL23A	0.011107635732701697
INSM1	0.011093972532836555
BRCA1	0.01108984792433186
ERCC2	0.01107065302326399
RASGRP1	0.011067388630908458
FAP	0.011063186185869897
OLFM4	0.011035082276842483
ACAT1	0.010997567875284133
CCL5	0.010956109369508542
FN1	0.010948020464615252
HSD17B8	0.010907450814807106
KLF6	0.010873981485816685
MND1	0.010873040673686196
RIPK2	0.010828934207898778
PCNA	0.010823595415803269
AURKA	0.010805541318743382
ITGA3	0.010761938648992822
TLR2	0.010706815029322789
PSMB4	0.010699928906139541
FOSL1	0.010692180333651753
PRKX	0.010679072738041407
COX7A2	0.01065411262505303
HMGB2	0.010603971922117957
CD38	0.010591511108210359
XRCC1	0.010526038528809168
LAMB2	0.01051268793503896
UGT2B15	0.010505309257945841
TNFSF10	0.010455546349447797
ANG	0.010447197897962321
ITGA6	0.010445581496867766
VEGFC	0.010331699241591922
ERCC8	0.01027286248805717
EGLN1	0.010270291137220288
LOX	0.010223841873516102
NFKB2	0.010213681930399088
PTGS2	0.010185365952526936
PRKACB	0.010108415922239268
E2F8	0.010107544846997439
NFATC2	0.010050938269346192
AUH	0.010043156804129394
CALM1	0.010008581418929963
CEBPB	0.009983899057840584
SSRP1	0.009927599086835302
SEMA5A	0.009927089320072672
ECHS1	0.009915818074819454
CALD1	0.00988385562826302
NFIL3	0.009836619754862776
MAFF	0.009808175011624093
RPA1	0.009771429864236332
EZR	0.009714318089384985
HMGA2	0.009706552899465757
CNOT7	0.00968747769781202
INTS8	0.009676865628686875
BID	0.009622631830771153
ICAM1	0.009615008627321628
SMAD2	0.009603148658708342
MKI67	0.009576392913954476
EBI3	0.009564580371451538
RPA2	0.009528195618377313
BMPR2	0.009510590327890197
UBC	0.009495819412409012
CDKN1B	0.009462909847509988
WNT11	0.009441700015981597
CLSPN	0.009416836333323936
EPAS1	0.009401271865490859
MTFMT	0.00940069231879269
PRKDC	0.00938082734987016
ANXA1	0.009379657696227405
SULT1E1	0.009305387850516001
STX8	0.009281428829200536
NDC80	0.009266397018986594
UQCRQ	0.00924274133545771
LIG4	0.009211621264335973
IDO1	0.00920799237838953
SELE	0.009199613429315806
MNAT1	0.009189922950897511
GLS	0.009162777931488503
METTL3	0.00911348048613621
PROX1	0.009087717463999575
UQCRFS1	0.009071049320911117
PDGFRA	0.009026162699933471
DBT	0.009024543439113521
DLL4	0.009022575194655491
CREM	0.00901452159843936
XRCC3	0.008997582082745209
IKZF1	0.00898441554152109
TPSB2	0.008947386709050292
RNF43	0.008947168399630251
STX12	0.008929086902942524
RHOC	0.00891796532483655
SNAP47	0.008916814016693237
MTA1	0.008900379969040797
HSD17B2	0.008889721171595122
CKAP2L	0.008858823276127454
CHEK2	0.008823642384727317
GALNT6	0.008796631566464222
NPM1	0.008780030728835186
RARS2	0.008749043782121001
BORA	0.008748991756692281
ATG5	0.00872684642109194
TFDP1	0.008719517784250562
CDCP1	0.008693071350828413
DDB1	0.008690032353504669
PDGFB	0.008630339327314076
CCNH	0.008612945294129518
YKT6	0.008581801495193093
MESP2	0.00856858713981944
PSAT1	0.008565245084757242
OSM	0.008550444653552699
HADH	0.00854029946734162
DDB2	0.008503833572162707
AGXT	0.008491363302696186
SLC4A7	0.008481267438839509
ACVRL1	0.00847268333000579
NUP37	0.008443360066704814
STK11	0.008341863796205776
BMI1	0.008283952049535057
ARX	0.008243386355526554
GATA4	0.008242611894937657
OR51E2	0.00818242172882471
OXCT1	0.008169479250188872
KIF14	0.008155266829605332
ALAS1	0.008153161096934569
RBBP6	0.008127185054739519
CDK6	0.00811694207513674
IVD	0.008109396049741332
PLAGL1	0.008091849789338816
POLR2E	0.008076255601320729
EGR3	0.008012474307927807
FARSA	0.008008158176524975
IDH1	0.00797289715602512
STX2	0.007956402335892747
SDC1	0.007952191530021588
HOPX	0.007930005675246635
GTF2H4	0.007911830627020616
AGT	0.007898568480213369
PTGER4	0.007860346645639277
CA2	0.007857516964967571
OPHN1	0.007817551379822563
GALNT3	0.007787664577855929
TSPAN2	0.0077821894010242755
RNASE4	0.007764776249641847
PDHA1	0.00774098080910427
BNIP1	0.0077300464749046945
SEPHS2	0.0076960387663285576
TACC3	0.007690423293195704
GLDC	0.007688122644842659
MST1R	0.00768129437652854
TCF7L2	0.007680628410723055
RAD52	0.007640751414909838
AOX1	0.007609271840353767
UGT1A10	0.007602993820290304
HNRNPU	0.007581674773122269
CDC45	0.007547573418522779
UHRF1	0.007517545912778536
CXCR4	0.007512335283145743
ADK	0.007505234114863524
CXCL12	0.007503244220593419
SMUG1	0.007480739373020755
GALNT2	0.007472039869288038
FANCC	0.0074696678931925765
MXRA5	0.007453291455671079
GATA3	0.007433367927143912
SRD5A3	0.007426347777677909
ILK	0.007423326737635529
GYS1	0.007421650814905763
IGFBP2	0.007415369533685101
LGALS1	0.007409711808607916
HMMR	0.007396343758625697
REV3L	0.007380475454541751
LMNA	0.00737580606909951
TDG	0.0073720791371572275
TAGLN	0.007350098368194109
TMEM100	0.007344635214354417
TARS2	0.007341581180618277
VAMP1	0.007329430983847059
POLR2K	0.007278221848485563
RELB	0.007206714765809729
HACD3	0.00714991895370193
STBD1	0.007135307381512553
RPA3	0.007130615786169202
XRCC2	0.007124193986850997
GCNT1	0.007122196143764157
LASP1	0.007114075433690395
POLD4	0.007106987892782067
BABAM1	0.007100471490019502
H1F0	0.007004470160644268
FANCB	0.006983741338917757
XPA	0.006980077466926284
BSG	0.006979483840682477
SNAI2	0.006970113284640911
MMP3	0.006921953420192664
PGF	0.006916544558709153
TMEM109	0.006893444082482392
RPS6KA6	0.0068884284249186144
PLK4	0.006856280868117048
CTC1	0.006845018785247657
ARID3A	0.006841996215312005
TNFRSF4	0.006827681155349316
PTP4A3	0.006824987584881999
NBN	0.006794021234721246
DTL	0.006786496817742124
USP28	0.006781673847239021
CDC25C	0.006762979426429535
ATP1B1	0.0067351402531527155
PTHLH	0.006734424839077983
NINJ1	0.006727050626099833
PSCA	0.0066570637452573675
PGK1	0.006644270382937036
VIM	0.00664040063847842
MARCKS	0.006637854892275622
IL1R1	0.006636255101485752
HGF	0.006633098689099781
HEY1	0.006599274604127052
PRC1	0.006595739772159844
EGR1	0.006587440144934452
BGN	0.006551825287481176
RUNX1	0.006549985305423861
MDM2	0.0065376647164632875
AIFM1	0.00653725278025531
CDCA7L	0.006516766028915999
ATP2A2	0.0065127351541086455
VAMP2	0.006495093511606092
DUSP1	0.0064922983327729755
TAL1	0.006485883971227585
NKX2-3	0.00647757275685886
WT1	0.006474112765398684
RBM38	0.00644306985447646
ATP5PB	0.006422796494453942
SNAP29	0.006419532294136795
GALNT7	0.00640766151145106
FANCE	0.0063784048925172605
PTN	0.006377861834612244
MMP13	0.006351310473889568
TENM4	0.0063399613888753875
NASP	0.006333560150118446
BCL10	0.006257362752933761
TNFRSF21	0.0062525566590190375
F3	0.006218882012249153
CNOT11	0.006214396345705488
MRE11	0.006201088858465209
TDP1	0.006166828224258026
CALM2	0.006072820989880869
HTRA1	0.006042787249896724
C1GALT1C1	0.00604157817500616
IGF1R	0.0060329463129953865
HELLS	0.006007376670124415
SLC28A2	0.005996397128717939
MTOR	0.005988596536903023
TUBG1	0.005988064231507628
TFPI	0.005966256619595289
TFRC	0.005960581221755399
STX4	0.005946749310308003
CXCL11	0.005932245878302486
B4GALT1	0.005910479285918967
MMP14	0.00590337705112041
PIDD1	0.005881132736008912
COX5B	0.0058367468466104635
CDK2	0.005782879816372723
NEK2	0.005782322868521982
TGFBR2	0.005770553144578548
GALNT5	0.005749074398300592
SHISA5	0.005729988869145051
LGALS9	0.005726181935413049
TNFAIP6	0.005726022158950495
MLLT10	0.005699654120837823
RAC1	0.005691480062795696
SNAP25	0.0056860200210636135
AKR1C1	0.0056834721015908305
RBL2	0.005671976197357876
PPP1R15A	0.005621358403712987
CDH2	0.005589381196708677
TGFBR1	0.005567343377091418
EIF4B	0.0055465314429917496
EGFR	0.005543887047291453
BRCC3	0.005532295496145265
CORO1C	0.005514510737249712
RAD50	0.005462261825892973
IRX3	0.005457857229249802
ZNF335	0.005453646129424711
RELA	0.005438608152447841
HES1	0.005426010254522569
UQCR11	0.005409936516364378
PFKP	0.005396006912920593
APC	0.005392858319957153
ZBTB10	0.005366585566320597
CNOT10	0.005354004468937469
VARS2	0.0053410348132199885
BCKDHA	0.0053289283204651415
CEBPA	0.005324614453772324
BMP6	0.005310924767241474
TYMP	0.005281332282053421
POLD2	0.005280956112428083
BUB1B	0.005280710869349258
PTK2	0.005253560296101261
CCNE2	0.005231579340238349
TNFAIP8L1	0.005226076736521978
CALM3	0.005223904204105509
BAG1	0.005203248476251977
NRIP1	0.005197254182537141
TPM4	0.005194976464454162
CSF1	0.005185054761681735
BAZ2B	0.005160049211029141
MELK	0.0051213860136257615
GALNT10	0.005118811802385416
ADSL	0.005081424295840969
ERBB3	0.0050388651689723405
SARS2	0.004993612791138191
FAM20C	0.00497293961006875
CYP1B1	0.004966599612896666
LRRC15	0.004955840699787449
H2AFX	0.004955461974892591
SOD1	0.0049479113495186295
ATF4	0.00493687525207493
UBE2V2	0.004922440314996365
COL11A1	0.004911102391771309
CREB1	0.00486838386855177
GLUD2	0.004868171467818373
APOPT1	0.0048573985892007236
STS	0.0048553746409085155
NAMPT	0.00484861963752733
TPM2	0.004844672520065078
ALDOC	0.004842806933112975
ADAM12	0.0048243952234959765
FADD	0.004719272777638321
MIF	0.0046976798044564404
MEF2A	0.004694174094525064
RFC1	0.004689859812880918
STX11	0.00466661174134504
USP1	0.004653782695715849
FLT1	0.004643865773575292
CX3CL1	0.004623009027231757
RB1	0.004616470849150412
LRIG1	0.004581276043783027
BRCA2	0.004575988717191737
PNN	0.004571550751419363
CEMIP	0.0045642370978264905
SLC9A6	0.004541944964422223
CNOT9	0.004499969106058018
MGMT	0.004494100537678884
P2RX7	0.004481912928307228
GCLM	0.004478872426855936
NID2	0.004478164115258828
ZNF385A	0.004448596657866408
HIST2H2BE	0.004443083531703484
EPHB4	0.004422546235434721
BET1L	0.004417962415687183
RANGAP1	0.004413765913289288
ENG	0.0043930072272280445
GDNF	0.004380802457474238
GFI1	0.004368841063349457
CCNA2	0.004362316168276279
UGT2B7	0.0043584837177321496
JUN	0.004327162034238413
NR2F1	0.004299277591238086
XRCC5	0.004268226801464731
RNF144B	0.004257850941059526
IRS2	0.004237317237013561
IL18	0.0041887089448666695
TNFRSF12A	0.004175442997544394
AEBP1	0.004148387178475049
MUTYH	0.004148257185651102
FGF18	0.0041371688114863105
BOK	0.004124753484639763
DDIT4	0.00410920579954491
DSCC1	0.0040803579043791165
ITGB8	0.004071997117010063
PTPRG	0.004055184953044421
SRD5A1	0.0040536241405383115
ERCC1	0.004028553334182332
HNRNPH1	0.004012145806552523
PCCB	0.0040119779553634775
CNOT8	0.004009682957976791
TIPIN	0.004007565411393088
RBL1	0.004007510612486104
CD86	0.0039708491599779626
PRRX1	0.003960565797230195
IL18R1	0.003954951587417721
NEK11	0.00395335796648309
LAMC1	0.003952719293679765
PPP2R5C	0.003947138267867789
EPHA2	0.003936298504594084
BAK1	0.003935668247456703
MEF2C	0.003933839262811975
FFAR2	0.003924641681530124
NFKB1	0.00391607069738124
CLCA4	0.0038988430235809488
TRA2B	0.0038799287698917293
IL6	0.003869399886503053
TNC	0.0038664849245083005
LBR	0.0038362757081704135
DLGAP5	0.003826121441023678
SDCBP	0.0037991996358376495
CTTN	0.0037468737336070783
SAP30	0.0037418982955444544
FOXM1	0.0037342287447616955
CASP8	0.003720086097499148
GTF2H5	0.0037199973968069615
CKS2	0.0037123730936038553
CCND1	0.003705552741599797
ERCC3	0.003669521462160406
CXCL13	0.003666292770833541
ETV1	0.0036570643721564136
NELL2	0.0036451558990610172
TRIAP1	0.0035984619822690537
HIPK2	0.0035927539614599427
PDGFA	0.00358540843453947
VEGFD	0.0035438289052531274
BTG2	0.0035357383852176777
ZEB2	0.003505349229183351
PSEN1	0.0034926809508210237
DYRK2	0.003483913392082986
SFN	0.003451389071124878
SPARC	0.0034512281563436596
LARS2	0.0034362326591698034
TGFBI	0.0034285828769893647
CACNA1D	0.0034236098814858337
FLT4	0.003419573434667901
RAG1	0.0034065772306474495
PDZD7	0.003378330185316415
CSF1R	0.00336165769203303
KDM3A	0.0033536216008710385
GALNT17	0.0033532238552751023
NCAM1	0.0033463074475308203
HMGB1	0.0033356121857358438
CNOT4	0.003318155153190752
PTPRC	0.003304601643921807
PKM	0.0032854826860900903
GTSE1	0.003282769722737128
PTMA	0.0032797480888569646
IGFBP3	0.003271429258373654
UQCRC1	0.003269478560409195
B4GALT5	0.0032297900773105787
UQCRC2	0.003224931495844965
NFATC4	0.0032067657695418065
OLFML2B	0.0032011295611799073
GALNT14	0.003172597289473122
ACVR1	0.003164128357749816
SELP	0.003162016650135025
KIF23	0.0031223006724983627
NFIA	0.003106843932400963
SHMT1	0.00307896495000146
COX7C	0.0030781286778743784
SHMT2	0.0030766220133652098
TNFRSF9	0.003076408157891296
REL	0.0030659749876661285
CARS2	0.0030616093457605763
SMAD4	0.003050683266183892
POLR2C	0.003040428170321913
COL1A2	0.003024459277768778
STX3	0.003022405876538473
STX17	0.0029840912652876477
CAMK2G	0.002980607542344129
CD274	0.002968848791725004
CDCA3	0.002945112760679032
WWOX	0.0029369732287061537
GSC	0.0029285886235357896
CCNB2	0.0029195111295138953
PROM1	0.00291219582698251
PSMD14	0.002876026363272627
CHEK1	0.002875852186276311
GLIPR1	0.0028629298223206054
HNRNPDL	0.0028580373326503026
FANCG	0.0028446442615949782
PARS2	0.002828686702707805
ACAT2	0.002827844718900969
NUF2	0.0028263888507734612
PSPH	0.0028255268056706904
UBE2T	0.002798052320866524
PXN	0.0027838336110274217
MBD4	0.002780306092301209
RAB25	0.002775508089061996
BMPR1A	0.002771129758293403
WNT5A	0.0027673778718711193
ASPA	0.0027544353026825344
DRD1	0.0027479723343407183
SEMA7A	0.0027126173460981008
CACNA2D2	0.002703619353094397
CYP26B1	0.0027007119424809945
NRP1	0.0027003920057693848
MCCC2	0.0026739231350402038
EHHADH	0.002670000303536579
COL4A1	0.0026667645051245757
ZNF395	0.002642571947730324
ATM	0.0026418049894155284
POLR2G	0.0026376551529923723
HNRNPL	0.0026107336932802176
WDPCP	0.0025776618097139007
TUBB3	0.0025587057712757842
TEK	0.0025432412040085396
NOX4	0.0025374774808184166
COX6A1	0.0025333089134953403
BDH1	0.002528357463385575
SPDYE1	0.0025085021089922056
PIK3R1	0.0025035863315024933
GFPT2	0.0024801993392506807
VAMP4	0.0024776660793221555
CAV1	0.002475559019401764
RNF213	0.002471925132022363
HIBCH	0.0024679450238796123
DDR2	0.0024573379649772548
MAPK14	0.0024519787853642112
MCAM	0.0024394612263124965
JMJD6	0.0024293495054279724
SATB1	0.0024191480090675717
GFPT1	0.002399471422137434
AOC2	0.0023826182991476025
XRCC6	0.002374137281689931
TNNC1	0.002372203309376657
DCSTAMP	0.00236710041799729
POLN	0.002343329057480967
S100A4	0.0023382402154663476
MCM7	0.002336663591175607
POLE	0.002334911041393197
TWIST1	0.002328797725962936
ACSM3	0.0023084065689590277
SP3	0.00230075417510918
CCL7	0.0022968321154146804
STX7	0.0022926628142442506
NIT2	0.002287568036570441
KPNA2	0.0022875222556720315
GALNT16	0.002286332352746828
SOX6	0.0022806751233632413
POLL	0.0022768448484598463
PF4	0.0022475328975198054
THBS2	0.0022450661620908516
TBX1	0.0022440284214733514
ZBTB8A	0.002241182809748951
OGG1	0.0022149805399339748
RFC5	0.0022120986830330607
CRADD	0.0022068376813856798
HDAC2	0.0021953510755227676
FLT3LG	0.002188924511976121
GPT	0.0021776470551456506
CDC6	0.002176778827886219
GRK3	0.0021169204121634483
CDK1	0.0021124805365210775
POLD3	0.0021057315962652273
CNOT2	0.002095393016061365
PTPN11	0.002086805046808929
WARS2	0.002082595476906116
ASPM	0.0020809123030950056
ATP1B2	0.002064041771850529
POLR2I	0.002056372556319365
ECM1	0.0020554411063435367
SNAP23	0.0020525153588139356
OR7D2	0.002052041784251947
PTPRO	0.002042612795735485
MCOLN3	0.002041438369584448
TNFSF11	0.002040286929939784
SARDH	0.0020234405819874123
STX1B	0.002022841687686482
STX6	0.0020165946060698168
GALNT4	0.002002464195640197
IARS2	0.0019988049033356444
ZBTB1	0.001997916017040667
SPI1	0.0019960027334686476
PITX2	0.0019930976589141044
OPTN	0.001990026982649083
ABCG2	0.001974901372487568
IL1B	0.0019654731160958145
LYN	0.0019652866100459236
HEY2	0.001956881190435944
MXI1	0.0019510046437240908
VTI1B	0.0019151553686310198
RUNX2	0.0019134675971068068
ATP1A2	0.0019032537529646344
TMEM158	0.0019022997252929647
GADD45A	0.00189094711061694
STK4	0.0018891812337426019
TCF12	0.0018884576229075813
SHOX2	0.001886274515175147
CDH11	0.0018663111339228943
NODAL	0.001852391802708487
SMO	0.0018487554125082325
GALNT15	0.001828805014187008
RAD51C	0.001804071960069214
BRIP1	0.0017964162040057022
GPT2	0.001795295934162839
FBLIM1	0.0017897650625795362
ACSL1	0.0017877506025751604
FBLN5	0.0017845165067598577
LY6D	0.0017788903975495204
PRKD1	0.0017673428581605317
P4HA2	0.001766318860033966
GDF7	0.0017621538467382195
FEN1	0.0017572546938904225
OTULIN	0.001755638671886455
XRCC4	0.0017509686183930042
NARS2	0.0017460876422519115
EMX2	0.001738287933247125
COX5A	0.0017368401486176721
RAD9A	0.0017328780570504169
AXL	0.0017199907582441866
ITGB1	0.0017193820153010599
AARS2	0.0017190702255535247
CENPE	0.0017124976520050187
KRT14	0.0017073550490930497
POLA2	0.0017019779512761901
KIF1B	0.0017004593023556744
SRPX2	0.001700350500522445
NRARP	0.0016877072723112986
WRN	0.001687259230834529
TATDN3	0.0016830090775002795
TNF	0.0016786894855567915
OSR1	0.001672266583437411
CACNA2D4	0.001668589867752609
GPC3	0.0016679252711392174
REV1	0.0016523399025851141
CACNA2D1	0.0016513744539658824
PLOD2	0.0016428939005092573
PAFAH1B1	0.0016378866642322216
CKAP5	0.0016283607984895574
AQP1	0.0016281764268468286
MYC	0.0016251779156869477
RRM2B	0.0016220500196045655
PALB2	0.001620020205681968
CALML6	0.0016172723824286943
SDS	0.0016148021837502767
CRISPLD2	0.001610931766685563
HMGB3	0.0016048062664815901
IL1A	0.0016030593401543177
CDC25A	0.001592867844885812
ZWILCH	0.0015808234555042106
STAT3	0.0015764718982159288
GPM6A	0.0015720803135442544
CDC42	0.0015689244694892996
IL15	0.0015625548841625187
BLOC1S6	0.0015437555907484412
SRGAP2C	0.0015335248478354825
ASF1B	0.0015212271091129476
TSLP	0.001516072942331161
FGFR1	0.0015125475330872546
CCL4	0.0015086467241452685
ACTC1	0.001506471654761938
SLBP	0.0014781317487126441
AL929410.2	0.001475383689787056
SERPINB2	0.0014700035587623418
HOXA5	0.0014696403657343464
ADCY3	0.0014687101338570763
ENOSF1	0.001460323456717009
STX5	0.0014459157042941962
BATF	0.001439831771916502
AFMID	0.0014337228587664361
TPM3	0.0014321792301841738
HSD17B3	0.0014303520326063837
SLAMF1	0.0014260045292785136
STK3	0.0014221168466264384
GALNT9	0.0014124577043842577
RAMP2-AS1	0.0014047881332878368
CD40LG	0.0014024534826344375
SRR	0.0013982389277773458
INHBA	0.0013971437704346015
COL6A2	0.0013706495994842173
E2F5	0.0013703404585242462
CCR7	0.001352111569630316
HLX	0.0013454588391060434
EFNB2	0.001343349968192211
STX16	0.0013330636121381746
BET1	0.0013275950187165795
MZT1	0.0013268727137789023
SEC24B	0.0013262302172384287
ANXA2	0.0013183479179974718
ANGPT1	0.0013083055328559463
CCBE1	0.0013077617506078766
BRAF	0.001301127924530932
ROBO1	0.0012984598052285614
FGF2	0.0012794466738251721
TNFRSF1B	0.0012728734336949158
HSD17B1	0.0012693863605958429
FXYD2	0.0012686895052106443
IL11	0.0012628531477359847
CYP1A1	0.0012605997156600155
L2HGDH	0.0012604259389726543
FCER1G	0.0012600926757145039
SORT1	0.001248277936174679
SMOC2	0.0012377209929893569
FANCF	0.0012292417477058183
IGF2BP3	0.0012269781550669305
SPTBN1	0.0012207638298544889
POLH	0.0012191150653711423
CTNND1	0.0012095071935278785
AKT1	0.0012077083099262806
HAPLN1	0.0011851103280792977
CNOT6	0.0011826691699718778
GLS2	0.001171303350913486
ALDH9A1	0.0011602585522372355
LATS2	0.0011601668418453396
WNT3A	0.001157050552721533
CD6	0.0011482101071890224
ESR1	0.0011406422340440737
NTRK1	0.0011399471778274525
GSN	0.001138785705460201
AMD1	0.001128124936359522
NRG1	0.0011237216782637716
TSPAN6	0.001110747135515745
SLC8A1	0.0010978489028835453
NUCKS1	0.0010893190755201234
CAMK2A	0.0010844501530876778
CALML3	0.0010802520047983454
UGT1A6	0.0010753127721965503
KIF22	0.0010681772196129713
NEK5	0.0010633766781093811
MYL9	0.0010627710100090048
CASP8AP2	0.001062737565697965
STAT1	0.0010604779346986746
PPP1R3C	0.0010601721552710836
FGF7	0.001049898871719034
CD33	0.001031507544319634
NCKAP1L	0.0010279171334649216
COX6B1	0.0010262743182133792
SRSF3	0.0010253795234970119
FSCN1	0.001024830444195256
SOX2	0.0010236104606697082
MPZL2	0.001022288023087464
FGF9	0.0010062938396496524
PRKG2	0.000995568900361564
XPC	0.0009862564323245375
PRKACA	0.0009842032252778718
GPLD1	0.0009807562857911103
ST3GAL2	0.0009793330900407765
LIG3	0.0009763353796946413
CAMK2B	0.0009748546455157527
TNNT2	0.0009637236286580903
PAX6	0.0009634124607594127
POLK	0.0009597351982031227
VEGFA	0.0009394793390672723
PDK1	0.0009347539892021276
FANCM	0.0009319663245379887
CYP11A1	0.0009211562812588414
RFC2	0.0009137177324214572
BCAP31	0.0009083482044293713
SNW1	0.0009046773618017141
TP63	0.0008964151613643915
EBF1	0.0008924497126352353
DDIT3	0.0008910135643622469
VTI1A	0.0008897924506453887
PRR11	0.0008727173753873831
GUCA1B	0.0008574121817883706
OR2T10	0.000856314898653664
SEMA4A	0.00085356631628694
TROAP	0.0008488585245319637
TPM1	0.0008444478713989524
ROCK1	0.0008346707575493888
BMPER	0.000833208382490041
CYP3A4	0.0008297396252559307
BCKDHB	0.000808792234230238
WRNIP1	0.0008042218075938329
RAN	0.0008010461179677353
IL12B	0.0007952027944273088
DISC1	0.0007888364348034111
EDNRA	0.0007853909568014117
ACSM1	0.0007705508505931999
ZNF793	0.0007647419845321072
MCEE	0.0007598358448735528
ITGAM	0.0007558536596368486
PSRC1	0.0007551958931533909
BCL2L2	0.000749677353288938
COX7B	0.0007463326695849902
UGT2B4	0.0007441286670257588
AKR1C4	0.0007413076925149584
ATAD2	0.000740227657694084
TP53BP1	0.0007385845252706053
FOXO4	0.0007357136529620687
MAPK3	0.0007328502579014348
ZNF292	0.0007144342228339635
TNFAIP2	0.0007142175102479834
GOT2	0.0007105930930586805
POLE2	0.0007054138515775554
BNIP3L	0.0006978176177354382
KDM1A	0.0006962565224547465
ICOSLG	0.000685037254862135
TRA2A	0.0006767158735690827
E2F1	0.0006693830816542917
SVIL	0.0006628796406665682
PBK	0.0006525953850645886
VRK1	0.0006429531352236836
TP73	0.0006280875803960406
SOX11	0.0006213597382275622
AKR1C2	0.0006209012517409907
PRKACG	0.0006145474190779683
BLM	0.0006115375935431876
ST20	0.0006066678378410153
HSD3B1	0.0006046782242333358
ERG	0.0006003803336495838
GOSR2	0.0005972961874166
TRAF6	0.0005955846712385488
CACNB3	0.0005925638323962289
PRDM1	0.000591452409583515
BOC	0.0005878853734589922
APAF1	0.0005861681430143877
UGT1A8	0.0005794519030370122
CDON	0.0005652888472849332
CRHBP	0.0005624216905595231
TLR7	0.0005591826853552208
GUCA1A	0.0005474184265966773
MRPS18B	0.0005341197121869509
ERBB2	0.0005236808530953928
RGMB	0.0005233487130121836
TERT	0.0005130429632773868
OR52W1	0.0005127640429905294
DBX1	0.0005069370145929197
PIK3CA	0.0005067778896215701
CACNG8	0.0005054205626145935
SPIDR	0.0005000793651535775
PLS3	0.000497848507710437
DNER	0.0004917335276210281
EZH2	0.0004903743071192944
ZEB1	0.00048376782232044017
OR2B6	0.00048365925424177856
PPIC	0.0004786100503624369
CYP3A7	0.00047795616715399293
SP100	0.00046680878271101794
ATP11C	0.0004612279364038749
PRKG1	0.000452551401541765
LRRC17	0.00044711184673189004
PCDH9	0.00044710191473050834
EGF	0.0004398595109929558
ACADSB	0.0004375406902877046
CNGA3	0.0004363321694224262
CIDEB	0.00043304555125263594
VLDLR	0.0004241566757907126
EP300	0.00042132938694946365
RALY	0.00042098792867382274
OXCT2	0.00040931172940800696
BHMT	0.0004076312383914271
DMGDH	0.0003992939328960347
SRD5A2	0.0003805029360297797
PMCH	0.0003790350448649919
CYP17A1	0.00037758162203337754
GCAT	0.00035884849606587077
CENPJ	0.00035498387055843617
ERCC4	0.00035370721037790616
CPS1	0.00035325372094008415
UGT2B10	0.0003500741762844192
MAD2L2	0.00033633773206731565
TMPO	0.0003317754687707731
CSF2	0.000330815463088748
HSD17B12	0.00032930239603973504
HADHA	0.0003287880986777121
RAMP2	0.0003269590970892089
MCCC1	0.0003246991065887078
MYLK3	0.00032337849420640066
CACNG7	0.000316450253631778
GALNTL6	0.0003090021859868132
GATA1	0.0002982711055791303
LEP	0.0002899877848037042
FOXG1	0.000288309876462272
PCBP4	0.00028127410273497605
ACSM4	0.0002811963814390093
UGT2B11	0.00027418834377876633
SNCG	0.00026829657685519974
MYH7	0.0002632699888232935
NR4A2	0.0002595316883971501
RPS27A	0.0002574219725139438
ARRB2	0.0002549848066431742
GFAP	0.0002541941701312435
CENPM	0.0002529591832960723
OR56B4	0.0002389377301989916
OR10H1	0.00023654475496322365
RSPO3	0.00023595506913359518
CLCA2	0.00023079499438260817
PDC	0.0002284946777238127
OR2A7	0.0002275776402175837
UQCR10	0.00022751390690838911
IFI30	0.00022612475661002755
ACOD1	0.00022361925651062523
USE1	0.00022314992251623223
OR6T1	0.0002208996783071724
PPFIA4	0.00021803529959200476
UGT1A1	0.00021689967384606046
CNGA4	0.00021680162822263204
TGFBR3	0.00021656174413379334
OR1Q1	0.0002108310539568305
CNOT3	0.00020688049922920707
ATP7A	0.00020121573052243335
IL23R	0.0002010117464856589
GALNT13	0.0001960389338623888
PAX2	0.00019137968145630695
SKIL	0.00019122543860213343
YAP1	0.00019094090308422905
CACNA2D3	0.00018916254557465952
OR52N2	0.00018912806290632183
OR1L8	0.00018782470508547791
OR4C6	0.00018769774728825197
CACNG1	0.00018650824301042789
FAM162A	0.00018641465309738955
OR13J1	0.00018117681019261175
LHX5	0.00017284458081856524
CYP7A1	0.00017130918938817848
POLI	0.00017020495456741442
SLC1A2	0.00016852251706383356
UNG	0.00016615033653989364
SPDYE5	0.00016590450940262458
CACNA1S	0.000164943313344019
PLK2	0.00016356313645765616
RRAS2	0.00016135819109745658
LHFPL5	0.00016085495886097815
GCNT4	0.00016067963957054377
OR2AG2	0.00016036197297454032
OR6S1	0.00014797269751314984
FBXO27	0.00014773708896805083
OR6A2	0.00014747318320963777
CACNA1F	0.00014724113265819684
CDK7	0.0001460180700758769
EPB41L5	0.00014490517134170205
CBS	0.00013974146768326484
WNT7A	0.00013779381301372732
OR2A4	0.00013778372422062143
WNT1	0.00013616646978152568
JAG2	0.000128935826443342
ASCL1	0.00012833329434945237
CAPG	0.0001250879807582854
OR2C1	0.0001239762396431404
GTF2H3	0.00012364249707702218
EMX1	0.00012346682294831518
IL20	0.00012271290412094833
OR5M11	0.00012271047659737178
CYP19A1	0.00012119096820267519
DCT	0.00011984707186170424
KLF7	0.00011948265350700648
PAM	0.00011896225453838453
CACNB4	0.00011693489068762999
AKR1D1	0.00011606566106153793
CNOT6L	0.00010794015558607544
CNGB1	0.00010789940163468476
STRC	0.000103467870159102
CD80	0.00010150321436359096
ITGB3	0.00010143785346039968
OR2H2	0.00010128099918896757
OR13A1	0.00010085228205928156
IL2	8.98788466683548e-05
CCDC88A	8.951270018526188e-05
ATP2B2	8.654459059399868e-05
HSD3B2	8.626585807237758e-05
COL10A1	8.600534833516489e-05
IL4I1	8.280739058689911e-05
OR51Q1	8.078717228628422e-05
IGF1	7.96086314138872e-05
DBX2	7.886676373035561e-05
OCSTAMP	7.798815938045954e-05
GNMT	7.522159295286933e-05
RAD51D	7.479383267225981e-05
GUCY2D	7.078543957898875e-05
ESR2	7.032345113007704e-05
ACSM5	6.762718769238902e-05
FBLN2	6.548386308475785e-05
UGT2B28	6.456574963995408e-05
CYP3A43	6.336075359626021e-05
POLR2F	6.26221870831122e-05
OR1K1	5.621649471197349e-05
ATP1A4	5.6152436129055044e-05
OR52K2	5.5106590539022106e-05
CACNG6	5.471186654278564e-05
OR7C1	5.461601616090382e-05
ERBB4	5.4538838652192375e-05
UGT1A9	5.257757934721166e-05
OR1L3	5.167716822456347e-05
RYR2	5.019187530002939e-05
IL31RA	4.9904912134191415e-05
CAV3	4.675592023860302e-05
OR3A1	4.600529482992529e-05
OR2T8	4.584214547087884e-05
CACNG3	4.5277050171685695e-05
LHX1	4.326590648710343e-05
OR10A2	4.316026986263484e-05
ACSM2A	4.236925563502279e-05
OR10G2	4.2059070226518955e-05
POU4F3	3.997091918886965e-05
OR51B5	3.9145448401765546e-05
NANOG	3.9000452874272886e-05
OR10AD1	3.853592314740204e-05
GRPEL1	3.8060784222842486e-05
OR2L13	3.733257108933827e-05
OR2K2	3.716069969560222e-05
OR5K2	3.564768121122157e-05
OR2W3	3.542772559268661e-05
OR10Q1	3.251696359923685e-05
WNT16	3.103467031830379e-05
OR7A5	3.0397507007846253e-05
CYP21A2	3.025660868620708e-05
MYL2	2.950269020928664e-05
UGT1A7	2.882148562394356e-05
OR51B4	2.812633944397122e-05
GAD2	2.791826436009582e-05
ALAS2	2.7872875899499524e-05
AGXT2	2.7235024582540758e-05
LOH12CR2	2.6337752701989542e-05
OR1J1	2.63373513630198e-05
OR1F1	2.5748691279573136e-05
SPHKAP	2.5620083825019973e-05
OR14I1	2.5575128770938497e-05
TMC1	2.5412510541276925e-05
CRP	2.4547544263743182e-05
TMEM45A	2.390743338074363e-05
OR52I1	2.3690364886279925e-05
OR2A1	2.2952261429016334e-05
OR11H4	2.1956810918314375e-05
DAO	2.162446688287368e-05
ATP1B4	2.0335686029453024e-05
OR1J4	2.017286580035462e-05
PTPRZ1	1.7623199509691883e-05
GAS2L3	1.7456708081100776e-05
IL4	1.6576716212042742e-05
OR5AU1	1.624822530198288e-05
OR3A3	1.5836570217765623e-05
OR9G1	1.541589153910065e-05
OR2B11	1.511603354894351e-05
MYH6	1.3034987745669721e-05
OR52N4	1.3027459509889043e-05
OR2T33	1.297277675393909e-05
OR2C3	1.2732222587326974e-05
OR3A2	1.2547876107405983e-05
CACNG2	1.157224109181026e-05
UGT1A3	1.1358292471074101e-05
OR8A1	1.0794920830969649e-05
KLKB1	1.0732769058903823e-05
NKX2-5	1.0486429398338083e-05
OR13H1	1.0464517102396352e-05
MYF6	1.0042453231040399e-05
AFP	9.173801408304083e-06
OR1N1	8.422748143900506e-06
OR1J2	8.135799634157592e-06
GALNTL5	8.029300497353352e-06
OR2AK2	7.977364646333546e-06
OR9A4	7.399308440522973e-06
GML	7.265923880181144e-06
OR2AE1	7.0821403272030336e-06
OR5C1	6.726399062883626e-06
GUCA1C	5.801593445653157e-06
OR9A2	5.649331027427622e-06
PDE1C	5.597745326034005e-06
OR52B6	4.7017056923728666e-06
UGT1A4	3.737552004799562e-06
OR2A42	3.5674270766862164e-06
FGF8	3.3972403218383973e-06
IL13	3.089088237279192e-06
FABP7	3.002742618796368e-06
CYP11B1	2.4987896274292605e-06
MYOG	2.3338604825598124e-06
CACNG5	2.2812054155298514e-06
OR2D2	2.2442617818303134e-06
CALML5	2.1733663710109935e-06
COX8C	1.5792020155352372e-06
OR56A5	1.5390345394522686e-06
OR7E24	1.286421657817449e-06
UGT1A5	9.301794316617721e-07
GSX2	6.530516150339179e-07
RHAG	6.0555162263141e-07
OR56B1	5.595760119246308e-07
UGT2A1	4.174684506622451e-07
OR52B2	2.3330662222015389e-07
OR6B3	0.0
OR1N2	0.0
OR52N1	0.0
OR10A5	0.0
OR4D10	0.0
BMP10	0.0
COX6A2	0.0
SOX3	0.0
OR13C5	0.0
OR9Q1	0.0
COX6CP3	0.0
OR2L3	0.0
COX7B2	0.0
MYF5	0.0
OR4K2	0.0
MYOD1	0.0
OR13G1	0.0
CYP11B2	0.0
OR52E6	0.0
OR2B2	0.0
OR1C1	0.0
OR5P3	0.0
OR56A3	0.0
OR6C70	0.0
OR1G1	0.0
OR5B12	0.0
OR1E1	0.0
OR52E8	0.0
OR8G5	0.0
OR2G6	0.0
OR4N2	0.0
OR13D1	0.0
OR10A3	0.0
WNT8A	0.0
OR6K3	0.0
OR52D1	0.0
OR51I1	0.0
OR2L2	0.0
OR6C2	0.0
OR10A4	0.0
OR52H1	0.0
