# Supplementary material for: Transformer for Gene Expression Modeling (T-GEM): An Interpretable Deep Learning Model for Gene Expression-Based Phenotype Predictions
Source: Cancers (Basel). 2022 Sep 29;14(19):4763. doi: 10.3390/cancers14194763 (PMC9562172; doi:10.3390/cancers14194763)
Supplement: Supplementary file 1 [file cancers-14-04763-s001.zip › cancers-1924785-supplementary/supplementary/importort gene rank list for all cancers/TCGA-SARC.rnk]

AXL	0.10643409562086788
GALNT17	0.10267243702048394
COX7A1	0.10205254256653871
KRT8	0.07782823184882456
AKAP12	0.07056166838035824
PTX3	0.06985535912122372
COL1A1	0.06965422384168674
AZGP1	0.058716284687260346
LAMB1	0.057030062602394085
SHOX2	0.05476112919009971
NCAM1	0.05439099295338689
HBB	0.05427712172675255
MFAP5	0.05280441817039242
TGFB1I1	0.051667044322802384
GPX2	0.048588831048733565
ESM1	0.04704089185942209
COL5A2	0.04665908510288471
VCAN	0.046619972808150854
LUM	0.04661950798908305
MALAT1	0.046266695160457685
TNFRSF4	0.04538360527634102
CTSK	0.044837126489305955
L1CAM	0.04466985905423083
TMEM100	0.04461866079444822
VLDLR	0.04343865091541608
GALNT12	0.043351429790449515
CAV1	0.04305049941060298
SERPINH1	0.04303433185971884
CAMK2N1	0.04288665594721562
PDGFB	0.04177262023013406
NDRG1	0.04150460113229494
HMGA1	0.041460247399559017
GLIPR1	0.04141448256791218
CCL19	0.04115829271611188
CBX1	0.04017686147743188
SPHK1	0.040167795274002084
MSN	0.040047060495539265
PCOLCE	0.03988687271374748
COX6C	0.03971414250772766
POLR2E	0.0397060896295577
COPZ2	0.03830637817427006
PTTG1	0.03793474610132918
MAOA	0.03780012055048962
ACKR3	0.037746142335975945
SSRP1	0.035822676676254515
MCM7	0.035787904517193325
TUBB	0.03543296369287491
GSC	0.035424563514159735
CXCL2	0.03507684501324492
KRT19	0.03500578448388245
ID4	0.0349825343462448
GNAS	0.034371807824051706
LMNA	0.034297938002486615
OLFM1	0.033488981198535085
STC2	0.033462056955088755
ZEB2	0.0329989627494919
MESP2	0.03289650389195821
TSPAN31	0.032797794536603
BCL2	0.03229061815668493
CACNG4	0.032245687117091124
COL5A1	0.032238081617337225
PSCA	0.03223101828883505
RAB42	0.03207636290035678
CDK6	0.03192782148334328
NR4A2	0.03161941761372379
PPFIBP1	0.03156149350255705
GATA3	0.03144276586549706
BMP2	0.031427099566602154
TM4SF1	0.03136652487850239
GFPT2	0.031132213194191412
TNFRSF21	0.03093434842230481
COL1A2	0.030714747560181364
SNAI2	0.030402149416044466
WWTR1	0.030234491073036843
CDCA5	0.03008699957159329
CYP1B1	0.030080746960703626
VAMP3	0.029936786770575635
GUCY1A1	0.02984577902309807
S100A8	0.029662118966745057
CHD7	0.029428168193833343
WDR76	0.0290446230900183
BAX	0.02878689068947262
XAB2	0.028751936976627805
OSR1	0.028730322764289308
SNAP29	0.028684071515755735
AOC3	0.028624955651308646
TP53	0.028590728047564955
SOX9	0.0285597419187813
TRIP10	0.028556837643052006
LYZ	0.028313340360239518
SNAI1	0.028008550975105805
ADGRA2	0.028004529574925052
ITGA6	0.02781994495838925
TUBA1A	0.027809700183583683
NFATC4	0.02776926130226918
KLF6	0.027743436039045742
NDC80	0.02768771226011438
RFC4	0.027667782404196054
HIBADH	0.02765241123803746
BBC3	0.027147604000447457
PDPN	0.026818692131506804
PTN	0.026740580488801204
CLEC4A	0.026740575805479838
LEF1	0.02652699895316756
PFKFB4	0.026257070618235154
BMPER	0.026181931553916276
OLFM4	0.02588357188744755
MARCKS	0.025774414435261968
CCNO	0.025677751982919654
GALNT16	0.025628559922128414
TUBB4B	0.025521690502978138
CDCP1	0.025516065418757745
DDB2	0.025506940398979362
SPOCK1	0.025476325282959997
HK2	0.025419726704173414
ITGAV	0.025408806579315345
ADAM12	0.02512455560636999
IFI16	0.025060706117209713
UBA52	0.024882865210439645
FSTL1	0.024811925323415817
SOX18	0.024777358734479275
STX10	0.024536785182504878
STMN1	0.02433784856322039
COX6A1	0.024328187678485685
SAT1	0.024216401800962465
IGFBP2	0.024203525971489982
ALDH7A1	0.024180052041264156
TSPAN6	0.02408141276836276
MXRA5	0.023979519635106333
HSD17B6	0.023893344016984355
COX7A2	0.02376756975945594
CTGF	0.02376729106138204
HPSE	0.02360694942012171
PDE1C	0.02329168113824239
EGR3	0.023192292971191963
CCNE1	0.023137383770463565
MAP2K3	0.02295310234398981
EARS2	0.022913014505100294
UQCRHL	0.022513974694097254
P4HA2	0.022467334841010076
TGM2	0.022440762516479345
ALDH1A3	0.02230432266053329
BAK1	0.022212222068159947
HLX	0.022178536519911956
PROS1	0.022161862609244895
NUMBL	0.022125912888823297
FBN1	0.022074781851828457
ALKBH3	0.02196713840262693
EPHB2	0.02192560603996451
ST3GAL1	0.021900137003406005
GTF2H4	0.021874406738212684
PTPRZ1	0.021554678030574665
ID1	0.021488970971419958
CD34	0.02143463470040959
IRAK2	0.021420197733496744
TPM2	0.021375631008972596
GLUD1	0.021364820473134878
IER3	0.02111789015616933
GADD45A	0.02101334772083682
COX8A	0.02080950892199756
HIST1H2AC	0.020679809307077076
NFAT5	0.020666221514157344
MCM4	0.020602640905443694
LAMC2	0.020440034243388347
FOXC2	0.02031455731351209
NR2F1	0.020308522181601247
POLR2H	0.020072013705539876
MPG	0.019977465646983033
MCM6	0.0198517644785618
CREB1	0.019704711954659455
CHAF1A	0.019665603556774866
ATP1B3	0.019509333253922366
NFIL3	0.01933843737087566
CCL3	0.019323635871107546
AGR2	0.019220346559615083
TGFB2	0.01919672574689188
TCF4	0.019195081941293175
SAV1	0.019141783183000464
RRM2	0.01913537192928321
BHLHE40	0.019034547490683524
PLS3	0.0189235349685352
FERMT1	0.01881836864051532
RBBP6	0.01860716581188024
GALNT6	0.018453979543899237
RSPO3	0.01841195482552505
ASF1B	0.018407324589306467
SDCBP	0.01839707185539972
KITLG	0.01839564535970364
MTDH	0.018327334855401417
DAB2IP	0.018276004856768176
RGS4	0.01826545135783661
NKAP	0.01825866315180685
CEACAM1	0.018228471810046658
NPM1	0.01819394586567562
KDM6B	0.018017847729230284
GATA4	0.01801158430966664
TOP3A	0.01798119340911724
TMPRSS4	0.017948269230323225
CYR61	0.01793731476339079
EMX2	0.017843381840434203
TP53I3	0.01782695452632096
ENC1	0.01777880800527693
AKR1B10	0.017752924414882822
HSD11B2	0.01763136567418996
EZR	0.017591540757531637
PRDM1	0.017549945352868457
TP73	0.017533444231011445
HMGCS2	0.0172944641258006
CARM1	0.01728596018690923
VNN1	0.01728285452508624
HSD17B4	0.017246818674569113
EGR1	0.017221609380010328
KIF23	0.017220674342874165
ITGA5	0.017106565940576458
RGS1	0.01707936278221537
BCAP31	0.017078456783290997
FAM84A	0.01703110198254591
RGMB	0.016962701390407092
CAMK2D	0.016945926180574736
ACADS	0.01691865784572387
CNOT1	0.016889391754927808
BMF	0.016888145678135864
SLC9A3R1	0.01686281552259325
NUPR1	0.01681020272340098
FGF18	0.016776210232941614
GALNT15	0.016746709829501487
EPCAM	0.016744950024881706
NR4A1	0.016609639998103373
DNAJA1	0.016598137445657357
PTGS2	0.016562816844120577
NRARP	0.01654653807677654
SFN	0.016480423151370223
ANPEP	0.016476577476315295
ITGA3	0.016424957888111987
EDNRB	0.016420361382678078
CEBPB	0.01641563009771909
SOX4	0.016380875929737353
COX4I2	0.016282227085733316
GDNF	0.0161494016324548
CA9	0.01602743234080819
IDO1	0.01600677445371662
AREG	0.01598570109631345
SRGAP2C	0.015935984481219193
DAPK3	0.015914767460461738
TMEM45A	0.015874244946266484
DDR2	0.01585583715173834
CSF1R	0.01583901391811841
ST6GALNAC1	0.015779153018465525
C1QB	0.015709582923659066
CD24	0.01570257575321095
CXCL5	0.015696384091312417
STAT5B	0.015676834650921765
APEX1	0.01563991252854508
NFKB2	0.015632410981834547
ALDH1B1	0.015459267905799443
OLR1	0.015421897989402803
WNT5B	0.01540224644327544
GATM	0.015391440917041968
POSTN	0.015370061372926704
TGFBI	0.015350558049862855
BNIP3L	0.015330151103746607
PCCB	0.015173923601145375
H2AFZ	0.015151245299827986
ASNS	0.015118454237263204
ALOX5	0.015106378323793388
DARS2	0.01510293224074799
TUBB6	0.015093630016828893
SPI1	0.015083361013837301
BCAT1	0.014992528351875298
CTSL	0.01498462611318527
MARS2	0.014964234971289483
ATF3	0.01488391117975453
HMGB3	0.014882042837477252
MET	0.014772071398754456
RNF213	0.014739428825961737
G0S2	0.014727969150843298
BMI1	0.01472543426685623
TGFBR1	0.01468316923277251
PRR11	0.014668547629444272
RBM6	0.014646408328699435
HIF1A	0.014639103248711769
CYP7B1	0.014563986073205774
BMPR1A	0.014558490325704186
EEF1A1	0.014518663057759503
PSAT1	0.014480279076097799
COL11A1	0.014448772675600744
SNAP23	0.014416644996910432
BNIP3	0.014382408068394307
IGFBP3	0.01437377155488668
COMP	0.014250297232806675
FZD3	0.014219167009547218
DAB2	0.014205180767194812
UQCRQ	0.014199773360278138
EMP1	0.014197521916448467
ETV1	0.014188159195601867
CXCL10	0.014177265244336615
GLS	0.014171493913105978
MMP2	0.01411067043953881
XRCC6	0.014081470648902108
ANGPTL4	0.014072749795136032
GPSM2	0.014071685280456834
BDH2	0.014048510208922647
ASPA	0.014013341977714807
PDHB	0.01397714561275903
FOXA3	0.01389697587330904
CDC42	0.013853353944015236
MMP11	0.013826759459971336
FARS2	0.013765372250037202
COX4I1	0.013758617388217521
DEPDC1B	0.013667615824621808
PIPOX	0.013660721689430803
KIF5B	0.013636619397338243
ACTA2	0.013582868472677216
PRKCI	0.01343670735378862
EGLN3	0.013389545289506094
DNMT3A	0.013278014363743443
PLK3	0.013186615384764335
SMUG1	0.013181019393022828
PTK7	0.013025389462013212
DTYMK	0.01300177857261597
HARS2	0.012997429680707783
CD74	0.012975593324163067
ALDH1A1	0.012945870369098222
PARP1	0.012933255362288424
CCL18	0.012911171956975139
CCNH	0.012832645615540737
GLUD2	0.012829519501166902
LGALS3	0.012829346278487494
KIF2C	0.01279695892849055
C1GALT1	0.012747831520865185
POLR2J	0.0127185654401304
MMP7	0.012700187170135657
NCAPD2	0.012661363896686892
DDIT4	0.012651509589302737
SEMA4A	0.012603770307166797
HNRNPL	0.012588188572977393
PTMA	0.012573942148929712
CDC25B	0.01256411838247837
TFPI	0.01242807887805652
PDGFRB	0.012362018078423251
RASGRP1	0.012348517747832851
TAGLN	0.01234008907566468
MEF2C	0.01228786477608054
ING4	0.012267858413458753
CCL2	0.012266923430618396
CDH11	0.012225617484158876
TDG	0.012194154059881253
BCL11B	0.012161684027875378
OXCT1	0.012110392657285605
ITGBL1	0.01208348597385861
NID2	0.012067772148653072
FNBP1	0.012023757421200395
SLC12A2	0.01200976202739226
ADA	0.011922113279132233
SERPINE1	0.011916363429793157
FN1	0.011789380834938787
AGT	0.011769283369817599
UBE2N	0.01176069717220459
PGK1	0.011722963480701551
IGFBP4	0.011672953985603399
RAD23B	0.011637175296400753
OSMR	0.011510770393775325
STX7	0.011463289950678116
IL11	0.011372109838348647
LRIG1	0.011366433956218181
EOMES	0.011335910153208936
DDB1	0.011308205358208659
F2RL1	0.011307351693150194
SELE	0.011298014810074005
COX7A2L	0.011189892393282266
XRCC1	0.011177943998380587
MCM3	0.011160626858515656
BRCA1	0.01109925368970261
P2RX7	0.01109745139754849
STX2	0.011095949706946448
HADHB	0.011075116789596504
HILPDA	0.011044765386424594
SNAP47	0.01101202336842645
GAMT	0.010990058760846147
ATR	0.010981768143685452
CDK5RAP3	0.01097579236026085
TSPAN2	0.010955532947248783
GALNT7	0.010923242736592903
BATF	0.010908799167874501
HSD11B1	0.0109012531644195
PROM1	0.010883549143735795
PFKFB3	0.010836588801789292
MMP9	0.010801115241471591
CDCA3	0.010718294606467435
CCND2	0.01069927372746385
COX6B1	0.010583304658938706
CD40	0.010549909605889899
TNFSF4	0.010536647634105787
NUCKS1	0.010482033783995986
MEF2A	0.010434196310381585
CNOT7	0.010419340429884145
VEGFA	0.010406769987570723
COL10A1	0.01039058491529988
MPZL2	0.010386537323367119
HIPK2	0.010380633629073464
RAD51AP1	0.010364778154799281
CALM3	0.010358628677320321
PRKD1	0.010347821435374547
SULT1E1	0.010335638139628076
MDM4	0.010334450297918536
FAM20C	0.01022830456021458
IDH1	0.010226630590692726
FOS	0.010181608525120341
TNFSF9	0.010150580622986207
GALNT18	0.01013819103458932
HAS2	0.010051032051915137
STC1	0.009990125164640052
TSC1	0.00996968341048909
BET1L	0.009923869092674379
MUTYH	0.009912832805659653
RIF1	0.009909773529504997
PHLDA3	0.009876465206418014
TRAF6	0.009870058320657868
AOX1	0.009862338176476975
SYK	0.009831386474746205
YAP1	0.009813551021448211
ENO2	0.009786913354279472
STX16	0.009724231623138114
RAN	0.009692454780475075
CDCA8	0.00968443822030297
SLITRK6	0.009659081328786562
TUBB3	0.00964434879974964
GREM1	0.009620034113382138
GALNT11	0.009610863373968732
ILK	0.009605861208694902
NTRK2	0.009554274299500072
DEDD2	0.00955361549468963
CDKN1B	0.00951326055891712
ADK	0.009493020626896134
IL4R	0.009488350417198036
VAV2	0.009454930226060069
ZC3H12A	0.009442131765561124
CA12	0.009431080313753535
HMGB1	0.00939623342553031
PDGFRA	0.009363035004048831
MCAM	0.009360574156161197
GCH1	0.009350772853379229
CCNB1	0.009331675700748828
DDO	0.00933108765591034
RGS16	0.009311921191954009
NFIB	0.009262694841607435
NFATC2	0.009262109311598345
EBI3	0.009235374932970919
TDP1	0.009228441461764466
CDC25C	0.009223500496511203
POLD2	0.009218520662014684
HGF	0.009152138499453089
AK4	0.009131733702547745
SLC9A1	0.009080431222608402
CD38	0.009066305808372775
AACS	0.009026561115414337
TSNARE1	0.008986459525895845
PSMA2	0.008983599282771187
THY1	0.008970101978393138
APEX2	0.008956922080455922
MMP1	0.0089262070905824
GLI1	0.008911238055960618
CXCL12	0.008851217742406103
GALNT13	0.008847241945075874
EFNA1	0.008824408599741587
PPARG	0.008818889813848258
EBF1	0.008809444677467432
MELK	0.008801921905812495
CORO1C	0.008801086481527498
CTSB	0.008793365621026374
CD33	0.00875205652769979
STX4	0.008742259396731542
CDC25A	0.00872181174853004
MYL3	0.008702836230845248
ITGB1	0.008700809956281688
LARS2	0.008613075953235018
AGER	0.008569874285094913
USP1	0.008526464950882676
SARDH	0.008518652853329442
FXR1	0.00851558892080909
BMP6	0.008504714547155102
MACC1	0.008474645604520633
TNFSF10	0.008471763448760248
CD200	0.008451589352390522
GAS1	0.00836496281938702
DBT	0.008349785818115466
PMAIP1	0.008348415285863891
CYBA	0.00828773907362551
SHMT1	0.00824721190998656
ROCK1	0.008241989102090798
GNAL	0.008231392268403498
STS	0.008197430422261913
DOCK7	0.00819719761808546
CTH	0.00817865132617516
HADHA	0.008154217445584302
MED1	0.008144167182410761
SEC22B	0.008143734056895419
GALNT3	0.008131749594256778
CLSPN	0.00812184795692955
L2HGDH	0.008116777460370003
HEY1	0.008103552285157276
TROAP	0.008070374246506695
TIMP3	0.008042625028052666
ACAA2	0.008011068947579036
DYRK2	0.00799901810679391
GALNT10	0.007995060093716512
TUBG1	0.007980759785866178
RELA	0.007942011150713718
MDM2	0.007925302693814598
UGT2B15	0.00792014116863515
SOX17	0.007863797889021192
CCR2	0.007858162280117712
MLLT11	0.007844700997800486
NR3C1	0.007842293129551472
HIBCH	0.007841900240451099
CCNF	0.007837487024688797
BID	0.00780577043612503
HEY2	0.007778674752212697
PSME4	0.007744497775811073
GDPD5	0.007709258083184693
STX1A	0.00770873759168293
GALNT8	0.0076782239250302335
FAM83D	0.007650578686692895
PARVA	0.007649843092572083
LYAR	0.0076340746076048556
POLR2D	0.007591358038898004
CNOT11	0.007585215301790875
FANCE	0.007575078758974235
CNOT8	0.0075482141473744435
AEN	0.007501018746439982
IVD	0.007460130511285594
FGFR1	0.007456239708930595
DPP4	0.007451575970665826
FANCC	0.007433784691279253
CRHBP	0.007406497585365868
FOSL1	0.007395787215535528
UBR7	0.007386828830637127
THBS1	0.007384809796354498
PRMT1	0.007381124196204836
UQCRFS1	0.007362475990842605
MMP14	0.007348455129978393
YKT6	0.007346291298855705
LIF	0.007341987362989989
SEMA7A	0.007328757322702618
ZAP70	0.007317384938416728
PLAUR	0.00730616650714466
REV3L	0.007294622748967129
PTK2B	0.0072756896268675675
ENOPH1	0.007251221942151167
CKAP2L	0.0072395365768133805
FBLN2	0.00723285139732633
CPS1	0.007213193661658861
RAB25	0.007204544464659633
CASP8	0.00717516297664771
CACNA1C	0.0071634006871230905
SEPHS2	0.007146857704814064
ABL1	0.007146698158838715
LOX	0.007118093141207793
B2M	0.00710442140605619
MESP1	0.007099715434536961
CASP4	0.007099313242633092
MCM5	0.007092892254338047
RFC5	0.007087901709508442
LOXL2	0.007075404441183781
SET	0.007071669363139378
CYP26B1	0.007070081091389669
CDCA2	0.007025825452621004
SRSF3	0.006998199661647007
FLT3LG	0.00698981067311903
ALDH5A1	0.006980817504736031
ORC6	0.006910448068668166
HMMR	0.0068629521477278225
ALDH2	0.006856444403238732
RUNX1	0.0068125464360631076
STK3	0.006810215537385168
FLT4	0.006805100257551479
ATP5PB	0.0068012572841314334
TPM4	0.006759577523526852
AKIRIN2	0.006697743415625594
SDC4	0.0066870061441528005
TNKS1BP1	0.006645585570522724
APOPT1	0.006609392787682785
ALDH9A1	0.006604599778246402
FGFR2	0.006538306180711094
SYF2	0.006520128497501837
SNN	0.0064612989450317715
DSN1	0.006403701439949644
FBLN5	0.006393416462319866
SIRT1	0.006371921784185779
CD86	0.006369430136216124
DDX5	0.006368358303946068
POLA1	0.006365601132131458
TENM4	0.006357179286264082
RGCC	0.00634854950208896
SIVA1	0.0063193700320139205
HIST2H2BE	0.006286853120181293
HOPX	0.006217161285966048
CYP11A1	0.00621160859157167
CXCR2	0.006197506632128493
COL6A2	0.006196717473641282
GALNT1	0.0061928464788752165
DDIT3	0.006187723207592867
E2F7	0.0061789100862240974
VARS2	0.006161314261512847
FBXO27	0.00614515197491281
RB1	0.006139307483144533
TLR4	0.006126959424138384
SHISA5	0.006114453839605417
CITED2	0.00610363501088927
EDNRA	0.00609567766244762
UQCRH	0.006083820910709574
ACSM3	0.006046247475962242
TPI1	0.006031854217620809
RNF168	0.006027456264530738
KRAS	0.006012223809598279
CXCL13	0.006007704940479823
OR51E1	0.006001694035821048
ACAA1	0.005995266230310379
ANGPT2	0.0059861347373241
CA2	0.005977701524588526
RPA1	0.005971899833064703
AMD1	0.005964485346299624
PIDD1	0.005961097316675676
CTC1	0.005939414056138833
SLC25A5	0.0059239519195254005
ACADSB	0.005915060337344512
IKZF1	0.005894781141143927
CRISPLD2	0.005859172257122429
FOXN3	0.00584091150236132
BCL2L11	0.0058217662930239176
HMGB2	0.0058030118985835785
NOTCH1	0.0057955113214870745
PSEN1	0.005791473436988344
TNIP2	0.005784936829365373
SNAP25	0.005758826358865718
HIC1	0.005754171049603588
BDH1	0.005728256093953347
KLHL24	0.00568021473505569
ANP32E	0.005605175237791344
ARRB2	0.0055910208608718585
POLB	0.00556230864097368
RARS2	0.005536739881165759
GOSR1	0.00551879960409333
TNFAIP6	0.005517502162780723
PRKX	0.005509893153660318
CXCL3	0.005497376069897619
VAMP5	0.005490307222802486
BORA	0.005489041295561221
GINS2	0.005488225586464972
EXO1	0.005477148186794141
PTK2	0.005459321905350177
TAOK3	0.005458830210667316
H19	0.0054493144653429216
SMAD2	0.005393310865807536
UNG	0.00538246171867275
ID2	0.005381096471774123
FGF9	0.005377653736404454
TNNC1	0.0053565381960206425
NRIP1	0.005354187211235077
SLC2A3	0.0053531559843340735
PYCARD	0.005350557234582669
CETN2	0.00533256995474618
ZNF385A	0.0053300573599269745
MRE11	0.0053119093811419445
UBC	0.0053066339232120275
TOP2A	0.005299301881237227
GLUL	0.005295872377751318
TWIST1	0.0052941264557873945
UQCRB	0.005265020020631036
CXCL11	0.005264896011759023
ANXA2	0.005242029739309024
PPP2R1B	0.005241807467221631
CEBPA	0.005236449606502043
SPARC	0.005233383860956565
PLIN2	0.005211427150647735
MAOB	0.005196582290715691
DISC1	0.00518201627202705
SHCBP1	0.005173355373707983
NTRK1	0.005162352376879579
KDM3A	0.005149964924906661
BGN	0.005137551776681841
FUT4	0.005119774342949887
P4HA1	0.005102638939741254
RBM38	0.005096504875648815
BRIP1	0.0050860475523901
CYP3A5	0.0050810787120791
STX18	0.005072652399053769
TNFRSF9	0.00505770895942624
PLAU	0.005041652270716787
CAMK2A	0.005041604134209139
HSD17B10	0.005039030484593319
NT5E	0.0050010920667442555
MCOLN3	0.004995061301341175
PPAT	0.004990664471845745
RPS3	0.004983208141601865
SDS	0.004968587118042427
PCNA	0.0049670093983737685
AARS2	0.004953147172159414
HSD17B7	0.004939728188681889
EGFR	0.004930759027967977
BOK	0.004917940669153066
ERCC2	0.004890883313553617
LAMC1	0.004884611063895052
WNT5A	0.004866660390587278
NINJ1	0.004855569109203236
CCNE2	0.004851313271253805
ASPN	0.004830987578800887
PROX1	0.004824174596086967
FANCL	0.004817765923132885
ECT2	0.004808245298978582
POU5F1	0.00479755904509039
E2F2	0.004777846651371609
BRAF	0.004758771694624459
NUSAP1	0.004750499504689286
ATM	0.004742260093977281
IRX3	0.004722673633481673
XPA	0.004707337280375624
SLC8A1	0.004705085134312806
STX12	0.004698054104119305
MMP13	0.004695297371334875
UBE2V2	0.004694160245280616
VAMP8	0.0046788603673924
ATP2B2	0.004614865407886142
PGF	0.0045895452621792605
CENPE	0.004584808963405543
POLE2	0.004573438863404449
HACD3	0.004566820006674512
KIF11	0.004556379739951438
ECHS1	0.004551326289534734
SLC2A1	0.0045293671518011926
GTF2H1	0.004521855514708949
PPFIA4	0.004515830399744235
TPM3	0.004506426615852114
CAD	0.004504697170657173
STX11	0.004494860149508929
CACNA2D4	0.004489614088484673
FANCA	0.004487226365479388
YBX1	0.00446255011931434
TNFRSF1A	0.0044522609599632985
RNF43	0.004450685098144393
OVOL2	0.004436641645007357
ZWINT	0.004432065753639823
ODC1	0.0044169799786496974
TP53BP1	0.00440657355066689
CALD1	0.00440068624946168
MYH9	0.004398644662024728
BCL3	0.004369407751995582
FANCD2	0.004360401880478041
LRRC17	0.004359925646820832
BLOC1S6	0.004355489469231645
GATA6	0.004352469366877348
IL1R1	0.004351043335221093
UGT8	0.0043362127370228445
CD44	0.004326255854275739
STAT5A	0.004320644940350663
EPHB4	0.004293300072303528
BCAT2	0.004292644780899304
MAP2K1	0.004285946735062846
C6orf62	0.004272486674242649
COL6A3	0.00426966896041313
NASP	0.004263711781388356
CENPM	0.004249870495919673
COX5B	0.004242471583288677
CNOT6	0.004239201780197872
TPBG	0.004235306443043275
ADORA2B	0.004219810305879565
KAT5	0.004210518091658996
CYC1	0.004210008756074804
PTGER4	0.004204548148518729
NEK11	0.004182667612459817
PCCA	0.004180385289833252
CIB1	0.0041786759536227335
THBS2	0.004144987484386956
MKI67	0.0041107000525366
STX1B	0.004105879082015209
VAMP4	0.004100772780618864
PGM1	0.004098772139961069
MOAP1	0.004095053182277329
AQP1	0.004093523072079997
LATS2	0.004069842476444612
GCLM	0.004063255977029586
CEACAM5	0.004062749858981875
CDCA7	0.004060560810340219
CCNB2	0.004054837281640468
EHHADH	0.004042680202666477
CACNB2	0.004034820600526766
CHDH	0.004032617107568852
F3	0.00402162579599508
CYTIP	0.004016039843638015
FGF7	0.004016008627302803
GINS1	0.004015357212203106
RACGAP1	0.004014069816660758
TXNDC9	0.0040089664498349185
STAT3	0.003996415525264482
CXCL6	0.003969204903507874
CDCA7L	0.003943646490785548
WRNIP1	0.0039258699141355696
ACSM5	0.003924850135533233
DTL	0.003911583254794034
ACTC1	0.003905042092178269
MYC	0.003898813476299204
GDF7	0.003898108121451054
TNFRSF1B	0.003891541727124377
GLDC	0.0038891312557269094
HMGCL	0.0038808195026804595
TMEM158	0.0038706033573112767
FOXA1	0.0038690171850067185
CNOT3	0.0038539087570683616
TLR2	0.0038435532365975337
OLFML2B	0.0038355532379093097
CAMK2G	0.0038299328576430923
TOX3	0.003819824490873428
CHAF1B	0.003809294712387159
OR51E2	0.00380781414009712
SEPSECS	0.0037990959470721166
HIST1H4C	0.0037964213719499005
UQCRC2	0.0037934474030183302
BUB1B	0.0037821893891442785
RFC1	0.0037763173897787357
SRR	0.003774113622688912
ATP1A3	0.0037685433844993365
TYMS	0.003753472509922142
ERCC3	0.003751899508803869
KPNA2	0.0037451849511787104
SMO	0.0037441544424958524
CALM1	0.0037275317522115115
MBOAT1	0.003724143724151257
PLOD2	0.0036973680648432986
RAD50	0.003694043458283429
RELB	0.0036928468677341025
GATA2	0.003673787340909924
TNNI3	0.0036618933318007794
CCL20	0.003613232469734252
KIF14	0.0036131626291993854
FLT1	0.0035969799453216553
MLLT3	0.0035861235569033625
NTHL1	0.0035778615246689336
FOXA2	0.003571642131131378
BTG2	0.0035563878081167786
HSD17B8	0.0035395174723035208
BRCA2	0.003536626789898576
VIM	0.0034991048952420513
B4GALT5	0.0034818331229565665
MMP3	0.0034750800290382026
ANLN	0.003467155201368664
SOX2	0.0034670191569553524
PLK2	0.003465251480879796
FARSB	0.0034568214641526075
GALNT9	0.0034566579559173155
TNF	0.0034399775393823126
JMJD6	0.003424818499516895
DRD1	0.0033925669180599103
CD55	0.0033627305782047384
RALY	0.003355138538649489
MAPK3	0.003345571198162503
NFKB1	0.0033355994667097475
FOXM1	0.003300220057981124
STAT1	0.0032934449603510235
NAMPT	0.0032906220294500986
PRC1	0.003277761248257386
TBX1	0.0032717235906774304
FGF2	0.003261590115206608
POLD4	0.003248401256690325
CCNG2	0.0032480608971909284
SHMT2	0.0032336363905489133
EDN1	0.003230091883036257
RAD21	0.0032274878645679552
MTOR	0.0032255852341084136
STX3	0.0032171778274621607
SP3	0.003214281627011523
FSCN1	0.003213899334305991
ERBB3	0.003211300069648641
ACAD8	0.0031886820469375484
AQP5	0.0031827710091936277
E2F8	0.0031612307847467833
PPP1R13B	0.003153258046149373
WT1	0.0031111043542930666
OPHN1	0.003109072073660284
RAMP2	0.003106065890712823
CSF1	0.003099744700463947
EVI2A	0.0030901789801296353
CDC20	0.0030826615359445305
DSCC1	0.0030823144748558873
PAFAH1B1	0.0030721478216862975
JUN	0.0030710920625705448
POLE	0.0030689809880746753
FADD	0.0030654063744312934
S100A4	0.0030607293426872066
GSN	0.003056645786361141
LAMB2	0.0030554970653742636
SOX11	0.0030208653877211505
CKS2	0.0030202259555220856
NRP1	0.0029743757852174414
USE1	0.002951809897213762
NEK2	0.002951132333966553
FEN1	0.0029431605791814773
ADCY3	0.0029424799764335677
ATP2A2	0.0029333357158456397
TNIP1	0.002923893708056539
RPA2	0.0029156734823068678
ABCG2	0.002914292227673226
RPS27A	0.002904933002134921
ALDH4A1	0.0029033470456286607
GALNT5	0.002895628307850833
GOT1	0.0028945984253055633
CXCL1	0.0028794871115637504
LDHA	0.002834863046522926
DCK	0.0028284833223689654
B4GALT1	0.0028255927207268433
GUCA1B	0.0028254969170152825
PDHA1	0.002812780993058872
PHGDH	0.0028042376314805642
HNRNPM	0.0028025206734685606
PCDH9	0.0028011484925685843
INSM1	0.0027910484927265687
ASL	0.0027785046172110837
CAPG	0.002776882487437413
NUF2	0.0027720620804055052
GBP2	0.0027717851494188173
ZBTB10	0.0027712715586209148
TACC3	0.002762557208998543
OGG1	0.0027566423057285346
POLA2	0.002735211573593054
ICAM1	0.002733679153486017
AKR1C3	0.002711745302541063
XRCC3	0.002693377885438387
HJURP	0.0026886152698010614
AOC2	0.002674826635671671
LRRC15	0.002670920777785792
KIFC1	0.002670275057561799
SRC	0.0026597510710536557
FBLIM1	0.002641992656700184
WASF3	0.0026346200085982457
HTRA1	0.002618953787925697
SHC1	0.0026132026669421137
MYO7A	0.00260901409285854
ACAT1	0.0025972836982269404
SPP1	0.002596305609522242
BHMT	0.002593060650437002
FANCI	0.002592878704331305
ACAT2	0.002591351956302711
MST1R	0.0025906972438730132
CDON	0.0025854989000967505
ERCC8	0.0025754291973055067
AXIN2	0.002573930599850539
RNF144B	0.0025701516118695907
ADSL	0.002567760645970562
VAMP1	0.0025577590655623144
PKM	0.0025571297871283963
NCKAP1L	0.002551378527557813
ACY3	0.002549038911384569
ACADM	0.002540647785595035
AEBP1	0.002524219831644773
IL1B	0.002522469970712848
TP63	0.0025174211652532136
MAFF	0.002510374743558729
CSE1L	0.0025071609575205898
CSF3	0.0025049483273330234
QPCTL	0.0025049191082936453
UBE2T	0.002492104583452233
HMGA2	0.0024870814508498296
POLK	0.0024727649952643108
CENPA	0.002470090412805191
ANXA1	0.002464912423586314
ZBTB8A	0.002464474901387625
NRG1	0.0024638368625076587
HELLS	0.002462731628440162
GNMT	0.0024513372219916872
ATP2B1	0.002444255724904484
PABPC1	0.002431582989274404
RPA3	0.002431142715139146
SPIDR	0.002418176219924707
LIG3	0.0024148524023193305
KDR	0.0024128929588066272
DHFR	0.0024101825516781145
CXCL8	0.0024002348951085695
CCND1	0.0023829822763737143
CALM2	0.0023821897554801258
PITX2	0.0023724876919155673
TGFBR2	0.002365584162132471
JAG2	0.0023511208249319964
XRCC4	0.0023496840989037262
SEC24B	0.0023442261539345483
RAD52	0.0023417578016986617
HK1	0.0023375889669141614
AIFM1	0.0023375422163221236
CCBE1	0.002331104383720046
XRCC5	0.002319617242437428
NARS2	0.0023186556361603364
VEGFD	0.0022999418106917366
RAD51C	0.002298863148483788
TPM1	0.0022986615021962694
HHEX	0.002298520995340116
KDM1A	0.002297595051819368
EIF4B	0.0022812170352786553
ST3GAL2	0.002270772946409461
HSD17B12	0.002267853521101485
CCL8	0.0022546773938007846
ENG	0.002253155970612819
ANGPT1	0.002244882474554779
STX5	0.0022395370648568697
TGFBR3	0.002230319167031984
CD40LG	0.0022136077775182653
COX5A	0.0022040365504255575
LGALS9	0.0021944281465373907
POLD1	0.002194397522233379
TRA2A	0.0021927488934144084
TATDN3	0.0021833016335152263
UGT2B7	0.002181676538597418
HAPLN1	0.0021718995534778574
VCAM1	0.0021712873252552785
IL31RA	0.0021694323476312023
PLK4	0.0021622157447515797
PIF1	0.0021549770724268247
PPP1R3C	0.0021463743531312664
IGF2BP3	0.002139419633213379
CFTR	0.002137935345795675
COX6B2	0.0021369394713366143
CKS1B	0.00210512129764983
DLGAP5	0.002099333660027116
STK4	0.002078381171793412
TMEM109	0.0020718965405680115
COX7B	0.0020583363361583295
BCKDHA	0.002053231834602162
CLCA2	0.002042938968520952
CXCR4	0.0020218247961260316
PSMB4	0.0020062300624393396
ASS1	0.00200436562360374
TPSB2	0.001991126335199522
CENPJ	0.001988407886326964
PRKDC	0.0019838488573186695
THRA	0.00198350899851757
MAD2L2	0.0019829571769773
HMOX1	0.0019824349243045595
H2AFX	0.001974199781231075
RHOC	0.001973968870949557
CHEK2	0.0019490128199473992
SMC4	0.001946442395939896
SNW1	0.0019376908048412474
TIMP1	0.001933756345369575
PTPRS	0.0019333141700927105
PTPN11	0.001922327405706989
CNOT10	0.0019191907065276366
FABP7	0.0019115957289922725
HOXA5	0.001907810576750801
SMAD4	0.0019069006183368563
SVIL	0.0019036333656220774
MCCC1	0.0019022142213847367
IL18	0.0018938395370020936
TRIAP1	0.0018769410364049498
OR7C1	0.0018611956507940935
VAMP7	0.001852975659694331
CDC6	0.0018474646829443847
PRKG2	0.001846624718964351
CX3CL1	0.0018386011993712452
WNT11	0.0018380585351401638
PTHLH	0.0018358661050892873
CDC45	0.0018356185180191235
AKR1C1	0.0018342803469570577
NKX2-3	0.0018219228137984318
PXN	0.0018217345591823087
GALNT2	0.001816210414449278
FAP	0.0018098111496570024
TSLP	0.0018064777185551255
EPHA2	0.0017983116650553844
PIK3R1	0.0017874734167381834
HADH	0.0017848843256264518
WWOX	0.001784394258866086
FAM162A	0.001781831098433805
COL4A1	0.0017816991779753286
TLR7	0.0017769547359398415
DRAM1	0.00175416159411155
TAL1	0.001747340761442198
GFPT1	0.0017348882623326697
NEDD9	0.0017326369933174405
FANCB	0.0017299243335685561
ESR1	0.0017239976938979416
STX8	0.0017149899802046359
HNRNPH1	0.001712924678064384
ERG	0.0017103119311893118
MYB	0.0017095676179356013
RAD9A	0.001704154116516513
OSM	0.001700937472811533
SKIL	0.0016922495199043314
LGR5	0.0016902732768681312
ITGAM	0.0016795263157299396
RYR2	0.001673270192676069
PML	0.0016665125773297283
OPTN	0.001664999649148222
CKAP5	0.0016582355697926
SORT1	0.0016545577106404975
BCKDHB	0.0016418485131274691
SATB1	0.0016369164445122037
ITGB3	0.0016284658670930009
PRIM1	0.0016183091593692843
SRD5A3	0.001613286854576912
ADM	0.0016118663949625024
TCF12	0.0016075542056103748
UGT2B4	0.0016059410397494848
CD274	0.0015914767128209879
UBB	0.0015829506209556064
CCL4	0.001582178573979585
ECM1	0.0015808300865626601
TYMP	0.0015747405711168591
GTF2H5	0.0015738153867144577
SULT2B1	0.0015711161227477785
SRPX2	0.0015708933407017117
LBR	0.0015573277190214629
TNFAIP2	0.0015503301781260304
CASP9	0.001546939843850281
TNFRSF12A	0.0015384223815957615
MYL2	0.0015240953376090365
MTFMT	0.001521876749043505
MTA1	0.0015218136598393996
DNER	0.001511643031786051
E2F4	0.0015085945969643513
CACNA2D1	0.0015076646825856795
HNRNPU	0.0014980339348049838
MYF6	0.0014895621597875966
GOSR2	0.0014855160462551391
ATP1B2	0.0014829741244419409
KIF1B	0.001482749200022706
ATP7A	0.0014726194321873995
RPS6KA6	0.0014724119093440476
FANCM	0.0014721327795002206
POLR2I	0.0014671100139805192
POLR2G	0.0014670307859919122
ITGB8	0.0014669125621830181
MAPK14	0.0014591825606641764
ABAT	0.001459073239215364
EDN3	0.001457944500557647
KIT	0.0014289078904110054
POLH	0.0014271806624647468
MBD4	0.0014242494885754295
ATP1A1	0.0014206735106200323
EZH2	0.001415529359155499
ATP1B4	0.001412112291744743
ATG5	0.0014093544117088689
AFMID	0.001408084605118525
PPP1R15A	0.001391092055052032
JUNB	0.0013892931230380175
MME	0.0013853269425541756
SERPINB2	0.001384592861400139
CDKN1A	0.0013708648378001527
CACNB3	0.001368449292429467
SOX6	0.0013647806736615852
ACSM1	0.001351276408282144
NELL2	0.0013470999663223189
PIK3CA	0.0013467220539605954
PPIC	0.0013437063837084314
DUSP1	0.0013428322888385416
VAMP2	0.0013345736150340297
POLR2C	0.0013314615356573535
PPP2R5C	0.0013249132867215795
HSD17B2	0.001320032444995789
NUP37	0.0013072756560263772
LASP1	0.0012955595605427432
HDAC2	0.0012951854063981767
STBD1	0.0012915339538861655
AMT	0.001290709361009118
ASCL2	0.0012895425430054762
ZEB1	0.0012807722959940558
ANXA5	0.0012798142841331313
CAMK2B	0.0012791621977202954
GCNT4	0.001274679802252663
DMGDH	0.0012703521137404814
WNT2	0.0012687618588474385
POLR2F	0.001264436338903064
CCR7	0.0012628381271253557
PRKACA	0.0012591878759593423
SCRIB	0.00124570386479947
POLN	0.0012375141003768038
TTK	0.001229892438468732
RBL2	0.0012295779932031368
BAZ2B	0.0012252634697067794
IL4I1	0.001222301552391304
AKT1	0.0012157800912574231
TRA2B	0.0012156801952799465
GTF2H3	0.0012155869511251746
PTPRC	0.0012125034097803143
H1F0	0.0012110026474776738
LIG1	0.0012093883108826213
ATP1B1	0.0012039336923103862
GCAT	0.00120204793753449
BABAM1	0.0011938683745217537
TDGF1	0.0011831820815041561
PFKP	0.0011823395492067106
HNRNPDL	0.00117739569648434
ZNF335	0.0011766159849724244
ZWILCH	0.0011710058386413228
USP28	0.0011621967992647311
RXRA	0.0011613678217623354
CDH17	0.0011599309931289332
RRAS2	0.0011584312555438115
PSPH	0.001156898503558087
UGT1A10	0.0011545465843764437
AURKA	0.0011406788675478706
HSD17B1	0.0011391887156760854
CCL7	0.0011325747067516697
TK1	0.0011245539336034894
BLM	0.001122985635583011
ERO1A	0.0011216838055622418
GALNT14	0.0011201246154615915
CDK2	0.001115346671624114
PMCH	0.0011076806316576346
CTTN	0.001097698903036832
SPDYE1	0.0010968053005135823
ROBO1	0.0010938832613218107
NIT2	0.0010858921842837616
CACNB1	0.001083495795158615
REV1	0.0010827494626757218
PSTK	0.0010806576226056366
CLIC5	0.001077450199128574
NFE2	0.0010751839549308028
GPT2	0.0010672343940889158
DLL4	0.0010510774314138247
ATP11C	0.0010425465616289143
FOXO4	0.00104190029943331
CCL5	0.001038689423915948
FARSA	0.0010383780187809266
CNOT2	0.0010312567780927148
ATF4	0.0010292514730553838
IARS2	0.001027203027042875
RFC2	0.0010223473207755314
NKX2-5	0.0010195632517866187
EP300	0.0010158784530060942
RANGAP1	0.0010093606725388585
RAG1	0.0010054792864900293
GPC3	0.0010028087397782502
ERCC4	0.0010006631269612906
TFRC	0.0009974400678865636
CNOT9	0.000996268248908614
E2F5	0.0009957881350486245
PLAGL1	0.000993245476063893
VTI1B	0.000992957832238762
WRN	0.0009892349865398583
TNC	0.000981208404924616
TFAP4	0.000976311409846823
PAM	0.0009734195268656246
COMT	0.000968560446631103
RNASE4	0.0009659305098551075
KRT14	0.0009635717151883707
CRP	0.0009557471644824353
IGF1R	0.0009544501339866151
GCNT1	0.0009496313178328964
TFDP1	0.0009492760060448022
GRK3	0.0009439751010684524
HMGCS1	0.000941919444238243
FLOT2	0.0009379183235350237
UGT2A3	0.0009339781095912146
GRPEL1	0.0009329831592315577
CRADD	0.0009328955186485416
MLLT10	0.0009317209608585936
VEGFC	0.0009290345702953872
CARS2	0.0009280442840849443
GFI1	0.0009267115361365089
RAD51B	0.0009234897357466154
ALDH6A1	0.0009193540394203942
OR7D2	0.0009188654907472727
CHEK1	0.0009146800539580199
CBX5	0.0009105867378497893
MZT1	0.0009102614308821638
PLPP3	0.0009042794247178808
UIMC1	0.000900224867776522
ERBB4	0.0008950255537983024
ATAD2	0.0008909158700864543
FOXG1	0.0008825242656196003
NBN	0.0008763554163563924
OTULIN	0.0008758183832342064
ALDOC	0.0008696960902026594
TARS2	0.0008666823917634511
POLL	0.0008646566097111437
RFC3	0.0008628009187008995
FXYD2	0.0008591909103892408
TP53BP2	0.0008536175358205325
STK11	0.0008478489047725898
ERBB2	0.0008402101250423612
MGMT	0.0008369344449210463
OR7A5	0.0008245976383268168
RRM1	0.0008244451957796597
STX6	0.000822136443446336
WARS2	0.0008185940802566885
ACSM4	0.0008141835186822986
MYL9	0.000814003222391844
ICOSLG	0.0008065794914007535
TNFAIP8L1	0.0008062060962032887
CCL23	0.0008006435002747927
SRF	0.0007995597240344111
HES1	0.0007946310177589751
SAP30	0.0007935499380191212
CASP2	0.0007838013709145052
AFP	0.000780153567441751
LIG4	0.0007771974893656096
RBL1	0.0007771656728875743
NKX2-1	0.0007770111284933828
MIF	0.0007751031267297661
PCBP4	0.0007721804575313343
E2F1	0.0007698764866695846
METTL3	0.0007604175340314693
LITAF	0.0007577123814159909
CDH2	0.0007572498607626947
BMPR2	0.0007557757655934825
MYF5	0.0007339854194128171
MNAT1	0.0007327275926223677
CDK7	0.0007314384848551651
STMN2	0.0007290998372630782
ASPM	0.000726742006036663
PBK	0.0007265865518765997
CYP17A1	0.0007167892774933756
POLI	0.0007156302962289372
MCEE	0.0007125535630032854
LGALS1	0.000708813220452313
PSRC1	0.0007018216602436472
IRF4	0.0006905079950437763
PAX6	0.0006893479022020811
PARS2	0.0006891876204641731
SEMA5A	0.0006819121885778103
STX19	0.0006803119151544788
JAG1	0.000679928342847884
XRCC2	0.0006702172349276577
PDK1	0.0006668887797482822
BABAM2	0.000665785129772508
TIPIN	0.0006550719808687171
NDUFB7	0.0006452488594385639
UQCR11	0.0006428772222518176
APC	0.0006345624138138628
TFDP2	0.00063068438861962
CTNND1	0.0006284915363090288
FANCF	0.0006278576863589025
ALKBH2	0.0006263376645240423
CAV3	0.0006180258308995538
REL	0.0006179641235942236
INTS8	0.0006169625792912016
GCNT3	0.0006167787719926999
ALAS1	0.0006157916094908537
EPAS1	0.0006105620740388334
SP100	0.0006071929868631644
SARS2	0.0006060463081816474
OR2B6	0.0006057067584529908
CALML5	0.000605542028807427
ACVR1	0.000596284192739614
SPTBN1	0.0005924544722680865
ARX	0.0005916056398463986
B3GNT6	0.0005906797132252148
ASCL1	0.0005824554295436416
IL6	0.0005807794352838099
CDIP1	0.0005784616549747489
ANG	0.0005770530578022541
DBX2	0.0005731572500244103
MAML1	0.0005694352023268252
CNOT6L	0.0005669787322555205
EGLN1	0.0005630910777156258
ACSL1	0.0005589579044480315
ETS2	0.0005571256349604233
POLR2K	0.0005566371510762747
AKR1C2	0.0005544981729970146
SMOC2	0.0005461469301121906
VRK1	0.000544164512664866
CD6	0.0005441219976159257
ENOSF1	0.0005423376592978265
NOX4	0.0005422195989159428
CACNA2D2	0.0005420502636355748
CNOT4	0.0005399615324807743
OR5K2	0.0005393544773690749
IL15	0.0005361347491447113
FCER1G	0.0005325971623349729
GFAP	0.0005287790879220489
VTI1A	0.0005194030463225003
CASP8AP2	0.000516423020086876
PDZD7	0.0005095923825592295
DCT	0.0005007842452531945
ZNF395	0.0004923766186769261
GOT2	0.0004914946616299523
BOC	0.0004883063342072955
SLAMF1	0.0004809763048984928
XPC	0.00047893370140543044
SELP	0.00047692775090508804
PALB2	0.00047650489569170444
GAS2L3	0.0004731943253342244
ERCC1	0.00047244138862911564
KLF7	0.00047145434168811227
PDGFA	0.0004706372366090675
BSG	0.000470522046238974
GPLD1	0.00045876641441498545
CEMIP	0.00045608805670209376
PRRX1	0.00044853426231388226
SOX1	0.00044846186100784953
GALNT4	0.0004478600023042176
CCDC88A	0.0004477500576460189
SLC4A7	0.00044528362793496676
EREG	0.000436715449081291
TNFSF11	0.00043600994086826584
CCRL2	0.00043055067874341816
MND1	0.0004257794484780576
UQCR10	0.00042572898273077274
CYP3A7	0.00040711494965030705
SLC9A6	0.00040156220065567724
DNM1L	0.000398958954596909
AKR1B1	0.0003982117845132255
CACNB4	0.0003972781903706633
LHX1	0.0003939344769307236
CACNA2D3	0.00039173467037480756
WNT3A	0.0003868945536884703
F12	0.0003852870577704353
BAG1	0.00038020791689424404
MCCC2	0.00038007290978338997
ZNF793	0.00037991708070907214
CBS	0.0003788541408756109
BET1	0.0003788516621776866
TXNIP	0.00037587054327435675
HSD17B3	0.0003744107880038023
RAMP2-AS1	0.0003740004976710972
PRKG1	0.00036372439602354464
GUCA1A	0.00036045392649364645
FFAR2	0.00035197730012604425
BRCC3	0.00033969865073569795
CIDEB	0.0003345779926311427
FOXP1	0.00033256473618042113
IL18R1	0.0003317205025268083
SRD5A1	0.00032324533538803196
UHRF1	0.000321546088482361
ZNF292	0.0003201931062679437
MRPS18B	0.0003197932115081209
YARS2	0.00031797610648808775
HIST1H2BK	0.00031409840130514717
IL23A	0.000312103661048648
GYS1	0.00031122699903693175
TCF7L2	0.0003080928692160315
ABRAXAS1	0.0003021069094260355
CACNG5	0.0003020662418083002
UGT1A6	0.00029667687994024394
AL929410.2	0.0002950653805445926
PNN	0.00029024604565301346
GAD1	0.0002881422137589609
SRD5A2	0.00028588457864420544
COX8C	0.0002858294518160811
ATP1A2	0.0002854550849205862
RUNX2	0.000282609821377339
AGXT	0.00028153612101599186
WNT7A	0.00028006467000317746
TEK	0.00027990474088448135
ACVRL1	0.000279852555954596
EGF	0.00027406443252751264
GTSE1	0.00027285453506330155
BCL10	0.00026713964217871705
BNIP1	0.00026302480802070936
RRM2B	0.00026129280361586904
PAX2	0.0002595562373654139
ST20	0.0002551809393258631
IL12B	0.00025219256123671215
AUH	0.0002446830219745714
MYOD1	0.00024431735113690745
NODAL	0.0002408967213318553
CALML6	0.00024025921456300809
GPM6A	0.00023944279218462338
CDK1	0.00023783923607574467
DENND5A	0.00023754219698642124
PTPRO	0.0002353938946075573
OR3A2	0.00023408105500260257
SLC1A2	0.00023381571790132897
STX17	0.0002308166294492198
DLD	0.00022606062477675606
RAC1	0.00022601762955130035
CLIC1	0.00022460055234925912
APAF1	0.0002240262981209091
SNCG	0.00022259092958857438
SDC1	0.00022206973269768638
NFKBIA	0.00022179276880408128
ARID3A	0.00021918537554593644
MYLK3	0.0002146780477786491
GLYCTK	0.00021002116971653148
UGT2B11	0.0002055473325850983
MYH6	0.0002053111806411706
MYH7	0.00019973688664848198
RIPK3	0.00019714602338995947
FANCG	0.0001962934467335438
CACNA1D	0.000196282453377077
CALML3	0.00019548134755652762
OR2H2	0.0001942094599279176
CYP21A2	0.00018956918052880325
PF4	0.00018915267709083988
BCL2L2	0.00018883642347050715
CYP1A1	0.0001841042321915177
GPT	0.00018395427432105085
CACNG7	0.00017835546818026682
CNGA3	0.0001760162973508846
MYOG	0.0001749143680822448
CREM	0.0001745891761232547
ATP1A4	0.00017445332584077898
C1GALT1C1	0.00017354083327429925
GUCY2D	0.00017046996152785592
IL20	0.0001691350935098435
RBPMS	0.00016798591681408363
IL1A	0.00016538628859611972
COX6A2	0.00016532488278287916
INHBA	0.0001629684781034517
ACOD1	0.0001622380320889981
TMPO	0.00016102314235131804
CD80	0.0001607767443972259
CYP7A1	0.00015953847372997487
WNT16	0.00015949359254387304
CACNG6	0.00015794823779633846
WNT1	0.0001569833149222236
LY6D	0.0001546016849252875
KIF22	0.00015398036189054107
SPAG4	0.00015339673921679764
PSMD14	0.00015320124752635559
LOH12CR2	0.00013562435315909592
CACNG8	0.00013556004556134653
ZBTB1	0.00013058944109906102
CNGB1	0.00012857929643753945
CCNA2	0.0001272234622590521
TERT	0.00012619653413090072
CACNA1S	0.00012393521506553814
DCSTAMP	0.00012310203457575257
H3F3B	0.0001192155242911932
SPDYE5	0.0001171902349069873
COX7C	0.00011253374438875626
UGT2B17	0.00011109069959016237
OCSTAMP	0.00011044923431138773
CSF2	0.00010729863759654795
FGF8	0.00010684010806908657
TMC1	0.00010651270718817442
OR52N4	0.00010479634094617778
OR8A1	0.00010382697344118258
PRKACB	0.0001014603745864201
PTP4A3	0.00010016368671523536
CLCA4	9.761316975968723e-05
WDPCP	9.553938912118998e-05
OR3A1	9.28371844411967e-05
LEP	8.839510253803993e-05
GALNTL6	8.696418837652058e-05
EPB41L5	8.347367840853748e-05
CENPW	8.274919036573419e-05
EFNB2	8.256467837530941e-05
SOD1	8.161980010593961e-05
OR13J1	8.094558960141419e-05
NUAK1	8.064571409134553e-05
STRC	7.758076232096304e-05
ALDH3A2	7.752591431340549e-05
OR2A7	7.726691975182634e-05
PRKACG	7.71490621060868e-05
RIPK2	7.66139948965481e-05
SLC28A2	7.27684898176887e-05
OR51B4	7.228602062507591e-05
MUC1	7.092558722916741e-05
PTPRG	6.548027473971427e-05
AKR1D1	6.429731441682599e-05
OR2C3	6.381020227875162e-05
NFIA	6.15348813645559e-05
POLD3	5.886469107896277e-05
OXCT2	5.741513078036108e-05
SLBP	5.677460695365685e-05
ALAS2	5.3969994638628944e-05
TNNT2	5.2017006292625865e-05
GML	4.8716251752698724e-05
OR2C1	4.867781910477966e-05
CYP3A4	4.821927050671848e-05
OR13A1	4.624999635820816e-05
MXI1	4.6203433651836585e-05
OR2L2	4.585127055711118e-05
IRS2	4.498192154163457e-05
SOX3	4.432958971054579e-05
CYP19A1	4.368666307575402e-05
UQCRC1	4.365546841235681e-05
OR4C6	4.0460165443248e-05
PDC	3.810086122425794e-05
OR1L8	3.689181958562276e-05
OR2L13	3.679241625978291e-05
POU4F3	3.5596168454119736e-05
IL2	3.5056553791613523e-05
IL4	3.412345463470609e-05
COX6CP3	3.391781587070423e-05
GALNTL5	3.334325991901636e-05
OR5B12	3.299200938903684e-05
HSD3B2	2.9585621083379573e-05
OR2K2	2.734310860770792e-05
AKR1C4	2.7321136532348688e-05
OR1F1	2.6154304901808714e-05
OR52N2	2.612716236319636e-05
IL23R	2.598390328836306e-05
OR2B11	2.5633936700831917e-05
IFI30	2.563311609715733e-05
LHX5	2.5304611590546104e-05
ESR2	2.4224634316045843e-05
HSD3B1	2.37851677257689e-05
NANOG	2.2466448478670543e-05
CACNG1	2.2443541795021392e-05
SPHKAP	2.2075491378680083e-05
OR2L3	2.1487675241390264e-05
OR52I1	2.1254430751941637e-05
OR2AE1	2.0803715926596324e-05
DBX1	2.0341461272020804e-05
RAD51D	1.9847023167101333e-05
OR3A3	1.882660625844277e-05
OR13D1	1.876763438067209e-05
COL3A1	1.875579125934591e-05
OR13C5	1.858838131734766e-05
CYP3A43	1.83512806399737e-05
OR1C1	1.789025079170523e-05
OR2A42	1.7273804050868226e-05
OR2T33	1.667603591781961e-05
GAD2	1.6262929101429884e-05
AGXT2	1.6227120377832084e-05
OR6B3	1.5819914842101232e-05
UGT1A1	1.390865102905272e-05
OR1E1	1.315099956951592e-05
CACNA1F	1.2638589102121343e-05
GATA1	1.234757983332482e-05
OR2T8	1.2250729725787903e-05
OR56A3	1.1951567530792502e-05
OR1K1	1.1778226884777218e-05
COX7B2	1.1346417707748174e-05
OR10AD1	1.1315088040171081e-05
ATOH1	1.0690961620954473e-05
OR11H4	1.0349018216925395e-05
OR1L3	1.006910290341149e-05
WNT8A	9.926213914585914e-06
OR2B2	9.342385058186916e-06
OR56B1	9.28110896689283e-06
GSX2	8.924881647902533e-06
OR5AU1	8.70365492915204e-06
OR1G1	8.2732843106468e-06
NEK5	8.076501021434791e-06
OR51Q1	7.787692954903376e-06
BMP10	7.678301205496493e-06
OR13G1	7.65339700783645e-06
OR52W1	7.552714388544519e-06
OR9A4	7.48425454604649e-06
OR10Q1	7.398307516067601e-06
UGT1A9	7.036113696199721e-06
ACSM2A	6.974917139586653e-06
OR51B5	6.880299460931326e-06
OR8G5	6.863654626182657e-06
OR1J4	6.7729034465106575e-06
IGF1	6.6515876059267335e-06
OR52K2	6.452639471563504e-06
OR6T1	5.8877257518315995e-06
CLCA1	5.827164021502518e-06
CACNG3	5.6743511292906385e-06
OR6K3	5.582067947307022e-06
OR56B4	5.478795955659882e-06
OR14I1	5.432541879258883e-06
OR10G2	5.122344031834093e-06
LHFPL5	5.0705844114395894e-06
OR2D2	4.9017851213635854e-06
GLS2	4.791829244226628e-06
OR52B2	4.690708593680755e-06
OR9G1	4.525982760178444e-06
KLK10	4.39320995451954e-06
OR52E8	4.125291077235842e-06
EMX1	3.868706502551491e-06
OR5P3	3.6620259006581007e-06
OR4N2	3.659520333193474e-06
RHAG	3.3954526820316905e-06
OR5C1	3.3386473426625162e-06
OR2AG2	3.258617449504896e-06
OR10A2	3.186511014684896e-06
OR10H1	3.1794454212521375e-06
OR9Q1	3.1185157071375562e-06
OR1J2	3.0771679060306073e-06
CNGA4	2.9236719014561455e-06
DAO	2.8175868831457895e-06
OR52N1	2.7916223563206213e-06
OR2AK2	2.701006682002697e-06
CYP11B1	2.283559203316762e-06
OR1N2	2.151167594758114e-06
CACNG2	2.0623669143778254e-06
KLKB1	2.0184734287825314e-06
OR9A2	1.7654505860586955e-06
OR56A5	1.7578726848748528e-06
OR1N1	1.6466964606767913e-06
OR10A4	1.5646458659795257e-06
OR1J1	1.5576396405259485e-06
OR10A3	1.5093820259382669e-06
OR6A2	1.2163507546246794e-06
UGT2A1	1.1814722360791382e-06
GUCA1C	1.1587081782421668e-06
OR4K2	1.0765264044254018e-06
OR4D10	9.41802259395827e-07
OR1Q1	9.380052912187917e-07
UGT2B10	8.535601777291298e-07
UGT1A8	7.639977812636963e-07
OR51I1	7.600269391102406e-07
UGT2B28	7.111353897504044e-07
OR52D1	7.061861214497604e-07
LYN	6.790423229103143e-07
OR7E24	6.471702261537571e-07
OR2T10	5.328737800910402e-07
OR52B6	5.037820442743733e-07
OR52H1	4.712300525357032e-07
UGT1A7	3.9749958177709764e-07
IL13	2.74554114915687e-07
OR2W3	2.419694281863361e-07
OR6C2	2.2375781908007433e-07
OR10A5	2.223321191161145e-07
OR2A1	1.156506008786217e-07
CYP11B2	1.052342839114068e-07
OR2G6	0.0
OR6C70	0.0
OR2A4	0.0
OR5M11	0.0
OR52E6	0.0
OR13H1	0.0
OR6S1	0.0
UGT1A4	0.0
UGT1A5	0.0
UGT1A3	0.0
