# Supplementary material for: Transformer for Gene Expression Modeling (T-GEM): An Interpretable Deep Learning Model for Gene Expression-Based Phenotype Predictions
Source: Cancers (Basel). 2022 Sep 29;14(19):4763. doi: 10.3390/cancers14194763 (PMC9562172; doi:10.3390/cancers14194763)
Supplement: Supplementary file 1 [file cancers-14-04763-s001.zip › cancers-1924785-supplementary/supplementary/importort gene rank list for all cancers/TCGA-SKCM.rnk]

DCT	0.13668904473601318
IRF4	0.08299484395231096
LEF1	0.06102063661710659
MCM7	0.0564963417213142
EDNRB	0.05583227348688729
TUBA1A	0.053892089291238794
L1CAM	0.05130243768985532
IER3	0.047839729526606686
CAV1	0.04701561593041854
ENG	0.04437207261901114
SEMA7A	0.0437428437056517
YBX1	0.042565514898974824
PPFIBP1	0.041753871343478036
CCL19	0.039141959254067576
COMP	0.03880349066273958
CTSK	0.038756275367498365
TUBB	0.038043519654160626
ETV1	0.03678467465150799
COX6C	0.03652766362497451
EGR3	0.03527408054621005
BHLHE40	0.034839758279360346
STMN1	0.03422361228211085
WWTR1	0.03380465398876081
H2AFZ	0.03312640723331144
IFI16	0.03285232152735222
MCM3	0.03270525496704171
MSN	0.03255482252671686
PYCARD	0.03255322401716231
PTPRZ1	0.031799605924711837
AKAP12	0.030897085743702098
AZGP1	0.03038226520817086
CEACAM1	0.029972655295083316
DDIT4	0.02938289491189338
HEY1	0.02918407769239534
HMGA1	0.028316985633283213
PCOLCE	0.027800761558221188
PDPN	0.0277677788486842
CTSB	0.02771137434438743
SSRP1	0.027464382247999373
PFKFB4	0.026553655446157187
GLUD2	0.02639833863565556
AEN	0.0262265971424463
ICAM1	0.025183455388887322
HIBADH	0.02484981116068358
SLC9A3R1	0.024785863710369727
CDIP1	0.02463631786340238
SDCBP	0.024526413778949895
SRGAP2C	0.02389739401889331
EOMES	0.02386173166814723
VIM	0.023670868664227
HBB	0.023647281942456345
TGFBI	0.023454971759139347
NR4A2	0.02342838740662686
SAT1	0.02330721982437283
LRRC15	0.022104636294188396
LAMB1	0.02181592106220728
MMP2	0.021802929645502005
CHAF1A	0.021727540338552877
UBA52	0.021688069413168202
PARVA	0.021607107823151388
ANLN	0.02152810964458966
EMP1	0.021033952278512392
DDB1	0.02083755396501522
ACAA2	0.020769972984175183
DDB2	0.02069815488454808
TUBB4B	0.020623247296572934
ALDH1A3	0.020517091174748123
MCOLN3	0.020481405950839783
NR4A1	0.020125859929523874
ACKR3	0.019863117435106752
KRT8	0.019228895538446086
STC2	0.019192272254154357
TIMP1	0.019030801506149768
FOSL1	0.01902141283840611
CDK6	0.01890772024771563
STX7	0.01888925459433196
TIMP3	0.018835297582989196
RBBP6	0.018599279751384905
RPA1	0.018489320942392296
RELA	0.01804506182062471
EIF4B	0.018022108233563774
RBM6	0.018017343444463
MCAM	0.01768653157543229
ZEB2	0.017626951303954853
COL1A1	0.017472110642814905
HAS2	0.017413337380788273
RFC4	0.017001333458247808
CEBPB	0.016828799897201013
CDC45	0.01673036119591103
GALNT11	0.0167033214179141
CD24	0.016694149577285326
FARSB	0.01663876617419957
BTG2	0.01650535356886685
SNAP23	0.01650120288488688
GTF2H4	0.016471817733137283
TPI1	0.01635637373995194
P2RX7	0.016116057153772196
FABP7	0.01595545205538557
BGN	0.015579149238289867
KIFC1	0.015541785606611624
RGMB	0.015419255180867794
SHCBP1	0.01541548102715403
CXCL13	0.015356348159381198
KIF5B	0.014945348284124065
BAK1	0.01486644245712144
TGFB1I1	0.014843703315640354
FOXC2	0.01483369614029047
THRA	0.014750098232147454
HARS2	0.014724310830460628
ASF1B	0.014568041889764299
CDCA5	0.014550707344670096
ID2	0.014506115480789351
DOCK7	0.014506086826463756
PSME4	0.014496622672851756
CHD7	0.014431189453649775
TUBB6	0.014422621494983946
SLC25A5	0.014408424117439662
PLK3	0.014402783601842824
DARS2	0.014344408652334188
GALNT7	0.014264286357199776
CAMK2D	0.014223248288190292
OPTN	0.014195147804106838
ADA	0.014189014242792225
PTPRS	0.014096551345821252
CCNF	0.01405717187143296
PPARG	0.014049611241250605
VAV2	0.013996057103679195
PDHA1	0.013959358333206662
PTX3	0.01394069102591401
TNFSF9	0.013918759180890493
MET	0.013838120385352847
TPBG	0.013791593517574413
GLS	0.013745576047512455
PTPRG	0.013733959656170042
POSTN	0.013680350434573236
EGR1	0.013673763504793218
CCND2	0.013666174607822096
EEF1A1	0.013657017395993202
XRCC1	0.013648939414976571
CDC42	0.013638340298444506
ID4	0.013619163365846013
GLUD1	0.013591864346347994
CAMK2N1	0.013555816995560936
AXL	0.013531265894630627
COL1A2	0.013501981692613652
CDH2	0.013426136619323178
NAMPT	0.013423829828605858
EXO1	0.01341652414534022
ACAT1	0.01337775719975797
SERPINH1	0.013375368348187457
B2M	0.013362111025684392
LGALS3	0.013350376740370037
DAB2IP	0.013234053845232244
SHOX2	0.013230070798177632
KRT14	0.013140824586781799
MMP9	0.013026466196629862
NEDD9	0.01300704281225207
CCND1	0.012918286158915573
PRKD1	0.012892159438709225
GALNT12	0.012834534101823437
CA2	0.012769003817385884
MARS2	0.012760271135683423
LITAF	0.012704599998589824
CCNE1	0.012695792216683854
ITGA3	0.012663946726698697
KLF6	0.012593631295964549
PSMB4	0.012555230189264258
IL1R1	0.012548763559545227
PARP1	0.01251291310165596
HK2	0.012494553956451729
CD74	0.012490654904642068
CPS1	0.01246020280838595
NFIB	0.012452042596841264
IDH1	0.012421489858571387
KIF23	0.012382109888780019
SYK	0.01238126443247485
GAS1	0.012274986819085959
PTTG1	0.01219805020582781
SDC4	0.012112141982015536
CA9	0.012102394102843356
ASS1	0.011956823135435132
BCAP31	0.011925132677225728
CCNB2	0.011829365643354791
VARS2	0.011819350627421543
CORO1C	0.011783422763157142
CXCL5	0.01175107076784726
EZR	0.011658318674097735
S100A8	0.011585263356095799
CDKN1B	0.011519642261602871
CASP4	0.011336128566538832
LIF	0.01131914191484957
POLH	0.011282929484526007
BCAT1	0.011260449634791453
RANGAP1	0.011176931887918552
PLIN2	0.0111627510811729
UNG	0.011135312169840046
COX7A2	0.011112816730619151
RPS3	0.011109423422486718
COX6A1	0.011061679443762228
PDGFB	0.011012518700283542
COX8A	0.010992209285639914
STX3	0.010904919508939064
COL5A1	0.010902634523571967
ST3GAL1	0.010892037604506737
UBE2N	0.010742264602348688
RIF1	0.01073284681675842
C6orf62	0.010692241731473122
SNAP25	0.010673694502152558
TOP3A	0.01061051049867586
PGK1	0.010592812261187981
VLDLR	0.010581457846129483
DDX5	0.010506835432643382
TNFRSF1B	0.01049163188780961
OPHN1	0.010467934478676708
DISC1	0.010434609533298217
CCNH	0.010432419613669844
AGER	0.010405048152281883
FN1	0.010393597845958603
ACAA1	0.010328133211078413
TP53	0.010309742863821579
NFATC2	0.010290778962748243
CCL18	0.010280194897794966
PTK7	0.01027715911618392
SOX18	0.010260299205252963
TUBB3	0.010253930200087193
ADK	0.010240556854774588
DDR2	0.010219577883837578
GLIPR1	0.010211232278362547
CALM3	0.010138671294461495
DTL	0.010119299804897133
SEMA5A	0.010078814961602015
LYAR	0.010023962899991405
ATM	0.01001708637978358
ATP1B3	0.009978245924547402
VAMP3	0.009956497505654829
TMEM45A	0.009953441251203206
MYH9	0.009939984525292503
JAG1	0.00993821308778138
APEX1	0.009935420354645124
PDHB	0.009919147571543233
EGLN1	0.009916221083824011
FOS	0.00979934955924402
DLGAP5	0.009743323744727451
DTYMK	0.0097218559817841
SLITRK6	0.009702289899109953
VEGFA	0.009648057090805108
BUB1B	0.009647392733627786
C1GALT1	0.009627495311489275
CENPW	0.009580443345290972
LRIG1	0.009569331213291636
CCL2	0.009564646623165807
ZAP70	0.009561265384862983
ITGB3	0.009539077414038881
CASP2	0.009472557544272403
SEMA4A	0.009466215183833409
SOX17	0.009420871445465351
NDUFB7	0.009377834629922898
HNRNPL	0.009328021943089931
IGF1R	0.00930918824187263
PRIM1	0.009271815185729879
ANXA5	0.009241659860221203
ERBB3	0.00923316025058362
HSD17B10	0.009232380571634568
TUBG1	0.009184407256110748
TGM2	0.009176988253361993
ITGAV	0.009144085972519039
TOP2A	0.009129491964913014
CD34	0.00912932748223539
SRC	0.009115235895212584
NRARP	0.009097033007602631
NPM1	0.009091619362269062
LGALS1	0.009075033632774981
AK4	0.009057806474817364
CD44	0.009024054539396349
GALNT1	0.00897641424789935
GPSM2	0.008952100194554603
PMAIP1	0.008937398537973087
CIB1	0.008914842899576942
PSEN1	0.008907217516363154
FUT4	0.008891376834715862
P4HA2	0.008889535236755446
IL1B	0.008842702061230367
SMUG1	0.00883041916962973
POLR2E	0.008823726511477325
MAP2K1	0.00880256818524787
IVD	0.008765174136342556
C1QB	0.008722477196582116
CD200	0.008643611170483166
ADGRA2	0.008640158302947188
MAOB	0.008630010559982956
TNFRSF4	0.008629611197873338
CLEC4A	0.008534934150105108
EDN3	0.008458623466620097
COX4I1	0.008452457991410853
EPHB2	0.00843939421417643
NDRG1	0.0084274305440676
ENC1	0.008408116753849426
TLR4	0.008322494137959952
FAP	0.008308738018179307
B4GALT1	0.008303421142462483
RAB42	0.00828828084202203
SNAI2	0.00825253169299233
MAOA	0.008251130962171501
UQCRH	0.008208031667800701
XAB2	0.008205439275733039
COX7A1	0.008203502459453185
STX18	0.008180769685932171
EDNRA	0.008163852518548988
GNAS	0.008159907395471797
CYP7B1	0.008159440519884561
GBP2	0.008121480046059155
CD55	0.008117279633010658
FANCL	0.0081172272702147
UBR7	0.008103046026254982
ID1	0.008093040523861278
RACGAP1	0.008092772649018263
CNOT1	0.00802843312741642
NCAPD2	0.008021194101626914
ACADM	0.007985187229055094
TNFRSF1A	0.007973839415379652
CKAP2L	0.007937796789467516
JUN	0.007937264987943999
NUMBL	0.007926981337941818
CYC1	0.007924303425216706
ACY3	0.007834334278650107
LIG1	0.007825449041173764
MLLT11	0.007806397548741117
PIF1	0.007792946761903546
CXCL2	0.00778741285093169
UBE2T	0.007768862071400417
MAP2K3	0.0076503999498733705
AKIRIN2	0.007626414737148307
MBOAT1	0.007614183374777549
TPM1	0.007611647207114654
CYBA	0.0075935557586885045
SPI1	0.007498133291044414
TARS2	0.0074749265958719835
PRKDC	0.007467919424422519
CA12	0.007459746935677582
ALDH7A1	0.0074575993306888275
HADH	0.0074266419097579325
CAD	0.007424956140803366
OR7C1	0.00742276617110511
BID	0.007414801128499562
ERCC2	0.007367476325893382
STK4	0.007329624489871717
TCF4	0.007252200309249522
CYP1B1	0.0072519964253909275
FXR1	0.007244055769520799
ATP2B1	0.0072408252854274675
MMP1	0.007238938253474814
STAT3	0.007237735309970622
FNBP1	0.007172752687816577
ANGPTL4	0.007092631766930912
MALAT1	0.00702159557927067
TNIP2	0.006982102095463966
DNAJA1	0.006965126165668815
OSR1	0.006961888049401523
DAB2	0.0069289523131969176
BCL11B	0.006926626458733331
SERPINB2	0.006922434312429212
F3	0.006903338667828417
UBC	0.006902448248504084
TMEM100	0.006896781243777587
GUCY1A1	0.006894972083438476
RPA2	0.006813234361468557
TRIP10	0.006809310611411488
PLK2	0.006801333802765195
DENND5A	0.006795348442586735
CDCA8	0.006709737827428544
CACNG4	0.006700751257546106
KRAS	0.00668364871540997
CNOT4	0.00663480085916224
MED1	0.006619822198341081
ATF4	0.00661640473163807
IL4R	0.006582812236028458
RBPMS	0.006539338623856431
ALDH2	0.006530696575666228
ASPA	0.006477401156639448
GINS2	0.0064611970495159704
HLX	0.006454893758425129
L2HGDH	0.006446829252222047
H1F0	0.006422692616273552
TROAP	0.006420456543703952
CCNA2	0.006358913290897695
CDCP1	0.006320389590363795
WNT5B	0.006295061618146441
COL6A3	0.0062909171492644125
HILPDA	0.0062890824759067035
ASNS	0.0062404340499692
SPHK1	0.00623753937406647
AEBP1	0.006227628344395258
CDC25B	0.006182856297314176
KIT	0.00618125375619657
POLR2H	0.006168403382856712
UQCRFS1	0.006125526130428125
TNFSF10	0.006115289017477803
ATP5PB	0.0061109992816465505
UBB	0.006095688450107775
ABAT	0.006091344238956823
CDK2	0.006057815166488456
APEX2	0.0060306856021674375
GDPD5	0.006025389755227865
KDM6B	0.0060199034265183094
POLR2D	0.006018075469391986
UQCRQ	0.005997748050134438
AURKA	0.005964606533687487
ILK	0.005944922810021369
PTGER4	0.005924889891798342
PCCA	0.005921455419036743
IGFBP3	0.005913177505215174
PRR11	0.005908874481189928
TP53BP2	0.005895956803353366
FADD	0.0058949665865356115
VAMP4	0.005852805772561015
ADCY3	0.00581666792401708
EFNA1	0.005810972936075728
COMT	0.0058045850179584
HIST1H2BK	0.005798016111229306
H19	0.005766067658286702
GFPT2	0.0057225139289302515
STAT5B	0.0057104898878526595
PRKG2	0.005687918550010776
CDC20	0.005686316426043349
NFIL3	0.0056853149240516055
MESP2	0.005653194598355436
HIBCH	0.0056389941712751395
OR7A5	0.005628543723041563
IRAK2	0.005616207922438838
HADHB	0.0056044188640117475
MMP14	0.005598908417781253
OLR1	0.005590533275250634
JUNB	0.0055843230498144655
CYP1A1	0.005579013801391622
MXRA5	0.005541655183950234
RAC1	0.00553348377171371
BCAT2	0.005531188605402543
LMNA	0.0054594779678195544
BAG1	0.005439336227854117
ATR	0.0054316283204444505
VEGFC	0.005421489837461452
ALDH1B1	0.00540134310249117
ADSL	0.0053716726559903
RSPO3	0.005351707747878323
HNRNPM	0.005349307974950395
RFC1	0.005323761989100908
FZD3	0.005320727187501667
E2F1	0.005312705797432512
PFKP	0.0053112826746553946
CALM1	0.005309803528171682
ENOPH1	0.005304643124163317
EVI2A	0.005303030287177214
SLC9A1	0.005290751682923108
C1GALT1C1	0.005273874969661532
TXNIP	0.005253546441530821
SVIL	0.005237776123111324
BABAM1	0.00523731480090316
BDH1	0.005230102331804712
MYL9	0.005229098438841666
MOAP1	0.005226075081795624
ODC1	0.005197199261768104
SNN	0.005149527000407815
PRKCI	0.005147918541318278
AKR1C3	0.005137809119830986
ACADSB	0.005136650335122555
COX5B	0.005105949278054529
TSPAN31	0.005103872513671409
SDC1	0.005094974380611875
HSD11B2	0.005068165482576211
SOX4	0.005058119350112973
PRRX1	0.005056636907051462
GALNT10	0.005045595511353675
SRF	0.00504520600680703
NR2F1	0.0050427012963668
CDCA7	0.005040605691526813
LAMC1	0.005025236780569527
COL5A2	0.005002724599872866
KITLG	0.004999195903093322
ITGB1	0.004992114769964498
PRKX	0.004984539646880126
HSD17B4	0.004975508609655493
FSCN1	0.004968003743878627
GREM1	0.004936434368503123
DPP4	0.00493094464603502
TNFRSF21	0.004896117657579637
WRNIP1	0.004894780736052394
BRCA2	0.004858929797050195
OSMR	0.004855885631073413
GATA4	0.004851855868609414
PPP1R13B	0.00483188700478681
CNOT10	0.004820464479216244
CTSL	0.004816576393948203
ZNF335	0.004807443920349952
GALNT6	0.004802704637966738
POLK	0.004802463178172665
RAD9A	0.004759259192269496
FARSA	0.004755659230115436
EBI3	0.004745462783843826
BMF	0.004735889533016918
RBM38	0.0047297177882989466
WNT2	0.004729358398420433
NFKB2	0.004721793158053545
PGF	0.004715350124286234
COX7A2L	0.004695711719079932
ARRB2	0.004695185949922283
SCRIB	0.004689195711101791
SET	0.004672821636257683
ABL1	0.004658743821891527
PFKFB3	0.0046567073404328386
DNMT3A	0.004651438598698447
UGT2B7	0.004649659002609471
ZWINT	0.004647795980082563
CSF1	0.004646522966194017
LDHA	0.004626370661618213
FBLN5	0.004609768795568926
MMP11	0.004607441525768149
NDC80	0.0046018033735576785
ATP1A3	0.004598719239939764
MYO7A	0.004595332834923568
CREB1	0.004579423858784552
CD40	0.004566061695447383
TM4SF1	0.004559399781451544
CHDH	0.004549826631485011
SPTBN1	0.004534102202906297
CAPG	0.004515400969373579
PIDD1	0.004515386420089918
NFKBIA	0.004505655703591923
BBC3	0.004481048133822653
IARS2	0.0044587594198284355
GALNT2	0.004444858140261833
PROS1	0.004421097675422497
PML	0.004416513569878039
MTOR	0.004407976841617643
PTN	0.0043957336708881035
CDCA3	0.0043724160525741695
PRKACB	0.004369816025399786
CTTN	0.004348526407227161
NUP37	0.0043379758859351586
NCAM1	0.0043338088033727
CCL23	0.004329996750432606
POLD1	0.00432276669935255
MFAP5	0.004314388482273004
PROX1	0.00429714853097948
SEC22B	0.004296278619334012
ALOX5	0.004287349862857544
FOXG1	0.004285720951274649
CCNG2	0.004280037636044931
B4GALT5	0.004250715701593702
POLR2F	0.004248783196322372
SLBP	0.004245873636790995
ECM1	0.0042227334721063395
KIF22	0.00420578076718025
MAML1	0.004182650928343926
SHMT1	0.004177093045691449
AXIN2	0.004170238542239003
CLSPN	0.0041553808292557025
MIF	0.0041532116635033065
NINJ1	0.0041490582970381985
OLFM1	0.004143100793849605
PRKACA	0.004136086221649706
HJURP	0.004125193853627166
POLD2	0.004124516651385589
CNOT8	0.00412007420123993
PSMA2	0.004105083711170902
HMGCS1	0.004104189816015762
HHEX	0.0040916205371957825
ALDH3A2	0.00408882198985306
TFAP4	0.004085826157264052
GLYCTK	0.004080222453841806
VAMP5	0.0040461271985542556
RFC5	0.0040459699726698
SLC12A2	0.00404117311834177
SRR	0.004037270497901901
CXCR4	0.00400916741311735
NUCKS1	0.004007645038445669
SPOCK1	0.003994889808839925
RRM2	0.003990432956111124
ALDH4A1	0.003979806464598232
ACAD8	0.003965270857266881
POLA2	0.003949649665905878
KDM3A	0.003948245155338279
MME	0.003939972717194887
AARS2	0.00392289954144473
GTSE1	0.003914095795662123
ERO1A	0.003913636927321159
MTFMT	0.003913287986457636
MTDH	0.003911047374451397
PTGS2	0.003909134154578335
BRCA1	0.003902051240778513
TYMS	0.003852201527751399
PIK3R1	0.0038492207678904366
ADORA2B	0.003843475995702139
PKM	0.0038305928822646666
CDC25C	0.0038276431269353975
EHHADH	0.003825853919397924
UQCR11	0.0038233431845295916
TIPIN	0.0038195113641741065
CALML5	0.0037954824992228733
YKT6	0.003795300594486886
TK1	0.0037874475598559886
MESP1	0.0037852201746741924
PABPC1	0.0037787447463319135
SOX6	0.003759204938620489
SIRT1	0.0037586178303270564
GAMT	0.0037485029874758206
HIST1H4C	0.003737033417780786
COX4I2	0.0037350693791138377
SLC4A7	0.003719122705663456
MARCKS	0.0037183834678947343
RNF43	0.0037140417774208247
VCAN	0.0037064590188929207
CNOT9	0.0036957218438151682
POLE2	0.003693101463276024
HGF	0.0036846458026784604
HSD17B6	0.0036810144871011357
UQCR10	0.003651639970845663
DHFR	0.0036514046586327243
CASP9	0.003645194252053011
TSPAN6	0.0036444120747602736
SORT1	0.0036408305102881297
GCAT	0.00364017274201399
RXRA	0.0036329325906165654
ANGPT2	0.0036188381264792417
GALNT14	0.003609217417553689
TRAF6	0.00360505236928502
CHEK2	0.0035732001760460973
PTMA	0.0035670891222141176
RRM1	0.0035598745286457
DSCC1	0.003556538825285906
CDCA2	0.003547334748772121
BCL3	0.0035441019896480636
PSRC1	0.0035407115243361875
ANG	0.003531890507943081
SMAD4	0.003529240093341596
STX5	0.0035219934294341516
FAM162A	0.0035139890999528636
CNOT3	0.0035130007024482077
RAN	0.0035111244392994068
MAFF	0.00350930044503935
BCKDHB	0.0035066513027209225
NFIA	0.003504929488075572
MEF2C	0.003503650187233118
SRSF3	0.0034924035535850865
MNAT1	0.0034789123460557134
PCNA	0.003471419117682936
LARS2	0.0034661809564437603
EGLN3	0.0034632205307634396
PSAT1	0.0034612405055551385
KRT19	0.0034559865575989794
BCKDHA	0.0034500517826779385
MMP13	0.0034318483253222673
S100A4	0.0034287630199331316
DLL4	0.0034106348405858605
MTA1	0.003397634290655172
CD86	0.0033846289098515697
SOX9	0.0033828177721074875
TNFRSF12A	0.0033813275346048417
CCR2	0.003367562529770404
STX10	0.0033541807774659775
MBD4	0.00334603142144634
LUM	0.0033347866862335337
MND1	0.0033327861184141256
EPAS1	0.0033233715384109685
HIST1H2AC	0.0033011362159132223
PPAT	0.00329317512695991
IDO1	0.003287579255305287
GTF2H1	0.0032739770102659404
KPNA2	0.0032622750439383363
SDS	0.003260116689727825
CENPE	0.003259886413797365
NRIP1	0.0032461803421068944
MELK	0.0032448811221331636
CLIC1	0.0032415868385469756
THBS1	0.003238821809753537
GCNT1	0.003225387426224146
GSN	0.003218285172122121
ANGPT1	0.003212520389985109
ANXA2	0.0032105622414903257
OGG1	0.0031899905711612365
TYMP	0.0031829356341639527
WDR76	0.003174309349793691
NFATC4	0.00316404902330427
SMO	0.0031579617693016935
RAD21	0.0031556444837928803
MYB	0.003145503388166283
TSNARE1	0.0031444390164547032
NTHL1	0.0031336774342640233
MUC1	0.0031226851285047963
VNN1	0.0031206315826583383
CENPJ	0.003093746272325561
HMMR	0.003089198885683494
ESM1	0.0030848069465276074
QPCTL	0.0030750674247403288
COL3A1	0.0030709468617637526
IL4I1	0.0030629489714245643
RASGRP1	0.003038669604606838
TGFBR3	0.003037617389667026
GLUL	0.003027149565311456
CYTIP	0.0030211517200314894
TMEM109	0.0029770098810537288
RNF213	0.002969770282468247
WT1	0.002959232687476533
TSPAN2	0.0029573378872170854
CENPA	0.0029462767814970336
PLAU	0.0029400083420361004
NCKAP1L	0.0029371402511681874
FGFR2	0.0029321516525476848
PSCA	0.0029237317609497036
CALM2	0.002923135349766564
POLE	0.0029231299714915586
RAD51AP1	0.002915878983234785
THBS2	0.0029128924414373995
RPS6KA6	0.002907054452045275
FANCI	0.0028959487722440775
WRN	0.0028934079129542766
TLR2	0.002886930435245696
TP73	0.0028790335248976826
PLAUR	0.0028708325694749735
DRAM1	0.0028701078259370824
MMP3	0.00286609840835202
RFC3	0.002856468517356493
RARS2	0.0028548302682098138
TGFBR1	0.002842827763562748
GDF7	0.0028413332829968383
AIFM1	0.002836579693020825
MCM4	0.0028234881668021557
CYR61	0.0028116241153744153
IGFBP4	0.0028091210419288622
TFPI	0.0028087082835209463
PLK4	0.002807506194129407
LATS2	0.0028054033122598535
CYP26B1	0.0027897184720708885
CACNA2D1	0.0027893909385341667
TXNDC9	0.002786962886727171
SAV1	0.00278062495214738
G0S2	0.002778070151659738
PGM1	0.0027774940319075523
CDC25A	0.002777086501360627
FSTL1	0.0027695901574576903
AGT	0.00276893443060155
UQCRC2	0.0027655313245531117
DUSP1	0.002760077366390569
FARS2	0.0027581576036323275
STX12	0.002757391280126141
SLC2A1	0.002731873874278814
USP1	0.0027223284343618165
BABAM2	0.0027188931145726634
GOSR1	0.0027180200029659892
CCDC88A	0.0027029489868993267
VCAM1	0.0027022080542339418
FANCE	0.002701588791057878
ADM	0.002680377116241929
GAS2L3	0.00267133536746919
HIPK2	0.0026692552108677522
DLD	0.0026642212056209743
SIVA1	0.0026615080641874873
SHC1	0.0026542307416286743
CTH	0.0026451127825713626
BNIP3L	0.0026335710790177957
KAT5	0.002627672602739715
UQCRC1	0.0026023307721029267
XPC	0.002588481062772822
USP28	0.002586035273433826
TNF	0.0025707976407203736
ESR1	0.002563638836018432
GALNT17	0.002559768204819877
PLAGL1	0.002559381950094854
IRX3	0.002525714231789342
TDG	0.002524553706087949
INHBA	0.0025233785201393866
NOTCH1	0.002517724871988657
RHOC	0.0025160362801597935
MCCC2	0.0024936651588403154
BAX	0.0024774748168036897
E2F4	0.002476206940913717
XRCC6	0.0024753895877048203
HMOX1	0.002468752444154896
CSE1L	0.002466881576554046
TGFBR2	0.00246300309669569
GATA3	0.002462389363715666
RELB	0.0024622703135576116
ZC3H12A	0.0024608803471296895
TEK	0.0024500450664962543
CDCA7L	0.002447504784171715
RNF168	0.0024410713948926368
ITGB8	0.002440114073698005
E2F2	0.00243307358372019
TFDP1	0.0024235484229244097
BDH2	0.002418462149692074
CD33	0.0024162085145289867
PRC1	0.002415714414921278
GFPT1	0.0024084801008380564
HMGB1	0.002402696624441057
EPCAM	0.0023978740685975638
CALML3	0.0023969262961666448
ST3GAL2	0.0023935220419619933
GOT1	0.002392725565097207
ATP2A2	0.0023911755329058095
CCL5	0.002391051025725838
OR51E1	0.0023873890827972944
FBXO27	0.0023732147862233367
STK11	0.0023622575280915614
NTRK2	0.0023583094809941072
LGR5	0.00235383817236764
RNF144B	0.0023479714719205043
MUTYH	0.0023448213065841578
MAD2L2	0.0023421997934173137
ALDH6A1	0.0023421986686723516
CXCL1	0.0023369756460162464
PDGFRB	0.002332453571474521
NUPR1	0.002324033848041197
NFKB1	0.0023153630393595802
ANP32E	0.0023150872460669853
F2RL1	0.002312400530372586
CXCL6	0.002301416323295317
ACSM3	0.0022819494145963903
CRHBP	0.0022810091505097545
HIC1	0.002273564864206976
COX7C	0.002265804839110834
TAL1	0.002264627405854303
JAG2	0.0022640469915947477
SYF2	0.0022590166093843624
ATP1A1	0.0022545674580070423
FLOT2	0.0022425059124999897
FAM83D	0.0022408737205952016
PTK2B	0.0022395361148200106
BCL10	0.002239383836888578
TNFSF4	0.002227522667129831
PCDH9	0.002225181665757254
AOX1	0.0022235956176917026
KDR	0.0022215850858221457
MAPK3	0.0022196709290147735
HNRNPDL	0.002214694738531852
SNAP29	0.0022126430717643686
CITED2	0.0022116884876223937
FOXA2	0.0022096492691488644
TWIST1	0.002195909731328828
SFN	0.0021912415641433132
FOXM1	0.0021907057037864664
POLR2I	0.002184613110143348
STX6	0.0021821156347314797
GALNT3	0.002181508956873478
ABRAXAS1	0.0021635192888678247
POU5F1	0.002158823869249963
GAD1	0.002156697469974134
P4HA1	0.002146164760419378
RAD52	0.0021423172580447556
CACNA2D4	0.0021366429385847947
ASPM	0.0021363735086383285
WARS2	0.002134910900462719
ECHS1	0.0021273724607646536
CD6	0.002118975255838873
HIF1A	0.0021097872385996137
FANCC	0.0020956074373691762
AACS	0.0020940685452367582
SHMT2	0.0020850570320899236
SRD5A1	0.002084650221585116
ATP1B2	0.002064848543698179
MCEE	0.0020511879943758294
GATA2	0.002039790248233975
COX6B1	0.0020370552280860516
AMD1	0.002033405851536451
ETS2	0.002030739563491578
HEY2	0.002021168922585184
CTNND1	0.0020203195881464465
WDPCP	0.0020199558960622053
BMI1	0.0020153721355433115
CALD1	0.0020062193796746113
GALNT15	0.0020045171203198265
JMJD6	0.0020041214823635165
XRCC3	0.002002106651146944
SPARC	0.0020009570328765073
TPM4	0.0019951922718073854
CDC6	0.0019925653954490684
DEPDC1B	0.001990068550315809
BCL2	0.001985048016866049
DAPK3	0.001957395988403206
LAMB2	0.0019561383446551578
CDK5RAP3	0.0019466272938769157
DDO	0.0019464197656332448
CKS1B	0.0019425180682008873
SELE	0.0019336262913932881
IL18R1	0.0019226004030022008
HADHA	0.0019211008445469717
HSD17B12	0.00191735866563587
INSM1	0.0019154341229400454
POLB	0.0019124627562777247
CCRL2	0.0019119779115200557
UHRF1	0.001911430545520917
XRCC5	0.0019113306947165472
WASF3	0.0019101346988300901
NFAT5	0.001909424625574729
SOX2	0.0019063802619588026
MCCC1	0.0019044656227023438
STX1A	0.0019037647439960458
TRIAP1	0.0018935610493327083
RAB25	0.0018927715792594422
MPZL2	0.0018926051665866762
TNNC1	0.0018895690724660232
PRDM1	0.0018858206639476391
HSD17B8	0.0018842016727002597
ZBTB8A	0.0018832695405244303
XPA	0.0018793255153906052
TLR7	0.001876363072697575
FCER1G	0.0018676759741968218
MMP7	0.0018674645912618673
PPP2R1B	0.0018643460047153928
BMPR2	0.0018639369454534766
OTULIN	0.0018573760752947281
REV3L	0.0018511298396061671
GALNT16	0.0018492957739896809
CNOT7	0.001848130508942406
ORC6	0.001847235902796883
RAD23B	0.0018419902594504901
MCM6	0.0018365047406566546
GATA6	0.0018315866993666029
NT5E	0.0018314127841584397
PBK	0.0018310093215033565
BET1L	0.0018249128737233792
ATP1B1	0.001818542536704432
CARM1	0.0018170508930289416
AOC3	0.001814100044524995
IL31RA	0.001803716692224556
ANPEP	0.0018035407363031983
HSD17B7	0.0018029789402766753
YAP1	0.0017998494322393477
AKR1B1	0.0017889654209476062
OLFML2B	0.0017842105924066672
CRISPLD2	0.0017834564623335507
BLOC1S6	0.001768715564499513
SULT2B1	0.0017600843300079124
CACNA1C	0.001748815505146788
CXCL11	0.0017462556644118696
CKS2	0.0017426613813356063
SPAG4	0.0017372070135396322
ASL	0.0017188479892010179
GADD45A	0.0017137703294866386
MEF2A	0.0017008383824291705
COL4A1	0.001696013491041119
ALKBH3	0.0016938674809819786
STAT1	0.001693550130270859
CXCL10	0.0016910539703358038
CTGF	0.001690341200429609
PNN	0.0016863459336677925
CDH11	0.0016853988647953539
ST6GALNAC1	0.0016811071710029378
ACSL1	0.0016796082183013442
CNOT11	0.0016702959922192896
ERCC3	0.0016681789438950684
H2AFX	0.001665374180587644
HTRA1	0.0016649677663181847
MXI1	0.0016631535533265364
MYC	0.0016612331047953879
XRCC4	0.0016608658599352956
RAMP2	0.0016589749208794826
ACTC1	0.0016520418851758887
SHISA5	0.001642628580059738
VAMP7	0.0016421030248018667
MDM4	0.0016401656666624137
MACC1	0.0016242273633676567
HELLS	0.0016185157021283748
CARS2	0.0016177620782862306
PIPOX	0.0016169695267132576
GNMT	0.0016064090341243033
CREM	0.0016036297337345827
VTI1B	0.0016020355363150593
AQP1	0.00160158306571779
TNIP1	0.0016002542002354215
BMP2	0.0015971946793789029
PARS2	0.0015800873108669038
CENPM	0.0015684840665649024
FBN1	0.0015506828521882712
THY1	0.001550347698865596
RPS27A	0.0015486341289259302
GSC	0.0015485609896087858
RALY	0.0015470859551162761
EZH2	0.001542595969867323
PROM1	0.001537211687677075
AUH	0.0015365024482333455
CCL4	0.0015362800977527715
PPP2R5C	0.0015319668225411071
DNER	0.0015202764208577726
CACNB2	0.001517100649737904
HK1	0.0015159298661704497
RNASE4	0.0015138389135531214
STS	0.0015034390147428873
GTF2H5	0.0014998503684181149
ADAM12	0.0014980728585483583
CYP11A1	0.001495218029082113
MZT1	0.001487867529170002
FBLIM1	0.0014863664042812058
CNOT2	0.0014812477054944476
DCSTAMP	0.0014685704151771433
GFI1	0.0014613993365131326
STMN2	0.0014613988761097141
HACD3	0.00145315436519012
STX2	0.0014503527412370544
ALAS1	0.0014469896273075777
ZWILCH	0.0014447846513047724
PRMT1	0.0014420482402843675
EGFR	0.0014391757768050014
FANCD2	0.0014220671826513738
H3F3B	0.001421491222152242
ZNF385A	0.0014177402030057995
FANCF	0.0014169575448046907
MGMT	0.0014130080705548498
COX7B	0.001406530136299011
TOX3	0.0014029069072816894
CLIC5	0.0013982609863899503
TNFAIP8L1	0.0013981716426496392
MCM5	0.0013942515487805672
TENM4	0.0013884514803526842
GALNT13	0.0013859102608791724
FEN1	0.0013757279650951062
HNRNPH1	0.0013712170160809728
HES1	0.0013634824218097703
SP3	0.0013620731975017965
PTPN11	0.0013593890917149023
BLM	0.0013572813154923342
ZBTB10	0.0013525512138592855
DNM1L	0.0013505797690510418
CX3CL1	0.0013386487799561101
RGS16	0.0013333931648953825
UGT8	0.0013271890249512586
GNAL	0.0013214007574781782
CHAF1B	0.0013205407594185064
TDP1	0.0013130542771085218
PPFIA4	0.001311359253733002
BMPR1A	0.0013113064552447435
EPHB4	0.0013102560895456178
LIG3	0.0013039566633991835
COX5A	0.001293682577168491
TPM3	0.0012907086114232347
AMT	0.00128534215897342
TNNI3	0.0012825733918820934
GUCA1B	0.0012810838751437421
WWOX	0.001266629955384993
ACTA2	0.0012599049616159575
VEGFD	0.0012588649249726603
SARS2	0.001258486213720744
POLR2G	0.0012448530541769704
OR2B6	0.0012432059525047594
TAOK3	0.001231012871039816
LOXL2	0.0012286882955504495
ACVRL1	0.0012232511050980792
HMGB2	0.0012211105803656178
FANCA	0.001220049400087827
VAMP2	0.0012121937997979298
FXYD2	0.0012033976920883744
DCK	0.001200128196619093
OXCT1	0.0011996234248836017
IL23A	0.0011980318084389605
FOXA3	0.0011961743846197696
STX11	0.001191711863459066
PXN	0.0011900418075208004
PDGFRA	0.001185444986678628
OR7D2	0.0011840376321690352
CNOT6	0.0011799927950930898
ACSM5	0.0011758295656350063
STK3	0.001171105342020233
MYL3	0.001168835092130934
POLI	0.001161728346211076
HOPX	0.001152933191385475
ROCK1	0.0011467501090705007
CLCA2	0.0011354205703749478
BMPER	0.001133606161816015
CCL7	0.0011326546505847671
GRPEL1	0.001125384607312921
STX1B	0.0011216908415203532
HIST2H2BE	0.001118846556290285
RGS1	0.0011142125431469014
VAMP8	0.0011141682532640677
NARS2	0.0011083529339925959
SLC1A2	0.001107832264890702
DSN1	0.001106228487583056
IL18	0.001102074422315755
RB1	0.001099740176153616
SERPINE1	0.0010921196286358887
PTP4A3	0.0010912352552385034
TFDP2	0.001088540109515058
ITGBL1	0.0010709166559077275
SNAP47	0.0010692687282822383
RBL1	0.0010665341508554762
RFC2	0.001066190625761262
BRCC3	0.0010659132314221231
NUAK1	0.0010628906077218576
BRAF	0.0010593739902133165
AQP5	0.0010570096998663142
BATF	0.0010563506731250192
CAMK2B	0.0010483994068863224
GCLM	0.0010474799130043115
RBL2	0.0010343295655367909
APC	0.0010303529241787882
FLT4	0.0010233261461355641
CCNE2	0.0010207051058328132
IL6	0.001014522196581955
WNT11	0.0010139099829583997
SMAD2	0.001010058432379057
PHGDH	0.0010089406478256742
PCCB	0.0010075606796108025
OR9G1	0.001005836906046667
ABCG2	0.0010006047774985302
ATP1A2	0.000996388919748085
TATDN3	0.0009956733134316585
LBR	0.0009899457947470651
FGF18	0.000989573914352776
ITGA6	0.000988098808433611
GPX2	0.000981969246347943
AFMID	0.0009781067920690018
ERBB4	0.0009765879474636068
PDZD7	0.0009756239349670344
ZNF292	0.0009750256237917885
ATP11C	0.000973617940077437
POLD3	0.0009692251439449717
PLOD2	0.0009684888093475823
LAMC2	0.000967374219226556
SMC4	0.0009655041230339282
EPHA2	0.0009517485551644514
ING4	0.0009495886448693658
TNFAIP6	0.0009487158552305633
FLT3LG	0.0009415360305679686
NEK2	0.000936114672137788
HMGB3	0.0009301198215479392
ATAD2	0.0009157351852202647
CSF1R	0.0009096921054221194
RUNX2	0.0009077718069503032
EREG	0.0009061906407639383
CYP3A5	0.0009013334184524163
FOXN3	0.0008952951869293644
CKAP5	0.0008951497264880322
CAMK2A	0.0008949590537802261
ZNF395	0.0008910001065475398
KIF11	0.0008881749665384667
COL6A2	0.0008871376026115391
TAGLN	0.0008831295085461981
TRA2B	0.000877620674164187
EARS2	0.0008703180935318362
NTRK1	0.0008686223606413896
STC1	0.0008665659785658362
CXCL8	0.0008550634204686636
BCL2L2	0.0008502785698138587
IL11	0.000847400268871327
POLL	0.0008451905007257162
NOX4	0.0008447028307482606
TBX1	0.0008406753227017967
NID2	0.0008387018704416215
AKR1C1	0.0008375147329374279
APOPT1	0.0008312352637766705
TNFAIP2	0.0008303950536709227
SOX1	0.0008242385390343986
SATB1	0.0008134080368716321
STAT5A	0.0008089805503383976
POLR2K	0.0008059099508784447
SOD1	0.0008058018222681756
FANCB	0.0008009976658334421
MRE11	0.0007999833324063661
GINS1	0.0007909654855447885
SP100	0.0007908961873303254
F12	0.000788624955950618
LHX1	0.0007885391308419505
EDN1	0.0007848172211117424
RAD51B	0.0007813793586424056
GOT2	0.0007739893339167881
RUNX1	0.0007680742529716838
TERT	0.0007668646731219232
PLS3	0.0007643782151620185
ERG	0.0007626310953104333
NUF2	0.0007586524670704278
CXCL3	0.0007567310932790914
NBN	0.0007561113241838165
RAD51C	0.0007545219515449857
FGF2	0.0007536588190743395
TCF7L2	0.0007506046836495403
CDKN1A	0.000749750545393778
HSD11B1	0.0007493796102211367
NEK11	0.0007464826463623455
CCNO	0.0007454760268547938
CASP8	0.00074310437650194
DRD1	0.0007423023125066461
ALDH1A1	0.0007389914490533985
PCBP4	0.0007377098821303239
REV1	0.000731442426882313
POLD4	0.0007225563027375566
NASP	0.0007214160095329167
PALB2	0.0007194117487235721
COL10A1	0.0007150491903660683
KLK10	0.0007129763096110444
OLFM4	0.0007119210347071639
MDM2	0.000711608793836872
E2F7	0.0007072463892557767
ENOSF1	0.0007065733309217718
ATG5	0.0007064198197566318
TPSB2	0.0007048769049029256
HMGCL	0.0007031384343731794
LYN	0.0006970853697871192
CD38	0.0006943488509976879
DYRK2	0.0006903401575277941
CBX1	0.0006894663539101074
MYL2	0.0006888195884703797
SNAI1	0.0006832984450051015
POLR2J	0.0006792320704446315
COL11A1	0.0006734973264107266
MRPS18B	0.0006723019126757832
GPM6A	0.0006657175641356889
KIF2C	0.000664537040453602
GDNF	0.0006638347917215761
SARDH	0.0006637423020004441
ATP7A	0.0006612707864827454
UGT2B17	0.0006601945064296354
BOK	0.0006536945001035032
PPP1R15A	0.0006491446799190525
GCH1	0.0006461238763370361
USE1	0.0006442432642028172
ATF3	0.0006401525687936967
FOXA1	0.0006395711716461597
ERCC8	0.0006365813620533142
FGFR1	0.0006351716192445758
CACNB3	0.000627679465133094
STBD1	0.0006266521223759789
GLDC	0.0006264811529929036
FANCG	0.0006210714007240697
BRIP1	0.0006186871670886573
CEMIP	0.0006174983159069363
ACAT2	0.0006174497587106769
SEC24B	0.0006104950218806592
STX17	0.0006091465142688253
IFI30	0.000605296487912068
ARX	0.0006015477005540253
BSG	0.0005956075805729413
UIMC1	0.0005872804660993592
STX4	0.0005871202842680169
GTF2H3	0.0005830096661209765
PAFAH1B1	0.0005779743725980824
TGFB2	0.0005771901413033473
CCL20	0.0005765381788961846
POLR2C	0.0005759186988321015
BNIP3	0.0005750001047012145
FLT1	0.0005743654091203093
FERMT1	0.000572768887559565
NKX2-3	0.0005689615097260974
GPLD1	0.0005688915437185225
CALML6	0.0005633982134098881
MAPK14	0.0005562443012309539
CASP8AP2	0.000552397208004283
PIK3CA	0.0005498544311648997
CCL3	0.0005449975062452007
SPDYE1	0.0005409248792004309
RGCC	0.0005387640761431898
TNFSF11	0.0005385165606602167
LGALS9	0.0005328584250871299
KDM1A	0.0005325663801435065
COX6B2	0.0005324343109507163
PSMD14	0.0005283996190744508
MST1R	0.0005250655728400748
FAM84A	0.0005241381678309287
MPG	0.000523102402896383
AKR1B10	0.0005214379002939689
ACVR1	0.0005172625006813243
GALNT5	0.0005078939061332037
GPC3	0.0005018808834000476
CHEK1	0.0005001921904403433
CDK1	0.0004964920662714043
LYZ	0.0004941624573272957
RIPK3	0.00048770717520320707
GALNT18	0.00048532125531367253
EFNB2	0.00048368888352954577
DMGDH	0.0004781892098701752
CBX5	0.0004754695412980135
EGF	0.0004743987543746851
APAF1	0.00047324030386730354
SRD5A3	0.0004721482365472489
RYR2	0.0004708877162568676
ZBTB1	0.0004697392470788699
ITGA5	0.00046946532370344157
CSF3	0.0004688824052152831
HMGA2	0.00046571543618538735
BORA	0.00046508043785015033
TFRC	0.00046339026120713296
GALNT9	0.0004616809790869951
POLN	0.0004613368073953933
ALDH5A1	0.0004603605877343471
SNCG	0.0004599406458560676
PDK1	0.000458278025894505
OXCT2	0.00045730062710697583
NFE2	0.0004571424115581664
KIF14	0.0004553844299604398
GUCA1A	0.00045251840963988533
FBLN2	0.00045229105210684354
SULT1E1	0.00045003064288538856
ERCC4	0.0004474730204992408
WNT5A	0.00044108571053551863
MYH7	0.00043958890211079804
BMP6	0.00043822480993024404
CCL8	0.0004372602982817173
ERBB2	0.00043487319095647823
E2F5	0.00043236764921173327
AOC2	0.0004318397353438168
TSC1	0.0004305676897735122
ENO2	0.00042634082894231994
BHMT	0.00042024811412824767
SEPSECS	0.00042003885933692694
CDK7	0.0004151486821868295
E2F8	0.00041457726253472433
COPZ2	0.0004114326457155426
IGF2BP3	0.00041078672902114635
LEP	0.00040864727574533444
MKI67	0.000408386391115694
PMCH	0.0004052326994517631
SPP1	0.00040521031711520506
KLHL24	0.00039502537821988734
UQCRHL	0.00039092316142331736
OR51E2	0.0003907206906364195
INTS8	0.0003886707227899356
GFAP	0.0003842586447702447
SMOC2	0.0003787241599165158
CD40LG	0.00037797776783273467
HNRNPU	0.0003741033748449469
LOX	0.00037236103644538754
VAMP1	0.0003706421180490909
FGF9	0.0003694543971416269
METTL3	0.0003639552941160805
HDAC2	0.00035880401850961545
GPT	0.00035309107054168527
CCBE1	0.0003496401388386206
SLC8A1	0.0003471933669924118
NELL2	0.00034524807965686453
IL12B	0.000343552845546845
IRS2	0.00034282138511213407
SNW1	0.00034120589876263785
ASCL1	0.000341083407179418
ACADS	0.00034066158536260786
HOXA5	0.0003401765714183258
IGFBP2	0.00033937373023724233
PSTK	0.0003337680010232957
SELP	0.0003307980941750297
GOSR2	0.00032766066785584795
SLC9A6	0.000326770504634632
TNKS1BP1	0.00032625053515457326
GCNT3	0.00032291166211185243
ESR2	0.0003219278077260684
CCR7	0.0003201189487621124
NODAL	0.0003199960449518658
AKT1	0.000318763285060139
TCF12	0.0003079878432436953
WNT7A	0.00030792429303204535
UGT2B11	0.00030714101684079523
TP53BP1	0.00030473664595760853
TRA2A	0.0003034856453436083
PAM	0.0003024603173715567
PITX2	0.00030148271565141394
SLC2A3	0.00029748942338513013
NKX2-1	0.00028779717003788846
NRG1	0.0002859676443447989
SOX11	0.00028279012247915924
FANCM	0.0002812589158899966
EP300	0.000281009853980108
GLI1	0.0002807426017026246
UGT2B4	0.0002774027930246565
RAD50	0.00027721252548583387
TNFRSF9	0.00027715621765525203
CAMK2G	0.00027340943364871
BET1	0.0002729956151794753
ZNF793	0.0002712073931069729
MLLT3	0.0002701197930922431
ATP2B2	0.0002678605970442393
MLLT10	0.0002641245966166253
SKIL	0.0002637728409797133
ZEB1	0.0002628421821388321
TTK	0.0002598808889889069
AGXT	0.00025960947993048706
TPM2	0.0002593647620040047
OR5K2	0.0002590932462350432
OVOL2	0.00025903045894778276
COX6A2	0.0002581749004448249
CBS	0.0002580752678335645
STX8	0.0002580002782863965
GYS1	0.00025773970292793466
ST20	0.0002574887763287772
PRKG1	0.000256340128571101
CRP	0.00025378962567692035
CDH17	0.0002495250813652875
ANXA1	0.00024346270844937575
TP53I3	0.0002411782476372431
CXCR2	0.0002407973056045803
CETN2	0.0002407916335002671
AKR1C2	0.00023761018769211174
CACNG8	0.000236924219852536
OR3A3	0.00023599318674497242
EBF1	0.00023550751856206867
OR13A1	0.0002341291520366356
OR3A2	0.00023395762452377668
LIG4	0.00023180961264322584
CEBPA	0.00023097452264831563
FAM20C	0.0002297603825482859
HSD17B1	0.0002290238991169678
ARID3A	0.00022833661489793036
TMEM158	0.0002234220423501502
ERCC1	0.00022238782722158894
PTPRC	0.00021967215873435709
NUSAP1	0.00021870171053065137
CD274	0.00021833755430538044
GPT2	0.000217859779310332
SAP30	0.00021740650717729982
AREG	0.0002169526620412297
CACNB1	0.00021578772197853872
RPA3	0.00021305856932669152
IKZF1	0.0002101096808496222
IL2	0.0002090155736749825
PAX6	0.0002050165099931033
ROBO1	0.00020038104565987314
PPP1R3C	0.00019622380992082695
FFAR2	0.00019606880988214662
DBT	0.00019404092096270248
OR56A3	0.000191885855746279
CTC1	0.0001900798178017943
ACOD1	0.0001891594522770633
WNT1	0.00018296982600584253
TDGF1	0.00018226066649556065
VTI1A	0.00018184014541400355
EMX2	0.0001807592176607056
GALNTL6	0.00017878909515928206
ECT2	0.0001778906243798565
LASP1	0.0001775060799916883
OR2C3	0.0001766297010178988
CACNA2D3	0.00017633980715063
NRP1	0.0001733629720491469
CACNA2D2	0.00017084807936079393
RIPK2	0.00016857757173161452
FOXO4	0.0001676985379601455
GATM	0.00016677888156444595
STX19	0.0001665396018933769
GCNT4	0.00016521702491762295
AGR2	0.00016003796031499284
ICOSLG	0.00015882534284425296
UQCRB	0.0001575760383161469
OSM	0.00015627988771293975
CCNB1	0.0001538046425714873
COX7B2	0.00014833394059216357
NKX2-5	0.00014813814107054007
POLA1	0.00014756968737006599
GRK3	0.00014695340031188562
SRD5A2	0.00014684181634793978
CNOT6L	0.00014497089548749572
CXCL12	0.0001440968207529621
CLCA4	0.00014361273125971025
LRRC17	0.00014159588055255923
TMPO	0.00013868429416444424
SLAMF1	0.0001384075859380231
PTHLH	0.00013752922793538024
CRADD	0.00013488526705582646
TP63	0.00013313644287478964
ALKBH2	0.00013241230632472846
NIT2	0.00013016962840234057
HSD17B3	0.00012915443938502514
PSPH	0.0001283805534682419
CFTR	0.00012772293277162327
GAD2	0.00012273620238904525
PDE1C	0.0001188121226962569
BAZ2B	0.00011711373273632222
CACNA1D	0.0001162444820396337
REL	0.00011354142959883859
CDON	0.00011253407100270035
CYP17A1	0.00011070647698003761
IL20	0.0001078010404414662
GLS2	0.00010703587128944789
PDGFA	0.00010677021411690419
PF4	0.00010613475212218547
OR52N4	0.00010225623960592191
KIF1B	0.00010215736714679087
IL1A	0.00010093374736731004
AL929410.2	9.819130919036103e-05
GUCY2D	9.608056541248623e-05
PAX2	9.584341185715516e-05
OR2A7	9.254917683540715e-05
OR6C70	9.06256336865148e-05
NR3C1	8.97866164239273e-05
AFP	8.842611681025267e-05
CACNA1F	8.782864922979223e-05
CNGB1	8.698551944112769e-05
HMGCS2	8.676436121598591e-05
OR51B4	8.603815761628994e-05
VRK1	8.573299285422962e-05
ASPN	8.571954436360951e-05
ACSM4	8.500016328258448e-05
BCL2L11	8.440887959398197e-05
CEACAM5	8.268387447848784e-05
UGT2B15	8.128234260343683e-05
OR3A1	8.078304218612486e-05
OR1Q1	7.838420775181289e-05
OR2H2	7.812915975726893e-05
YARS2	7.783711184180949e-05
EPB41L5	7.752775186198347e-05
CACNB4	7.58957828507106e-05
PHLDA3	7.55033118701082e-05
KLF7	7.37533141231554e-05
OR2C1	7.193373044205178e-05
SLC28A2	7.078728031913632e-05
RAD51D	6.95124846494842e-05
OR5AU1	6.806879776975625e-05
OR51B5	6.788829525772e-05
NANOG	6.694236443920047e-05
CYP7A1	6.674412939212104e-05
TNC	6.612134273496682e-05
FGF7	6.359784534881003e-05
LY6D	6.333679760006272e-05
RAMP2-AS1	6.240706785032716e-05
CACNG7	6.158139770876572e-05
FOXP1	6.03038130365457e-05
UBE2V2	5.997605790617204e-05
LOH12CR2	5.9595577448598996e-05
WNT3A	5.946297312994574e-05
OR10AD1	5.8147372551719486e-05
OR1F1	5.6898288075994886e-05
CACNG1	5.65697605290276e-05
CYP3A4	5.65122651466506e-05
KLKB1	5.502816981686953e-05
RRM2B	5.493443852631219e-05
OR2L2	5.437917917783283e-05
BOC	5.268827467434014e-05
SPDYE5	5.2631225488313214e-05
XRCC2	5.1768537547281694e-05
TSLP	4.8169596433474535e-05
TACC3	4.815267975975728e-05
GALNT8	4.770281972163401e-05
ITGAM	4.662064604147429e-05
HSD17B2	4.637237328932806e-05
FGF8	4.465539184518642e-05
CSF2	4.4580950501606076e-05
SRPX2	4.431097860613648e-05
IL4	4.3449430815362426e-05
DDIT3	4.31077322153395e-05
CYP21A2	4.173758581174164e-05
UGT1A7	4.079897153934362e-05
ALDH9A1	4.061922674723369e-05
MYLK3	4.002075148442306e-05
TNNT2	3.9897271152095664e-05
HPSE	3.607802098994385e-05
OR11H4	3.594295456851351e-05
TMC1	3.593185965761863e-05
PTK2	3.5025837828515215e-05
MYH6	3.490569667703943e-05
OR2AG2	3.4691793069545924e-05
CYP3A7	3.419711633884978e-05
CAV3	3.395827433076664e-05
OR2AK2	3.370583257235572e-05
PTPRO	3.339616677396018e-05
CD80	3.2730170906669384e-05
PDC	3.0060800506047524e-05
GSX2	2.9464585491610934e-05
DBX2	2.8986960748768854e-05
HSD3B1	2.801196745935806e-05
PLPP3	2.7939172351426054e-05
OR6A2	2.6151517617091764e-05
MYOD1	2.3411466724373772e-05
CNGA4	2.2923394287674017e-05
UGT2B28	2.280888233197185e-05
COX8C	2.1526236053428388e-05
DEDD2	2.1163672367999632e-05
ACSM1	2.0633671659288026e-05
OR14I1	2.0406085490362213e-05
OR2L3	1.9891008688085905e-05
OR52E8	1.9434865702390335e-05
ACSM2A	1.9310380255659012e-05
OR2L13	1.8950991470764453e-05
OCSTAMP	1.8826737041563424e-05
BNIP1	1.881576924548872e-05
HAPLN1	1.8252818561203412e-05
OR2W3	1.7936626517857375e-05
OR52H1	1.7175398175991308e-05
UGT1A10	1.7111239644220927e-05
AKR1C4	1.6322224293092482e-05
RRAS2	1.6145395714757646e-05
SEPHS2	1.5686371408688234e-05
NKAP	1.5607371965120016e-05
STX16	1.5415313770495304e-05
ATP1A4	1.4713496235895586e-05
OR52N2	1.4411471098387695e-05
ALDOC	1.414912734956912e-05
OR2AE1	1.4103288810757946e-05
IGF1	1.3998573456597841e-05
OR2B11	1.3832093244317912e-05
OR2T8	1.3807693279478788e-05
SPHKAP	1.3731853121420805e-05
LHX5	1.3452086741930913e-05
GUCA1C	1.328053508248366e-05
PRKACG	1.2279875284928435e-05
UGT2A3	1.2214540989281345e-05
GALNT4	1.1676160046090863e-05
OR52W1	1.1522999049099468e-05
RAG1	1.0939669487773179e-05
OR1L3	1.0882199946913683e-05
OR10A5	1.0733244563862504e-05
OR1E1	1.070368482912679e-05
OR9A4	1.051861491502034e-05
OR6S1	1.0459013496275706e-05
MYF6	1.0453253153322698e-05
MYF5	1.041516336337517e-05
OR56B4	9.884028173045076e-06
CACNA1S	9.877112462667362e-06
OR52N1	9.47592387604258e-06
OR2K2	9.270575259575655e-06
OR13G1	9.126392497159435e-06
OR2D2	8.947490732442828e-06
OR6T1	8.878058371047281e-06
ATP1B4	8.576976960452984e-06
EMX1	8.33788744394035e-06
CACNG3	8.041849614987337e-06
ALAS2	7.784258993569047e-06
COX6CP3	7.780700064481416e-06
OR1J4	7.258352599053956e-06
OR5B12	7.1276375803989395e-06
ATOH1	6.875582695159467e-06
OR1C1	6.776147104723214e-06
OR8A1	6.739112041802433e-06
B3GNT6	6.729538782113713e-06
CIDEB	6.669346251312532e-06
OR1J2	6.526307481127957e-06
CACNG5	6.524612005638598e-06
OR9Q1	6.304072104716151e-06
GML	6.156795994027575e-06
OR56A5	6.003771371392327e-06
ASCL2	5.898555814309413e-06
SPIDR	5.8976514869860165e-06
OR1J1	5.740132357345455e-06
STRC	5.532414416302931e-06
UGT1A1	5.398429640572941e-06
OR1L8	5.273061077891708e-06
OR2A42	5.258641125497239e-06
OR10Q1	5.24915353001938e-06
CYP19A1	5.2021193502858065e-06
CYP11B1	4.990174451421801e-06
OR6B3	4.839193065930486e-06
UGT1A6	4.741776858080213e-06
BMP10	4.518224451035835e-06
IL15	4.443535200675291e-06
OR52K2	4.421131758199308e-06
TMPRSS4	4.267662792526591e-06
RGS4	4.2376687830184976e-06
NEK5	4.219360330241364e-06
CACNG2	4.133950476378762e-06
OR4C6	4.006934404277266e-06
OR52E6	3.719972902727446e-06
GATA1	3.660130080487309e-06
POU4F3	3.259291152707372e-06
WNT8A	3.195721962849269e-06
WNT16	3.180673542603535e-06
OR10G2	3.168367386432116e-06
OR2A4	3.0852237227970936e-06
OR1G1	3.077451615832479e-06
LHFPL5	3.0349886037133873e-06
MYOG	2.974285685186993e-06
OR10A4	2.931370286586598e-06
UGT1A4	2.90937128833995e-06
DBX1	2.892646243373881e-06
CNGA3	2.6612588065205794e-06
PPIC	2.588150111574228e-06
AKR1D1	2.577888705960261e-06
OR52I1	2.29948900824896e-06
OR2A1	2.26446615455815e-06
OR2T10	2.2561395987585703e-06
OR9A2	2.183646200862055e-06
OR1N1	2.173330666492923e-06
OR2G6	1.9655679336272634e-06
OR56B1	1.965051152260327e-06
OR51I1	1.8331809943047897e-06
RHAG	1.8319429632944143e-06
OR13J1	1.807822324424342e-06
OR10A2	1.7420821884495892e-06
OR13H1	1.5076134923315134e-06
CYP3A43	1.4617923111522534e-06
CACNG6	1.3690178689750465e-06
OR2B2	1.33966310862378e-06
CLCA1	1.3323710046288898e-06
OR5C1	1.2524862696061318e-06
SOX3	1.181945358925823e-06
OR4N2	1.1735087312811382e-06
OR52B2	1.1632104588994748e-06
OR6K3	9.922443430459742e-07
OR4K2	8.686252122134903e-07
UGT1A8	7.336131877443033e-07
OR1N2	6.632509754567184e-07
OR2T33	5.641625482851712e-07
OR5M11	5.253358471946493e-07
OR52B6	4.6106257810811916e-07
UGT2B10	3.8182866231939954e-07
GALNTL5	3.1738524576003067e-07
OR8G5	3.158709688324655e-07
OR51Q1	2.9896705951538165e-07
DAO	2.598026923419007e-07
IL13	2.5870058250784866e-07
OR4D10	2.0334423855650304e-07
UGT2A1	1.7567458962830885e-07
UGT1A9	1.6101414098435263e-07
OR1K1	1.5011290719065727e-07
OR13C5	1.3398583945556573e-07
IL23R	1.330399976121379e-07
AGXT2	3.365335609525405e-08
UGT1A3	2.6717243836290877e-08
CYP11B2	1.8768508270362358e-08
OR7E24	1.7792524797334973e-08
OR6C2	5.223531020915393e-09
OR52D1	3.43855950991613e-09
HSD3B2	2.5067676271245858e-09
OR5P3	0.0
UGT1A5	0.0
OR13D1	0.0
OR10A3	0.0
OR10H1	0.0
