# Supplementary material for: Transformer for Gene Expression Modeling (T-GEM): An Interpretable Deep Learning Model for Gene Expression-Based Phenotype Predictions
Source: Cancers (Basel). 2022 Sep 29;14(19):4763. doi: 10.3390/cancers14194763 (PMC9562172; doi:10.3390/cancers14194763)
Supplement: Supplementary file 1 [file cancers-14-04763-s001.zip › cancers-1924785-supplementary/supplementary/importort gene rank list for all cancers/TCGA-STAD.rnk]

MALAT1	0.1893095395937165
GATA4	0.13921485382893417
GREM1	0.13010042698069987
TIMP3	0.11786507459413822
GPX2	0.10913484698477159
SOX9	0.10722097137282936
HIST1H4C	0.10673256778815558
SOX18	0.0962793228408104
CXCL5	0.09116148634285375
MIF	0.09026608857986362
PSCA	0.08371223430681914
TGFB1I1	0.083290338802028
GATA6	0.0815299309188597
UQCRHL	0.06719722194249005
ASPN	0.06707238558964394
NRARP	0.06696254048454169
AGR2	0.06261435193063467
VCAN	0.06096736281554151
SSRP1	0.05960180482173586
COL1A1	0.059485214323807996
KIF5B	0.05764438645162515
FERMT1	0.056566623892324135
ACY3	0.05570745914038219
FOXA2	0.05496201259443718
H2AFZ	0.054695432418160446
CEBPB	0.05396661375766872
LAMB1	0.05301903675818791
B2M	0.05260928054731056
CDIP1	0.05101122485159575
YBX1	0.04992315729203532
AGT	0.04957130440904487
COL10A1	0.04933659260309437
OSMR	0.04919428644516772
MKI67	0.04916314089527661
RGS16	0.048812819590250016
STC1	0.04805462808634202
MACC1	0.04784720691304275
TOX3	0.04661244210939578
TUBA1A	0.04637851746793245
PSMA2	0.04617902244451845
EOMES	0.04491399456362311
CFTR	0.04483013714334292
CTSK	0.04402390403434574
TSPAN6	0.04398977725309039
SPOCK1	0.04372310079699346
GLS	0.043433849639785756
C1QB	0.043292030470766726
FOXA1	0.04262866174010506
CA2	0.042411091966246935
UQCRFS1	0.04236041719814334
ERO1A	0.042265678099347864
IRF4	0.041613803399277574
EGR3	0.04157181270226948
CXCL10	0.041252139046536115
DDIT4	0.04075932822741039
CXCL1	0.040691765934101724
LYAR	0.04054111266275913
CPS1	0.04028877668798978
GCH1	0.039808253836293724
TGM2	0.03979436782257738
PRDM1	0.03908879374957077
CCL4	0.03900943069940139
SNAI1	0.03873728018319579
COX8A	0.038515970210781326
IL4R	0.03763052341138763
DDB1	0.037557260188726134
CENPE	0.036891379411584914
SPI1	0.036693238332463525
CDCA3	0.03668873400698532
NDUFB7	0.03665671902717744
EPCAM	0.03663814046398962
THY1	0.036503792238800216
KRT8	0.03637716378896243
POU5F1	0.036264270585394456
SRC	0.03605060882117854
POLR2K	0.03586701242866422
CXCL2	0.03577364377675296
PLS3	0.03570130771586463
CAMK2N1	0.03557311612625498
CDH17	0.03530897552057999
CCNE1	0.03503408995969797
FAM83D	0.03448585009422043
LMNA	0.034185427667553475
CALD1	0.03408637452066894
ANPEP	0.03399303641829753
RSPO3	0.033959879216885196
STC2	0.03366288362986203
CDKN1B	0.03361906980666807
CD74	0.033497048575829386
SMUG1	0.03347930558152863
KITLG	0.03338533122031755
PGM1	0.03333555927401304
PLIN2	0.03299886466363779
MSN	0.03279461084149337
SNAP29	0.0327536352931251
ALDH7A1	0.03242082545707382
NTHL1	0.032410402227712645
AZGP1	0.03231969313300129
CALM3	0.03199228630572805
CCL2	0.03183361892828438
EGR1	0.031639709266616384
HSD17B6	0.031546634734465354
TUBB4B	0.031537294326113186
HMGCS2	0.03113183834305709
PTGS2	0.03104199999247236
GALNT11	0.030973480145115424
HMGA1	0.030806842257727864
FOS	0.03074208282620583
NPM1	0.0307006700981066
CD24	0.030387978849091075
ACKR3	0.030157264988282008
ENG	0.030118526832615834
CDK6	0.0300852829814778
TIMP1	0.030027564922679433
CKS1B	0.029999768486218898
RBM6	0.02989791044273376
TFPI	0.029705463040949683
RGS1	0.029484972581547572
POSTN	0.029458933692758406
XAB2	0.029218087754229127
GUCY1A1	0.029084208148156213
RELA	0.02900924672245781
FZD3	0.028804876959952683
ICAM1	0.02860327109390801
SLC25A5	0.02856627290666909
NR4A2	0.028259472682161415
MTDH	0.028225791457058013
H19	0.028117432684323453
VAMP3	0.028004596917959215
HACD3	0.027710437345549264
TM4SF1	0.02756374885707054
ANLN	0.027253230678795034
CTSB	0.027182778917715075
ASS1	0.02708491310630573
MUC1	0.026766565451257888
TNFRSF4	0.026726739115286443
NFATC2	0.026645245751286035
UBE2N	0.026453054831761517
NFIL3	0.026201294699192287
ETV1	0.026152302298729932
COX6B1	0.02607118171187684
IER3	0.025965876324781343
TNFRSF21	0.025962349780493423
VCAM1	0.025895747013366676
DEPDC1B	0.025808137272309142
UBA52	0.025807517303964012
POLD1	0.025625140453758237
WWTR1	0.025572710548076995
HIC1	0.025429130085208695
DARS2	0.025311712460829323
CDC42	0.025230322187266715
CAMK2D	0.025170109981489504
RBPMS	0.02504374442054725
CIB1	0.025021118330984658
ALDH1A1	0.024952649843956228
CLIC5	0.02466931948465561
FOXN3	0.024660734824098595
BMP6	0.02461725361917751
HSD17B10	0.0244666189318943
PRR11	0.024445102156405697
NCAPD2	0.024271722006151915
FGFR2	0.02421488081787204
ST6GALNAC1	0.024141430446631418
CHD7	0.02413115683127148
LITAF	0.023923986137455073
ID1	0.023832962654640803
SNN	0.023688535034681678
ACTC1	0.023672819449332805
DDB2	0.02366435146700847
SERPINE1	0.023563690407580037
ASF1B	0.023528877543388782
FOXC2	0.023472136320006384
PFKP	0.023447702537960864
BGN	0.023215686143365506
COX7A2L	0.023215208819811792
GTF2H4	0.02320953382959365
TSPAN31	0.022911971789470957
BBC3	0.022887516334652653
STX18	0.022844293513256887
IL1B	0.022744802073047098
COL6A3	0.022654911375033043
GNAS	0.022608004660962428
SMC4	0.022576660268016895
PTTG1	0.02256394050194578
TPBG	0.022457281624787325
CBX1	0.022395708003676976
SDC4	0.022317786786245915
KIF11	0.022289008069240827
IL11	0.022193193002698567
OR51E1	0.022133048046216092
MCM4	0.02200387162703699
STX19	0.021861453103734187
B4GALT1	0.02175051109489329
AXL	0.021652069212736696
PPFIBP1	0.021612847714061943
ITGAV	0.02154289009756779
ID4	0.02153166389430981
COX6A1	0.021527993380620194
STAT5B	0.021329872105093597
RPS3	0.0213277178343381
RAD51AP1	0.021082131850426802
COX5B	0.02106376924195476
HADH	0.02102867735951553
PABPC1	0.020859856924908795
HIST1H2AC	0.02082211522684328
GALNT6	0.020724331276842766
MLLT11	0.02069774503660087
CCL8	0.020670036480416435
AGER	0.02065734930203684
TOP3A	0.020609914491386907
CYC1	0.020522760575668944
ADM	0.020433813505306337
SELE	0.02037412171179924
UBE2T	0.020295241067237235
CCR2	0.020228256063158725
SULT2B1	0.02021287607253961
ATR	0.02016528940271802
OPHN1	0.02016370598784212
COX7A1	0.020138364061647082
LGR5	0.020112103279450826
POLB	0.020058091373940764
PRKCI	0.019897749478831696
MYC	0.01970757811652288
PCCA	0.01970315999694675
CCL20	0.019678776327737187
IDH1	0.01964667966077665
FOXA3	0.019600696156175115
LAMC2	0.01954797268535992
ANGPTL4	0.019496203836417043
C1GALT1	0.019293700344864773
DNMT3A	0.019255952280158285
COL5A2	0.019250842625860857
CASP4	0.019205685949546903
KIT	0.019183729706930695
HSD11B2	0.019116796574756893
CXCL13	0.01909221382200706
GLUD2	0.01898424668886674
CACNG4	0.018901211385548518
VNN1	0.01889592571197517
ALDH4A1	0.018818337554152482
FBN1	0.018817392421506877
GFPT2	0.01874908664798958
P4HA2	0.0187120594471944
KIF23	0.018640830137994797
TGFBI	0.018624091850669964
CENPW	0.018509280167319356
OLFM4	0.018488843522989677
LRIG1	0.01839194706045356
ATOH1	0.01835466631382193
RFC3	0.01833645639310732
AQP5	0.018239082150423407
XRCC6	0.018125869939523774
SDCBP	0.018124276233355496
AKIRIN2	0.01809339735301448
CCNA2	0.01794594933020582
SPAG4	0.01791862204780349
SEMA4A	0.017899939943643924
CDCA2	0.017865267407944908
CXCL3	0.01782759071914619
COL1A2	0.017780097300543477
BCL11B	0.017686016056226207
PFKFB3	0.017665469423125323
VLDLR	0.017635052500129065
CNOT1	0.017634673143504847
MARS2	0.017611116870319556
SRGAP2C	0.017605535525392648
DENND5A	0.017602967471033373
CCL18	0.01750601886532456
ERCC3	0.017457567351789372
OLR1	0.017402212113316728
PTPRG	0.017294511968979506
NUMBL	0.017284671540276558
RNF168	0.01720591593446209
COX6C	0.017154443543793314
ACAA1	0.017048674350251546
EGLN3	0.017041470846151843
PDGFRB	0.017020695691260617
IRAK2	0.017009234127271296
TRAF6	0.016916105433509916
NUCKS1	0.0168845243095284
PLAU	0.016850790482239107
HARS2	0.01684877929547636
COX7A2	0.016824046986846645
HK1	0.01680448587011798
MAML1	0.016748229603942684
NUSAP1	0.016702562629203818
IL18R1	0.016658972075179093
TNFSF9	0.016646401236816568
NFATC4	0.01659899983028636
PML	0.01658687540268785
RPA2	0.016574155564557103
WNT2	0.016528090423770524
HMOX1	0.016490640371126297
NFKB2	0.01634513122576035
ATP1A3	0.01632711957106229
GPSM2	0.016219976804089906
PROM1	0.016144348480992898
EXO1	0.01593108407975618
DPP4	0.015905022184766332
PPARG	0.015904978831359794
LEF1	0.015887762259448858
MMP7	0.01587368581776335
SERPINH1	0.015852498081102867
PIF1	0.01582686669655332
CASP9	0.0157273313850546
B3GNT6	0.01571373734500621
MAPK14	0.015632536703024398
ACAD8	0.015602270664725111
CREB1	0.015582427044256324
NFIB	0.015496921189209008
COL6A2	0.015473343421727941
ACADSB	0.015447297876359864
GALNT5	0.015436437690486516
UNG	0.01533595682465033
BAX	0.015315753211583112
CEACAM1	0.015279424601349793
GALNT2	0.015242694623577937
SRD5A3	0.015233934747845018
MTA1	0.015177299745239844
LUM	0.015153900090857653
HK2	0.015115138031973596
UQCR11	0.015103576357714898
BCL2	0.015099822849573003
VARS2	0.015078299833373839
GLYCTK	0.015014856744212917
MST1R	0.014824843914187931
E2F8	0.014713738255992249
UQCR10	0.014653401333104277
AKR1C3	0.0146438872067526
LGALS3	0.01460516305476466
MMP11	0.014585911943996126
EDNRB	0.014511181493175731
AACS	0.014490411633332482
CASP8	0.0144469160172882
DUSP1	0.014345892232971533
MAOA	0.01427033441489334
ATP1B3	0.014257879526677163
BTG2	0.014180729166387712
COL11A1	0.014177271633097902
NAMPT	0.014155905334092837
OSR1	0.014144594816673682
EEF1A1	0.014127587871439895
ADORA2B	0.014117255837030784
INSM1	0.014099229998577127
PTGER4	0.014037355086872268
TK1	0.0140256855410532
PPAT	0.013994684597360741
MYH9	0.013974122175334237
ACAT1	0.013971612230269496
ASNS	0.013938569838411206
KRAS	0.013931745725959295
NFAT5	0.01390974789532402
SEPSECS	0.013897044447932001
AOX1	0.013894769236287073
HMMR	0.013841590877307127
RAD21	0.013811104110120096
RBBP6	0.013802389077480898
CHAF1A	0.013692123437276216
KLK10	0.013581711346608908
CETN2	0.013577941120515842
BHLHE40	0.013575036396663688
ALDH2	0.013524090428843148
NOTCH1	0.013480268971519967
PFKFB4	0.013479860886443349
P2RX7	0.013420662160090847
NTRK2	0.013415718390343051
MCM5	0.01335709528633719
TPI1	0.013339405948617582
MBOAT1	0.013305965278230162
UGT8	0.013265703126750244
CCNB1	0.013169916291549243
NKX2-3	0.013136409047486957
JAG1	0.013116768139791932
RAN	0.013109156134068333
GINS2	0.013086526913102782
FAM84A	0.013037000912728375
MAOB	0.013018226420733572
HIST1H2BK	0.013013217142356814
ITGA5	0.01300537094135596
F2RL1	0.012984456412946373
DTYMK	0.012959001352839058
RAC1	0.012955389770368085
WNT5B	0.012926347563334856
CLIC1	0.01292563924932613
TPSB2	0.012919425626718583
SLC9A1	0.012895273981209527
MELK	0.012847132514829536
BNIP3	0.012815374033369097
TYMS	0.01280046336373895
OPTN	0.01279468064290923
SOX4	0.012774327358677848
HJURP	0.012772852370456266
AKAP12	0.012736053710468398
HILPDA	0.012689330103143364
CDKN1A	0.012665002214551167
HADHB	0.01265962765841427
IL1R1	0.012644405430681413
IFI16	0.012548066416857248
CSE1L	0.012515866344795661
RGMB	0.012448059864673568
MMP3	0.012420948810222243
PTK7	0.012386391336611596
BAK1	0.01238123324247875
EIF4B	0.012360397771333782
LRRC15	0.012346975451474966
APEX2	0.012342090603997165
PARP1	0.012337269851105087
NCKAP1L	0.012269364389928948
TPM2	0.012259781723730235
HIBCH	0.012253879594426071
ZEB2	0.012244178898662063
VAV2	0.012215869658690407
NDRG1	0.01215066456013836
IKZF1	0.012087563967803623
HPSE	0.012059210328891045
CAD	0.012052768259271015
SHOX2	0.012000268225895607
POLR2J	0.011991827934022354
E2F7	0.011939958855251955
CACNA1C	0.011934951936018196
IGFBP2	0.01189986318847178
COX6B2	0.011792316115048376
F3	0.011775747135413846
ST3GAL1	0.011764397145041742
PROS1	0.011754975372861094
IRX3	0.011712936985648828
FOXM1	0.011633335034858997
STMN1	0.011593497239392878
ALDH3A2	0.011542550393195844
MEF2C	0.011448869194890873
ALKBH3	0.01140363612546763
FOSL1	0.011356668953065896
MCM3	0.011344081838919344
GLIPR1	0.011339817619954125
SOX2	0.01131204990064232
ALDH9A1	0.011300091617273451
CBX5	0.01128366941991148
GDPD5	0.011278328718314268
SAT1	0.011267373564049896
ALDH1A3	0.01121203705314042
ATF3	0.011170717384032086
ECT2	0.011138991127324867
TNFSF4	0.011136158316727436
XPA	0.011078056587898354
NID2	0.01103277740577993
HSD17B8	0.011032609113496667
TP53	0.011013965700436012
NDC80	0.010965769702722467
SDS	0.01096285325200924
LDHA	0.010962115854036263
ZC3H12A	0.010954209038610909
CD55	0.01093558339786348
CARM1	0.01093531236754271
VIM	0.010917431315276623
ACADS	0.010897003030412791
BCL2L2	0.010827605833246639
CCNH	0.010799880910258484
RPA1	0.010779321955811012
EZR	0.01077285491551974
FARSA	0.0107372854126602
CKAP2L	0.010636935490936136
CXCR2	0.010620544034595189
GALNT1	0.010586338994639118
ABAT	0.010568487591828128
KIF2C	0.010548041038521437
HNRNPU	0.010547793618536607
NKAP	0.010545005946383457
TMEM45A	0.010536375871849751
STX3	0.010479425383634687
CCL23	0.010466453981019832
RASGRP1	0.010449459338530238
AUH	0.010373298420519228
SEMA7A	0.010358948871689979
BMP2	0.010354797649481877
COL5A1	0.010299486653091605
SNAP47	0.010282283853318917
TEK	0.010269353882519757
PTX3	0.010226026130331859
CD40	0.010200209234296929
GOT1	0.010183681295398624
EFNA1	0.010171661656728798
ATF4	0.010096453590428971
MET	0.010087707034629752
BOK	0.010073322373917499
COL4A1	0.010068835702321494
RB1	0.010060638212233427
CCND2	0.010057334730521688
HMGCS1	0.010051221943450324
DOCK7	0.010032035419259958
POLR2E	0.01001488410185
PDGFB	0.010001221197068548
PSTK	0.0100004057239082
SAP30	0.010000153159997454
ATP2A2	0.009987939278838768
HELLS	0.009974596278668408
MCOLN3	0.009938542563167094
FUT4	0.009917986317459083
ENC1	0.009899240661898982
SRF	0.009860132828316045
PDHA1	0.009852298734127437
ZWINT	0.009840158705269546
STK4	0.009821193141648957
REV3L	0.009762420500689555
EPHB2	0.009760106353157928
CYP3A5	0.009688153594026376
PDHB	0.009615628811337382
ALOX5	0.009604435335697522
CSF1R	0.009589416842197064
BMPR1A	0.009576349140615946
KRT19	0.009574251131048955
NR2F1	0.009537011782226972
TNF	0.009531396041075722
UBB	0.009527644092254815
SPDYE1	0.009526894833123299
ODC1	0.009468543523430396
STAT5A	0.009429732734639788
BRCA2	0.00932535275313631
GADD45A	0.009317940244938677
ADK	0.00930925461873553
STX10	0.00928520669104123
CDC25B	0.009281783288892472
PRRX1	0.009231256948126551
FNBP1	0.009179886763743957
LARS2	0.009162892544055315
FXR1	0.009159353745019241
NFKBIA	0.009136635706376618
SMOC2	0.009103112962224913
TNIP2	0.00909696260503331
MUTYH	0.009078723441427072
CXCL11	0.009078471615291489
POLR2H	0.009061853486711742
FSCN1	0.009011768813689088
GALNT3	0.008997744425183725
CDC6	0.008977264650474081
UGT2B7	0.008935948499033435
CD44	0.008918633550144106
ATP1B1	0.008897834594398812
UBC	0.008878402211493842
TOP2A	0.00886682928509825
FOXP1	0.008808612319454144
UGT2B17	0.008803744361773199
DAPK3	0.00880049669026884
CDCA5	0.008795070940412592
DLGAP5	0.008788508933250913
FANCC	0.0087844291332633
CLCA1	0.008774288855512787
TSPAN2	0.008744024700324416
CCNE2	0.008721527309595089
PHLDA3	0.008678455047281985
L1CAM	0.00866470167980393
MME	0.00865234895016651
CTGF	0.008626495455234787
ADSL	0.008616721074280876
BMI1	0.008616558158256125
DEDD2	0.00860956931953512
DHFR	0.008591565012151985
EDN3	0.008560678510021529
RGS4	0.008535470291406423
L2HGDH	0.008521031176870354
HIST2H2BE	0.008490693549402007
XPC	0.008482892440484153
GALNT12	0.008465315012841118
RXRA	0.008434288554570873
RBM38	0.008374870547602008
TNFAIP6	0.00829598806977193
HHEX	0.00828081350498674
TNNC1	0.00824438613127603
FBXO27	0.008225843163049038
BABAM2	0.008216317135225356
LAMB2	0.008197701585427724
IGFBP4	0.008187636299568531
HADHA	0.008187599813783501
UHRF1	0.00818438104476463
FGF9	0.008174854651711904
POLH	0.008162360475677902
ETS2	0.008161057502172551
GALNT14	0.008149848205790533
HEY1	0.008127187768943729
CA9	0.008120002865623071
TNFRSF12A	0.008110054731570053
SPARC	0.008109875845518264
HIF1A	0.008082648870221355
NR4A1	0.008025871581897031
ACSM3	0.00802113300514634
RAMP2	0.007988166377131926
SLC2A3	0.007984292215454143
SPTBN1	0.007968131185212092
AXIN2	0.007949930209724605
MMP2	0.007949602863043238
RIF1	0.007927629319813086
SHC1	0.00789192400129329
FSTL1	0.007888137544545124
AKR1C2	0.007821822865617672
ACAT2	0.0078074812162297075
YARS2	0.007785574664563207
CTH	0.007781900330878906
PDGFRA	0.00777328582099994
STMN2	0.007758600399632246
TWIST1	0.007746856493366954
FANCD2	0.007730291487886328
GALNT18	0.007728286620016491
ASPA	0.007717506250463799
KDM6B	0.00770925992193913
PRKD1	0.0076900967347554045
ANXA5	0.007655333481573556
TCF4	0.007655065575493785
PRKDC	0.007615190902024486
MAFF	0.007589436817970755
PROX1	0.007573962293492601
CYP26B1	0.007569167648361578
BDH1	0.007566879896990146
PMAIP1	0.00755611490699398
KDM1A	0.007552760194203525
ACAA2	0.007549501597137352
DLD	0.007537148817560152
SLBP	0.007533154813630122
ITGA3	0.007521519669818564
MED1	0.007515501256571461
EPHB4	0.007480154219539134
THRA	0.007469468120758818
RANGAP1	0.007459443667292215
HSD11B1	0.007440242938757096
HMGB3	0.007432572584574534
KIFC1	0.007428159759293334
SLITRK6	0.0074017180641491
LOXL2	0.007380943789887956
SNAI2	0.007368555972967396
VEGFA	0.007363259392166771
CDC20	0.007347469444268405
ASL	0.007328881028092859
TGFBR1	0.007322101135268125
LAMC1	0.007317356249957011
MYB	0.007292043342957201
TLR4	0.007279541411809869
FCER1G	0.007250137520392828
TAL1	0.007222817939677596
TLR2	0.007205650100185335
BCAT2	0.00718610658879766
KRT14	0.007168201947416122
BCAT1	0.007111061616681842
EMP1	0.007107860387654429
MTOR	0.007077646237447871
GSC	0.007062204655729307
UQCRC2	0.007061968539523586
OLFM1	0.0070558242286960764
GCNT1	0.007026800777264714
UQCRB	0.007023528146728649
DDX5	0.007013629754239485
BCKDHA	0.007005924586519452
VAMP7	0.006958032196442793
COX4I1	0.006948230529647988
ITGB1	0.0069071803443151196
PRKX	0.006906805743579444
PTMA	0.006899123520748435
MXI1	0.006899065772149495
CXCR4	0.006896971874721719
EDN1	0.006894486729969354
SHCBP1	0.006880675787149208
HLX	0.006868740009257507
TGFBR2	0.006830549619190146
RACGAP1	0.0068277625157362205
HBB	0.006820258667806316
KDM3A	0.0067927363986102825
LY6D	0.006787554879440691
DYRK2	0.0067488664467070855
SLC2A1	0.0067331065789558
ANGPT2	0.006690458670301073
DDO	0.006667558050403544
ITGB8	0.006631110405842842
RFC4	0.006626963443624181
VAMP8	0.006614444779941073
COMT	0.0066085687762725215
CA12	0.006605267964212404
CNOT7	0.006568443549755032
SHMT1	0.0065665107408990325
COPZ2	0.006562080166452785
CEBPA	0.006529947059460355
SRSF3	0.006518787066813553
WNT5A	0.006518487192849326
POLR2D	0.006514184923308857
ENOPH1	0.006494516431984258
MTFMT	0.006476126107066586
POLK	0.006475421698605741
C1GALT1C1	0.006472869312503088
GATM	0.006452106893323845
PSEN1	0.006365494929561029
CALM1	0.006363508638599013
UQCRH	0.006360250017252143
CLEC4A	0.006300216919312682
STS	0.006292080373630922
H2AFX	0.006290029827993384
WRNIP1	0.006276906119619829
TFDP1	0.006252899072514024
FARSB	0.006242167671394919
GAS1	0.006219648564519481
CSF3	0.006217191270828144
ERBB3	0.0062012769552905285
SHISA5	0.006182338236537908
DAB2IP	0.006182096521327027
GCNT3	0.0061785490904396
PCNA	0.0061774641917575
LIF	0.006133326156748417
RYR2	0.006111744865915911
PXN	0.006012678689389642
MCM7	0.006003886198476908
BABAM1	0.005989629156930126
UGT1A10	0.005982210706206967
VAMP4	0.005981884608642107
WT1	0.005978155104250152
TP53I3	0.005959581297941
CCNB2	0.005953039586928505
LIG4	0.0059480896250438346
SDC1	0.005938584346894965
OGG1	0.005919451820347865
TPM4	0.00587512209502534
RNF43	0.005841584111526569
ECHS1	0.005840124678649925
COX7B	0.0058386980122903664
RAB42	0.005832013159381553
CTC1	0.005830341636608089
ALKBH2	0.005827351100432104
MESP1	0.005797789799366431
CDC25C	0.005787427480887514
ASPM	0.005780291315693342
NCAM1	0.00576127066991534
RNF144B	0.005754311955977587
SULT1E1	0.005743666812051318
BNIP3L	0.005712773149751785
CCNF	0.005675592006088038
KPNA2	0.005671303209307437
TRIP10	0.005636968994175682
PARVA	0.005625659258539908
RAD23B	0.005613803953437421
STX7	0.005609750866126525
H1F0	0.0055842950935220724
IARS2	0.0055841835203557
BRCA1	0.005574571643804681
GOSR1	0.005559594458421359
MRE11	0.005524223676100634
PRMT1	0.005510096740149547
ATP1A1	0.005494066572328934
RPS6KA6	0.005484716448943346
ADAM12	0.0054715193486454625
CLSPN	0.005463584761909662
PLK4	0.005463120753502429
LBR	0.005460874118877076
NUPR1	0.0054559396703630384
SMAD2	0.005430141905619377
MESP2	0.005428437908157135
BCKDHB	0.005424049413811937
CORO1C	0.005410216182470859
SIRT1	0.005388088605960497
MEF2A	0.00538412505474128
FGF18	0.005378788003768809
NRIP1	0.0053638783261409795
ORC6	0.005279273338142739
ENO2	0.005262357697150105
HIBADH	0.005219598406902333
CDK5RAP3	0.005209090805486289
LYZ	0.005193378419539939
REV1	0.0051629479340126625
NT5E	0.005138235874425263
ATP1B2	0.005120620433729504
PSMB4	0.005112796397354668
ESM1	0.005044130319777468
TUBG1	0.005017522903688276
S100A8	0.005010391747481463
EARS2	0.004990636477743962
CSF1	0.004975404496794137
PGK1	0.004974848276237335
SARS2	0.004973661142243441
RUNX1	0.004971876335671594
PKM	0.004958744160327705
ZNF335	0.004942927024023008
DCK	0.0049301025843926476
AREG	0.004894352345253161
EREG	0.004881850681573676
WWOX	0.004871124221113748
IVD	0.004850307233863375
CYTIP	0.004823357938426421
SYF2	0.004811375064397172
CALM2	0.004808120967656738
NEK2	0.004802533611488936
CCNO	0.0048018388665550344
UQCRQ	0.004797366181155881
ZNF385A	0.004783272639674897
STAT1	0.004765579927171888
TNFSF10	0.004758124425588146
STX16	0.004746806188449857
KIF14	0.004726759637019076
LOX	0.004723917656433304
UBE2V2	0.004720198455778645
JUN	0.0047164429863920145
NFKB1	0.004713883868764456
SEPHS2	0.004711376242256547
FANCI	0.004697807275578367
TNFAIP8L1	0.00469481483560151
ANXA2	0.004688194624142777
AIFM1	0.004679806871022684
FLOT2	0.004675206291639213
NUAK1	0.004649588383877416
ITGA6	0.004645152649793221
STX2	0.004638227809363433
LGALS1	0.004625902720486019
CACNA2D1	0.004619472634973824
FXYD2	0.004605719282913551
EDNRA	0.0045964027785118005
LGALS9	0.00456876596937107
CDCP1	0.004566245425763501
TGFB2	0.004562639187213702
AQP1	0.004561386485512696
GNMT	0.004553347375713687
FBLN5	0.004542787317664145
PCCB	0.004526096542271994
WARS2	0.004525696405066557
CYBA	0.004523706231674813
SCRIB	0.0045180524302528835
PSMD14	0.004515340041493588
GATA3	0.004512781389855365
CNOT11	0.0045042701886042185
CDCA7	0.004504180226400363
IGFBP3	0.004500158330294369
CDH11	0.0044961559078618325
F12	0.004494341803368218
TMPRSS4	0.004482912136032376
GTF2H1	0.004481086998122424
INHBA	0.004477372903484353
SHMT2	0.004477178625197166
TUBB6	0.004475202091333235
CCL5	0.004474465498619243
BCL2L11	0.004471959457207092
FANCE	0.004466987164661855
AK4	0.004466211591879367
MCAM	0.004465552668671323
SEC24B	0.004442128721247858
RRM1	0.004426498348540709
ANG	0.00442141985711492
CD200	0.0044096763345973155
RAG1	0.004397051995707972
TROAP	0.0043927798961447
MMP13	0.004392133010361277
BORA	0.004390058501830645
HOPX	0.004365272841451699
FADD	0.004358919325234844
UGT2A3	0.004337945120154896
GBP2	0.004335728623629356
CACNB2	0.004318840483902595
YAP1	0.004303904074127453
GALNT4	0.004289609469650998
ALAS1	0.004281790471013292
HSD17B7	0.004273962072988608
CXCL12	0.004257726920007822
ACTA2	0.004257045122376751
HIPK2	0.00424571808301311
PSPH	0.004227086580596191
SET	0.0042071159615608
RPS27A	0.0042042496901315935
CDK2	0.004198369166750704
RAB25	0.004198161856477449
CXCL8	0.004181645991128066
BAG1	0.00417654066112358
MDM2	0.004176349541680571
CCND1	0.004172335962433563
ABL1	0.004171543835086529
NR3C1	0.004169667287103152
NUP37	0.004163570210101162
HSD17B2	0.004115671820108715
SOD1	0.004112843329127734
ASCL2	0.004078077458235282
AMD1	0.004067336108552789
PTPRS	0.004050961349625686
CD34	0.004050585975534345
RNASE4	0.0040446961193726485
VAMP5	0.004029635829746429
EMX2	0.003997542049234543
PLAUR	0.003994726864873867
TP63	0.003985233910176424
ERCC8	0.003977354846053706
IGF1R	0.003969407383043072
KDR	0.003960301120345208
PTK2B	0.003953520384469182
ATM	0.003931702554596539
FGFR1	0.003931664657042564
TCF7L2	0.003928977014881394
NKX2-1	0.003927265029905587
RGCC	0.003918449775739886
SNAP25	0.003896050815267288
GLUD1	0.0038951277784696407
CEACAM5	0.0038813154858886867
G0S2	0.003848945269498798
DNAJA1	0.0038393490454037634
CENPA	0.003838385709350432
SMO	0.003801084987900982
PDPN	0.003771555205139442
MMP9	0.0037503600390754285
SAV1	0.0037456695963666905
C6orf62	0.003731461160624345
CACNA2D4	0.0037307904102661786
MMP1	0.0037248896497998497
CD274	0.0037191693135573867
ID2	0.003709754172074388
XRCC5	0.003706552836417063
GLUL	0.0037051018499581283
RHOC	0.0036983407656078883
UBR7	0.003686594926056184
MDM4	0.0036823955339180454
CHEK2	0.0036549556370486136
CTTN	0.0036460181283234634
KLF6	0.003623589303919419
SOX17	0.0036231309404796755
HOXA5	0.0036207633610380306
TNKS1BP1	0.003614789060710776
ATP5PB	0.0035940491878799124
STX1A	0.0035921082916701916
SEC22B	0.0035876585667290123
GPC3	0.00356136396063933
OLFML2B	0.003546078602182094
ITGB3	0.0035360430523351427
CACNA2D2	0.0035328880753985052
PNN	0.003528311073186465
CACNB1	0.003506795005224421
EVI2A	0.0035033420214470035
HAS2	0.0034877119864746508
ING4	0.0034840252965146114
AEN	0.0034555016461578383
JMJD6	0.0034464846536920155
OXCT1	0.0034380889116405744
EGLN1	0.00342085116973296
HNRNPDL	0.0034193801374831625
JAG2	0.0033815701668506934
IL23A	0.0033794939950970793
DRD1	0.003375805990071439
CRHBP	0.003356142084556535
PGF	0.0033513994799254376
GNAL	0.0033373055778460558
P4HA1	0.003336466453495717
YKT6	0.0033323677947916706
CD40LG	0.0033207656480622938
CNOT2	0.0033199190813135255
ACADM	0.003316421331373968
TNNI3	0.003313961277025224
IGF2BP3	0.003311471959637871
MLLT3	0.0033066650932465315
ABRAXAS1	0.0032901956091256415
SEMA5A	0.003280832161881786
STX8	0.003276604380877369
FN1	0.003273250423322248
JUNB	0.003265450625770075
CREM	0.003264905536999719
PCOLCE	0.0032490997104529084
AKR1B1	0.0032476383593014603
PDE1C	0.003232526525784533
ZNF292	0.0032267982435325434
FLT1	0.003219806561406689
TDGF1	0.003210236856477054
GALNT8	0.0032086069143556274
AKR1C1	0.003202531805650753
CNOT10	0.0032019387064517475
STX5	0.003186757948421611
CCRL2	0.0031769429291345773
H3F3B	0.003176633935414434
SLC9A3R1	0.003175640222402977
CKS2	0.003174377784918892
ZAP70	0.0031616644557828097
DLL4	0.0031496154188039383
NFE2	0.0031390447439728847
PTPRC	0.003120750229785537
TBX1	0.0030903436081829417
BLOC1S6	0.0030897348646715217
GALNT16	0.003079640804750225
POLR2G	0.003078508885140382
SPHK1	0.0030723938462519046
DAB2	0.0030665161129582166
AEBP1	0.0030645559435960095
TMEM158	0.0030582813916355286
RNF213	0.003055483045183466
CYP1B1	0.003047364787476526
RAD51B	0.0030461692897662033
STX11	0.003037057662355418
FFAR2	0.0030221504141012714
USE1	0.0029817436843957716
ITGBL1	0.002970177777624246
FARS2	0.002959346912894448
TFDP2	0.0029552907470232043
TENM4	0.0029450717469386278
GRPEL1	0.0029432314421558793
VAMP2	0.0029412990892557236
FANCB	0.0029373252006705997
CCL19	0.0029361489188224213
GFPT1	0.002904298504275122
PYCARD	0.002904282460448454
EP300	0.0029008860678643527
FANCF	0.002889642127392403
FGF7	0.0028847940600994237
POLD2	0.002875486315643151
MCEE	0.0028721122354628593
STK3	0.0028639242693710917
S100A4	0.0028517547044746984
PTPRZ1	0.0028476512369455154
BRIP1	0.0028365784633343537
CNOT8	0.0028355613493823762
USP28	0.0028227987094095667
MARCKS	0.0028218249313087538
HSD17B12	0.0028169256216493826
COL3A1	0.002813846848487253
GALNT7	0.0028122423244017853
GAMT	0.0028031223921302422
EBF1	0.002798781360551932
PALB2	0.0027784867204735902
ANP32E	0.0027773300561036367
STX6	0.002767723653225917
MOAP1	0.002719970171518436
SORT1	0.0027199141826557338
COX7C	0.0027175053906638947
TIPIN	0.0027126546985422584
GALNT17	0.0027110375074645638
MPZL2	0.0027064551682560375
BMF	0.0026921377355001285
ALDH1B1	0.002691259876710246
DDIT3	0.0026909926996693295
PLK2	0.0026828584531728155
AKT1	0.0026591966457346645
SVIL	0.0026578484113847323
HMGB2	0.0026328400004315203
WRN	0.0026290656986681306
MMP14	0.0026244031268980927
POLI	0.0026064013569227647
XRCC3	0.002598315854161768
ADA	0.0025805398487084475
MYO7A	0.002573564186940505
BCL3	0.00257293947821854
EPAS1	0.002568150679533614
PHGDH	0.002557712322277376
RRM2	0.0025452794999285904
POLE	0.002539508761273997
HEY2	0.0025304477095546107
PRC1	0.0025265353946199985
RBL1	0.0025246273920295098
ZBTB8A	0.0025136579054849603
HNRNPH1	0.0025083688749171834
CAMK2G	0.002505795958131309
BAZ2B	0.002498531724316261
HTRA1	0.0024966560640690416
ILK	0.0024939985351013698
BDH2	0.002432745177544797
HMGA2	0.002431850139032956
BID	0.002427703275599139
POLA2	0.0024243855607305772
HAPLN1	0.0024235529572973606
RAD52	0.002423196035653656
CHAF1B	0.0024123564550245506
GPM6A	0.002406065448227798
PIK3CA	0.002404394874896304
APOPT1	0.0023962462555356142
NRP1	0.0023955398840283647
UIMC1	0.002393273742856437
AMT	0.002381034517374565
TYMP	0.0023699759260588835
WASF3	0.00236857884981475
ASCL1	0.0023670081844137524
SLC28A2	0.0023632392996092203
FGF2	0.002357896603949129
CNOT6	0.0023551237880433994
MXRA5	0.002342776211694314
CTSL	0.0023420910141440307
ADCY3	0.002331937219831616
BATF	0.002329710138842724
CD38	0.0023252011317463042
VEGFC	0.0023070799316018994
SYK	0.002300621320919093
APC	0.0022919662450798842
ROCK1	0.002282012264932801
ZWILCH	0.002279071488454655
TDP1	0.0022741373466588694
CDC25A	0.002273139315911193
NRG1	0.002270087362018369
FBLN2	0.002258074988800554
STK11	0.002257571182523838
TSNARE1	0.0022521011445055758
WDPCP	0.002251574819373175
GTF2H3	0.002247860684346524
AARS2	0.002247059481702155
CNOT4	0.0022463148650600276
MCCC1	0.002234754818853599
GCLM	0.0022333350079385473
LATS2	0.0022306359533977214
CYP17A1	0.002225478128564135
COX7B2	0.0022217680127590797
SKIL	0.002220825057042846
DTL	0.0022174384007385617
CASP2	0.0022083957564945455
PRKG2	0.002202750929540009
TXNIP	0.002196705705401695
DCSTAMP	0.002195749382269551
GRK3	0.002186521523860354
ACVR1	0.0021785445365295427
PLAGL1	0.0021783978750360925
ECM1	0.0021712212296165555
VTI1B	0.002161835036798023
STX4	0.0021591163051720825
SPP1	0.0021573331795492526
CCL3	0.0021474428989858643
POLR2I	0.0021370449401371078
PRKACB	0.002133425172948729
CCBE1	0.0021298583781649678
MND1	0.002128982356044773
RARS2	0.0021260345342846206
BHMT	0.002125218025774965
PTN	0.002121751212134586
CXCL6	0.0021122410628480466
BMPR2	0.002107064292599002
ATAD2	0.002106613118130657
IDO1	0.0021055502605429747
PIDD1	0.0020969416744748308
NFIA	0.0020911711111610246
PRKACA	0.0020861181075418635
DRAM1	0.0020713628047190373
CCL7	0.0020691766088027515
MAP2K1	0.002068112944583607
OR2B6	0.0020478659344485284
RAD9A	0.002047589593918988
IL6	0.002045924761529044
PPFIA4	0.0020395304917613854
EFNB2	0.002023842771152811
EBI3	0.002023267852988673
ERBB4	0.0020188309069274894
SNAP23	0.0020143009096879098
TMEM100	0.0020134111907122803
FANCA	0.001984666703173112
GSN	0.001977195626278407
GINS1	0.00197336203619128
KLHL24	0.0019729796918845537
CIDEB	0.0019701145722837744
BRAF	0.001961844493065733
KLF7	0.0019603914787512367
TNC	0.001956250761369122
RIPK3	0.0019516346804140507
LIG1	0.0019462903646754724
ATP1A2	0.0019327447400300465
PTHLH	0.0019258412914925434
TDG	0.0019254199028135638
TLR7	0.001919031393282203
RFC5	0.0019153535461650382
CCR7	0.001909177131748253
IL15	0.0019043341735439333
KIF22	0.0018876774339594605
DISC1	0.0018862554777056878
HDAC2	0.001873865364288588
BET1	0.0018560270038004106
OR8A1	0.001854109474113135
CDON	0.0018531086991292196
FAP	0.0018530065332489738
PLPP3	0.0018522830957923113
MAD2L2	0.0018514480742435795
SARDH	0.0018435925024950057
E2F5	0.0018404049969893074
STBD1	0.0018249967817769639
CARS2	0.0018170150180596425
ERCC2	0.0018025458819859552
ESR1	0.0017946613817135459
BSG	0.001780486903116577
THBS1	0.0017671198202214703
NODAL	0.0017583375487326685
TARS2	0.0017560028662479564
EZH2	0.0017512290569304302
UQCRC1	0.0017381422023318915
GATA2	0.0017350957053567173
ALDH5A1	0.001730420524693645
HSD17B3	0.0017287589757088854
SLC12A2	0.001723157965081576
HMGCL	0.0017166679592534673
PTK2	0.001705830845757796
CTNND1	0.0016937679579216481
FAM162A	0.0016922899421991796
CYP1A1	0.0016833833721093508
PIPOX	0.001672010231448534
MBD4	0.0016610820174900328
ACSM1	0.0016371229226577369
TRIAP1	0.0016321394036230956
POLL	0.0016259183899437748
VEGFD	0.0016226018015687773
THBS2	0.0016186010865266811
PSAT1	0.0016074456656964475
CASP8AP2	0.0016065150110062382
CHEK1	0.0016050688728038661
TFAP4	0.001588128534162718
DSCC1	0.0015827380048989135
GALNT10	0.0015819382667895236
FAM20C	0.0015745462015480487
PDZD7	0.001569034616036116
RPA3	0.0015619877187398518
BCL10	0.0015563770929616428
IL18	0.0015541775209753526
ALDOC	0.0015538571588885664
COMP	0.001550975214787817
CDCA8	0.0015497399560012687
POLE2	0.0015489290850035041
PAM	0.0015467445180369554
GUCA1B	0.0015391735729352889
MCCC2	0.001533848776476134
BCAP31	0.0015330015993453082
POLD4	0.0015318157341378882
FANCL	0.0015262292407076396
EPB41L5	0.0015123707187331052
SELP	0.0015062565100744678
LIG3	0.001501787740203804
AFMID	0.0015012435084902046
PARS2	0.001499704348115785
RFC2	0.0014937384367639521
ANXA1	0.0014863445110446334
TP53BP2	0.001485577630949999
HMGB1	0.0014721203765632456
PPP2R1B	0.0014677533568171267
PPP1R15A	0.001464646941257424
OR51E2	0.0014614986351526782
PRIM1	0.0014399867164472946
AKR1B10	0.0014373126452343146
NELL2	0.0014188060376171055
BNIP1	0.0014187720284047003
ABCG2	0.0014150566876573927
CEMIP	0.0014058030039677354
RBL2	0.0014024167928092636
FLT3LG	0.0014019713322147346
STX17	0.0013973945218221007
NARS2	0.0013962097177417524
FBLIM1	0.001392868389930652
MCM6	0.0013906026733332827
PF4	0.0013864615889402966
SERPINB2	0.0013853326867922283
TAGLN	0.001383645637737714
POLN	0.001372401374827359
RALY	0.0013707048680699884
PTP4A3	0.0013677987236798688
TNFRSF9	0.0013625817579496732
TRA2A	0.0013620878942468037
COX4I2	0.0013588847480049012
IL1A	0.0013492304675849609
CAMK2A	0.0013408990961278294
STX12	0.0013373962671891881
SIVA1	0.0013348726838093368
MPG	0.001330521630646963
CYP11A1	0.0013303833961117314
ERBB2	0.0013300029480650634
TSC1	0.0013082564831549998
TP53BP1	0.001307161650160017
TNIP1	0.0013062593693835582
MNAT1	0.00130346914720257
ACSM5	0.001293041574038444
MAPK3	0.0012884507504771557
TRA2B	0.0012880267732784563
RIPK2	0.0012768307699266106
TUBB	0.0012759396496666636
FLT4	0.0012691419673101013
RAD51D	0.0012508473427368138
CHDH	0.0012440707334305204
UGT2B4	0.0012402829817836955
TFRC	0.0012400034027133392
OTULIN	0.001234484585178075
CCNG2	0.0012186839183921932
TSLP	0.0012159968874951618
CD6	0.001212202560938858
OR13A1	0.0012084539273260204
QPCTL	0.0012046597301332046
METTL3	0.001204292910959843
TCF12	0.001199771857048487
POLA1	0.0011967854133943952
PPIC	0.0011914246294329816
CYP7B1	0.0011913953451054698
NTRK1	0.0011808884328945149
GLI1	0.00118002917218325
CDK7	0.0011755039217784112
PAFAH1B1	0.0011522012190645211
TERT	0.0011474209377114522
GDF7	0.0011386144119575803
BMPER	0.0011189782792095102
LYN	0.0011139129774347988
CACNB3	0.0011070588901456104
CITED2	0.0011057735376174267
NBN	0.0010922938390920322
PDC	0.0010877477164965889
CAPG	0.001087231522408599
GCNT4	0.001082046257176291
SP100	0.0010795462724444255
GOSR2	0.0010650935362970866
TNFRSF1A	0.0010500492633262013
CKAP5	0.0010435367518315205
TGFBR3	0.0010406223484497356
HGF	0.001038870108283236
ANGPT1	0.0010229823354036892
CAMK2B	0.0010174749866072915
RAD50	0.001016356223723662
CRISPLD2	0.001016257406304123
FOXO4	0.0010156067201361892
RAD51C	0.0010118444426030538
ERCC1	0.0010101183757052358
SMAD4	0.0010031039554673697
ATP2B1	0.0009950730466445911
GYS1	0.0009913341943017335
STX1B	0.000990383968626108
TXNDC9	0.0009849986840394784
SLC1A2	0.0009819893217126515
RRM2B	0.0009817382069890034
PPP1R13B	0.000980900403975545
NIT2	0.0009793306025585112
LASP1	0.0009731483221863904
CDH2	0.0009727198981766276
E2F1	0.0009651653057949782
EHHADH	0.0009633156137169278
PSME4	0.0009534197319784647
CLCA4	0.0009518572977984713
CAV1	0.0009504446168061099
KAT5	0.0009452090040974026
AKR1C4	0.000924470226522581
GAD1	0.000921177425076534
SRPX2	0.0009201989982306852
TACC3	0.0009144706489743763
MAP2K3	0.0009118218441968702
PITX2	0.000910021696795627
TMEM109	0.0009018755307187768
GALNT9	0.0008951160211425175
HNRNPM	0.0008950902213137301
PBK	0.0008856968132527901
GTSE1	0.0008768002617892248
MYL9	0.0008761708481381173
BLM	0.0008681932666418904
UGT2B15	0.0008621099962339993
APEX1	0.0008612734948980958
CCDC88A	0.0008576454072925153
PLK3	0.0008571912906944957
OVOL2	0.0008541372403443008
OSM	0.0008532963061666099
SLC8A1	0.0008445754503472815
PSRC1	0.0008395826249402038
AL929410.2	0.0008369589087483544
DNM1L	0.0008361971518819703
INTS8	0.0008306327722201308
PDK1	0.0008166133864329418
ARID3A	0.0007958144406073969
APAF1	0.000795738520555922
MRPS18B	0.0007957153131255104
HSD3B1	0.0007951790058993315
CRP	0.0007864893573215385
COX5A	0.0007840359483093914
B4GALT5	0.000779032443700952
DDR2	0.0007774925534462548
ACSL1	0.0007688867513464527
SP3	0.0007674371340493694
ERG	0.0007592966920397406
SLC4A7	0.0007582053837830445
SRR	0.0007483454762861025
CSF2	0.0007460756748148724
OR7D2	0.0007433889812065409
GALNTL6	0.0007407698949795827
PIK3R1	0.0007309499864596782
NEK11	0.0007303962765216665
GUCA1A	0.0007295335170286803
VRK1	0.0007295235057219621
TATDN3	0.0007248904723464847
GOT2	0.0007191042576575816
SRD5A1	0.0007145069741476809
CDCA7L	0.0007075753506743915
ZNF793	0.0007033398805959189
TUBB3	0.0006991339752576144
ADGRA2	0.0006841640220453017
IRS2	0.0006837096745820321
SOX6	0.0006624955544124883
FABP7	0.0006603979132461508
GFAP	0.0006595587184274854
RELB	0.0006516847631611126
GALNT15	0.0006498220614711677
ERCC4	0.0006452863127751257
ST20	0.0006445966686874106
UGT2B10	0.0006440097766987795
DBT	0.0006428787994551264
ATP2B2	0.0006412980547375627
CNGA3	0.0006387878484601447
PCBP4	0.0006363067179053722
RRAS2	0.0006309312981822238
GFI1	0.0006217518612272231
PRKG1	0.0006192771976058227
ITGAM	0.0006146647301542491
E2F4	0.0006137955380997348
USP1	0.0006131776823851792
NOX4	0.0005977350654584758
VTI1A	0.0005966643573842291
CLCA2	0.0005955565817988505
WNT1	0.0005887840389495874
CNOT3	0.0005881939116023992
ARX	0.0005820289622103768
FANCM	0.0005772350618128565
OR2C1	0.0005771014646192773
GLDC	0.0005751818666720508
MGMT	0.0005709297613262431
PPP2R5C	0.0005647945309982765
CNGB1	0.0005600332996302404
SNCG	0.0005597281970404722
CALML6	0.0005543005576307575
EMX1	0.0005484264153317617
CACNG1	0.0005449439832482611
LHX5	0.0005360342571226912
ATP7A	0.0005353278168447214
PDGFA	0.0005335355162367673
POLR2C	0.0005282777396435256
E2F2	0.0005255543229594325
REL	0.0005241414515592275
CYP3A7	0.0005233596745663858
UGT2B11	0.000508246410786585
TTK	0.0005074962173035695
NUF2	0.0004970314882297306
AKR1D1	0.0004902444184105412
TNFAIP2	0.00048710136692486466
PLOD2	0.0004850519149334399
OXCT2	0.00048472373658838924
DNER	0.0004842097415956541
UGT1A6	0.0004801880570149258
XRCC4	0.00047800105281886054
MLLT10	0.0004779758218122427
CYP3A4	0.00047434477465488253
RUNX2	0.0004612362489003971
SLAMF1	0.0004577925519161592
CENPM	0.00045609375981552037
PRKACG	0.00045530084864228547
WNT7A	0.00045446526337350566
OR10AD1	0.00045100804840120056
CDK1	0.00044831570875523014
LRRC17	0.0004466160850700644
EPHA2	0.0004417338808444546
SATB1	0.00043838899471796024
IL4I1	0.0004357032551028963
OR1K1	0.00043534033360164196
ENOSF1	0.0004248813266546555
POLD3	0.00042103714434614954
NEDD9	0.00042021718399864235
BET1L	0.00041814178292871374
TP73	0.000418130949012237
RAMP2-AS1	0.0004179016107281568
CD86	0.00041773881957931264
BUB1B	0.0004174021959319185
TAOK3	0.00041548685114393985
DCT	0.00041195241169987313
MZT1	0.00041003856454802025
HNRNPL	0.0004086393157540864
NASP	0.0004034072767630704
PPP1R3C	0.00040075276057657523
CALML5	0.0004001786814423073
AGXT	0.00039329007446451
GAS2L3	0.0003854227612457488
SFN	0.0003833048986100004
TNFSF11	0.0003826314668424655
PMCH	0.00038171475733535996
CX3CL1	0.0003706544077169909
SNW1	0.00036033299368145867
OR5K2	0.0003543746988373816
ATP11C	0.0003529928902465742
FOXG1	0.00035244252824053173
TMPO	0.00033791087791732523
IL31RA	0.0003328664366088552
ZBTB10	0.00033163120956230304
SOX11	0.0003304173293762882
ESR2	0.00032740782735706707
GLS2	0.0003210082544626935
KIF1B	0.00031941026761793726
BRCC3	0.00031376762207764916
PAX6	0.0003133027933207034
OR2H2	0.00030015640714805967
CACNG8	0.00029996143388277813
CD33	0.0002970608093624432
ACSM4	0.00029338258791879776
AURKA	0.00028937009032457595
SPDYE5	0.0002887719048071349
BOC	0.00028409023137636666
ATP1A4	0.00028239771625769583
OR56A3	0.000281812020628436
GALNT13	0.0002810694648271429
OR52H1	0.0002744805647463321
CRADD	0.00026949827728452397
AOC3	0.0002691114698856256
CNOT9	0.00026679909298640874
MYH7	0.00026347130215114366
MFAP5	0.0002608305805814068
GTF2H5	0.00025353548541107136
ARRB2	0.00025206016901290173
FEN1	0.00025190913612575225
COX6A2	0.0002515642342433798
PAX2	0.00024604220326209577
XRCC2	0.00024447348639910094
WNT11	0.0002386010416953285
CAV3	0.0002381740304444098
UGT1A1	0.00023730728974831765
GDNF	0.00023611779061934215
ROBO1	0.00023310302028776812
HSD17B1	0.00023135352991857184
TPM3	0.00022164067182590993
UGT1A7	0.00022146339098021763
TNFRSF1B	0.0002209808747393404
CACNA1D	0.0002204973052984675
AOC2	0.00021731519395483092
LEP	0.00021670068258053613
PTPN11	0.00021263558826815652
CYR61	0.00020989360230085912
EGF	0.0002098007061171471
STAT3	0.00020896689119794074
ACVRL1	0.0002037062959746572
DBX2	0.00020064945428961353
GATA1	0.00019673453793515107
DMGDH	0.0001961700539197541
OR52N4	0.00019103046100614612
CENPJ	0.00019084425182004777
OR8G5	0.00018827544943935136
OR1L8	0.00018687828561008527
AFP	0.0001852503737543262
LHX1	0.00018304489082058303
GCAT	0.00018272893510017002
PCDH9	0.00018123664271882452
GPLD1	0.00017395202703278026
ZBTB1	0.00017111974253653498
CACNG3	0.0001701738765039258
DBX1	0.00016890495762904035
NKX2-5	0.00016633666596700577
CACNG6	0.00016478433166035357
SRD5A2	0.00016292009573436438
NINJ1	0.0001603152592890021
HSD17B4	0.00015959628085910997
IL12B	0.00015908341193116994
OR1Q1	0.0001581930094782683
HSD3B2	0.00015694255949436038
SPHKAP	0.00015615690665726065
ACOD1	0.00015589285826174854
OR52N2	0.00014870225973398883
CBS	0.0001479353548865661
CNOT6L	0.00014541636837571913
IFI30	0.00014474545420905735
ST3GAL2	0.00014213729545269147
OR51Q1	0.00013776476368333458
VAMP1	0.00013662539387648243
WDR76	0.00013048469628061663
CACNG2	0.00012981001161207632
CALML3	0.00012805319944798112
ICOSLG	0.00012636566834048688
CACNG5	0.00012614489381520112
ALAS2	0.00012583861018696996
TNNT2	0.0001239457379172666
WNT3A	0.00012152970331289209
IL2	0.00012136998008340982
OR52K2	0.0001154211345462828
IL20	0.00011280667002272307
PTPRO	0.00011256268819975493
OR1L3	0.00010979696610757232
OR10A5	0.00010931782355007148
SOX1	0.00010453672962827918
OR6S1	0.00010158492665553396
CD80	0.00010146043775363798
GUCY2D	0.00010133971348155755
OR5M11	9.603706150689845e-05
OR7C1	9.408964517814793e-05
CNGA4	9.314976918013664e-05
OR6B3	9.146274187908643e-05
ATG5	9.03719517447323e-05
OR52N1	8.890633138319011e-05
CYP19A1	8.85242066278532e-05
OR10A4	8.811878381882228e-05
MYH6	8.617444297647712e-05
OR52W1	8.603467251221625e-05
MYLK3	8.518867029856428e-05
OR2A7	8.320641264972624e-05
IGF1	8.26841295904996e-05
CACNA2D3	8.231626498819135e-05
GPT2	8.217106355675048e-05
OR2K2	8.020256333827134e-05
FANCG	8.001699425408911e-05
WNT16	7.992141686330056e-05
OR5P3	7.472755238391067e-05
FGF8	7.210397048079422e-05
OR3A2	7.122296457651449e-05
EGFR	7.096787622194259e-05
OR5C1	7.091262282711589e-05
OR11H4	7.087672368179578e-05
CYP7A1	6.904863776218591e-05
CACNB4	6.903842593133874e-05
OR14I1	6.897593124794354e-05
GUCA1C	6.61471382070636e-05
NANOG	6.447142731449526e-05
CACNA1F	6.434845975241183e-05
CACNG7	6.366902494175075e-05
POLR2F	6.282117217098461e-05
RFC1	6.136151576691126e-05
OR2L2	6.127848200989226e-05
CDC45	6.048506539176348e-05
IL4	6.022725849346407e-05
TPM1	5.9671781340555324e-05
LOH12CR2	5.779014147594915e-05
GPT	5.683583883111664e-05
OR51B4	5.623991198114825e-05
TMC1	5.5805643883927945e-05
AGXT2	5.490435409400507e-05
CYP21A2	5.389033847040806e-05
ZEB1	5.253389955278581e-05
OR7A5	5.198486762525722e-05
OR6C70	5.100882851152688e-05
OR2C3	5.000662615022111e-05
OR9Q1	4.907142732751819e-05
XRCC1	4.799326828739435e-05
OR6A2	4.692362437209988e-05
SPIDR	4.353339316423444e-05
OR6T1	4.3443438278528626e-05
MYF6	4.164283684259956e-05
OR3A1	4.160505671064593e-05
DSN1	4.0728503596621815e-05
BMP10	3.9600539099413094e-05
OR1J1	3.895496168587425e-05
OR13H1	3.738742507847187e-05
GAD2	3.73725537850908e-05
OR2T8	3.575874439226433e-05
KLKB1	3.5699698985607186e-05
OR3A3	3.5539255551422735e-05
OR1E1	3.5009207901929914e-05
STRC	3.495130752224827e-05
OR2AE1	3.2231757560182605e-05
ATP1B4	3.175943056417809e-05
CACNA1S	3.1258427578895424e-05
OR1J4	3.120560123489518e-05
OR13J1	3.099637528835775e-05
OR56B1	3.055361613999877e-05
OR56B4	3.024955477565971e-05
OR10A2	2.985295978488721e-05
OR9G1	2.8637986011351367e-05
OR2D2	2.842372829045261e-05
OR56A5	2.7902840142952022e-05
WNT8A	2.778516134883838e-05
OR51B5	2.752224208912001e-05
UGT1A8	2.6903967886973622e-05
OCSTAMP	2.6182431076482054e-05
OR4C6	2.5923023544013556e-05
OR2A1	2.444560235659048e-05
ALDH6A1	2.4304992382184234e-05
OR2AG2	2.4133476215102058e-05
OR1N2	2.3711119135797226e-05
IL13	2.2834849324657182e-05
OR10Q1	2.28097663473092e-05
HES1	2.189330131050421e-05
OR13C5	2.124904791892083e-05
OR10H1	2.1103016730177767e-05
OR10A3	2.0529404054774776e-05
GML	2.0184402041214582e-05
GSX2	1.932380618355955e-05
OR5AU1	1.9159117862904438e-05
OR13D1	1.872391322942368e-05
MYL2	1.8498541374144185e-05
OR9A2	1.8360939952789828e-05
CYP3A43	1.715851117933385e-05
UGT1A4	1.641133569315269e-05
MYL3	1.6094647640555536e-05
UGT1A9	1.55721912748804e-05
POU4F3	1.46836789498263e-05
COX8C	1.4258603460073122e-05
OR13G1	1.4033118868044737e-05
OR9A4	1.3519383639600445e-05
OR4D10	1.3158219079365158e-05
OR1N1	1.3062318928503683e-05
OR4N2	1.2805427825576994e-05
GALNTL5	1.2321598306077648e-05
CYP11B2	1.104372459411706e-05
COX6CP3	1.077317840507625e-05
OR1F1	1.0612187026523864e-05
MYOG	1.0567379948547668e-05
MYOD1	1.029612258123718e-05
OR2L3	1.0289880203081123e-05
OR2L13	1.0158455116183054e-05
OR10G2	1.0128936206693245e-05
OR52E6	9.863938883779377e-06
DAO	9.063070477208645e-06
OR2T10	8.316831037802492e-06
ZNF395	8.298459470664757e-06
OR2AK2	7.969954141573315e-06
OR5B12	7.450418061891045e-06
MYF5	7.234171847803482e-06
SLC9A6	7.027485295417606e-06
OR2A42	6.93780152362328e-06
OR6K3	6.82841568879465e-06
ACSM2A	6.680329792295199e-06
OR2A4	6.388461663480311e-06
RHAG	6.0025966397263216e-06
OR51I1	5.906515393495698e-06
OR4K2	5.720004546475066e-06
UGT1A3	5.690372712040442e-06
NEK5	5.581386488099551e-06
OR2G6	4.927303820976277e-06
UGT2B28	4.5016252114987596e-06
OR52B6	4.134266048401709e-06
OR2W3	4.103491328244358e-06
OR1C1	4.006774973041031e-06
UGT1A5	3.4365068504317434e-06
IL23R	3.1787574638348716e-06
OR1J2	3.0567903933522627e-06
SOX3	2.7685964324348386e-06
OR7E24	2.108992174826854e-06
OR52I1	1.5471799966518067e-06
OR52B2	1.3786051849814293e-06
OR2B11	1.3361954616700255e-06
LHFPL5	1.2417648226664614e-06
OR52E8	1.007747115134659e-06
OR6C2	8.236136518803102e-07
UGT2A1	7.648363664502638e-07
OR52D1	4.2430919292226027e-07
CYP11B1	3.899047333503239e-07
OR1G1	2.590089352489243e-07
OR2T33	2.504856131911676e-07
OR2B2	8.641212029257686e-08
