# Supplementary material for: Transformer for Gene Expression Modeling (T-GEM): An Interpretable Deep Learning Model for Gene Expression-Based Phenotype Predictions
Source: Cancers (Basel). 2022 Sep 29;14(19):4763. doi: 10.3390/cancers14194763 (PMC9562172; doi:10.3390/cancers14194763)
Supplement: Supplementary file 1 [file cancers-14-04763-s001.zip › cancers-1924785-supplementary/supplementary/importort gene rank list for all cancers/TCGA-TGCT.rnk]

POU5F1	0.1573355273898968
GPX2	0.12331637360622488
AKAP12	0.0892155373994974
GATA4	0.08773523160704412
S100A8	0.08327546594616865
ACTC1	0.07997556760424625
COX6C	0.07991166387489956
SET	0.07807106058026624
KRT14	0.07791245074702224
CCND2	0.07571129930194308
PROM1	0.07550526989302615
MCM7	0.07519946736509865
COL1A1	0.07144462634350816
PDPN	0.07137769273862125
AZGP1	0.07068550688803886
KRT8	0.06573031607976125
CD74	0.06349486926621165
GLDC	0.06169237955899234
TUBA1A	0.05765847350076699
RBPMS	0.057494424305334635
WNT5B	0.05606410224413485
TDGF1	0.050812422896284515
MMP9	0.050606053133497336
NODAL	0.05057514833469836
LYZ	0.04999517588632244
GALNT17	0.04805811878454306
ST6GALNAC1	0.04784858134092459
MSN	0.04635747418836526
STX1A	0.04593643675283187
GNAS	0.045902424632393996
TUBB	0.04509419743852503
TSPAN6	0.044690070609966014
SULT1E1	0.043559204312852644
YBX1	0.043251114057437486
BCAT1	0.04317374456699322
C1QB	0.042358752227671485
PIF1	0.042001508657089535
RBBP6	0.04141308382746056
SOX17	0.04119128189455153
MAOB	0.04096463320203946
HHEX	0.03954248415532022
ID4	0.03905120019056843
ETV1	0.038891507106310806
COX7A1	0.03865887074042578
SAT1	0.03807801498057855
HMGB3	0.03787652296083057
FUT4	0.037794907157889794
COMP	0.037353406044705446
BBC3	0.03654421001558011
CALML3	0.03652739755498486
EPCAM	0.03637448180080486
HSD17B10	0.03631863338851321
PRDM1	0.03626113968285463
HBB	0.036113502487031435
CD34	0.03546600209146418
AGR2	0.03544641224443393
NCAM1	0.035239421658792895
ACADS	0.03501594863424803
ENOPH1	0.03482738536864821
PTX3	0.034707609662855556
CACNG4	0.034516394772062385
PABPC1	0.03433699487372165
KRAS	0.033862573346282
MDM4	0.03371968301861493
COL6A3	0.03361530134791261
GATA6	0.03349019433268896
COL5A2	0.03347055172929226
LUM	0.03313983802332534
HNRNPL	0.03280102097973887
HADHB	0.03238759932827154
TIMP1	0.03232955295039789
CDH17	0.032025019586491274
PDHB	0.031784105956727364
WWTR1	0.03127048169173637
LMNA	0.03124624983275121
CDH2	0.031237988287885984
SNAI2	0.03052569815607895
MCM3	0.030477430507041683
GALNT6	0.030036205038088657
IDH1	0.029763681065825397
HAS2	0.029668828141507356
PDGFB	0.02965638543241786
CA12	0.029654882346248374
SOX18	0.02955644490000586
HMGA1	0.029490539543810226
CDKN1B	0.028876737819353123
UBE2N	0.028785819239058177
CCL3	0.028739539615625604
PTPRG	0.028737543179900817
RAD23B	0.028627137104199476
CCL2	0.02862661118551707
USP28	0.028333072822437706
IFI16	0.02789223809131745
CDCA5	0.0278201058654811
TGFBI	0.02766838848513534
FSTL1	0.027528661819058622
RBM6	0.027486658464470667
ALDH7A1	0.02744234262876213
ORC6	0.027412855622369604
UBA52	0.027253368543810542
SDC4	0.027169774423847427
CA2	0.027012707543101307
RGS16	0.02691682976694387
ACAT1	0.02689084811103808
SCRIB	0.026827065187627747
FABP7	0.026793352831454495
CKS1B	0.0267033746745798
MCM6	0.026679476091549748
C6orf62	0.02646970913941062
CPS1	0.026300909584523847
SFN	0.026266443739431655
VAMP3	0.026190234644119393
ITGA6	0.026154810902796043
CCL19	0.026086320589751476
TPBG	0.02579997115149181
LITAF	0.025790370687534845
NANOG	0.02575040074788062
SEMA4A	0.025660395968204814
MMP2	0.025467488434907263
PFKFB4	0.025327343824181864
AKR1B1	0.02511196692691957
NR2F1	0.024869221581576628
ESM1	0.02477725042447552
DAPK3	0.024634805964645585
PSMB4	0.024569985946347257
UQCRHL	0.02456303610758347
GUCA1A	0.0243736909183262
NELL2	0.024257664667774445
PTPRZ1	0.024157783899222754
BCL2	0.024048782084164656
FBXO27	0.024019976521600993
ECHS1	0.02398305106029282
BMI1	0.023969637310116143
NFIL3	0.023858155282924773
ADA	0.023835619876691663
F2RL1	0.02380056126349753
C1GALT1	0.02361050489513876
CD24	0.023597069881188936
KRT19	0.02344273782070627
SHMT1	0.023366127629041708
CCL5	0.023303572313032872
NTHL1	0.0232950809523772
ENG	0.023294891358765422
HMGCS1	0.02325228347143533
PGK1	0.02313976650034079
GFPT2	0.023121392958039944
MCM4	0.023059271473985243
HIC1	0.022987836882991015
GAMT	0.022984969602816235
SLC25A5	0.022976937299559314
MLLT11	0.02285026236839018
UQCRH	0.022772898830037417
TPI1	0.02272053359771627
SPP1	0.02265312956626354
ARX	0.02255494380797701
TXNIP	0.022546757937365478
PRKCI	0.022502157161693986
GLI1	0.02242874361721983
DDX5	0.02239675815364424
NPM1	0.02232045103937233
DNAJA1	0.021802528985428195
KLF6	0.02171470336562031
NDC80	0.021595211582834988
SIRT1	0.02159496222771341
EARS2	0.021519776567918227
ST3GAL1	0.021488132220070025
TSPAN2	0.02147609560119346
SLC9A1	0.02136366266114265
CEACAM1	0.021270632368410283
CXCL5	0.02123005531706679
PFKP	0.021216592306379973
MFAP5	0.021210617761610564
FGFR1	0.021134376243366764
ATP1B3	0.02092594061815786
CYP1B1	0.02089618397409965
B2M	0.020858505088439245
RAD51AP1	0.02080375692196171
NDUFB7	0.020671135600233464
H19	0.020668933241948583
PLIN2	0.020660539011867384
CLCA2	0.020565312516297684
HACD3	0.02055901896190161
OSMR	0.020534808094921256
FSCN1	0.020487840378161863
DTL	0.020427872134112682
WDR76	0.02040814200422291
TNNI3	0.020375759568846272
SNAP25	0.020248519233433928
VEGFD	0.02022536059879007
BHLHE40	0.02007740122842303
NFKBIA	0.019955017054285627
CCNO	0.01993510662570825
TNFRSF4	0.019889368983780485
WNT5A	0.01988254550161087
IDO1	0.019831076225199445
EMX2	0.019783396052859625
SLC4A7	0.019778816144886954
ALKBH3	0.019739241816186626
ADSL	0.01958496241539984
GATA2	0.019497367907994532
ATP1B2	0.019473200762603674
BAX	0.01946096986867135
AQP5	0.01932505689833849
GALNT8	0.019216468031699404
CASP9	0.019100885276115732
CAMK2N1	0.0190916557112653
SLC2A3	0.019078576941045686
BMF	0.01898273562548309
ENO2	0.018894934160227802
NFKB2	0.018883811364180467
SPI1	0.01881171410890397
RPS3	0.018802872792824245
UQCRQ	0.018788813891698727
NFIB	0.018721601330045776
CCBE1	0.018712760235823817
NR4A2	0.018606341941536892
DNMT3A	0.018599779238957802
HEY2	0.018499650691938173
HELLS	0.01848430560502373
HILPDA	0.01840841284757714
TP73	0.01833554033290991
GDPD5	0.018300650100493244
FARS2	0.01817878448326252
CENPE	0.018094748789202475
B4GALT1	0.01807702717050912
CBX1	0.018006158009729725
NR3C1	0.017990683289164842
NRARP	0.017947317961428896
CNOT7	0.01792559259017042
NDRG1	0.017908992273876566
SMO	0.017833747627604497
BTG2	0.017827881717803404
NUMBL	0.0177689030667023
CALM3	0.017701645870739306
TM4SF1	0.017682016163788446
SHOX2	0.017634894374635
ERCC2	0.017589595716992982
ING4	0.017561946426763494
CYC1	0.017509391003440105
CDCA7	0.017463390469240055
MAP2K1	0.017461147363837328
GALNT14	0.01743960025981051
GPSM2	0.017268190800728767
GATM	0.01726505278728966
DDB2	0.0172198250250078
PSMA2	0.0171324431559366
LEF1	0.017097505907261383
H1F0	0.017075209522612624
BCL11B	0.01707137877315062
SERPINH1	0.017059319119378084
SSRP1	0.016976511922784522
MMP3	0.01696411741269572
PCCA	0.016931171004539173
PDGFRB	0.016883139273242437
ZAP70	0.016819425536658973
MMP7	0.01681459654308716
POLE	0.01677538076474831
IGFBP3	0.016689899222855357
SOX9	0.016683553175909093
CENPW	0.016527833249480383
OLFM1	0.01652449693180477
INSM1	0.01652014883619375
CDCA2	0.016506571045836645
TNFSF9	0.016485720999992255
RNF168	0.016378539747495372
PARVA	0.016369177591957742
FGF18	0.016293370278435144
CALM1	0.01625039295117334
VEGFC	0.016124456409425603
DDIT4	0.016081739205595295
TAGLN	0.016050226680815547
STMN1	0.0160485782590798
AGT	0.01602686904960557
SNAI1	0.015990442470817053
RRM2	0.015834738271004987
TMEM45A	0.015799562425637837
TOP2A	0.01573167761860391
SERPINE1	0.015657054959296687
PTGER4	0.01564107995164209
UGT2B15	0.015608306619424058
H2AFZ	0.015489497490706371
TUBB6	0.015463273527698692
HMGB2	0.01532649937096811
BNIP3L	0.015305776298921664
APEX2	0.015289505839840095
CD55	0.015184257260774896
GAS1	0.015172337339710698
LOXL2	0.015153599954762583
COX6A1	0.015078054465207519
CCNA2	0.015042115995270321
COL6A2	0.015035377142662421
EPHB4	0.015024771165413557
COX7A2L	0.015014147393061552
EIF4B	0.014901895795954937
VARS2	0.014888985270600813
PML	0.014876003278413147
RAB25	0.014818792192526917
MYH9	0.014784902692283228
TP53I3	0.0147796467323096
PSAT1	0.014762411192287944
TK1	0.014733330799143867
PROX1	0.014674953880587963
CACNA1C	0.014673531124813547
PCOLCE	0.014600992847745374
PFKFB3	0.014593773458780969
TXNDC9	0.014562845777139545
ACKR3	0.014553167566659442
SPAG4	0.014496799645748069
GATA3	0.014478338363376017
AOC3	0.014465203417761469
FOXP1	0.014464313480801376
PDE1C	0.014386234893684265
SOX4	0.014366877383428006
GLUL	0.014362792769313099
SHCBP1	0.014193566709559437
ITGB1	0.014179127914641564
EGLN3	0.014141984965748318
GOSR1	0.014109707079506326
FOXA3	0.0141005791234068
PGM1	0.014083498476445014
CNOT1	0.014075310109138166
TOX3	0.013942876261128357
REV3L	0.013855712548287909
VAV2	0.01385156828690604
XRCC6	0.013845145084452252
PPFIBP1	0.013827764101328096
CIB1	0.013820750529342745
PRKDC	0.013781631730905864
GALNT12	0.013750930560031195
DUSP1	0.013744431874236086
PLK3	0.013731707474906771
JUNB	0.013696101067658522
POLR2K	0.013686714390358587
PPAT	0.013670581430942729
CALML5	0.013664113372945047
ABCG2	0.013597967612705578
EGR3	0.01348256652980676
NFATC4	0.013463719072416488
ANGPT1	0.013453344792481699
ALDH3A2	0.013437586136307562
SRC	0.013425000275419846
IVD	0.01335655576096531
CDCA3	0.013320813509568605
CDIP1	0.013319588526100773
SLC9A3R1	0.013261729010488865
STK4	0.013208450522481041
OXCT1	0.013192242874164902
FOXM1	0.013128405387148713
CALD1	0.013092947936930248
COX6B1	0.013059507238952932
STAT3	0.013009449783429364
CCNB2	0.013009166181689144
SOD1	0.012999152084159825
PHLDA3	0.012955468905327143
CACNG7	0.012869268761089734
ATG5	0.012852848171114284
CEACAM5	0.012782497111091971
UBB	0.012765475807243902
HIST1H2AC	0.012726597371175414
MIF	0.012689754627083868
SEMA7A	0.012666812867392659
CDK6	0.012643799351367266
KDR	0.012596783971745441
ACADM	0.012586384614633074
TP63	0.012582750671553544
SPARC	0.012580728875218555
CACNA2D1	0.012576422146791678
CCND1	0.012567544007028223
PTTG1	0.012563145977015522
TSC1	0.012508637243387856
BRCA1	0.01250194062984286
COL5A1	0.012383104100475375
CYR61	0.012378626192124731
DENND5A	0.01235967864740943
AEN	0.012356841197042492
KIT	0.012356271568642425
PYCARD	0.012355381195730085
BCL3	0.012342367549944498
PLAU	0.012315950370887318
ATP1A1	0.012143430562971574
SLC1A2	0.01212636014542094
TNFRSF21	0.012099942382195819
TFAP4	0.012090464906578101
VCAM1	0.012074881693368074
SAV1	0.012041450841737406
DCSTAMP	0.012029279461814773
POLR2H	0.012024034582634178
CDCA7L	0.012017566285705194
TUBG1	0.012012110134795284
KIF5B	0.011984685761109788
LGALS3	0.011981406227373615
UBC	0.011950108135046917
USE1	0.011919703082561595
AXIN2	0.011918399991470992
COX8A	0.011910739640999132
COL1A2	0.011888284527336751
ACAA1	0.011821871604311104
CYP26B1	0.011776340139435676
LAMC1	0.011774030757662516
CHD7	0.011686503416822707
PRRX1	0.011471003864070115
NR4A1	0.011418762957922284
HMMR	0.011406284998779978
ATP1A3	0.011368294903095093
POLR2J	0.011252388674519415
COL10A1	0.011219148884494635
LAMC2	0.011214688300216298
BATF	0.011214089219254706
FGF2	0.011194827235100154
CCL4	0.011178437924078388
ALKBH2	0.011168230468392116
CCNB1	0.011135952141924687
CAPG	0.011122191900424412
STX16	0.011117740723085015
KIF14	0.011081354488517185
CD40	0.011072909105796391
TCF4	0.011056635064065574
TPSB2	0.011050274849479137
STAT5A	0.011043042869738605
ERCC3	0.011038187614990884
FARSA	0.011035904086325862
CARM1	0.011031123977578631
STAT5B	0.011028545109404224
HADHA	0.011013957013638288
ADK	0.010937294872766866
CAV1	0.010849349372932
ANLN	0.010809386948887877
F3	0.01077665284186984
CTGF	0.010760664631705925
BNIP3	0.01075748397992319
CAD	0.010752271303797682
RSPO3	0.01074350814723638
MARS2	0.010733249805443849
RIF1	0.010653690284142606
TLR4	0.010633867995198725
SLC2A1	0.010512821457139615
PIPOX	0.010499991539474889
PRR11	0.010485863781149846
HMOX1	0.010465353076995358
CEBPA	0.010388972571720894
OPTN	0.010388769553653565
STX7	0.010388175662950111
EMP1	0.010381525216283143
SNAP23	0.01038142562671768
HIST1H2BK	0.010377152447561891
TDP1	0.010360549856875474
ALDH1A3	0.010334465301354158
DEPDC1B	0.010323669982315884
CASP8	0.010310801554464418
RBM38	0.010293024106024918
RAN	0.010277671539971172
KAT5	0.01027430717514062
EPHB2	0.01025846719259655
LAMB1	0.01018560317596518
RPA1	0.010183489620680162
ADAM12	0.010178891783453973
RAD9A	0.010173300167514021
IGFBP2	0.010165780665135427
ZNF385A	0.0101507223545819
CRHBP	0.010141283913967092
ODC1	0.010100937089840343
HK2	0.010037628374498541
COX7B	0.010028574296249716
NEK2	0.010013562993324185
GTF2H4	0.009931858418438294
THY1	0.0099003780487782
CACNB2	0.009889258587460188
CLCA4	0.009832848995519738
ATP1A2	0.00982343405012219
MYL9	0.009812961234755046
BAK1	0.009803864692806467
DEDD2	0.009790931156267222
BMP6	0.009745057507440858
FOXA1	0.009722955080043064
BUB1B	0.009688631501339707
JAG1	0.009685147096913371
COPZ2	0.009679577631599476
SEPSECS	0.009670896193635073
COL3A1	0.009663448904600537
BMPR1A	0.009660622565263758
DNM1L	0.009609762769469612
ZWINT	0.009599022386527148
POLR2E	0.009593531667884262
RGCC	0.009588321992882133
SNAP29	0.009572362011136475
TP53	0.00956020062228159
PROS1	0.009543827633332653
FOXA2	0.00951416337917648
CEBPB	0.009471603531230284
MELK	0.009416267902968022
GLIPR1	0.009356774127896879
SMAD4	0.009355374942192692
ASS1	0.009347074358718658
OGG1	0.009341748152195966
MTA1	0.009332206095192015
ADM	0.009329207678085465
POLR2D	0.009326116773192221
CSF1R	0.009303987519765845
ADCY3	0.009291900229788408
ASL	0.009253399276174974
FXR1	0.009241673074374662
NUP37	0.00922980049876645
AFP	0.009205944663339743
SVIL	0.009197788093685837
VAMP5	0.009165312996992915
BABAM2	0.00915892388112211
NCAPD2	0.009139059890506214
EPAS1	0.009120273151566036
UGT8	0.009109802660747297
VIM	0.00910729078280156
RELA	0.00909563250564994
HSD11B1	0.009089142985641712
CYBA	0.009085140558044397
POLD1	0.009075130196470505
CBX5	0.009032100948813257
HEY1	0.009031697726964686
ENC1	0.009019292484819882
NUCKS1	0.008998790828802061
OPHN1	0.008956912663852653
ANP32E	0.008955204917015203
FLT1	0.008938230324413394
THRA	0.00892477524565593
MYL3	0.008901155844535682
WNT7A	0.008893466348864449
MRE11	0.008861137735578008
SEMA5A	0.008845412601053383
CDCA8	0.008811256833008603
AGER	0.0087710574285679
GADD45A	0.008764812204002614
PRMT1	0.008728505916945739
PSEN1	0.008720600606776567
CETN2	0.008684068002231472
SLBP	0.008672806378377982
TENM4	0.008669390321894425
ZC3H12A	0.008636980429833165
POLB	0.008608411908731557
ATP2A2	0.008586667135696833
CDC6	0.008586463016097617
BHMT	0.008575992101548973
MND1	0.008553626499009582
MOAP1	0.008525493159645408
GFAP	0.008520715732806921
ALDH1B1	0.008508260684453666
NID2	0.008499946662970598
POSTN	0.008496670745404463
MARCKS	0.008488528258770294
DNER	0.008486734248101304
CFTR	0.00846767656619057
RGS1	0.00845739068127734
STC2	0.008408571215299936
NFAT5	0.008401903221307811
CXCL10	0.008375659059719992
COX5B	0.00836083273269264
FAM84A	0.008345468561572806
ITGA5	0.008306817405536149
ASF1B	0.008300320483285372
RANGAP1	0.008296779008274897
ARRB2	0.008291900656346952
SOX11	0.008284359703108974
SPTBN1	0.008186440646679933
KIF2C	0.00818629058253023
CLEC4A	0.008158381155161012
CXCL12	0.008144941287111832
PPFIA4	0.008144469372238073
C1GALT1C1	0.00814019639798693
FERMT1	0.008137290192592466
TOP3A	0.008129419799492997
CDC45	0.008109768448298662
AEBP1	0.008090570327948002
ROCK1	0.008080990518798152
TNNC1	0.008048647083189102
EDN3	0.008033518544267445
GALNT1	0.00801866066211647
YARS2	0.008008837569531692
AARS2	0.00800647200238874
CCRL2	0.007951301563198366
FOS	0.007940713597671827
BOK	0.007918220100566984
MBOAT1	0.00790115056824465
CXCL11	0.007881059545009995
POLA2	0.007847558659035353
ID1	0.007763610681088544
BABAM1	0.007736038535912323
HIST1H4C	0.007734552599627975
BCKDHA	0.00773387662738917
CLIC1	0.007694509451916243
ALDH5A1	0.007693013404608828
ASPA	0.007683827846300565
MAML1	0.007673119575806788
STK11	0.007672462072916449
EXO1	0.007630363548296044
EEF1A1	0.007628373838218345
DAB2	0.007556895906906512
STX12	0.007556582779079766
ETS2	0.007537977836027895
ACTA2	0.007517600982080205
COX6B2	0.007509767756371854
RAD21	0.007500289093060408
RPA2	0.007484829300197309
ABRAXAS1	0.007479222868546939
TUBB3	0.007472405000678116
KDM6B	0.007458972961562179
L2HGDH	0.007436438040526592
PPP2R1B	0.007435532116133396
IGF2BP3	0.007424493165975817
DBT	0.007399633336417397
ANXA2	0.007382319491974365
TAOK3	0.007328354260943529
ATP5PB	0.0072985041702374786
HMGCL	0.0072785180092753065
RAC1	0.007270483085718645
BET1L	0.007260750657079199
SDS	0.007242848082537521
CXCL2	0.007217835682582162
WNT3A	0.007203293267906099
CHAF1A	0.007194334069664983
ANXA5	0.007191678226016975
MKI67	0.007190848574080143
CXCR4	0.0071543285609756875
ATF3	0.007152737870512634
UNG	0.007067451057248316
TYMP	0.007062630030787755
GCH1	0.00705206470322988
AKR1C3	0.007002889889445501
P4HA2	0.007002277465031857
HOPX	0.006999469030926059
PRKACB	0.006974664703671039
RFC4	0.006973015014466173
HK1	0.006969888838641302
EBI3	0.006942882333155637
SRF	0.006932116278863725
SEPHS2	0.006918826587936113
MYH6	0.0068977525253956186
GALNT16	0.006884674693141176
CXCL6	0.006882460262072434
TFPI	0.0068761852958397094
GINS2	0.006824944821371452
DOCK7	0.006808114029277559
ALDH4A1	0.006796349201384538
AOC2	0.006777563343430547
ALDH9A1	0.0067573343227210125
CHAF1B	0.00674706583228678
COX4I1	0.006743943676743293
CASP2	0.006723633398254301
MMP11	0.006712885686091625
FGFR2	0.006699663221956035
IL23A	0.006681418709055222
NFIA	0.006667484784060798
CHDH	0.006645816037216767
FANCL	0.006601814056186568
HJURP	0.006590893374778052
SHISA5	0.006538690465143135
ABAT	0.006532318070172909
MED1	0.006503446553664391
LARS2	0.0064599606377962445
PNN	0.0064285847696116906
COX7C	0.006427555828080096
AMT	0.006424624661364898
FOXN3	0.006410234891903438
HGF	0.006388421753707412
TUBB4B	0.006381109073072548
ACSM3	0.0063563796788040396
TSNARE1	0.006324068370141874
BCL2L11	0.006290916569296017
MXRA5	0.006279460535603053
WWOX	0.0062744354373872
BCL2L2	0.006260821908030445
TNFSF10	0.006253471982724814
CCNF	0.006252939216170505
BCAT2	0.006250885820780483
E2F7	0.0062490941953485465
CALM2	0.00624164256051267
IRAK2	0.006236532066552337
ABL1	0.0062142703494375865
NEK11	0.0061879746896357874
XRCC1	0.0061732747249408715
HIBADH	0.00613286762140303
SULT2B1	0.006113512098253219
CAMK2D	0.006098419522931441
GALNT7	0.006096632374123833
FBN1	0.006092967862337303
AACS	0.006091158719896927
RPS6KA6	0.00607978584911235
RACGAP1	0.006043141743671099
ADGRA2	0.006040790682757396
FOXC2	0.006027974681064182
HIBCH	0.006014273932660116
KDM1A	0.00601392587002374
ID2	0.005981813149738914
CCNE1	0.00597819164795808
ANPEP	0.0059742693019271985
CXCR2	0.005963449557032049
SLC12A2	0.00595819911011836
WNT11	0.005944953086865321
CHEK2	0.005942747548317092
CACNA2D2	0.005941163304913493
PCNA	0.005937666757583434
WT1	0.00593510123460302
ALDOC	0.005931004476775804
PARP1	0.005928625254392761
OSR1	0.005908025143246821
DLGAP5	0.0058617592709481565
GTF2H1	0.005860481899760233
BMP2	0.005856011826196993
ANGPTL4	0.005854892857459096
CDCP1	0.005850548065287308
CENPJ	0.005847589976852229
MAOA	0.005846550484062347
ERBB4	0.0058268140760666534
STX2	0.005823958778465747
STX3	0.005808381847437648
CREB1	0.00580305434012759
GOT1	0.005775532617801934
CDK2	0.005763939406412459
IARS2	0.005736407864657266
FLT4	0.005734132954211601
COX4I2	0.005717905160651209
STAT1	0.005700350229487228
EGR1	0.005699527956394129
THBS1	0.005688056132586831
CASP4	0.005680651258720539
COX7A2	0.005672228661246341
LAMB2	0.005647407684089201
MME	0.005634036313760571
TGFB1I1	0.005616163599008473
UBR7	0.0056082978851186745
SRD5A3	0.005604717546292909
STX6	0.005562215639565896
TNFSF4	0.005553140767161922
GALNT10	0.005547974140404678
KDM3A	0.005542739904521501
PTN	0.0055415361299947586
PRKD1	0.0055401107405744455
POLH	0.00553999565859132
PRC1	0.005491372245002651
RB1	0.005484904819221487
UQCR11	0.005475764176014018
RAB42	0.005464991998256951
CXCL13	0.005464573993098273
CCL23	0.005456157484410612
MET	0.005436211016456946
PTPRS	0.005435784398225957
RAD52	0.005430371014455444
DDO	0.0054297185479522244
RHOC	0.005426997064402913
PSME4	0.005426473860791002
CNOT9	0.005422204156915972
POLD2	0.005393174299298825
VAMP4	0.00538690212974545
SRSF3	0.005379710846078884
L1CAM	0.005368511228833694
LIG3	0.005364426104075184
POLD4	0.0053521888470191605
CTC1	0.005350055304008548
APOPT1	0.005336819546443754
RIPK3	0.005322536356622019
CDC20	0.005311243377574237
IRX3	0.005306216604208534
POLR2I	0.005251350675098777
HES1	0.005211396059194809
IL1B	0.0051944042655659274
TBX1	0.005185921900305111
TNIP1	0.005177608056691523
TRAF6	0.005172288342628748
ZEB2	0.005167305705763324
AUH	0.005157478985833978
HARS2	0.005155653090169815
WRN	0.005147023922943806
SPOCK1	0.005120040159004477
KLHL24	0.005078338792159261
UQCRC1	0.005054961817849732
BMPER	0.005030795809623059
FANCE	0.005022706605170878
NKAP	0.005016668793783484
WNT2	0.004979957023356166
CLIC5	0.004970250922521346
SMC4	0.0049638865437398585
GCNT1	0.00496128415525106
IL12B	0.00495636637409295
EGLN1	0.004953387670553459
XRCC3	0.004941722627274805
CSE1L	0.004931756528844808
RARS2	0.004927019133135038
POLR2G	0.004916947363498938
ST3GAL2	0.004900383071781014
GPC3	0.0048979432572369185
RASGRP1	0.004894657467400234
PCCB	0.00488857015042059
LGALS1	0.004868185781821937
SHC1	0.004859780626747883
COL11A1	0.004853267684753062
GLUD1	0.004839059063390043
SNAP47	0.0048087591759729265
BORA	0.004797234768692638
PTMA	0.00479423692875836
UBE2T	0.004788692390637024
E2F1	0.004778603039143605
TPM2	0.004762894610459863
TP53BP1	0.004757871658291983
STS	0.0047564647470630965
ATP2B1	0.0047478929229888564
IRF4	0.004727556115202779
NAMPT	0.004716376367506026
RGS4	0.004715254140978141
OR2B6	0.004706140273605361
ZBTB10	0.004706083747765222
FZD3	0.004702409216294037
FANCI	0.004697662592647543
BRCA2	0.00468842179281069
TYMS	0.004679767751360137
P4HA1	0.004678841272774829
ILK	0.004636973246697288
EVI2A	0.004629093090599976
BDH1	0.0046185155236160074
GDF7	0.0046125984876354146
CYP11A1	0.004611555916678696
PGF	0.004608937429243635
CYP7B1	0.004597727231069209
MESP1	0.004582244976464836
DSN1	0.004577945255831567
RRM1	0.004563683181215567
AK4	0.004549960447490094
OVOL2	0.004547184368481771
CDKN1A	0.004520641172323934
STC1	0.004509058858491283
FGF9	0.004503634129519751
MBD4	0.004500130998562015
RAD50	0.004494299553762287
SARS2	0.0044860007913218765
SDCBP	0.004483971763026204
LBR	0.004475389824723678
PLS3	0.004471480471938595
DHFR	0.004465244671715403
SLC8A1	0.00446105629761425
SEC24B	0.00444314155843701
P2RX7	0.004441060189278098
DCK	0.004435874122755883
TPM3	0.004431318083390033
PIDD1	0.004372319485448871
DLD	0.004355371013582664
CNOT4	0.004345739302011537
CAMK2A	0.004335114294885189
KIF11	0.004321038602986227
E2F8	0.004315245733861932
TFDP2	0.0043083280605276456
PRKACA	0.004302743501478848
ZNF793	0.004299437139362208
POLE2	0.0042756838060171425
IKZF1	0.004259453789227115
TFRC	0.004253898694849193
SMUG1	0.004243155451145709
VCAN	0.004241095975350578
IL1R1	0.004236286755258996
MAD2L2	0.004235057523734299
STX10	0.00423324166996866
MLLT3	0.004217041908823224
SOX1	0.004216530873801875
GREM1	0.004184852476860551
GINS1	0.004175071918752222
MUTYH	0.0041581343308116
UGT2A3	0.004146352873354089
PHGDH	0.004139580030621945
CORO1C	0.004138283151835595
GPM6A	0.004126129656785614
HNRNPM	0.00412464627012112
PKM	0.0041165746977293955
STX8	0.004101303449185406
E2F2	0.004095373790885756
NFE2	0.004084983342144612
JUN	0.004083902295318305
POLD3	0.004083762268277192
KPNA2	0.0040780825124154966
TEK	0.0040599659503543365
LY6D	0.004058484191887618
ATF4	0.004049389947271056
SPHK1	0.004038736914471878
AXL	0.00400379301221685
VAMP1	0.003985061751901629
CYP3A5	0.0039742161313287136
CCNG2	0.0039690051979507325
ZBTB8A	0.003965246943820806
MNAT1	0.003964137999073219
CTTN	0.003962662236405742
ANXA1	0.003937616791237881
PRKX	0.003927025386520132
TROAP	0.003921498358173147
CAMK2G	0.003912708374955505
TGFBR1	0.003905708409709463
CKAP2L	0.0039025342492870815
BLOC1S6	0.0039002859141397087
KLK10	0.0038936885241106695
CACNG8	0.003878329514867362
FARSB	0.0038532358862601365
PSPH	0.003849730825146331
HMGCS2	0.003827105197861055
CDC42	0.0038230712013169396
RNF144B	0.0038221961343067636
FBLN2	0.003815435578393414
LIF	0.0038086240086741704
FAM83D	0.0038060772039579913
NASP	0.00377913722934815
PLK2	0.00377881717096269
STK3	0.0037488660264765254
APC	0.003736829583450413
KIF23	0.003718921203241424
RBL2	0.003707504307357548
XRCC5	0.00368831946924552
MESP2	0.00368587653878757
PTGS2	0.0036846159078873417
IER3	0.003648197256667185
SYK	0.0036444805556995574
YKT6	0.0036168775359226857
VAMP7	0.0036141650718808844
VTI1B	0.0036110778144349165
EOMES	0.003605829810039917
UQCR10	0.0036056557777132564
LIG4	0.0036037021043059648
MYH7	0.0035801606226825602
MST1R	0.00357383056166675
DRAM1	0.0035638581879053684
WDPCP	0.0035580810269053163
HNRNPH1	0.0035367194465275816
TGFB2	0.003535641847539792
WRNIP1	0.0035289232720571695
IL4R	0.003521323047045437
CTNND1	0.00351523625763217
RPS27A	0.0035148781189321045
TPM4	0.0034990153733609423
LDHA	0.003496668082279509
CD44	0.0034835019965959563
FN1	0.003472144484337063
KITLG	0.003465300449614822
MYC	0.003446064083157899
BCAP31	0.0034458323180551736
HLX	0.0034386668185326635
GALNT9	0.0034314841086884804
HNRNPDL	0.003429492931587775
CENPA	0.003422785331836828
ATP1B1	0.0034206968540874405
SHMT2	0.003412703723630504
TARS2	0.0034091822019479932
MALAT1	0.0034050093479493296
GUCY1A1	0.0033982869181798693
LIG1	0.0033735846789512865
MUC1	0.003362079582703454
SRGAP2C	0.003343957042424703
COX8C	0.0033430280199510097
FAM162A	0.0033242736478658907
NKX2-1	0.0033088655243097465
USP1	0.0033044053914541567
CAMK2B	0.003294487174678204
CKS2	0.0032858825302365512
SRR	0.003283955589742651
SKIL	0.003257823325684433
PSCA	0.0032334720897672516
MAPK14	0.0032152880675039
PTK2	0.0032115781443547366
WARS2	0.0031971007465014458
KIFC1	0.0031816638985127533
ERO1A	0.0031780964426451693
DYRK2	0.003171197995018976
SRD5A1	0.0031686027302499586
NOTCH1	0.0031605285861119777
UQCRC2	0.0031428293242223865
CTSL	0.0031298458030629916
MCAM	0.0031163300756103505
CD38	0.0031156579527274347
PALB2	0.003104621751570648
ITGBL1	0.0030979752626507273
TGFBR3	0.0030610597100954114
GTSE1	0.0030377219598270657
CACNB1	0.0030357001853154896
ASPN	0.0030203712550699396
TNFRSF12A	0.0030129459044090363
SYF2	0.003010589050115387
CLSPN	0.0029868485002608656
BGN	0.002975854003427947
HIF1A	0.002969662204524628
ALDH2	0.0029688384489479527
GTF2H5	0.002967761560466261
HPSE	0.0029513612418447534
COX7B2	0.002949669464576437
PMAIP1	0.002914072768746881
HSD17B6	0.002904324077256872
AKR1C1	0.002902065306447906
CCL18	0.0028982586450005342
RAD51B	0.002877061651928333
TDG	0.0028716758997693096
PRKG2	0.00287135541520034
CITED2	0.0028597206798674484
REV1	0.0028530832103149865
MCM5	0.002849070365105396
HNRNPU	0.0028427893251739226
FEN1	0.0028264804538698004
GNMT	0.0028200502093042004
TIPIN	0.002814792624895979
FXYD2	0.0027901647940144596
PPP1R15A	0.002781415866221279
FGF8	0.0027741871675599403
MAP2K3	0.0027604599829549052
MTDH	0.0027433926467655555
CDK5RAP3	0.002734786276836109
SOX6	0.00272977106687862
GALNT15	0.0027108438181439845
WNT8A	0.0027089269043102074
BAZ2B	0.0026963270845168554
GLS	0.0026933896466782834
UGT2B7	0.0026895519624082543
TAL1	0.0026737255656773084
HSD11B2	0.0026733372496640733
FLT3LG	0.002668164687570677
PTHLH	0.0026603468158556743
RELB	0.0026574034318379014
TP53BP2	0.0026447432457499514
CNOT10	0.0026421638723494833
RBL1	0.002641756306179193
EGFR	0.0026312586783195494
H2AFX	0.0026231816606306483
HIPK2	0.0026198897724841203
SATB1	0.0026142949830943204
MCCC2	0.002581797449165349
AOX1	0.0025784718717052637
NUSAP1	0.0025666699753999875
RIPK2	0.002540916194430407
TPM1	0.0025363154871266233
ACVR1	0.002532729343463917
TWIST1	0.0025288602746571724
HADH	0.0025220280255163693
SDC1	0.0025110492596749022
SAP30	0.0024911451856342477
IL18	0.002490919524871131
TCF12	0.0024884775635239135
BRCC3	0.0024777828547737114
RXRA	0.002466401500856776
TFDP1	0.0024656972380772625
APEX1	0.002464441238385507
YAP1	0.00245889849601529
OTULIN	0.002447311043724944
VEGFA	0.0024448131019534683
PPARG	0.002439668031781167
GBP2	0.0024357024362336188
GNAL	0.0024297947617212792
CXCL8	0.0024283542191889406
F12	0.0024250152920185794
CD200	0.0024118721904521066
STX4	0.0024040336287046334
ATP11C	0.0023898822966019594
NEDD9	0.0023877362446676604
PDGFA	0.0023847866679878532
POLN	0.002374778264416523
PSMD14	0.0023736415956778566
STX19	0.0023664015075485316
WASF3	0.002365612542384211
ITGA3	0.002364392246828555
JAG2	0.0023563365510025653
CTSB	0.002350491797218987
SIVA1	0.002347730921881929
H3F3B	0.0023465518781774298
CENPM	0.0023291344307477375
PLAUR	0.002323871484645047
ACY3	0.002318507834974806
TMPRSS4	0.0023046369322736716
CNOT2	0.002301477577181944
PAX6	0.0022980870661355266
PXN	0.0022974441827472714
G0S2	0.0022929610419155674
ECM1	0.0022719369431117437
DAB2IP	0.0022643351758517894
GRK3	0.0022514200822531458
CNOT3	0.0022420499405106163
TGM2	0.0022346547560202082
STX18	0.002229119214467422
AMD1	0.0022265302860001116
GAD2	0.002220702341155787
TSPAN31	0.002218263660103503
HSD17B8	0.0022105177550733606
EPB41L5	0.002201393861760312
ASPM	0.0021991964585268893
MYL2	0.002186769649577392
EDN1	0.0021848292019950605
QPCTL	0.0021806235407130586
ANGPT2	0.0021647238916911653
CCNE2	0.0021530597576483734
CRISPLD2	0.002150411288956888
OLR1	0.002149691005309674
GRPEL1	0.0021441584729612927
RUNX1	0.0021382983033224217
NFKB1	0.002136455170123981
NUAK1	0.0021232623338413082
FANCC	0.0021081008662131293
CD86	0.0021032260166258666
S100A4	0.002102068636287809
SNCG	0.002100207755596078
CBS	0.0020778011741894296
ERBB3	0.0020764138638959405
ITGAV	0.002052180001106354
CACNA2D4	0.002050237741168497
PITX2	0.002044903814075133
OR3A2	0.002039926597766473
UQCRFS1	0.0020318028028513684
HMGA2	0.0020183445847315137
DPP4	0.0020130330720776616
TNFAIP8L1	0.0020070048055821463
TNFAIP6	0.0019928955514315672
CX3CL1	0.0019906636704954297
BOC	0.0019820970240615214
ATM	0.0019790266801552876
LGR5	0.0019739020210431577
MDM2	0.001960261616227549
HSD17B4	0.0019601196690976854
CIDEB	0.001959878078432334
ASNS	0.00195968519069528
ESR1	0.0019507358481664983
PRKACG	0.0019463115659188147
NUF2	0.0019428684944055882
ICAM1	0.0019423046414829826
THBS2	0.0019414008223265142
ZEB1	0.001930710647505782
CDK7	0.0019273476060277306
TACC3	0.001922842226362736
EDNRB	0.001920814292363083
DSCC1	0.0019137588193059174
PPP1R13B	0.0019135834864210134
CCDC88A	0.0019114550090032617
LASP1	0.0019074259902614927
SMOC2	0.0019011919355347842
HOXA5	0.001897618945488482
COX6A2	0.0018854082949224672
NRP1	0.0018737401075450515
TIMP3	0.0018671773944380562
EFNA1	0.0018642280988122734
CNGA3	0.0018574782867145504
RRAS2	0.0018573285082899083
SEC22B	0.0018565709353492174
MCOLN3	0.001853196928431765
UQCRB	0.0018520051969421996
PTK7	0.0018515257355359099
FOSL1	0.0018512786843435484
IL18R1	0.0018430071353666424
PLPP3	0.0018404520529490987
ATP2B2	0.001840195322798024
ARID3A	0.001816656129855673
SNW1	0.0018150949545374688
TGFBR2	0.0018114886167382908
FBLIM1	0.0018086208828233896
BDH2	0.0018045078093793486
RFC2	0.001800109431095859
DDR2	0.0017957434673242765
PIK3CA	0.0017954523322701841
CYP17A1	0.0017953914713775864
CXCL1	0.0017899030755317942
GALNT13	0.0017862081791209584
PDHA1	0.0017820043321489822
AKT1	0.0017766201717128699
CKAP5	0.0017658143115861266
OR2H2	0.001765603217353965
MXI1	0.0017614307971555911
AKR1B10	0.0017599950033964351
NARS2	0.0017558718207820623
POLK	0.0017544045127730586
ZWILCH	0.0017506946036972184
FCER1G	0.0017488284509403738
EDNRA	0.001743554170633671
REL	0.0017430971921031985
AIFM1	0.0017419543036818906
TNFRSF9	0.0017399959669658557
MCEE	0.0017336314864315804
MMP14	0.0017316096961335805
CCNH	0.0017294408524749338
ATP7A	0.0017173024740413142
IL11	0.0017157150339736395
BET1	0.0017107869697912384
APAF1	0.0017032070937835443
OR51E2	0.001694847348841183
SARDH	0.0016747479508478387
CA9	0.0016574297051193136
ASCL1	0.00165733091680414
LGALS9	0.0016568489658038887
TLR2	0.001627235695077947
STX11	0.0016235047886393177
POLL	0.0016228731465900684
MEF2C	0.0016212682887442268
ITGB8	0.0016211025043990177
ATR	0.0016191987541875636
CYP1A1	0.001618964495096204
MPZL2	0.0016121898627926776
TRIP10	0.0015972040281991503
DRD1	0.0015925149126741042
MCCC1	0.0015924763151188685
GFI1	0.0015879133750163357
ZBTB1	0.001580835153746589
KIF22	0.0015775476548359976
COMT	0.0015765729506605486
XRCC2	0.0015666989355419805
STX1B	0.001565483747032972
BLM	0.00156123656829928
VTI1A	0.0015610540347182986
SERPINB2	0.001559031549457854
ALDH1A1	0.0015518429756932602
MAFF	0.0015372223786305414
AQP1	0.0015360325594858965
HMGB1	0.0015305715652726714
ACSM5	0.0015271713537245819
GAS2L3	0.0015216941709749346
SLITRK6	0.001509728334677693
VRK1	0.001502863489469738
OLFML2B	0.0015016351573314424
PARS2	0.0014870893498221372
ALDH6A1	0.0014760987686958783
CD6	0.0014664252145227517
TNNT2	0.0014601069401219836
EREG	0.0014562459052240902
POLR2C	0.0014504893690134417
PCDH9	0.0014497170130147383
E2F4	0.0014474778819932126
CACNB4	0.0014407271411001701
CSF1	0.0014244510900948049
IRS2	0.0014188048775005738
FANCA	0.0014155485088358716
XPC	0.0014143388662452106
ATAD2	0.0014084469073103961
TMEM109	0.0013964374545339144
MMP1	0.0013949832650249426
GSN	0.0013872073824315854
NRG1	0.0013866244155136358
PRIM1	0.0013812554945411845
RAMP2-AS1	0.0013744452248654398
MYO7A	0.0013687235991651015
ASCL2	0.0013681268107703622
ACSM1	0.0013549324026981048
DDIT3	0.0013508505482602504
RAD51C	0.0013494854348224436
RALY	0.0013452862709021907
ENOSF1	0.0013234829503952462
TERT	0.0013182542840716332
RNF43	0.0013174193362067755
VAMP2	0.0013138566845989892
TNKS1BP1	0.001300956362808141
CCL7	0.0013006972850900357
CD40LG	0.0012916954570313555
SORT1	0.0012866144957350762
ACSL1	0.0012805895343347238
GAD1	0.0012789240834958724
SELE	0.001268738374880679
BID	0.001258948924112916
DDB1	0.0012523155990488539
NTRK1	0.0012384389730800735
OR51E1	0.0012365208556571305
DISC1	0.0012345620682370072
MACC1	0.0012228010585292575
CLCA1	0.0012177483145547963
MEF2A	0.0012168213142524863
CRADD	0.0012159783655803721
AFMID	0.0012078225003370239
EPHA2	0.0012062178735889107
GALNT3	0.0012024946399169633
RFC1	0.0012011964637474936
CD274	0.0011929636653292704
PPP2R5C	0.0011882176656366984
CARS2	0.0011796805541027843
EP300	0.0011791245426490385
TNF	0.0011632090472147648
IL15	0.0011621675341186675
CNOT8	0.0011527429430154559
LRRC17	0.0011524998501126658
SPDYE1	0.001147247006424779
CDH11	0.001146888472279576
CXCL3	0.0011449610558198608
E2F5	0.00113613347405304
RNF213	0.0011335889552711055
RYR2	0.0011290026328011809
ATP1B4	0.0011263866125419341
FFAR2	0.001121476485265343
FAP	0.0011081744474417067
RFC5	0.001106136327638304
GLUD2	0.0011030614452723741
CACNB3	0.0010984867452397203
CASP8AP2	0.0010945956684548506
ANG	0.0010913424470384483
SMAD2	0.001088452406756403
TATDN3	0.0010869308061930312
CNOT6	0.0010864767765394025
CACNA2D3	0.0010815513772057409
HSD17B2	0.0010776715951366198
EFNB2	0.0010677693449117197
ALAS1	0.0010647812411553944
CACNG2	0.0010618309749937437
CDC25A	0.0010561463993150099
FAM20C	0.0010472534448123497
CAV3	0.001036732396051802
RNASE4	0.0010354671893163323
XPA	0.0010347364180090044
OR7C1	0.0010203662955936149
CCL20	0.0010148951733083887
PTP4A3	0.0010101754902357844
TNIP2	0.0010090604889479427
RAMP2	0.0009862193786281453
MTFMT	0.0009854679908305956
MAPK3	0.000975299908225122
TTK	0.0009681480339140013
PLAGL1	0.0009647578365832086
RRM2B	0.0009626746262355008
KLF7	0.0009572917590018482
PLOD2	0.0009570723059324626
PDGFRA	0.00095047884955818
FLOT2	0.0009410922558301818
MTOR	0.0009408810795707173
STX5	0.0009384646887479758
LHX1	0.0009370917995413715
ACAD8	0.00093307891519421
NKX2-5	0.0009294573362251852
NIT2	0.0009233294140457704
UGT2B17	0.0009223323044025923
MYB	0.0009199393050974311
FANCB	0.0009192797310409504
IL6	0.0009140475648204094
GALNT2	0.0009120119049881898
NTRK2	0.0009116133155325285
STMN2	0.0009084799156346867
ACAT2	0.0009084236280096301
VNN1	0.0009071103631431949
GPT	0.000898840823352905
UBE2V2	0.000891465636410353
SOX2	0.000884806048794699
BRAF	0.0008806120508763307
GYS1	0.000874297197526538
TRA2B	0.0008732389098414075
RAG1	0.0008612436778492011
FANCG	0.0008527816246148189
ERCC1	0.0008374340185189405
COX5A	0.0008312399143487382
CRP	0.0008308301400607685
OR13A1	0.0008158329314106933
CALML6	0.000812723231293807
GPT2	0.0008102244434813346
SNN	0.0007967240681106253
PDZD7	0.0007928967848435342
CSF2	0.000787935212549391
PAFAH1B1	0.000786913287126532
NT5E	0.000781088679479292
TNFAIP2	0.000780941280527185
LRRC15	0.0007721747443951939
CACNA1D	0.0007717992370764338
DBX1	0.0007628206970754478
ST20	0.0007562647323444723
GFPT1	0.000751901638726184
HIST2H2BE	0.0007453763844287325
TRA2A	0.0007432441827447325
ZNF292	0.0007357071075040911
AKIRIN2	0.0007302468922103163
OR7E24	0.0007257972626684444
SELP	0.000724684567861152
CCR2	0.0007192620803912306
CCL8	0.0007158751978132579
ERCC8	0.0007125503169489058
CHEK1	0.0007062950584842087
GLYCTK	0.0007042755100232627
ACADSB	0.0007022263112379654
ITGB3	0.0006969510158210294
CNGB1	0.00069628931991468
CDC25B	0.0006944523728483247
IL31RA	0.0006940933830389462
GOSR2	0.0006940890722018418
NOX4	0.000687416099030062
TMPO	0.0006742091690217481
RFC3	0.0006709318248520115
COL4A1	0.000662491524037049
ECT2	0.0006573734570033429
OR51B4	0.0006564528587202784
FANCF	0.000652456759087621
SPIDR	0.0006502029806760962
PTPN11	0.0006472449717652155
CTSK	0.0006353629882738854
OXCT2	0.0006322178049456337
GOT2	0.0006292147155499174
TMEM158	0.0006241621199427349
TCF7L2	0.0006236842891384779
LYAR	0.0006209274788132406
CACNA1S	0.0006200062362188471
PAM	0.0006149667700524353
NINJ1	0.0006069587874658564
EHHADH	0.0006019640079548174
SLC28A2	0.0005993500459649696
PSTK	0.0005934661257492161
FGF7	0.0005885899456231167
OR3A1	0.0005786878895268398
DBX2	0.0005765475273095557
WNT1	0.0005750722999855626
B4GALT5	0.0005696234483305755
SP3	0.000567707233302018
HDAC2	0.000562521996488266
MMP13	0.0005606977036280617
IFI30	0.0005484600413750287
OR7A5	0.0005482551199056432
FANCD2	0.0005436627194861004
BAG1	0.0005431928967011081
TMEM100	0.0005410658145637807
TRIAP1	0.00054025903773066
SPHKAP	0.0005306836017139672
TNC	0.0005245720994410631
GCAT	0.0005244409727761526
CTH	0.0005185478358309584
XAB2	0.0005094391687877619
TNFRSF1A	0.0005054032167240173
PAX2	0.0005053429949672983
MRPS18B	0.0004942052082816567
MYLK3	0.0004929695060628055
IL4I1	0.0004901880670004013
BCL10	0.0004873322157796396
UHRF1	0.000485638626152006
NFATC2	0.0004793684360769816
BNIP1	0.0004764830866757341
GPLD1	0.0004726773755587738
EZR	0.00046916154442811983
PIK3R1	0.0004645902510241671
AURKA	0.00045942965862885
MZT1	0.0004521628023695123
UGT2B4	0.00045163408440063673
IGFBP4	0.00045036824677119016
SOX3	0.0004490580464929455
ATOH1	0.00044559219287679296
NRIP1	0.0004425518606688617
GSC	0.0004269768900253484
LEP	0.0004244164886120719
CDON	0.00042160897031956923
HAPLN1	0.00041873307398300214
FOXO4	0.00041678207455466505
EGF	0.00041185878227368596
WNT16	0.00040892115711239836
ADORA2B	0.00040327808718297386
DARS2	0.0004027670019347874
FNBP1	0.000399953608399858
NUPR1	0.0003983863751200047
XRCC4	0.00039739973214093625
IL1A	0.0003962631088353422
GUCA1B	0.0003953234252681748
ERG	0.0003930015795428644
CCR7	0.00039229826823653207
PTPRC	0.000389437904089838
HSD17B3	0.0003781210389615585
MYOG	0.0003775361883138269
KLKB1	0.00037119834726063913
PDK1	0.00036919610381920873
STBD1	0.0003676556573246868
UIMC1	0.000363820059843813
DLL4	0.00035188789805989636
NKX2-3	0.0003493878527748763
GLS2	0.00034348804488749826
BMPR2	0.00034206899786534917
LATS2	0.00033879867577101853
CREM	0.00033303101093162243
SLC9A6	0.00032683021353031123
MPG	0.0003267542161055832
OR51B5	0.00031867012173823826
CACNG6	0.0003158011798894926
PPP1R3C	0.00031278120411664946
NCKAP1L	0.0003119469365031685
HTRA1	0.0003013029496417013
IGF1R	0.0002902642376035035
UGT1A10	0.00028494000620514037
STX17	0.00028356670695044297
GALNT5	0.0002736068652617744
OLFM4	0.0002699687579420039
CYTIP	0.0002675713052087823
ITGAM	0.00026628304112222414
INTS8	0.00026404539800428884
SP100	0.0002640047026908368
OR2C3	0.0002613668739619256
JMJD6	0.00026109873316550273
OSM	0.0002608942752367835
ZNF395	0.0002559448668570891
NEK5	0.00025350547782470895
CD33	0.00025203038876080435
UGT2B11	0.00025184977073083577
UGT1A6	0.0002486279426326667
ALOX5	0.00024836335946048826
AKR1C2	0.00024248956668948356
AREG	0.00024202777749927193
OR10A3	0.0002409450849035949
PLK4	0.00023629287926078357
TLR7	0.00023412465349016644
KIF1B	0.00023350554338364457
LRIG1	0.00022759019888951332
SRPX2	0.00022612088070319213
TSLP	0.0002218814033474876
GCLM	0.0002218757707389026
POLA1	0.00021747863509059316
DCT	0.0002148995088567978
ERBB2	0.00021405010428863404
ATP1A4	0.0002133117856806493
OR8G5	0.0002099491933722394
FANCM	0.00020977862182295636
RPA3	0.00020712159549339667
OR2K2	0.000205976732214333
OR7D2	0.0002000453574340269
PBK	0.00019773729936651378
OR3A3	0.0001963374942958708
OR6B3	0.00018986125894943846
OR2T8	0.00018764624357651632
MYF5	0.0001875143518905893
FOXG1	0.0001852887091775355
ICOSLG	0.00018464155533011177
HSD17B7	0.00018223013717436848
GCNT4	0.00018184954340385686
VAMP8	0.0001805944662599575
ZNF335	0.00017730569792665746
CNOT6L	0.0001736216394280283
OR10AD1	0.0001726201139231969
PSRC1	0.00017076461365160298
CACNG3	0.0001682793100339384
MLLT10	0.00016826987422796432
DMGDH	0.00016388929101946524
FADD	0.00016383148556271877
POLI	0.00015960949150937642
OR2L2	0.00015855518497541587
CDK1	0.00015399843078928467
CYP3A4	0.00015227901588524845
EZH2	0.00014831198890812483
PRKG1	0.0001463534156318237
GCNT3	0.00014556599377551067
IL4	0.00014532764963439947
RGMB	0.00014150587447609865
SLAMF1	0.0001356950569247809
ACOD1	0.00013440254532690095
AGXT	0.00013228118296866544
MGMT	0.00012827514118180696
CNGA4	0.00012587455271590925
CSF3	0.00012540086127978142
OR1L8	0.0001251556158213418
SPDYE5	0.00012428837208017888
GTF2H3	0.00012278961143317736
GDNF	0.00012119824281482613
GALNT18	0.00011978451635325913
EBF1	0.00011887303629681036
METTL3	0.00011617278690438528
GALNTL6	0.00011607209197779133
OR2A7	0.0001160635590433011
OR8A1	0.00011312103992323657
OR52N4	0.00011130338481447036
HSD3B1	0.0001109343787225623
CYP3A7	0.00011084326052491064
UGT2B10	0.00011082860884840257
OR6C70	0.00011080213090264639
PPIC	0.00010974177110944658
LOX	0.00010677552524761734
IGF1	0.00010344529938904541
POU4F3	0.00010224623021853057
B3GNT6	0.00010119392750094305
CACNA1F	0.00010081409477044872
OR5P3	9.79623652196388e-05
HSD17B1	9.297324420198427e-05
EMX1	9.286376020972233e-05
PMCH	9.278032094122199e-05
GALNTL5	9.096249815634911e-05
POLR2F	9.048140087433698e-05
ESR2	8.88636633059606e-05
STRC	8.268572856130766e-05
BSG	8.174802344198611e-05
OR5K2	7.784056554853011e-05
OR2B2	7.701394570141826e-05
HSD17B12	7.660634778927616e-05
IL2	7.605356793412864e-05
LYN	7.389214172755144e-05
NBN	7.376226117284534e-05
PTK2B	7.355510825189453e-05
FBLN5	7.325714208943044e-05
MYF6	7.188524587597272e-05
OR5M11	6.970493634593135e-05
PCBP4	6.847222298830609e-05
OR1E1	6.811909935367672e-05
OR2L13	6.444082535281567e-05
OR9A4	6.245703692055297e-05
PTPRO	6.174741647169684e-05
OR56B4	6.122412913881507e-05
DTYMK	6.1025485905138424e-05
CDC25C	5.9692123036377816e-05
CD80	5.876715238812166e-05
CNOT11	5.732121898449668e-05
HSD3B2	5.604965482337444e-05
GALNT11	5.485077278235883e-05
INHBA	5.3603461549289885e-05
PF4	5.2915905912052605e-05
OR13J1	5.286665084920496e-05
CEMIP	5.21616758527514e-05
LHX5	5.211173870720828e-05
OR13H1	4.9497853733939796e-05
OR52N2	4.903602440314365e-05
OR5AU1	4.778662111043549e-05
AKR1C4	4.579619806077079e-05
SRD5A2	4.558196375505474e-05
OR2W3	4.499524937252216e-05
IL20	4.4907961817746625e-05
OR52I1	4.459323825033526e-05
AGXT2	4.412913328798249e-05
OR11H4	4.3141715087237104e-05
OR13G1	4.3075208400456075e-05
RAD51D	4.224796726057395e-05
OR51I1	4.212498152543978e-05
GATA1	4.159113773674972e-05
TMC1	4.155748691648685e-05
BRIP1	4.0446999563418335e-05
MYOD1	3.942882882196792e-05
OR4C6	3.8767127059265504e-05
ACAA2	3.797385381369649e-05
ACVRL1	3.7923308654899344e-05
BCKDHB	3.767820330514824e-05
OR2A1	3.551211733946707e-05
GALNT4	3.39742159043853e-05
ROBO1	3.213548314418884e-05
PDC	3.195786392888151e-05
TNFRSF1B	3.184732998918537e-05
CYP21A2	3.16938798319554e-05
OR2D2	3.014190158539717e-05
GSX2	3.0009549792678188e-05
OR10H1	2.8633026787389847e-05
OR2A42	2.613460248668084e-05
LHFPL5	2.58976368185296e-05
OR1F1	2.562990482330609e-05
IL13	2.4871787850063806e-05
UGT1A7	2.4192305760705354e-05
OR1Q1	2.4004155720849314e-05
OR6T1	2.346795362448066e-05
OR2L3	2.2573797180708617e-05
CACNG5	2.1481788967771753e-05
OR1K1	2.142298857543946e-05
CACNG1	2.0519556159142138e-05
OR1C1	1.9685829197058925e-05
CYP7A1	1.940685289431992e-05
OR52N1	1.8796991767020326e-05
UGT2A1	1.797497342074908e-05
AKR1D1	1.7962347355346345e-05
OR56A5	1.7334306403089706e-05
GUCA1C	1.697207273260663e-05
OR2C1	1.6963842292809034e-05
OR10G2	1.505724601229793e-05
ALAS2	1.4355292292041982e-05
ACSM2A	1.4038647661606119e-05
UGT1A1	1.4005946036219012e-05
ACSM4	1.3929981226636355e-05
OR1J1	1.3899742598638767e-05
CYP3A43	1.2730163376656635e-05
OR2AK2	1.2648159067472776e-05
ERCC4	1.2583104952109686e-05
TNFSF11	1.205850246104225e-05
OR5B12	1.1543118834731871e-05
UGT2B28	1.1508413476433538e-05
GUCY2D	1.0526758973790099e-05
GML	9.802203316282244e-06
OR2T10	9.756934451999531e-06
OR52K2	9.355367899946333e-06
OR2AG2	9.270747803423125e-06
OR13D1	8.784024244342956e-06
OR10Q1	8.730716400414876e-06
OR13C5	8.317617220874464e-06
IL23R	7.96192677866099e-06
OR52E8	7.958187719987357e-06
OR52D1	7.593138623895089e-06
OR51Q1	7.264051680384436e-06
DAO	7.14027371993966e-06
OR6S1	7.048997658197453e-06
OR2AE1	6.987262819852801e-06
BMP10	5.846066412177371e-06
OR1N1	5.743988442003524e-06
OR2G6	5.337651950677267e-06
OR2B11	5.040195269979277e-06
OR56B1	5.027661400783587e-06
OR52H1	4.885715440525883e-06
OR52W1	4.349733678737878e-06
OR6A2	3.7369545445638493e-06
OCSTAMP	3.4939112825134677e-06
OR6C2	3.1620143687449074e-06
OR9Q1	2.730556654810735e-06
CYP19A1	2.437759798976526e-06
UGT1A8	2.422240125904095e-06
OR4D10	1.85307190265678e-06
RHAG	1.409313196391914e-06
OR1G1	1.4037930195024417e-06
OR4K2	1.2592757439489212e-06
OR10A5	1.2389859071268946e-06
OR5C1	1.1938352332756011e-06
OR10A2	1.1219262328717111e-06
OR4N2	1.1020133590504208e-06
OR1J4	9.417450077226144e-07
OR1J2	7.880524580028978e-07
OR52E6	7.598899082346595e-07
RUNX2	6.407619142851588e-07
LOH12CR2	6.393573330996898e-07
UGT1A9	5.482363255603335e-07
CYP11B1	5.156086011576534e-07
OR9A2	4.5351425067820896e-07
OR56A3	3.852529050113887e-07
OR2A4	3.800419046017993e-07
OR2T33	3.4184260833874116e-07
OR14I1	1.8833607027727265e-07
OR6K3	1.2649023963117667e-07
VLDLR	7.127370988403772e-08
UGT1A4	0.0
OR1N2	0.0
UGT1A5	0.0
CYP11B2	0.0
OR1L3	0.0
OR9G1	0.0
AL929410.2	0.0
COX6CP3	0.0
OR52B2	0.0
OR52B6	0.0
UGT1A3	0.0
OR10A4	0.0
