# Supplementary material for: Transformer for Gene Expression Modeling (T-GEM): An Interpretable Deep Learning Model for Gene Expression-Based Phenotype Predictions
Source: Cancers (Basel). 2022 Sep 29;14(19):4763. doi: 10.3390/cancers14194763 (PMC9562172; doi:10.3390/cancers14194763)
Supplement: Supplementary file 1 [file cancers-14-04763-s001.zip › cancers-1924785-supplementary/supplementary/importort gene rank list for all cancers/TCGA-THCA.rnk]

NKX2-1	0.15123284984540086
ESM1	0.09259526502457555
KRT8	0.08335215959110283
CDH2	0.07035300999539475
NTRK2	0.069245324951913
MPZL2	0.06801983971950937
CTSB	0.06579969778222355
B2M	0.06474494297689322
HHEX	0.06211605525306817
MET	0.05896179529111202
GNAS	0.05703481318560154
RAB25	0.05423637207942852
MSN	0.054172085015824746
PDGFB	0.05099968552195787
GALNT12	0.05063840367568582
COMP	0.04618801074063287
MAOA	0.0461649450126813
AGR2	0.045347992619453985
COX4I1	0.044874768752863614
RGS16	0.043710300585433355
KLK10	0.0429069945040428
COX4I2	0.04178647790955681
EPCAM	0.041785316700133954
GALNT7	0.04075579263983803
SDC4	0.04073835464640743
TMPRSS4	0.03821563308815427
SAT1	0.0379716711903714
FN1	0.03769789316527435
VIM	0.03768837919452998
FAM84A	0.03675896650515874
DCSTAMP	0.036490407169844655
NPM1	0.03599176812741868
ID2	0.03438533355206319
CALM3	0.033932629667952026
CCND1	0.03387743607522534
SLC9A3R1	0.03373740494176257
CD24	0.03297385622392106
CTSK	0.03280596598062295
ST3GAL1	0.03216868020410952
COX6C	0.03135584124429905
GLUD1	0.031323293119531706
HOPX	0.030832468761627208
TUBB6	0.030685324812180257
DPP4	0.030635657876242985
TIMP1	0.030324730188060738
SPHK1	0.03032050202181577
ID4	0.03015311537511828
THY1	0.03002873628978547
HSD17B4	0.029810031361196372
SCRIB	0.029796137126353088
VEGFC	0.02971574794644419
ITGA3	0.029689176895091967
PROS1	0.02956510099612455
ATP1B3	0.029551933667040495
VEGFA	0.029394519736881793
UQCRFS1	0.02935458324113162
PLAU	0.028969301117388758
FLT1	0.02797516979765382
CA12	0.027671131005158868
CCNH	0.027211461990087817
MXRA5	0.027109383327509146
COL1A1	0.0268641155786294
ANGPTL4	0.026610287666971686
BMF	0.026414283315582505
YBX1	0.026352147160550805
CCNO	0.02629339657837926
NDRG1	0.025610092532829233
POLR2E	0.025282539072538076
EGR1	0.02524785520322922
APEX1	0.02517191771447972
DDB1	0.024831329728441827
IRAK2	0.02415743874775038
PLK3	0.023833492504229857
VAV2	0.023242491820714258
WWTR1	0.023140457717828373
SAV1	0.02291891721246641
SERPINH1	0.02280917921766397
CD44	0.022807425531775515
CAMK2D	0.022729726562513767
BBC3	0.022274074501458137
SDCBP	0.022233619324057406
CDIP1	0.022191181955716285
CXCL2	0.022123631052630346
TFPI	0.02205261263911058
JUNB	0.021878840227090666
COX6A1	0.02165566533245264
MMP9	0.021618247775645968
RAD23B	0.02153535165446582
ACKR3	0.021513360991253665
PTTG1	0.021276402111885567
DUSP1	0.021189899275909807
PRDM1	0.02104258130415525
PLPP3	0.02098278762143388
ENO2	0.020858503754300064
B4GALT1	0.020684650625724596
AKAP12	0.020586103578949085
GATM	0.02048135605176963
NR4A2	0.020396162472944925
EEF1A1	0.020298593262153282
BTG2	0.02020981410217842
CAV1	0.02014857381503336
LYZ	0.019509703097535584
IDH1	0.01934976043586874
TUBA1A	0.019328563289506835
PFKP	0.019236396244649668
IER3	0.01920739173818003
LEF1	0.019139363278802262
STMN1	0.018997292878898536
STAT5B	0.018916103196020596
CYBA	0.018611119733011026
TNFRSF21	0.018583567876731856
POSTN	0.01857089141440829
AKR1B1	0.01846150141802529
RNF144B	0.018243225030583596
CDCP1	0.01803243111404142
GTF2H4	0.01801344208468198
TGFBI	0.017976764496161802
MAP2K3	0.01796098311562479
COX7A2	0.017895112713978114
P4HA2	0.017626980100630678
GATA3	0.017568809246074985
CAMK2B	0.017547063490899305
TGFB1I1	0.017509338988380967
AQP5	0.017463165973090434
ANXA5	0.017195178199397067
C6orf62	0.017173129426184416
ANGPT2	0.01715928331264752
SERPINE1	0.01706726775446571
ALOX5	0.016923274419410668
HSD17B6	0.016909019640963332
COL5A2	0.016883100556330622
CIB1	0.016782036709228624
SULT2B1	0.016764537206216592
HBB	0.016702677754440814
CCND2	0.01661785387914597
PGF	0.01632295243159486
EIF4B	0.016284946137986683
KDR	0.016115645832391057
BDH2	0.016009690444208396
ICAM1	0.016002350961916236
TPBG	0.015974726866527664
TNNC1	0.015889899572818854
ATP1A1	0.01585818788157485
EDNRB	0.01565070577737612
TAGLN	0.015514866921014355
SIRT1	0.01550345151554285
JAG1	0.01549723122836071
RBM6	0.015457283791075228
HSD17B10	0.015357510164565841
TUBB	0.015314902130774842
PDPN	0.015307534585663996
SPOCK1	0.015296363911591044
ATF4	0.015275192816657356
BHLHE40	0.015254554127152495
ABAT	0.015208831969765229
HEY1	0.015175679814245849
NUCKS1	0.015167128320185089
ITGAV	0.01498027281933536
PTK2B	0.014918087936005263
STC1	0.01489132085142023
CD74	0.01481987770236581
ALDH1A3	0.014776918944752672
GLS	0.014589264552320187
PSAT1	0.014520076956171156
EGR3	0.014426490080615261
DDX5	0.014369976604123116
ACAD8	0.014356339811960528
TSPAN6	0.014347288556587096
VAMP8	0.014331843425397303
HK1	0.014086491377507374
AEN	0.014032555000708618
SSRP1	0.014014383042170238
COL10A1	0.013991538485846323
VAMP5	0.0139236399794243
HMGA2	0.01391695558523607
CD55	0.013822542563705499
UBE2N	0.013818245576076325
HK2	0.013596999950015981
MAOB	0.013564270944354136
TGM2	0.013434864449486978
MALAT1	0.013431392027342786
PPARG	0.013370603379008122
UNG	0.013341011734594165
GAS1	0.013323902312189622
GLDC	0.013308388581771836
PLS3	0.013157512469739948
NEDD9	0.01315673748924369
COX5B	0.0131287299630009
TNFRSF4	0.01311446063381912
ADK	0.013104005698552721
PSEN1	0.012958976057068203
LAMC2	0.012894646095437575
ABCG2	0.012880123551106407
GINS2	0.012589762692415827
HLX	0.01252731516340808
PRKCI	0.012494954834473658
CXCL10	0.012447745035830064
SNAP23	0.012446153216716455
CYC1	0.01242479225609988
AKR1C3	0.012408391000235502
NELL2	0.012404557806753232
CBX1	0.012389468319130771
ERCC3	0.012363778330046196
CAMK2N1	0.01228972379598993
FSTL1	0.012277593370632289
IFI16	0.012261408296797319
COX7A1	0.012169803429114315
GALNT10	0.012125103909756792
BCL2L2	0.012041623819146799
CDC42	0.012017188591443835
MAPK14	0.012001902238353278
SYK	0.011968997961974865
EFNA1	0.011961208657420473
BAX	0.011943086415252002
TGFBR1	0.011920597019032978
NFKB2	0.011914586394685995
COX6B1	0.01183214544134564
AOX1	0.011816240507567459
C1GALT1C1	0.011785106606928395
KRT19	0.01167055201550616
SOX18	0.011663769454288118
CNOT10	0.011654295247164674
ZNF385A	0.011653492116670678
ECHS1	0.011625038418152985
IGFBP2	0.011509735683538393
RRM1	0.011464981443703852
KLF6	0.01145007402668898
RIPK3	0.011443124554752595
HEY2	0.011427079943169433
BMI1	0.011415490370656369
PPFIBP1	0.011339963447154659
RIF1	0.011231287418057635
HSD11B2	0.011199580668135154
CNOT7	0.011121562753733214
DTYMK	0.011099592172388721
CENPW	0.010987506411824742
PTPRG	0.010965781964141594
TUBB4B	0.010955789474988691
OPTN	0.010907876785550686
PRKDC	0.010892962898514217
OLR1	0.010892516060890672
BDH1	0.010857820645105445
KIF5B	0.010839911162684172
UQCR10	0.010761126020541429
PRIM1	0.010751532971115222
CDK5RAP3	0.010732412038970015
TXNIP	0.010727007074020996
CASP4	0.01070466171241799
NFATC4	0.010698407982252741
DAB2	0.010671806810562904
ING4	0.010664581104490839
DEPDC1B	0.01064411797582147
SMO	0.010628035679671672
CHDH	0.010619355446960634
DDB2	0.010540365693115615
HMGB1	0.01051069034161067
AXL	0.010502741965561427
PROM1	0.010498790136357355
ITGB3	0.010364414063392523
F3	0.01024154497545229
PDHA1	0.010237470063159065
HIBADH	0.010233773514933769
COL1A2	0.010228864944844273
PRRX1	0.010188476708695873
C1QB	0.010182186856732707
HMGCS1	0.010145759900226026
WNT5A	0.010103622195374319
MIF	0.010022468888548042
IL4R	0.010017234598946052
LUM	0.00990956908587491
MLLT11	0.009712095123196623
HIF1A	0.009701684154290678
LRIG1	0.009635787157049165
PPP1R13B	0.009630691366943323
CLIC5	0.009590482948077713
CITED2	0.009537326690652855
RPS3	0.009533245979131248
CALM1	0.009472577164148581
MYC	0.009426449083304022
XRCC6	0.009411185003260405
SNN	0.009399466003603746
SLC25A5	0.009397960714742446
POLR2H	0.009336281078588912
ID1	0.009313169996179194
LOXL2	0.009311402564684884
SET	0.009272330906651447
BMP2	0.009272031566885204
SPARC	0.009208765120705708
SNAI2	0.009190275777365114
BNIP3	0.009190173567521807
NINJ1	0.009169105623162714
GAMT	0.009152803422991653
PSME4	0.009146214041986156
BAK1	0.009057478760814471
ENG	0.009046493703214389
TPM2	0.009005808804816384
APEX2	0.008984590498402634
SEPHS2	0.00894418598397893
POLD1	0.008892940547401312
LGALS3	0.008878153971435699
PPP1R15A	0.008848208882739312
HMGB3	0.008827590318196462
GCNT1	0.008820252449912906
CD200	0.008779352524453348
POLR2K	0.008668310331900575
OLFM1	0.008643352035266935
HSD17B8	0.008614865503177948
LAMC1	0.00860625918794151
IGFBP4	0.008584943438629087
THRA	0.008551076152239562
ADM	0.008495409188405741
PRMT1	0.008490634390271331
BMP6	0.008487501711881161
H19	0.008458181451656081
ALDH1B1	0.008413943472171712
HPSE	0.008361228724765236
H2AFZ	0.008333198795636003
XRCC1	0.008314769193142146
UQCRH	0.008313840708992817
GCH1	0.008312074620399765
CLIC1	0.008213301891181052
MMP2	0.008141751797631944
ADCY3	0.008119137913277664
NID2	0.008112152817288002
UBC	0.008111797932802348
AGER	0.008104218625929992
STX12	0.008093592058942535
SMUG1	0.008079088207025369
RASGRP1	0.008078580098748617
RRM2	0.00802891688961651
BAG1	0.008014255310518942
OGG1	0.008011825323651103
COL3A1	0.008005925726625316
UQCRC1	0.008001496025972953
CACNB1	0.007930748429243923
ERBB4	0.007924988438399371
UBB	0.007828417460877396
TNIP1	0.007823044925672611
UBA52	0.007791258636232768
BGN	0.00778132804654793
KAT5	0.007764123640171375
NFIA	0.007750301284556323
ATF3	0.0077458881829940785
SPAG4	0.007734200932158626
QPCTL	0.007709136570685599
MFAP5	0.007698970381592661
CTC1	0.007694249143115805
BNIP3L	0.007682671565475855
CTGF	0.007668742046567493
CDKN1B	0.0076210957246330546
CD40	0.007597192184471613
GADD45A	0.007586405638313105
SEMA4A	0.007563728918401711
F2RL1	0.007558769035511391
SLC9A1	0.0075475380058894
DENND5A	0.007508826790171361
GOT1	0.007490646646945815
NUMBL	0.007461184976192504
MCM7	0.007459088344365608
FOXA2	0.0074482782865766305
MOAP1	0.007421569982999843
HIC1	0.007418303107619954
ACADS	0.00741528882624626
NDUFB7	0.007400580641759163
CDKN1A	0.0073448774103882
STK3	0.0073371794718343495
TGFB2	0.007331363377084992
OSMR	0.007315315470060627
HMGB2	0.0073004123053343715
CHAF1A	0.00729492390490855
FOS	0.00728174719969973
CEACAM1	0.007227984222339023
YKT6	0.007225194138302108
SNAP47	0.007164503554381932
EDN3	0.007156236025165357
PTMA	0.007153692841508553
STX7	0.007149730138447038
HSD17B7	0.0071298893129096595
RXRA	0.007128991697654745
ZEB2	0.007109396534521657
PROX1	0.007093425875319784
ALDH6A1	0.007079600591942398
SPP1	0.007035744934857543
TNFRSF1B	0.007021686590635623
ACADSB	0.0070030841981401125
STAT3	0.006995852290467022
RGS1	0.006991785886590935
CCL19	0.006989595684577461
TPI1	0.006972071077701307
CNOT8	0.006946154834436727
S100A8	0.006923858397173535
LIG1	0.006917654634435467
PGM1	0.006905118346231703
HIST1H2BK	0.006892581958038667
UQCRQ	0.006883881999910811
HADH	0.006883780595768013
TPM1	0.00686911188112588
ATP1B1	0.006854965130653067
USP28	0.006851281823402693
FSCN1	0.006848651310805083
KDM1A	0.006829932309243458
CAPG	0.006791953881043606
ETV1	0.006761081555065979
FXR1	0.006760664752529687
DNMT3A	0.006758407213487442
ERO1A	0.006694915472084183
CNOT4	0.006681774523762577
SOD1	0.006661075237765266
MMP11	0.006652308186113814
PDHB	0.006629346306267487
KDM6B	0.006610186447594873
POLR2J	0.006603433804235144
PRKACA	0.006574974691467527
RPS6KA6	0.006561760192939878
P4HA1	0.006517134689396868
COL5A1	0.006510108383120955
GALNT2	0.006504307023293063
HNRNPDL	0.006492768454368023
MARS2	0.0064889113445334165
RFC1	0.006464787186393114
PTK2	0.006464230857026873
NT5E	0.0064189713532541845
PDGFRB	0.0064004689342341105
CPS1	0.0063991158491272316
HILPDA	0.00639241212063915
BCL2	0.006377724287036739
STAT5A	0.006369181713224392
COMT	0.00635606731642436
SOX9	0.006353095135459776
HNRNPM	0.006345385219813622
SOX4	0.006340040887156269
ANG	0.006329616418209666
IL23A	0.006292688760399313
GUCY1A1	0.006241522738393403
AXIN2	0.006236689799268649
TNFRSF1A	0.006228298319692684
EPHA2	0.00622787825236458
CCNF	0.006213209343222364
WDR76	0.0062090659392136606
WRNIP1	0.00619515194651364
CNOT1	0.006182659864025589
MRE11	0.006173093149694722
ACAA2	0.006168277750819814
MTA1	0.006141908096903326
RB1	0.006116886749871638
LAMB1	0.006110292097871047
NUPR1	0.006089831438288858
ATG5	0.0060883862635516825
BET1L	0.00607604600063198
TRIP10	0.006075718100033275
ETS2	0.006060757555320507
NFIB	0.006055366205327559
GBP2	0.006042845046695552
GATA6	0.006035165490089066
CTH	0.00602605318887053
DHFR	0.00600365890959094
ASPN	0.005995419359860171
TLR2	0.005991582766371146
SDC1	0.005988772661507776
BSG	0.005985026035345781
PLK2	0.005978440411394502
FUT4	0.005967616366783753
C1GALT1	0.005947709645281278
LARS2	0.005935883843328513
SRGAP2C	0.005928254502887868
COX8A	0.005898301680865994
DAB2IP	0.0058917935237104225
DDR2	0.005888870086916501
OXCT1	0.005864366158270259
ASPA	0.005864029490193554
CCNB2	0.00584362146137234
KRAS	0.00581152970375098
EBI3	0.005806289310334222
DAPK3	0.0057832611373896965
TCF4	0.005775636203486901
TNFSF10	0.0057720424024978855
CYP7B1	0.0057289090650092245
MPG	0.00571752942186134
FBXO27	0.005715603739383076
LRRC15	0.005708119876837966
TSPAN2	0.005698375497836372
AARS2	0.005687070124458281
FNBP1	0.00566353630792117
HDAC2	0.005656173027387747
GALNT14	0.005655843966092053
MYL9	0.0056367460634769466
H3F3B	0.005621035579419679
BID	0.005610840420278441
ACAA1	0.005603759271243743
VAMP3	0.005601899678188452
CALM2	0.005585817271035765
HSD11B1	0.005567048469987997
FOXN3	0.005547818945473329
MTDH	0.0055355443328327725
FADD	0.005531626811368632
FANCE	0.005529279930229504
ASNS	0.005526949486803851
RBM38	0.005508890126660003
GALNT11	0.0054890507055534036
HMGA1	0.00547658503150889
BRCC3	0.005468568761216641
RPA2	0.005465328456816053
ILK	0.00543939675974774
MAP2K1	0.005436408605888443
FAP	0.005392156181577946
MAML1	0.005385905313165646
CETN2	0.005383478714533301
EPHB2	0.005377965745199061
RACGAP1	0.005347458964699412
MCM3	0.005346217659562657
FBLIM1	0.005323238217160685
ZC3H12A	0.0053181896849274594
NTHL1	0.005293227650530444
PFKFB3	0.0052836998734107675
STX5	0.005267273206881852
PSMA2	0.005265768593488872
ACSM3	0.005257721551957063
CASP8	0.005256382976566694
CNOT2	0.005243751156426312
ITGB1	0.005235723796514426
GALNT3	0.005235313128045774
ACAT1	0.005229652239908963
APOPT1	0.005204756942819872
DLL4	0.00519899561552355
GLUL	0.005193274448246862
MCM6	0.005192304335362889
RAC1	0.005184850286995927
TMEM45A	0.005167359859192818
L2HGDH	0.005163840654319637
PPP2R1B	0.005160124234056251
RFC4	0.005156661911210755
POLH	0.005150016971846714
AKIRIN2	0.005110838345719668
CXCL12	0.005101579989127736
CARM1	0.0050766574535048865
TAL1	0.005074123045775201
H1F0	0.005069404111602262
WNT5B	0.0050653377875497915
VNN1	0.005033783314540501
CDCA7L	0.005033598026501204
MDM4	0.00502223004394139
TUBG1	0.005015941344927506
PCOLCE	0.005010810445207884
ST6GALNAC1	0.005004874692136857
GOSR1	0.004985529853911061
KITLG	0.00497131248820627
ACSM1	0.0049332913724763425
VAMP7	0.004905125540421944
JUN	0.004891976455583968
RGCC	0.004886983322344426
ACADM	0.0048834610875922915
ABL1	0.004876141278710813
ARX	0.004875655929210973
CREB1	0.0048646221357264915
MUC1	0.004860096823911071
CYR61	0.0048432252293102275
PSTK	0.004806044851118175
LIG4	0.004792660558020001
DNAJA1	0.004775686693807559
LMNA	0.004773753123217073
CA2	0.004771619577878423
HADHA	0.004744784826195768
BUB1B	0.004744723563597963
TP53BP1	0.004734500290244055
KIF22	0.004719889838449882
UBR7	0.00471661718087127
CASP9	0.004685903800341261
IL1R1	0.004685294567017382
ADAM12	0.0046783218102560455
RBPMS	0.004678126709748164
CALD1	0.004652237466088452
CXCL8	0.004628939355553195
CCNG2	0.004619708051960497
CTSL	0.004610881424617501
BRAF	0.004598701766848746
FLT4	0.004573862270048006
MED1	0.004570643575708901
ALDH2	0.00455952287627177
GNMT	0.004552501997197461
FERMT1	0.004533285100314225
HMGCS2	0.0045329383784172015
ATP2A2	0.0045287896293057395
CDCA3	0.0045272463579826075
POLR2I	0.004520627355389499
XPC	0.004520175067657353
FGFR1	0.004497690352815135
SIVA1	0.004495676364831777
CCL4	0.004446654954634286
RNF43	0.004419875600031353
GLUD2	0.004411332373154718
GRPEL1	0.0044101864197831925
ATR	0.004398471896612614
VCAN	0.004371820004658986
AK4	0.004369271199232388
TENM4	0.00436509508181739
NCKAP1L	0.0043631298957784075
EZR	0.004320079137443174
KIT	0.004290195881533032
CCL5	0.004280912543816044
ARRB2	0.004268880927590926
ACSM5	0.004262511857452595
PIDD1	0.00426067362540548
STX18	0.004246967171681525
STC2	0.004234422596462088
NR4A1	0.004231250539707682
IKZF1	0.004227691506893896
CHEK2	0.00422623690886148
NCAPD2	0.004219642932855338
SRD5A3	0.004219003754877445
CXCL1	0.0042011661690984315
NFE2	0.004188472603842417
GATA2	0.004182602695650128
L1CAM	0.0041825569412276605
CCL23	0.0041708549152008195
HGF	0.004168594328115756
G0S2	0.004165054132076827
GALNT15	0.004158958835133109
PARP1	0.0041533035365833
TDP1	0.004150789089117027
WARS2	0.004134512609240611
LGALS1	0.004114866341181431
WNT11	0.004090561957000704
FOXP1	0.004073285343203202
DMGDH	0.004065951683455544
ENC1	0.004047791032689209
AURKA	0.004044693459236006
LDHA	0.004034370183335623
PLAUR	0.004026729189291394
RAD50	0.004017334757118431
RRM2B	0.0040033275736754805
YARS2	0.003979824854846612
RAD51AP1	0.003968492260642778
ANLN	0.003968419175607154
VCAM1	0.003957650287029118
TFAP4	0.003951593303977396
SNAP25	0.003951044606139563
STX4	0.003939218779838161
IL18R1	0.003939206141250685
TMEM100	0.0039222857404736435
GALNT6	0.0038854678078770115
COL4A1	0.0038826925976402794
PSMD14	0.003875723338007933
EPHB4	0.003864948306541449
DARS2	0.0038611914114556403
PTGER4	0.003850253366022144
SLBP	0.0038441518363270095
MBD4	0.003839348019684948
SLITRK6	0.00383854374143887
RUNX1	0.0038128191274401655
MARCKS	0.003802961980109946
MLLT3	0.0037882283238636866
OPHN1	0.0037879410673525315
KIF11	0.0037603866389048185
COX7A2L	0.0037580867496693083
NRP1	0.003745062967417177
TNFAIP6	0.0036836761655946026
MKI67	0.0036783931198442403
CXCR4	0.003662931576993797
CD38	0.0036522763669753007
FARS2	0.003646914672138072
ACTA2	0.003637798208179768
EGFR	0.0036191356090645105
TM4SF1	0.003609613466665006
VEGFD	0.0035780769704287377
ANXA2	0.0035706665209408557
MESP1	0.0035478517304639626
AREG	0.003534492806601047
PTK7	0.003523651455726685
ZWINT	0.0035218238350168516
PRKACB	0.0035044512243585187
ANPEP	0.0034930950109709454
GALNT9	0.0034930552398325667
SPI1	0.0034855613109377715
APC	0.0034607820406759994
FOSL1	0.003458697781148251
DEDD2	0.0034519444732116393
CEBPB	0.003445330700054806
FGF18	0.0034433331972662665
MCM5	0.0034431104913003473
DNM1L	0.003439833794830861
GPM6A	0.003420378060194056
MYO7A	0.0034194414044265626
BCAP31	0.0033990875159885287
CDC25B	0.0033947840983614033
NR3C1	0.0033884140124202616
CKS1B	0.003385232128594026
LIF	0.003380363922146979
CHAF1B	0.0033780706624911595
USP1	0.00335232644280584
KDM3A	0.0033513581647517266
TNFAIP8L1	0.003349536721817388
HNRNPL	0.003341457621997011
PCNA	0.003330151066314503
GALNT1	0.0033281578201383544
CYTIP	0.0033222675539758746
UQCR11	0.003299186957171014
DBT	0.003290608615074815
THBS1	0.0032849978797776505
SARDH	0.0032369792170307784
PTN	0.0032341319820434512
STX16	0.0032205523523834287
TBX1	0.003218335916852835
SMAD2	0.003199852078571904
TLR4	0.003194152052982435
PHLDA3	0.0031871221339972856
BCKDHA	0.003186491443477971
HES1	0.003185623969304021
ABRAXAS1	0.003184868775886761
TP53	0.0031626232479288665
PTPN11	0.0031530874559529396
TGFBR2	0.003138045394954678
REV3L	0.0031243729273330093
ODC1	0.003115288710393897
NUSAP1	0.003113678373807928
CACNG4	0.0030782873036864183
SORT1	0.003075788105227894
COX7C	0.003051620063940687
GALNT18	0.003050487763072323
NBN	0.00304877412279456
PABPC1	0.003045535800781237
PML	0.0030311459987171553
COX7B	0.0030309327771585203
ENOPH1	0.0030149623327482573
EVI2A	0.0030070277443971184
IARS2	0.002973199749881551
SRR	0.0029598977754378194
RAN	0.0029405319871950745
RGMB	0.0029254978048560442
ALDH4A1	0.00292385114429937
RAD51C	0.0029144439720043156
BATF	0.0028942243062042546
MCOLN3	0.0028829616665236135
PLOD2	0.0028817042212996697
STAT1	0.0028617312631587905
NFKBIA	0.002851838416475186
CNOT9	0.002850819227461663
RFC3	0.002840299365463438
CTNND1	0.0028352975695619016
STX3	0.00282685121544694
TFDP1	0.0028249306279643127
CYP1B1	0.0028000180808865774
ALKBH2	0.002794158344364151
CX3CL1	0.0027916933546801065
SEPSECS	0.0027867222236543704
CSF1	0.0027863950015230418
ATP1A2	0.0027789384428640014
STX6	0.0027629396220101247
SFN	0.0027617647403471793
PHGDH	0.0027583260376676483
FZD3	0.0027519773214543467
RGS4	0.0027500293235962515
BCL3	0.002748121572858725
STX10	0.002744483341752878
WDPCP	0.002734831336064034
IRF4	0.002724707079648621
PTGS2	0.0027090827093838674
ASL	0.00270126927203175
TK1	0.0026968396134841423
OSR1	0.0026931227842643367
PLIN2	0.0026833574619323465
RAD9A	0.0026766897237448235
ADA	0.0026754211715939915
BABAM1	0.002646679367735902
CDCA5	0.00264256625014883
HARS2	0.0026342928290879843
PAFAH1B1	0.002633652012433594
CCR2	0.0026299514219199093
CBX5	0.002614767719736334
HADHB	0.002614337372345241
GPSM2	0.0026023945852036235
MAPK3	0.0025963888637230855
AKR1C1	0.0025921689123943594
ALDH9A1	0.0025670157759796683
RAD52	0.0025644475136249747
ATP2B1	0.0025571246357270236
ACY3	0.0025379771973165384
TRAF6	0.0025341988232021597
ITGA6	0.002529203436210112
TYMP	0.002524416520087475
ZNF335	0.0025144505413389182
STK4	0.002511667847177014
UQCRHL	0.0025079179105027354
GSC	0.0025062007801209653
ACVR1	0.0025055248620767015
DSCC1	0.0024876442974767748
RELA	0.002468902921696257
VAMP4	0.0024590512574134233
FCER1G	0.0024578203907810133
PTX3	0.0024421922516879558
NRIP1	0.0024420472135125455
LAMB2	0.002441202901992998
ORC6	0.0024349883824381323
HIST1H2AC	0.002431926149093079
TIPIN	0.002425021636601899
MCM4	0.002423434091066691
JMJD6	0.002420595123060291
CAD	0.002398171689256111
SYF2	0.0023974772575379947
MCEE	0.0023929389592391675
NFIL3	0.002391474301566167
S100A4	0.002380098611689395
CCRL2	0.002377894518747641
GLIPR1	0.002370875607138127
NRARP	0.002363545209643232
STK11	0.0023635291389778423
SEMA5A	0.002359504525223247
RNF213	0.002356296762501956
FANCL	0.0023524687920931063
ACAT2	0.002333181811300248
UGT8	0.002325939819299295
STS	0.002324707845554729
TNFSF9	0.0023203140306854936
RFC5	0.0023113001831483082
PGK1	0.0022982432449520696
DTL	0.002297666472387539
CACNA2D4	0.0022954557873925367
BCKDHB	0.0022937328920162275
RAB42	0.0022901144038554306
UQCRC2	0.0022844614789656595
TNFAIP2	0.0022732185738525844
DRAM1	0.0022648427518326955
GSN	0.0022567660550942767
NARS2	0.002252144606810418
AIFM1	0.0022372420073306113
LITAF	0.0022229854694118347
CCL20	0.0022058259447132163
SVIL	0.0021873962582824287
CDON	0.002184055587232561
CCL18	0.002183867712570454
TAOK3	0.002178996817725675
NR2F1	0.0021714667776674182
PPP2R5C	0.002164890457448222
AFMID	0.0021545375392193916
NKAP	0.0021415937741257043
RPA1	0.0021356365061096522
NCAM1	0.0021338634920971956
SOX17	0.002128343145040999
DLGAP5	0.002127862537044956
SEC22B	0.002126349824318413
ECT2	0.002113956968412804
CHD7	0.0021131001832028254
POLR2D	0.002101281321696325
TNIP2	0.002100779154395231
GFPT1	0.002093347673986551
COL6A3	0.0020843600040301273
HAS2	0.002076601662600417
AUH	0.0020708658774391863
ZBTB10	0.002068910113275708
TNKS1BP1	0.0020676586285466388
EGLN3	0.002062660856419866
PARVA	0.0020583655765938247
SHISA5	0.002057758301472697
HIST2H2BE	0.0020550646809248552
MME	0.002054411603909009
ALDH1A1	0.002051917604711797
ZAP70	0.0020492443347686342
KRT14	0.002029645925134812
TGFBR3	0.0020232571114501808
CDC6	0.002022103439429044
TYMS	0.002020010652936707
CLEC4A	0.002012954281262967
BMPR2	0.0020114580641078786
MMP13	0.0020093306126078955
ST3GAL2	0.0020090465795005964
EMP1	0.0020079773757799737
SHMT1	0.0020066386149880707
UQCRB	0.001995440632868889
NAMPT	0.0019887053565375607
PKM	0.0019842852591994975
MUTYH	0.001982452597548375
RAD51B	0.0019775059645484286
RALY	0.0019774531283446002
GALNT17	0.001964449798734866
E2F1	0.0019591247821346036
USE1	0.0019577426414368183
ALDH7A1	0.0019564575468713576
HJURP	0.001942139591719944
HMGCL	0.0019323014795523208
CTTN	0.0019224779001073104
E2F5	0.0019205965366171644
LYN	0.0019190638333950402
GTF2H1	0.0019185251546019254
GOT2	0.0019145590282803931
TPM4	0.0019055933865612584
NFKB1	0.0018869897279086383
MMP14	0.0018862183067106823
IGFBP3	0.0018818739604961714
CDK6	0.0018737286953219151
WWOX	0.0018674544064571604
PYCARD	0.0018643766116748471
FAM162A	0.0018604235446659052
XRCC5	0.0018547359793053702
MTFMT	0.001852978500872455
SNW1	0.0018503545034034821
BCAT2	0.0018340297917511866
SNAI1	0.0018266055779552475
ASF1B	0.001821305494403359
CDCA7	0.0018142347428101266
E2F4	0.0018142178382547212
TFDP2	0.001813480665062578
AOC3	0.0018104924634554202
MGMT	0.0018035806053610015
MZT1	0.0017954385494079426
ANXA1	0.0017920788122937636
ACVRL1	0.0017892507275591965
OR2T8	0.0017875313560493512
RPS27A	0.0017761843650956947
FLOT2	0.0017749339384932907
IRX3	0.0017693755692579584
DDO	0.0017685860895538866
SOX6	0.001762402312959716
HMMR	0.0017603699981581175
POLE	0.0017564615207699673
BMPER	0.0017552395978659519
RELB	0.00175458856717901
SPTBN1	0.0017524636359632496
FGF2	0.0017421254445965954
CDC20	0.0017395237492622364
EPAS1	0.0017314927684059633
CD40LG	0.0017303324583868018
GCLM	0.0017270947844852404
UBE2T	0.001725159527266
CEBPA	0.001717016992097701
VAMP1	0.0017011862447968247
GPX2	0.0016989172000317053
ALKBH3	0.0016863847258194622
CDH11	0.0016801729769100307
FANCG	0.0016801195368042296
FBLN2	0.0016747324383246738
LY6D	0.001674025469703998
RAD21	0.001660451985683865
PLK4	0.0016579510657370173
CNOT6	0.0016577744851468611
MTOR	0.0016567967881262204
RARS2	0.0016563397184947138
HMOX1	0.0016560020071269893
PARS2	0.0016553903789337703
EXO1	0.0016509233088671407
FAM20C	0.0016434824170201145
WRN	0.001641944287164619
BORA	0.0016410105236894772
SLC2A3	0.0016409298358499743
HELLS	0.0016396568959072518
TARS2	0.0016324418083135655
CD34	0.001631375655649103
H2AFX	0.0016307172599026637
KIF23	0.0016201430673504582
UIMC1	0.001619082278016805
MELK	0.0016115701729364465
AKT1	0.0016079216699536939
B4GALT5	0.0016050910387970868
THBS2	0.0016044606001534218
NASP	0.0016031461408927482
GLYCTK	0.0015974477598189487
SHCBP1	0.0015921537131629111
KIFC1	0.0015909154629303167
FANCM	0.0015905617596945409
GALNT16	0.0015904778688296448
MDM2	0.0015892862407165165
ZBTB1	0.0015840792483246468
SDS	0.001583953639952333
TPSB2	0.0015834584496613065
PRKX	0.0015797942248409812
PXN	0.0015706885754499548
STX1A	0.0015637190699079226
HNRNPU	0.0015616278156425566
RBL1	0.001559671855110261
REV1	0.001558737850725404
FBN1	0.0015498122051694116
CREM	0.001548394632041946
BOK	0.0015470545861728253
FARSA	0.0015456054569366932
CENPM	0.0015401997065489714
DDIT3	0.0015244581526791775
CSF3	0.0015134932684860124
HTRA1	0.0015078741172972984
PIPOX	0.001496077203775598
GPC3	0.0014805561982584575
ESR1	0.0014747518275167026
POLA2	0.0014724111032598792
RRAS2	0.0014672283314300038
ALDH3A2	0.0014633970765383097
CENPE	0.001453255283388254
PRKD1	0.001452384874169936
BAZ2B	0.0014505175502691015
COL6A2	0.001449324241730327
MND1	0.0014491799862154987
ZNF395	0.001448435549223325
PMAIP1	0.0014472471375433667
MCCC2	0.0014426273336223556
SRD5A1	0.0014409213460328373
SELP	0.0014313935579317884
LASP1	0.001419571361979985
CDC25A	0.0014154280545756936
MST1R	0.0014150419083557315
FAM83D	0.0014112147301004229
ADORA2B	0.0014086998206299425
MXI1	0.001408467155778185
HNRNPH1	0.001388594786069799
TLR7	0.0013873402062010759
OTULIN	0.0013847665611466044
CCNE1	0.0013839032249105508
PCCB	0.0013833403041543808
TXNDC9	0.0013767141464565721
RPA3	0.00137341462173593
BRCA2	0.001364080639420215
RBBP6	0.0013639383069146327
LIG3	0.0013588922414682967
MLLT10	0.0013563458532421897
UGT2B7	0.0013516121937165568
ERCC2	0.0013473426499905254
MNAT1	0.0013426544099612284
TP63	0.0013352880884120251
GRK3	0.0013229494033879204
XPA	0.0013204910201711035
SLC1A2	0.0013177524736938046
WNT2	0.0013089721375053416
PDGFA	0.0013084073680099703
NUAK1	0.0013065957853354811
DYRK2	0.0012994632091687273
FBLN5	0.0012949994933371825
RSPO3	0.001284460468783674
TPM3	0.0012841419625065273
POLD3	0.0012824933009545653
CACNA1C	0.0012809072803907078
DLD	0.001277221184884771
GDPD5	0.0012771732626015516
PDE1C	0.0012765033461177987
CACNA2D2	0.001275965072312951
CYP17A1	0.001264787516353624
MEF2C	0.0012617451767883944
WNT3A	0.001255534277448419
CYP3A5	0.0012468659722328593
FANCD2	0.0012448045646380195
CCL3	0.0012355432648714407
MBOAT1	0.0012276045933741183
FGF9	0.001226857216428177
EP300	0.0012239852454436564
SEMA7A	0.0012171897901829714
CYP11A1	0.001217000408398857
ATM	0.0012136276314558196
PCCA	0.0012134235401625503
MMP7	0.0012122011168220516
RNASE4	0.0012097366257656224
EMX2	0.0012086998934087573
GREM1	0.0012086589256194993
PLAGL1	0.001207711629233216
HACD3	0.0012023362929053263
TMEM109	0.0011981652438407754
ERBB3	0.001195357841163796
TRIAP1	0.001191176452374104
XRCC4	0.0011881330565792687
IGF1R	0.0011790422432063248
SLC2A1	0.0011748942532103191
CFTR	0.0011737404095423746
PRR11	0.0011666757024462082
CALML3	0.0011640405573779006
RHOC	0.0011583609545569554
MRPS18B	0.0011561477112627479
SHMT2	0.0011542959893309631
CASP2	0.0011493410980480735
PIK3CA	0.001147790990331197
METTL3	0.0011476062005043636
FOXA1	0.0011431892608069448
MEF2A	0.001142437299840103
TWIST1	0.0011416079414468582
COPZ2	0.00113745938533375
ACTC1	0.001131898130342088
AOC2	0.0011313706605326887
CD33	0.0011252034777705878
DOCK7	0.0011247115340434991
CIDEB	0.0011152034436223317
HIBCH	0.0011074534315029091
MYB	0.0011039352443350278
BHMT	0.0011027821492419847
LYAR	0.0010995451365175836
CENPJ	0.0010968756968990816
APAF1	0.0010922144922021616
ALAS1	0.001088911780690283
CNOT11	0.001088324439176226
TIMP3	0.0010882213218209487
TCF7L2	0.0010875935801934044
CKAP5	0.0010837837353811972
IVD	0.001079750630176641
GFAP	0.0010778830295286963
EDNRA	0.0010775396741824447
AZGP1	0.001070980689629168
ZBTB8A	0.001070616077890849
RIPK2	0.001061457377598319
ERCC8	0.0010507131322250109
TNFSF4	0.0010506948590962132
CDK7	0.0010498302244704792
NEK11	0.001042687530983697
STX2	0.0010419414092422718
PAM	0.0010256953537079348
CACNB2	0.0010239094147931013
EARS2	0.0010216276624460863
UBE2V2	0.0010189843175675522
PFKFB4	0.0010116407367167003
PTHLH	0.0010054828039904814
BCAT1	0.0009985434633564784
STX8	0.0009894150104583072
FOXC2	0.0009872590705260415
CSF2	0.0009844141794575702
FANCC	0.0009829600537647038
EHHADH	0.0009813536902101342
EREG	0.0009801883258087815
DDIT4	0.0009728018906349558
NOTCH1	0.0009725726565566949
ERBB2	0.0009600128134006245
POLD4	0.0009598574529796896
ITGBL1	0.0009482165884040652
KIF1B	0.0009464401040549842
VAMP2	0.0009462698786449945
ATP11C	0.0009439732371374376
TNFRSF12A	0.0009375162266052388
HSD17B1	0.0009353151146457618
MYL3	0.0009347797851117037
FANCI	0.00093463427255536
PIF1	0.0009344352165603494
ADGRA2	0.0009301321972307823
NKX2-3	0.0009249819577832201
ALDOC	0.0009233383965060318
GALNT5	0.000922813777551861
RBL2	0.0009216643195018259
SNAP29	0.0009196486565625452
BCL11B	0.0009162450657684073
TMPO	0.0009142981052144397
NFATC2	0.0009114071943177955
SLC8A1	0.0009108938877665835
TMEM158	0.0009055249041886263
CCL2	0.000903877860640028
BNIP1	0.0009029504495604667
CSE1L	0.0009009858954530961
CA9	0.0008937551358846903
IL15	0.0008931026544936574
PMCH	0.0008918641225518576
GUCA1B	0.000890288559399828
ANP32E	0.0008883974168812967
SARS2	0.0008874166891980404
COL11A1	0.0008870803419546414
IRS2	0.0008854058114704036
TP53I3	0.0008786578495962382
INHBA	0.0008716959947197064
ANGPT1	0.0008713349761896214
GNAL	0.0008710844548976802
VLDLR	0.000864063938436238
KIF2C	0.0008618516954467038
GINS1	0.0008606083554125632
ATP1A3	0.0008595972736896262
MMP3	0.0008588045966278496
HSD17B3	0.0008537440554880032
ATP7A	0.0008525661422010589
DSN1	0.000852323957457472
VARS2	0.0008475716001062888
XAB2	0.0008433319585106939
CDK2	0.0008421843998134415
NEK2	0.0008414485733374536
PTPRS	0.0008346176753329725
COX5A	0.0008341941529209259
TDG	0.0008314611386531414
EBF1	0.0008251393271416601
TSC1	0.0008238866358435757
ENOSF1	0.0008237747450198436
DCT	0.0008204853975097384
CKAP2L	0.0008202082162957745
GAS2L3	0.0008185206208472867
FANCA	0.0008127715524623634
PDZD7	0.0008090910444986593
VRK1	0.0008060754013322854
TOP3A	0.0008039699750471662
CEACAM5	0.0008037858729673557
AEBP1	0.0008025080105633856
EGF	0.0008016535605085406
FOXA3	0.000799539033962085
TP73	0.0007995048653330988
EFNB2	0.0007994926834595931
OLFM4	0.0007804388928058509
OXCT2	0.0007774187882427236
TDGF1	0.0007769793853336033
E2F2	0.0007765499732504617
RUNX2	0.0007751703807536036
CXCR2	0.000772416370991185
LATS2	0.0007723791238293918
EZH2	0.0007712189852903413
CDC45	0.0007689414414956415
CAMK2G	0.0007601729615922337
MESP2	0.0007598817119288209
RYR2	0.0007573962879030585
CCDC88A	0.0007557328890278597
SAP30	0.0007545894736993309
FGFR2	0.0007487438020545844
SEC24B	0.0007423953301089969
GTF2H5	0.0007423024805814172
BET1	0.0007364187433963648
AMD1	0.0007353132533968571
EPB41L5	0.0007348022871105527
ASPM	0.00072171794683075
SERPINB2	0.0007205734413564814
PCDH9	0.0007161310969393908
HIST1H4C	0.0007114085355939955
NUP37	0.0007061294420772847
GYS1	0.0007041870893887453
TNF	0.0007041134845527091
TSPAN31	0.0007025373777224678
ALDH5A1	0.0007011298784656628
SMC4	0.0007001078550938896
TP53BP2	0.0006991239820341956
CACNA1D	0.0006962976942029721
IL6	0.0006916017252190029
CLSPN	0.0006885085676330506
TNFRSF9	0.0006874461049125782
EOMES	0.0006858310934621423
SLC9A6	0.0006809315569398333
ECM1	0.0006756836816210943
GCNT4	0.0006736954445831607
AMT	0.0006731212301314879
AGT	0.0006726149355388102
CD6	0.0006699728016558058
CCNE2	0.000668912576474781
POU5F1	0.0006685029787322375
FLT3LG	0.000667313808517262
SMAD4	0.0006666332012683642
CYP26B1	0.0006613787203787505
FARSB	0.000660825111948264
CCL7	0.0006581878391352101
TRA2B	0.0006569849758190435
P2RX7	0.0006504866144504362
POLI	0.0006450498704859283
GALNTL6	0.0006413612801564861
POLK	0.0006331129342205893
ZWILCH	0.0006288111681831114
CHEK1	0.0006274384281454407
OLFML2B	0.000625334342068091
IL1B	0.0006178315888234362
SNCG	0.0006174377385292516
CD274	0.0006154581121098318
ERG	0.0006141832373015653
GDF7	0.0006097481315696975
CD86	0.0006081188217458883
ATP5PB	0.000605400768696292
GPLD1	0.0005919450376037331
ROCK1	0.0005892531463508252
CNOT3	0.0005860377217839846
SLC4A7	0.0005826387600473273
SPIDR	0.0005810040936876708
TNFSF11	0.0005758486054017549
PDGFRA	0.0005734472000245666
CEMIP	0.0005604922367872148
CCR7	0.0005520374616720495
CACNB3	0.0005517414092961383
STX17	0.0005495922811953149
ZNF292	0.000549258631566894
PTP4A3	0.0005470937676346235
TFRC	0.0005428479198262941
E2F7	0.0005422072691207625
POLE2	0.0005371904514584903
CKS2	0.000533938876118804
VTI1B	0.0005336097015142808
TATDN3	0.0005247563690090986
CASP8AP2	0.0005226373553816624
UHRF1	0.000517924498124145
POLL	0.0005168003666099939
BABAM2	0.0005162333000426128
BMPR1A	0.0005149161692332412
CRISPLD2	0.0005088449437988667
IL18	0.0005077798091988025
STX11	0.000505713100126667
MYH9	0.0005019406419225478
POLB	0.0004994725637164827
SKIL	0.0004896560518110521
TSLP	0.0004878771560786617
CCBE1	0.00048438939287631666
KLKB1	0.00048288971169325095
IFI30	0.00048148844068162
CXCL5	0.00047915841695075824
CACNA2D3	0.0004788110841892258
NDC80	0.00047880762892309946
CDH17	0.0004755633768016558
SRF	0.00047502642247989674
OR2W3	0.000470941551383662
IGF2BP3	0.0004681860770799945
GPT2	0.00046211473523374467
PRKG2	0.00046139129579988276
POLD2	0.0004611814863224177
PNN	0.00046016289396449565
GOSR2	0.00046008541857461366
PBK	0.00045653679846526684
ITGB8	0.0004557255973434276
CCNA2	0.00045480802468124507
ATP1B2	0.0004511069782122846
YAP1	0.000445115961998518
STBD1	0.0004413422278927131
CXCL13	0.00043998237268816863
COX6B2	0.0004386553205163358
CYP1A1	0.0004377170040164231
HIPK2	0.0004272154495436295
EDN1	0.000424919748755746
ROBO1	0.00042213430619442795
HOXA5	0.0004206931734841142
CLCA2	0.00042065832302834677
IL4I1	0.0004190703024676976
RANGAP1	0.00041372854494103173
TROAP	0.00040677672103038874
CACNA2D1	0.000404523385994642
BLM	0.00040151873024185707
ERCC1	0.0004009659224997615
CXCL3	0.0003984774478118599
GTSE1	0.0003952737133710656
IDO1	0.00039373324749618187
MAFF	0.0003910912164048082
SHOX2	0.0003831673829078334
PSRC1	0.00038241025212370626
CALML5	0.0003793440070743233
MCCC1	0.00037702639835084285
SOX11	0.00037002882029123777
PSPH	0.0003676012864878501
FANCF	0.0003675082561056103
GPT	0.0003665287056772089
SHC1	0.0003648294186299822
PSMB4	0.0003608776642510373
SMOC2	0.00035560624878112895
PSCA	0.00035560328437666026
WT1	0.00035451383870403486
STX19	0.00035427701803958844
UGT2B11	0.00035371043962975293
SP3	0.000352949256477599
SP100	0.0003504107486186497
PPIC	0.000349268759983801
ZNF793	0.00034803827677973276
RAG1	0.00034749435187311306
CYP3A7	0.000346492221789583
CRHBP	0.00034328193434948507
OR51E1	0.00034066975487472765
GALNT13	0.0003405221793800862
MACC1	0.00033919814620223963
GTF2H3	0.00033803115008458916
PPAT	0.0003367192960183265
CDK1	0.0003356073569036247
OR52N4	0.00033531107972894787
BOC	0.000333161799586062
TSNARE1	0.00033034262383858004
SLC12A2	0.0003291904242789703
SELE	0.00032742151039441374
CENPA	0.0003220325194868754
BCL2L11	0.00032058853223810603
CNOT6L	0.00031976795561598623
OR10AD1	0.00031341968838883135
INTS8	0.0003126704161960524
CXCL6	0.0003115051743603562
CORO1C	0.0003064462863640316
CBS	0.0003060038661410825
HSD17B12	0.00030599740876922985
PALB2	0.00030177763862710707
TACC3	0.0003011841090941379
PAX6	0.00029906983915317225
XRCC3	0.000298371041413704
CDCA2	0.00029627299738427504
KPNA2	0.0002952150933004333
ASCL2	0.0002893987193145014
TNNI3	0.00028368120114547125
GLI1	0.0002731479140439952
PTPRC	0.0002701461008976588
NOX4	0.00026856206112066817
MMP1	0.0002663661317664095
DNER	0.0002649104785738449
OR13A1	0.0002643428815063829
SRSF3	0.000262518232133254
GCAT	0.0002611966363581336
GCNT3	0.0002609652122474188
KLF7	0.0002608023615254668
FOXO4	0.00025965795145248684
LOX	0.00025548295405362486
OR2B6	0.0002531796920028131
TEK	0.0002498969723736863
NODAL	0.00024947565730257525
NIT2	0.0002490816196426607
FOXG1	0.0002485880571350327
ST20	0.0002476496013735817
SOX3	0.00024714968422032623
SPDYE1	0.0002469606046821113
ESR2	0.00024681825240713495
CRADD	0.00024670900610074004
PDK1	0.0002457692633789806
OR6T1	0.00023606857943264095
TNC	0.00023596358846796205
JAG2	0.0002315838173996551
RAMP2-AS1	0.00023143028083753123
OVOL2	0.00022886903176668895
NFAT5	0.00022873430825147553
ACSL1	0.00022449357115187065
PRC1	0.00022195175066976242
OR2A7	0.0002203128475878118
TOP2A	0.00021923208924189467
DRD1	0.00021443114658336007
RNF168	0.00021005709885034968
GAD1	0.0002078444603788376
SRPX2	0.00020117451532484539
CACNG8	0.0001986855892079411
CARS2	0.00019656719601786438
NRG1	0.00019254721342913477
OR2C1	0.00018940770094526163
CNGA4	0.00018694203242325129
KIF14	0.0001853684096452937
CDCA8	0.00017613416763126024
OR7C1	0.00017602151155744753
SLC28A2	0.00017521402883857048
TCF12	0.00016933968216115033
OSM	0.00016838124374420765
OR7D2	0.00016811925473046604
POLR2G	0.00016648235484198037
TTK	0.00016404174412824326
ITGAM	0.00016148403856575813
PTPRO	0.00016083849329823362
CNGB1	0.0001570545565185227
E2F8	0.0001565153545181966
OR51E2	0.00015563625344729105
CYP21A2	0.00015479070809212226
GFPT2	0.0001544349797692015
GALNT4	0.00015356696988143222
CDC25C	0.00015342411582728436
GALNT8	0.0001514139791774829
FGF7	0.00015005220121592898
BRCA1	0.0001499763037226756
CACNA1F	0.00014665209444085842
DCK	0.00014453144682033853
LOH12CR2	0.00014427434523302336
ZEB1	0.00014145725771840065
MCAM	0.00014034751889159484
PCBP4	0.0001395636538839127
CXCL11	0.00013938024342065504
TRA2A	0.00013932381582151067
GSX2	0.00013761801913032406
PPFIA4	0.00013251626460108874
POLR2F	0.0001298428822222674
POLA1	0.00012979692714470037
FANCB	0.00012949603254362821
FXYD2	0.00012821196638811494
LGR5	0.00012814854406935914
FFAR2	0.00012775359955950337
CNGA3	0.00012080962682614981
SLAMF1	0.0001196853896434543
ITGA5	0.00011611680636254199
WNT1	0.00011461116431194814
FABP7	0.0001145818487313282
PF4	0.00011334571002211758
PTPRZ1	0.00011333802749755662
VTI1A	0.00011313634383958957
AQP1	0.0001131193959502206
OR3A2	0.00011173571500668434
NUF2	0.00011028392886984907
DISC1	0.00010793985435197035
GLS2	0.00010653411732892488
EGLN1	0.00010587118235880381
F12	0.00010265757485718649
OR2L13	0.00010182619288741127
CCL8	9.956453702181592e-05
ASCL1	9.953730092768089e-05
MYH7	9.765118809967736e-05
ATP1A4	9.607453415179121e-05
OR4D10	9.599407898549649e-05
LEP	9.47296622293384e-05
MAD2L2	9.424167089138141e-05
CACNB4	9.375371081119401e-05
TNNT2	9.110691979012738e-05
AL929410.2	9.028018302133845e-05
AKR1C2	8.888818487671895e-05
SRC	8.775638615079888e-05
OR5K2	8.752942579445957e-05
SPHKAP	8.677934190647074e-05
AKR1B10	8.529780674156618e-05
PPP1R3C	8.473835667640351e-05
SRD5A2	8.327736878382959e-05
BCL10	8.286834436121987e-05
NTRK1	8.272119093681934e-05
SULT1E1	8.252846959236802e-05
BLOC1S6	8.131965293334488e-05
CAMK2A	8.095338038122159e-05
TUBB3	7.944821804616915e-05
OR51B4	7.878602547425548e-05
ICOSLG	7.701573707923057e-05
WNT16	7.353833829843721e-05
CCNB1	7.318967459274402e-05
ATAD2	7.31100953897508e-05
POLR2C	6.9099250429179e-05
XRCC2	6.851716962001229e-05
PIK3R1	6.8399001316196e-05
RAD51D	6.82250307318008e-05
CALML6	6.768148669856943e-05
WNT7A	6.585796360363738e-05
WNT8A	6.543582591781665e-05
CACNG6	6.422525437123687e-05
IL2	6.391851615445558e-05
GFI1	6.31318630038238e-05
SOX2	6.143502885270984e-05
CACNG1	5.915622632956298e-05
AKR1D1	5.907452254278689e-05
CYP3A4	5.8444334287572265e-05
OR7A5	5.773267118712076e-05
LRRC17	5.57838672728852e-05
ACSM4	5.518217152574708e-05
LHX5	5.480917329774208e-05
MYL2	5.389385293571132e-05
ACSM2A	5.289002524039229e-05
CD80	5.213455219857616e-05
UGT2A3	5.126427855366286e-05
DBX2	5.105184323418812e-05
OR1L8	4.8718829929607314e-05
GATA4	4.7515725909324175e-05
OR6A2	4.6401330231135153e-05
TOX3	4.478596429311041e-05
IL4	4.4543024637404134e-05
GUCA1A	4.3559628302294965e-05
IGF1	4.105237287983739e-05
RAMP2	4.028645000706111e-05
OR13J1	3.984866094807817e-05
FGF8	3.8066951562768276e-05
GATA1	3.80318404065049e-05
REL	3.6099331064965353e-05
OR13C5	3.5292149130994324e-05
PDC	3.514691899624003e-05
RFC2	3.454315111632815e-05
IL12B	3.370280040678296e-05
OR8G5	3.194726519627152e-05
LBR	3.1931320011209544e-05
CRP	3.126470115236738e-05
UGT2B15	3.1215209293294865e-05
GDNF	3.061731122291777e-05
IL1A	3.0430773270388525e-05
FOXM1	3.0402938983805475e-05
MYH6	2.7699847000358794e-05
COX6A2	2.696073597566251e-05
OR1G1	2.6866370109869893e-05
COX8C	2.6078922140749028e-05
PAX2	2.5280910013950336e-05
ATP2B2	2.509749015495755e-05
OR52W1	2.473757339592888e-05
ADSL	2.4719104053211128e-05
LGALS9	2.4324022432297827e-05
OR52H1	2.4029918859309563e-05
AACS	2.3862112133668954e-05
MYLK3	2.2870219218133686e-05
OR2T33	2.2753323941086365e-05
OR1N2	2.240035927783567e-05
BRIP1	2.2238640014272715e-05
HAPLN1	2.1694635119609102e-05
SPDYE5	2.1634562637057837e-05
TMC1	2.1467529985463793e-05
MYF6	2.1432389526952395e-05
STMN2	2.130169284657388e-05
OCSTAMP	2.110034578597913e-05
OR2L2	2.046711653284214e-05
UGT1A6	2.0215826947356144e-05
OR52K2	1.9551490351024582e-05
OR13D1	1.94476106802075e-05
CLCA1	1.8789384968939355e-05
UGT1A10	1.846093496763928e-05
OR11H4	1.8428933125728837e-05
UGT2B4	1.802382121310429e-05
OR2A4	1.7226628529097283e-05
OR1K1	1.6804999823884868e-05
CLCA4	1.6679073447604936e-05
STRC	1.6062398402137872e-05
B3GNT6	1.602621067605386e-05
OR2AK2	1.599330144912752e-05
TERT	1.5941338869350913e-05
CYP7A1	1.5628462603362606e-05
OR2B11	1.5239557860350502e-05
AGXT	1.523640405385844e-05
CACNG2	1.5067989520357304e-05
HSD3B1	1.4927528950232496e-05
ASS1	1.4868589015150855e-05
POLN	1.4863339877805453e-05
OR2A42	1.4759581663084533e-05
CACNG7	1.4704474711825091e-05
HSD17B2	1.4501168717576989e-05
FEN1	1.426458596834109e-05
OR9A4	1.3932620184188869e-05
NEK5	1.3655706345585853e-05
OR3A1	1.3456601224707396e-05
OR4C6	1.312487972030525e-05
OR56B4	1.2619413419061638e-05
WASF3	1.2084675166082803e-05
STX1B	1.1999288725331825e-05
CSF1R	1.1955838284063011e-05
OR2L3	1.1792408598887087e-05
EMX1	1.1145368403038176e-05
CACNG5	1.1122855941699338e-05
CACNA1S	1.0831252039197034e-05
GUCY2D	1.0514848371607519e-05
ERCC4	1.035598805593487e-05
OR52N2	9.946496257446406e-06
ACOD1	9.93738159017197e-06
OR10A3	9.553101295806326e-06
OR2K2	9.515437421202288e-06
CAV3	9.478162591550619e-06
OR56B1	9.067958340108674e-06
OR2C3	8.715036922740836e-06
OR10G2	8.572995126004393e-06
LHX1	8.246629863683561e-06
OR5B12	8.019122963385082e-06
NANOG	7.96363541016597e-06
INSM1	7.857845643248593e-06
OR2AE1	7.575154084142345e-06
OR2H2	6.9214402146689315e-06
PRKG1	6.80848664654604e-06
DBX1	6.489656053537323e-06
OR51B5	6.392075457087646e-06
OR1E1	5.81769641452973e-06
AGXT2	5.600491698664631e-06
AKR1C4	5.5885101151122695e-06
CYP19A1	5.5026444703026095e-06
OR8A1	5.435475816984951e-06
SATB1	5.354105943260346e-06
OR1F1	5.323913072569065e-06
OR52B2	5.196291646423165e-06
ARID3A	5.137904218923133e-06
OR1L3	5.06926149210554e-06
UGT2B17	4.948044180581096e-06
OR2D2	4.907537098171188e-06
IL23R	4.802148082595526e-06
CACNG3	4.296281036814122e-06
OR52I1	4.129851793303461e-06
OR3A3	4.012759008522724e-06
MYF5	3.8881264302087306e-06
GAD2	3.7525315679327543e-06
IL31RA	3.6736466756649076e-06
OR2T10	3.590548918062259e-06
OR1J1	3.5842011830114803e-06
OR10A2	3.5342393804261182e-06
PRKACG	3.5203984364059613e-06
AFP	3.4534060917238405e-06
OR2G6	3.408591996586561e-06
OR6C70	3.369691382324401e-06
OR10H1	3.2704901229348476e-06
OR9Q1	3.2072911175971862e-06
OR52D1	3.189337471219258e-06
GALNTL5	3.1068624368890568e-06
OR10A4	2.926329597662646e-06
KLHL24	2.839580452705173e-06
ATP1B4	2.5378164714484817e-06
OR1N1	2.4676861430542295e-06
MYOG	2.436562302934478e-06
OR2AG2	2.4350650317902505e-06
POU4F3	2.353189006889345e-06
OR5M11	2.2980088070320946e-06
OR51I1	2.2278130518251195e-06
OR56A5	2.0787641784558437e-06
OR1C1	2.0672897032351216e-06
HSD3B2	2.004001463281837e-06
CYP3A43	1.9370935624965957e-06
OR52N1	1.9227307401468356e-06
OR13G1	1.9028974889348559e-06
OR7E24	1.8857817217767744e-06
IL11	1.8655258265626834e-06
OR2B2	1.8397019585107457e-06
SOX1	1.788360007307223e-06
IL20	1.6872200200930132e-06
DAO	1.6657943087881638e-06
IL13	1.6656347678541127e-06
NKX2-5	1.6466824452837857e-06
OR4N2	1.642943644963805e-06
OR52B6	1.5891532303924953e-06
PITX2	1.522625350809257e-06
OR10A5	1.5143953052385843e-06
ATOH1	1.501310049847745e-06
ALAS2	1.4623750312488224e-06
OR5C1	1.2140507994037834e-06
OR13H1	1.2085355540431626e-06
RHAG	1.1956528835934282e-06
UGT1A1	1.1283055008909682e-06
OR2A1	1.0664679494420256e-06
OR1Q1	1.0189411129272757e-06
UGT1A9	9.472594729148139e-07
GML	8.387578908735486e-07
OR9A2	7.848940307993049e-07
OR1J4	7.0367425141395e-07
OR10Q1	6.619948412933748e-07
OR6K3	6.353978235599032e-07
OR51Q1	5.445441158757357e-07
UGT1A8	5.297192054806625e-07
GUCA1C	4.978436843922614e-07
OR5AU1	4.8181464535324e-07
OR56A3	4.6893496630119016e-07
UGT1A7	4.3353962336861493e-07
LHFPL5	4.2568817828752026e-07
OR52E8	3.8710009807937774e-07
COX6CP3	3.8517952897701004e-07
UGT1A3	3.802575652893185e-07
BMP10	3.6360368119304517e-07
CYP11B1	3.5802022326663834e-07
OR1J2	3.5060170781611214e-07
UGT2B10	3.3295892372686036e-07
OR6C2	3.0907533040596845e-07
UGT2A1	2.767362267753952e-07
OR6S1	2.4935759431531194e-07
OR5P3	1.9234355757975652e-07
OR4K2	1.4732460584774446e-07
MYOD1	1.1156453366490748e-07
UGT2B28	2.129216302205936e-08
CYP11B2	1.166149537356429e-08
COX7B2	0.0
UGT1A5	0.0
OR14I1	0.0
OR9G1	0.0
OR52E6	0.0
OR6B3	0.0
UGT1A4	0.0
