# Supplementary material for: Transformer for Gene Expression Modeling (T-GEM): An Interpretable Deep Learning Model for Gene Expression-Based Phenotype Predictions
Source: Cancers (Basel). 2022 Sep 29;14(19):4763. doi: 10.3390/cancers14194763 (PMC9562172; doi:10.3390/cancers14194763)
Supplement: Supplementary file 1 [file cancers-14-04763-s001.zip › cancers-1924785-supplementary/supplementary/importort gene rank list for all cancers/TCGA-THYM.rnk]

KRT8	0.13616759427804098
CALML3	0.12197508856796868
CDIP1	0.09723750230280606
ZAP70	0.09557083341692205
FOXG1	0.09552282488129099
CCL19	0.0895424900879597
GALNT17	0.08303713065929577
TDGF1	0.07602793737230489
LAMB1	0.07316827645820369
TP63	0.07214609529441385
AQP5	0.06994194247089182
CXCL2	0.06827329365051744
NTHL1	0.06524012822437973
TUBB6	0.0645264358060659
PTTG1	0.06097376569286818
FXYD2	0.06085131083095454
CDH2	0.05937180200095556
SOX18	0.05936524962598892
COX7A1	0.05871702206981079
C1QB	0.05826676084334013
TM4SF1	0.057113427823719906
OLFM1	0.05623919168834597
MALAT1	0.05391121763055708
ACKR3	0.052890818297837996
IRF4	0.0521227718954692
AXL	0.05105484494446766
BCL2	0.05023759629808461
ADA	0.050174821757578224
KRT19	0.049695397937649786
TNFRSF4	0.04961938998190031
COX6A1	0.049415214400387056
TP73	0.04804812093734977
SFN	0.04699277925011756
TUBB	0.046831817443943505
CD40	0.04678072351541884
CYP1B1	0.04580182485718119
SPHK1	0.04548888768424003
ID4	0.04490831194189079
GATA3	0.04412520369503571
EDN3	0.04392145069989065
MYB	0.04329589714028336
G0S2	0.04212089895265127
EARS2	0.041912982758219045
MFAP5	0.04174149325991608
MMP9	0.041410664420351614
KRT14	0.04125486246618813
BBC3	0.04066700835118088
NFKBIA	0.04002395982829608
WWTR1	0.039684784778058216
AKR1B1	0.039599668707642935
MAOB	0.03893571393510235
MET	0.03830714705425121
PPARG	0.03807276420415473
ADK	0.037990644265816956
CTSK	0.03740185729669438
POLR2H	0.03695497356646933
RAB42	0.036727845789911034
MCM7	0.036604341705337176
EMP1	0.035088145055306955
MXRA5	0.034837090254096544
SCRIB	0.0345202891361724
STMN1	0.03439309629046196
MDM4	0.03374982579925408
CCL2	0.0336335274009926
BGN	0.03342799335418731
IER3	0.03334714709375428
CD74	0.03302019068819777
HBB	0.032955131319311895
CYTIP	0.03287755946267838
EDNRA	0.032665870801443606
MAP2K3	0.03222293051664687
RGS16	0.03205547056939551
PRDM1	0.03204191677064886
BAX	0.0319196458585876
SYK	0.03190491001715262
NFKB2	0.031871033442265335
COX6B2	0.03149880940338933
VAV2	0.031158002726678076
VAMP3	0.03112608308195889
EVI2A	0.030537386032540408
RBBP6	0.03053144677143853
VEGFD	0.030487541744261937
BCL11B	0.03011107422701454
SEMA4A	0.030105185076769438
KLF6	0.029976999069677907
NR4A2	0.02993053755339308
CCND2	0.029896143057013037
ECHS1	0.029858501351186784
WNT2	0.029526839213000027
THY1	0.029308545825206568
ST3GAL1	0.02907107592228326
S100A8	0.02897659062130261
THBS1	0.028974225441054137
CAMK2N1	0.028869655580877125
LYZ	0.028840440809215145
TGFBI	0.02858845824520038
IKZF1	0.028500033430708626
CD34	0.028485913861129704
SELE	0.028471890202279266
AOC3	0.028413024331774218
ASF1B	0.028359802123894568
LYAR	0.02835879039172081
COL1A1	0.028354816053766118
RANGAP1	0.028245753621475432
HIST1H2AC	0.0282239717309734
CCNH	0.02808361103065577
STAT5B	0.028080469643952315
NFATC4	0.027805110264948217
SNN	0.02760868595409091
GINS2	0.02754134140426278
COL10A1	0.0273785292809769
PRIM1	0.027219740168441697
PABPC1	0.027207297427073764
ATF3	0.027195288439595428
HMGA1	0.027147387975333392
AREG	0.02695927428392888
RNF43	0.026917365200636874
EDNRB	0.026909174453439145
C6orf62	0.026681910373594964
TNIP2	0.026492922868653644
HNRNPL	0.02647630841167376
NDUFB7	0.0263577198304903
TAGLN	0.02632091919039937
RAD51B	0.02602250250353219
LUM	0.025971456320310914
HPSE	0.02595425378642317
EGR1	0.025930360752304805
ACAA2	0.02588181332970607
MSN	0.02574462760624634
ETV1	0.02570257035526303
TGM2	0.025495342933218135
RPS3	0.02548232504006511
HIC1	0.025334342017734445
ANGPTL4	0.02504829183449193
BMI1	0.02504695502040259
SLC9A3R1	0.025031137758059235
VIM	0.02500875272813538
MLLT11	0.024974972190223044
RRM2	0.024928500591735438
FARS2	0.024912267124690333
PGM1	0.024829413706728927
BMP2	0.024645811062439453
FOXP1	0.024497493237416366
STX10	0.024476237053392032
MCOLN3	0.024329338585390176
ID1	0.024313401415795112
CAV1	0.024306107583611847
NPM1	0.02429541100254522
AKIRIN2	0.02425727912164174
TNF	0.024192278555225325
POLR2E	0.023980675886701254
PSMB4	0.02363070260345586
TUBA1A	0.023590982532961567
TNNC1	0.023540596923293612
SOX9	0.023530725692939715
FSTL1	0.02344430783630148
SNAI2	0.023351505769681685
GAS1	0.023260689486254094
UQCRQ	0.022865075920638134
RBPMS	0.02280907262059517
CTSB	0.02274866306783315
B4GALT1	0.022661441708777756
MCM3	0.022636673114670776
PMAIP1	0.022619204353482286
WNT5B	0.022500550615245085
NTRK2	0.022421566162909294
ATP1B3	0.0222806633260079
MMP2	0.02222783388703509
IGFBP4	0.022227290000038917
CD44	0.022143199982676328
INSM1	0.02205252759469257
HSD11B1	0.021979874409115092
ANXA5	0.021957944464817445
RELA	0.021699044118720978
CLIC5	0.021560213980464066
TSPAN31	0.0214690635105192
XRCC1	0.021415706685135073
CCND1	0.021407913737829787
KDM6B	0.021230629348669348
PLS3	0.021218996947965734
CALML6	0.02066127380238166
COX6C	0.02056363033490407
UQCRB	0.020518262658106322
CXCL10	0.02042628531646218
MME	0.020392947924163393
CLIC1	0.02034622332720405
MARCKS	0.020276012825931694
ITGA3	0.020273122846314932
BMF	0.020245911149008696
AGER	0.020006635796482593
EPAS1	0.019881411395464326
MNAT1	0.019821099154446846
TPM2	0.01981922415834417
SNAP23	0.019813545872954252
L1CAM	0.019637973277994263
CDCA5	0.019567383656607932
PTMA	0.019550303982378732
CCL18	0.019391742680470624
JAG1	0.019315496363856384
ACADS	0.019297527014222916
HMGCS1	0.0192970914442143
CAMK2B	0.019122030759930592
NR3C1	0.01906662433281163
EGLN3	0.019024276685965527
HMGB3	0.01888663388743301
HIST2H2BE	0.01888478723123055
OSR1	0.0188695385662022
ENG	0.01885780883937866
NUSAP1	0.01885108589344286
DAB2IP	0.018827999022208237
FERMT1	0.018810713711936985
TLR4	0.018797900477834285
DNMT3A	0.018756984172916165
CYC1	0.018711949359216953
POLR2D	0.018676480272586345
PDHB	0.018634955179459393
ADGRA2	0.018540264032449058
YBX1	0.018419320170282614
OXCT1	0.018392069806201207
FLT1	0.01839088573294657
UHRF1	0.01838301063667424
HK1	0.01834879498352996
KIT	0.01821044573212878
RAB25	0.018161275039058396
PCOLCE	0.018008939212845555
UQCRFS1	0.01794104519495892
NUPR1	0.017934487182223506
UQCRH	0.017866635313423904
CCL8	0.01784421191704389
PGK1	0.017840849843731903
PGF	0.017764557252723877
ZC3H12A	0.017621953795607766
PTGS2	0.017574476563585427
APEX1	0.017542233035658085
ABAT	0.01753079802558043
EOMES	0.017512027095732803
SAV1	0.017496542915751725
SERPINH1	0.017478745934307725
SNAP47	0.017474511854813763
EBI3	0.017447800703588694
AXIN2	0.017434163999585996
VAMP8	0.017433148715278072
FGF18	0.01740671604958798
ATF4	0.01718588392604319
VNN1	0.017173881947751733
ACAT1	0.017168021488018798
IDO1	0.017090585835828585
BMP6	0.017069633015830206
AEN	0.01695066503639652
STX16	0.016887667640740053
CIB1	0.016837149089476807
DTYMK	0.016719246685400105
CDC42	0.01671848411987164
STX11	0.016714611231808795
ENOPH1	0.016691634072210425
PTPRG	0.01666991994893894
CXCL13	0.016616485891657755
DNAJA1	0.01657903142256304
NR4A1	0.016424219396183538
LRIG1	0.01641600442591301
TYMP	0.016361265970215432
H1F0	0.01630554383063314
ID2	0.01629270830011264
NCAPD2	0.016157889144942643
CD24	0.01608066305106604
STX1A	0.01603320957997203
TIMP3	0.015894506970360173
SDCBP	0.015818664864506275
SHCBP1	0.015713010192869793
DPP4	0.01566604662285643
GALNT9	0.01564008572802521
GLUD1	0.015612296554554156
SHMT1	0.015608285149379819
GATA6	0.015598928274621083
PTGER4	0.015570580856090255
LITAF	0.015569230534892741
HSD17B10	0.015560771923538646
TP53I3	0.015500382546107676
SET	0.015494001932338412
CREB1	0.015481509089717894
BCAP31	0.015446897366981616
HELLS	0.015437068918086452
POSTN	0.015398654913973816
CD38	0.015329560200238068
ORC6	0.01532589560872533
BTG2	0.015285476471378994
BID	0.015221012368928158
ACAA1	0.01506252857537826
POLR2J	0.01505970637994645
NCKAP1L	0.01492812149672224
FOSL1	0.014922483239237236
RNF213	0.014893757697578553
PLAU	0.014891052558589368
DDIT4	0.014876889051479552
GLUL	0.014853392242526336
ALDH1A1	0.014849934278212757
FN1	0.01483919918779453
COMP	0.014814559675033211
IVD	0.014761557773444197
PSME4	0.014715384861551046
BDH1	0.014712735937660098
TNFSF4	0.014708570606579794
MMP11	0.014677910980286068
ITGAV	0.014652690568370808
TSPAN6	0.014651550197540544
GSC	0.014603155011917534
CA12	0.014542373339703698
E2F4	0.01453049464137365
GALNT11	0.01451911532031773
ITGA5	0.014411202209143362
FANCI	0.01439256966194668
LIG1	0.014386897709969865
SYF2	0.014385805252251993
COL6A2	0.01436746484801781
MYH9	0.014364001926418546
MCM6	0.014321161174449953
LIF	0.014307916276235746
ZWINT	0.014270276056513265
AURKA	0.0142350926128264
CYBA	0.014185311860726052
IDH1	0.014166918176274986
P4HA2	0.01411943315253178
RBM6	0.014036357168402036
SAT1	0.01400561863847333
LGALS3	0.013996251472744525
BHLHE40	0.01397307160493062
SDS	0.013950093466145697
ING4	0.01392651435746694
RPA2	0.013906740778215451
HNRNPM	0.013890822898630145
ALDH7A1	0.01387402620080174
SRSF3	0.013849820904383497
TNFSF9	0.013815749859581889
ERO1A	0.013692146091525312
ALOX5	0.013687334204592134
MYC	0.01363353422638664
RPA1	0.013577566288689169
ASS1	0.013503461644654751
GALNT18	0.01331705238192491
RUNX1	0.013286897424582236
FSCN1	0.013277009772004694
SIRT1	0.013227480031674657
RAD23B	0.013201704340610063
NUCKS1	0.013118752269936394
STX18	0.013005079917296918
CXCR4	0.012968133154078215
CAPG	0.012883256135262195
TPBG	0.01282709600280442
B2M	0.012811058668230449
SNAP29	0.012779175581232368
MTA1	0.012777949325258744
SNAI1	0.012740021594765828
OSMR	0.012716199514837276
PFKFB3	0.012710676345572922
PML	0.01269130282778137
ITGBL1	0.012689644096582967
COL11A1	0.012678099645549126
FARSA	0.01266860547379905
COX7B	0.01265503257110801
SEPSECS	0.012604521391469128
TFPI	0.012603164658263097
SULT1E1	0.01259962096034976
TGFB1I1	0.012579900714742206
SSRP1	0.012574560672459609
VLDLR	0.012573614001022405
MCM5	0.012571001915339986
TOP3A	0.012528884645439841
SPI1	0.012517344975911135
SLC25A5	0.012481016340537426
TSPAN2	0.012387190010635185
ATR	0.012383780595602457
GPX2	0.01237842567574266
STS	0.012271859997844551
CCL4	0.01218743645424836
TPSB2	0.012186207038802414
RFC4	0.012103623041057738
MCM4	0.012097215250274584
RPS6KA6	0.012095108086234355
TIMP1	0.012018385508108048
IRAK2	0.012002399778328343
HEY1	0.01197448963973916
E2F2	0.011851063146573425
PROS1	0.011847083302448016
ASPA	0.01184206722173225
UBB	0.011809354351618747
AKR1C1	0.011796904576317125
EEF1A1	0.011697687545141172
BUB1B	0.011655818156935673
BNIP3L	0.011649371786828514
ALKBH3	0.011605569807023238
FNBP1	0.011567104623927299
TXNIP	0.01149997940951358
EGR3	0.011405117584859894
TFAP4	0.011384690539913566
TFDP2	0.011320668975094574
HGF	0.011292211421114369
MST1R	0.011289003461919956
TYMS	0.011288649996858593
CCNB2	0.01127834859967898
VCAN	0.011263517965454823
LAMB2	0.011239251575963694
AKR1B10	0.011228013479126771
TROAP	0.011223429474996483
KRAS	0.011184110795845206
FLT3LG	0.011175150741971418
STC1	0.011138736686219515
PDHA1	0.01105139362359062
CALM3	0.011050870637557839
PTK7	0.011030049499409948
FAM84A	0.010995938391961602
ALDH1B1	0.01093930954804583
SRGAP2C	0.01093789135013469
KIF5B	0.01092991091666964
BCAT1	0.010916282392546987
CTSL	0.010874770552966147
WRNIP1	0.010838979244116727
ERCC3	0.010829145614299103
MAOA	0.010768997683675438
HACD3	0.010757767957304659
GAMT	0.010756827057154715
TPI1	0.010716106397358365
STX6	0.010714256760020916
XRCC6	0.010709650895430581
STC2	0.010707799099559915
PRKACB	0.010704667224051504
LMNA	0.010695906625228308
CCL23	0.010693458701981497
AKR1C3	0.01069171304584334
TEK	0.010658996062178289
IL23A	0.010624519745341433
H2AFZ	0.010595746526339555
HNRNPU	0.01058834076638707
BNIP3	0.010551567701887863
PARVA	0.010542182502605333
GALNT16	0.010530130549998304
HSD17B4	0.010518145320951107
MIF	0.01051768384217681
CTC1	0.010502359389564156
HSD17B8	0.010495668029908478
CYP7B1	0.01048962288649469
ICAM1	0.01048747765992221
ACAD8	0.01048742792675623
ZEB2	0.010484233215606206
GNAS	0.010463962275089783
CYP26B1	0.010418325746870103
NR2F1	0.010413400497168459
TK1	0.010332520689083198
MEF2A	0.010288357476356614
UBE2T	0.01026731585881224
H19	0.010245274589198033
CACNB2	0.010227838964848118
ROCK1	0.010226136026652944
SPARC	0.010208566872914101
HMGB1	0.010197654658718087
RBL2	0.010180688428702855
KDM3A	0.010154608084985665
WT1	0.010141095080378118
ETS2	0.010138905544522455
FANCE	0.010127552050540061
TMEM100	0.010117281500846887
ITGA6	0.01011539476539436
PRKDC	0.010108747209933142
CDCA7	0.010090986496622559
RASGRP1	0.010073403404405556
HMGCL	0.010047502697421634
CDK6	0.00998360309955931
FOS	0.009982636080765234
UBC	0.009962416553356801
NELL2	0.009838399040809308
MCAM	0.009824474477054906
PLIN2	0.009802549477916804
ATP2B1	0.00977182323674067
HIST1H2BK	0.00976065394864926
HAS2	0.009751019656024795
CDCA8	0.009746158145120906
P2RX7	0.009699876074638873
NKAP	0.00965028748653796
TUBG1	0.009607198633404434
POLD2	0.009590864310519092
CCNF	0.009585778811288487
NTRK1	0.009568188554226519
ADCY3	0.009544369341785913
CCL20	0.009541746416939945
COX7A2L	0.009493472543008873
CXCL1	0.009489787804266092
BATF	0.009473732452968842
COMT	0.009443408877731294
KDM1A	0.009429670252065054
CENPW	0.0094230258340798
HSD11B2	0.009398404356081882
GATA2	0.009397549494834978
DEDD2	0.009366697191177518
SLC2A3	0.009359809279694854
ECT2	0.009352226791880134
FARSB	0.009351270708687956
UIMC1	0.009331056941403843
DDR2	0.0093239272245114
TNFRSF1B	0.009296309337751444
GBP2	0.009290572265520176
SIVA1	0.009256890719075036
NDC80	0.009224240501019563
ACSM3	0.009212380197794644
MTFMT	0.00911612397367179
CTH	0.009024356330580265
WNT11	0.00895180252250648
HMOX1	0.00894098930240778
HJURP	0.008922098842202325
IL18R1	0.008921299284147814
PCNA	0.008914948417876416
FUT4	0.008913900462188998
DAB2	0.008912271394341626
SLC9A1	0.008871200161942571
ACADSB	0.008794468762010167
CNOT11	0.00876704639042759
PMCH	0.008751907732773945
CALD1	0.008740300536145437
MESP1	0.008732475671621038
BABAM2	0.00872100358251677
PRRX1	0.008695817816511308
TBX1	0.008664752670867
IL6	0.008648604103113841
POLE2	0.008620100660420658
APC	0.008611117707704103
TAOK3	0.008608820906738672
CLEC4A	0.008591547599040034
RAG1	0.008586664357469999
PIF1	0.008585495589156838
IFI16	0.00856341717076634
CXCL11	0.008541149016826101
CNOT3	0.008504708302926786
COX7C	0.008468427514318162
COL6A3	0.008466102563333478
RAD21	0.008411663195332347
TWIST1	0.00837770429948
CD274	0.008370237583543941
ALDH9A1	0.008330854382084573
PCCA	0.008303661636227812
CRHBP	0.008250287538632595
SLC4A7	0.0082327718412724
TRIP10	0.008225468986778142
LAMC2	0.008212536768253832
STK4	0.008210489910860503
CDC20	0.008203464957136442
SARDH	0.008191775179559891
GALNT15	0.008178632292727193
DDB1	0.008128185303536189
KIF14	0.008126791534881604
DDB2	0.00811018163933749
DNM1L	0.008099095091211725
PPAT	0.008092723169146138
CACNB1	0.008081510037856994
COL5A1	0.008075557546801993
NFKB1	0.008066728822751553
LGALS1	0.008054956289815146
CACNA2D4	0.00804535815792928
HSD17B7	0.008045350315207565
MARS2	0.008039514055374774
KIF2C	0.008035599954049982
MAP2K1	0.008030434013704815
IGFBP2	0.008017346104385698
XPA	0.008016242607857596
CNOT10	0.008014527954206586
CACNA1C	0.008010378998438681
COX4I1	0.007990259751062748
KDR	0.007986106434359147
OPHN1	0.007982887323800432
ACY3	0.007950912299645096
ALDH4A1	0.007948165505156255
ERCC8	0.00794794691723502
DHFR	0.007911745747175947
CDC25A	0.007850187868922146
GOT1	0.007824431881650513
ANP32E	0.007808330094316471
VRK1	0.00780502076876651
HADH	0.007789595739581874
MPG	0.007788043785717284
PLAGL1	0.007773840364723674
COX4I2	0.007757793652364858
CDCA3	0.007732488851905245
BCL3	0.007730693756883904
TUBB4B	0.007724859771423465
IL4R	0.007704554824580513
AMT	0.0076427297356093755
GFI1	0.007635536203826267
MMP7	0.007632845358075643
CALM1	0.007626931516009365
NFIA	0.007625793187524816
COL1A2	0.007619879880764598
RFC3	0.00759835234502793
CDCP1	0.007594110136093894
MTOR	0.00755146685334796
GDPD5	0.0075216049501593
COL3A1	0.007518378981951279
RAD9A	0.0074768667647767875
ENO2	0.00747211749222384
TAL1	0.007465042038916713
RGS4	0.007442450461333172
LIG4	0.007433463918278699
GRPEL1	0.007433209276158817
CHAF1B	0.007422826652316676
CDC6	0.0074132428142070815
ALDH1A3	0.007388229889511525
TXNDC9	0.007373658629613723
CD200	0.007361314134988471
FGFR2	0.007358543925951063
CXCL8	0.007355400589016579
GCH1	0.007321635130933991
STAT1	0.007318708497289492
AACS	0.007289055072906854
FGF2	0.007285478215524511
CYR61	0.0072651189428126015
APEX2	0.0072386944448413785
USE1	0.007234162951032
YKT6	0.007152234165565127
STK3	0.007148300551507751
COPZ2	0.007067118105723776
PRKG2	0.007055219834498132
MAPK14	0.0070239857244032726
PPFIBP1	0.0069859099696753775
CDH11	0.006964972686268489
RXRA	0.006964044477294326
OLR1	0.0069615817471403345
HIBADH	0.006959758137249158
ERBB4	0.006926933361853699
GUCA1B	0.006924676625783073
AUH	0.006920005460270569
TNKS1BP1	0.00689736361463867
TNFRSF21	0.006867722250076608
EGFR	0.006867238475078458
PTN	0.006850426722183086
CALM2	0.006810590174547988
ANXA2	0.006781345227068235
STX3	0.006770390505928631
ABCG2	0.006761132930148109
CSE1L	0.006755798892168863
CCR2	0.0067485583271087125
USP28	0.006712556091454347
YARS2	0.0067039208961628865
GLS	0.00668506580842977
SLC2A1	0.006684160581678179
TSC1	0.006656312939730308
ATP5PB	0.006635757416118673
RAD51AP1	0.006615510502880799
CDON	0.00660776868745167
PLK4	0.00659667638123818
MMP1	0.006591612043297374
PRKCI	0.0065884671597512086
SULT2B1	0.006586736787613165
RALY	0.006555900260430429
SOD1	0.006553683691646564
NRARP	0.006542646296727713
ACAT2	0.006513389460943176
HADHB	0.0064961150565425955
BOK	0.006494365779475111
C1GALT1C1	0.006492799106059199
E2F7	0.006459899954224031
SRD5A3	0.0064387653141578976
UNG	0.0064268836648485265
ANPEP	0.006397488800616401
CDCA2	0.006375317824752205
TP53	0.006351809716648999
SPOCK1	0.006342870303189775
SEC22B	0.006336588298783528
PRKX	0.006326443258374548
GNMT	0.006312893866019298
GDF7	0.0063112575378763205
CNOT8	0.006269751123861821
GALNT14	0.006260762708144239
HSD17B6	0.00624892474408481
TDP1	0.006235650900064647
NFIB	0.006219057203822688
RNF168	0.006217588482109802
STX5	0.006215219205223885
F3	0.006190092247289279
PROX1	0.006131881805143623
SPAG4	0.006124962092660289
KIFC1	0.006102639707850101
PCCB	0.006095600153786293
PRMT1	0.006089990977868146
SRC	0.006047895187952181
ALDH3A2	0.006035512571348773
POLB	0.006021789740229073
PTK2B	0.0059988219312111105
PSAT1	0.0059961038446630826
DLL4	0.0059952445276184995
CXCL5	0.005982966622358097
COX5B	0.005971797625282452
NCAM1	0.005961299330808611
RB1	0.005921645139874689
FAP	0.0059214870446917135
COL4A1	0.005911229358946089
DRD1	0.005882590326983417
GOSR1	0.005873376054096068
TMPRSS4	0.005861510897264366
MYL3	0.005831393798012077
ASCL1	0.005825542943509082
MPZL2	0.005825198382316518
PIPOX	0.005808396769080167
CXCL3	0.00579831321289936
E2F8	0.005754986469757787
OGG1	0.00574363999479494
POLK	0.005726266721677556
CCNO	0.005719197797800599
HDAC2	0.005700643760744154
FANCC	0.005698240901160493
HES1	0.005659873450586598
ST3GAL2	0.005644229236485526
TDG	0.005641115673553019
DENND5A	0.00564105433061197
CSF1	0.005610458244424426
MYL9	0.00558294568754569
CTNND1	0.0055747491385294504
MMP14	0.005561426048426129
OVOL2	0.005545997938635609
COX5A	0.00553843799951161
HILPDA	0.005524468317055619
ATM	0.005489235096959104
MED1	0.0054827975106031945
EFNA1	0.005479835772014709
GALNT10	0.0054637644118027805
MAFF	0.005429908498171599
BRAF	0.0054043292019047545
WDR76	0.005400699541439373
HADHA	0.005394453928815768
TARS2	0.005394079602794004
IL31RA	0.00537875887267909
RAD51C	0.005373258851543717
CA2	0.005361482887504194
PDGFRA	0.005356166397976003
UQCR10	0.005345555696062113
DUSP1	0.005318404162872477
FOXN3	0.005307344052199074
NFAT5	0.005305218609368941
FADD	0.005293231365087378
ASNS	0.00528288921847863
GCNT3	0.005211174659680963
CSF1R	0.0052110044943415165
GINS1	0.0052024281406851955
TGFBR1	0.0052019934879968255
ALDOC	0.005189127371855294
VARS2	0.005180684634866624
IL1R1	0.005175909817546813
TRAF6	0.0051604269238479696
FGF7	0.005134168615438228
ALKBH2	0.005114648008305514
EGLN1	0.0051037884103838325
PLK3	0.00509700122398811
STAT5A	0.005087626019303095
MTDH	0.005081008794656903
ASPN	0.005060880128158503
SOX4	0.005059658457953108
DBT	0.005055596959357778
AEBP1	0.005041203977235889
ARRB2	0.005039707892896885
STAT3	0.005035945211731348
MRE11	0.005016688418773506
DDIT3	0.005014000196826
SEMA7A	0.005013298523848405
RELB	0.005012950785595437
MMP3	0.004994414233995865
ODC1	0.004988917979977833
AOX1	0.004939414216558088
RPS27A	0.004908471830806468
ESM1	0.004873054223936193
SHC1	0.004840593315019231
RACGAP1	0.0048234038719589785
PRKACA	0.004777043267255303
LARS2	0.004770148509087725
GLIPR1	0.004760038915805352
GALNT3	0.00474886641018605
PROM1	0.004723161760013076
POLR2I	0.0047176094299037664
CCRL2	0.004705565210908752
CCDC88A	0.004687929556570144
PHLDA3	0.00467849610538792
CTTN	0.004675861466857912
IGFBP3	0.0046689418595314055
POLR2G	0.004633138301789654
EMX2	0.004629461023069615
CBX5	0.004627178935711876
FANCA	0.00462418103793979
NUMBL	0.004619581736915457
EXO1	0.004596559546814067
GTF2H5	0.004594227134168218
SAP30	0.004592364767404067
MND1	0.004575300489594825
ALDH5A1	0.00457336901520178
UQCRC2	0.0045600109416523114
CITED2	0.004528492527798354
P4HA1	0.004527930915943784
TOP2A	0.004519280092496266
REV3L	0.004509796496525247
SLC12A2	0.004507192675090494
UQCRHL	0.004491737591868721
DYRK2	0.004419909112457058
PFKP	0.004415452593195104
LEF1	0.004398396641055242
C1GALT1	0.004392419884141433
SEC24B	0.004364272492303226
ILK	0.004363733766781514
GATM	0.004360666020685745
AARS2	0.004351060898720541
UBA52	0.00434678513797645
TP53BP2	0.004342089581254061
BSG	0.004330766670272944
CDK5RAP3	0.004330585922117932
TNFSF10	0.004317699358891485
HMGB2	0.004313202241106981
FBLN5	0.0043009990156693285
TNIP1	0.004294379383517162
GPLD1	0.00428063758316794
CDCA7L	0.004277751057951971
OR13A1	0.0042683729378390324
CCNB1	0.004268026880287052
PIK3CA	0.004264509595534096
CD86	0.004257792193507025
CCNE1	0.004247849857363428
LBR	0.00424215296827536
SOX17	0.004238976730803435
ACSM1	0.004236325795523575
ZBTB8A	0.004216214238747097
TCF4	0.004200801283804477
MXI1	0.004195565502259741
CNOT6	0.004187826533971714
PRKD1	0.004182784941543253
ZNF335	0.004165164229664811
DSCC1	0.004157803257273324
GPSM2	0.004144132780100373
EZR	0.004125836068536521
ATP2A2	0.004111639597281746
ASCL2	0.004108777989500311
CXCL12	0.004084078895886915
RSPO3	0.004076595637980965
SLAMF1	0.004071617200955074
DEPDC1B	0.00407129682893133
ACTC1	0.004066285361083346
CHAF1A	0.004047493181916405
BRCA2	0.004042510877908345
CD55	0.004029691247053041
GNAL	0.004027463294945128
HSD17B3	0.004001462389274609
IRX3	0.003993084837399812
PHGDH	0.003986726448998408
DTL	0.00398645378564984
IGF1R	0.003986053758319216
ANLN	0.003978299727693297
MLLT3	0.003960586904414649
ABL1	0.003949048187260906
CCR7	0.003945721858954046
RGS1	0.003939049007377202
KAT5	0.003926804417064782
AQP1	0.003923947282087321
GLI1	0.003912028584162642
SMUG1	0.003911345430563828
POU5F1	0.0038874012096040385
BMPR1A	0.003880940064689714
HNRNPH1	0.003876057760672267
ZNF385A	0.0038748325016278546
ACSM5	0.003865574605505067
LASP1	0.0038513870843494987
LDHA	0.0038468588668219257
HMGA2	0.003822063432970159
FGFR1	0.003813418528726601
KPNA2	0.00380472193381724
SPP1	0.0037974110145400455
CX3CL1	0.0037957715033559284
F12	0.0037915430400584254
BMPER	0.003790083827895173
PYCARD	0.0037797082903380497
PPP2R1B	0.0037785807423338486
RBL1	0.0037768484450526026
PXN	0.003774496474845343
UBE2V2	0.003769249638478934
MCCC2	0.003768850259913731
CXCL6	0.003761111048191229
KIF23	0.0037586009856057203
TMEM109	0.003748168584526199
PPP1R15A	0.0037406811683256707
PLAUR	0.0037317590208889723
DLGAP5	0.0037305932394391234
HK2	0.0037283104172397595
FANCG	0.003720547671642028
RIPK3	0.003707614612953243
STX1B	0.003704304733132927
ADSL	0.0037024646636547357
STK11	0.0036739822374875185
CNOT7	0.0036678719606131963
NEK2	0.003649565983305779
CASP2	0.003649205597387686
SOX1	0.003640578071062778
POLI	0.003638487024371961
JUN	0.003628881725202724
CORO1C	0.003613645531218246
SMAD2	0.003611046719787115
CASP8	0.0036091431604960726
HIPK2	0.0036018211540130296
XRCC4	0.003579244007144821
MOAP1	0.0035777126724454975
IL1B	0.003562920253495784
RIF1	0.003556364975599131
ATP2B2	0.0035442406302494934
XRCC5	0.003539940449682157
MAD2L2	0.0035220874462376845
CENPE	0.0035178036949958776
ABRAXAS1	0.0035143781330860546
CKS1B	0.0035008255881690173
MEF2C	0.003494673936426276
PCDH9	0.0034906260126282506
PKM	0.0034897181832643175
TNFRSF12A	0.003479425065231049
ADM	0.003478718943510123
POLE	0.003478360142938877
CSF3	0.00347082680357666
PDGFA	0.003469024245438134
POLH	0.0034645719119205318
AGR2	0.0034577787761777986
GDNF	0.0034509404726059826
KITLG	0.003435611903861418
CTGF	0.0034294057678830618
MCCC1	0.003402783497556743
SMC4	0.0033973811408136065
ASL	0.0033934894290926915
MYO7A	0.003390447329662813
HSD17B1	0.003382198454789156
DSN1	0.0033774708718863115
SEPHS2	0.003370648050040176
PSTK	0.0033551825903539653
RAN	0.003354083288001581
TNFAIP8L1	0.0033356097494146816
FZD3	0.0033352955338672727
FABP7	0.003335207918390744
FANCL	0.003330563613892773
PDE1C	0.0033216009904185216
CD6	0.0033075942382103053
MAPK3	0.003277084740920121
CALML5	0.003274694526042351
UBR7	0.003264561444296478
MBD4	0.0032634454358899632
BCL2L11	0.0032613954261971707
RFC1	0.003244763921536213
S100A4	0.003243139835888834
TPM1	0.0032260222749533746
EPCAM	0.003221935294408048
SVIL	0.0032158484913145345
WNT5A	0.0032084825308082926
CNOT1	0.0031681689016714054
KIF22	0.003159466018463936
NID2	0.0031486733296461123
PARP1	0.0031451960900680345
MKI67	0.003143443562903996
HMGCS2	0.003135767535981088
NDRG1	0.003132104204267634
DCK	0.0031260831327408695
ACTA2	0.0031209629222390596
BET1	0.003115694860344846
H2AFX	0.003114372758845006
SHISA5	0.0031075033124010705
DARS2	0.0030781580582946765
BRIP1	0.003074777917442318
FAM83D	0.003062467810988138
PIDD1	0.003052011621166836
BCKDHA	0.003034318429056897
CD40LG	0.0030287298970145646
HOPX	0.003011679828607264
CCNA2	0.0030101217096007824
GALNT12	0.003004859503746596
ERCC2	0.002977749789071976
B4GALT5	0.0029764194649296374
OPTN	0.0029742225969573016
CHEK2	0.002965476871164754
AMD1	0.0029620021226636046
XPC	0.0029495032627490135
STX2	0.0029371646392619146
JAG2	0.002930041476389989
TMEM45A	0.0029232503148589953
TPM4	0.00290758263040401
MACC1	0.0029051831764736204
CYP3A5	0.0029035511198655006
GLDC	0.0029005178917597177
CACNG4	0.0028923232466328795
AZGP1	0.002886787048042456
STX8	0.0028729969848098917
NUF2	0.0028578128668361484
CPS1	0.0028291484348963924
CCL5	0.0028026627914831234
IARS2	0.0027774409687206457
DMGDH	0.0027755903437207178
ESR1	0.0027636341930571727
TERT	0.002761436753047279
AIFM1	0.002759544347546497
WWOX	0.002757776717885257
TNFRSF1A	0.0027562949809806065
POLA2	0.0027531239093216593
MMP13	0.0027332924721230004
NRP1	0.0027109814593041575
CDC25B	0.002705414860953302
CARS2	0.0026877636509389864
TIPIN	0.0026856103117717115
PSEN1	0.0026759415286212646
TGFBR2	0.002675689620287019
ITGB1	0.002674933193856891
TLR2	0.0026728109267868403
UGT2B17	0.0026687939906506744
CKAP2L	0.0026566664912729644
L2HGDH	0.0026517499993524802
GALNT8	0.002644923839308133
LAMC1	0.0026366754609679828
ATP1A2	0.0026366120429455993
SERPINB2	0.002632470908191123
FEN1	0.00262206969574776
CRADD	0.0026127188465284363
RNF144B	0.002609544017568536
PTPRS	0.0026070347449552124
HMMR	0.0025905219350790968
CASP4	0.002586566771160029
BAK1	0.0025778264214637372
CDKN1A	0.0025737141421031218
RARS2	0.0025715253960685485
CKS2	0.002560650485621993
GADD45A	0.0025553923755118565
VAMP4	0.0025254387624051838
STX7	0.0025248346798293726
SARS2	0.002523971330929005
VAMP7	0.0025184024575343016
SLBP	0.0025076199623595206
EPHB4	0.0024954291115430243
GFPT2	0.0024748359931241644
CARM1	0.002470521806401202
CYP11A1	0.002467737151848767
ALDH2	0.002454798992637777
BORA	0.0024535824635772002
COL5A2	0.002437853650142971
SRF	0.0024326173351350345
CAD	0.0024312480617745976
DISC1	0.0024267998969450077
IL18	0.002407336508098477
AKR1C2	0.0024047286802674345
CDC45	0.002403633723323113
POLA1	0.0023966558790234176
ICOSLG	0.002394979311182254
EHHADH	0.0023949455097606797
BAZ2B	0.0023904678894252204
GALNT2	0.00238982420366796
JMJD6	0.002386504680557003
NASP	0.0023571122348953278
NINJ1	0.0023432103650127124
RAC1	0.0023296613049514168
GCLM	0.0023188851878314055
EREG	0.002316706699359712
BABAM1	0.002316003803402518
SMAD4	0.002306563118845804
IL12B	0.0023000255694017547
SHMT2	0.0022916689465797037
FOXM1	0.00228965469775397
PSMA2	0.0022856296915904203
AGT	0.0022849099981483425
NT5E	0.0022737547506268296
HOXA5	0.002269027095526076
NAMPT	0.0022564451243967014
LEP	0.0022513995370960034
UQCRC1	0.002246662128783325
NODAL	0.0022420391329169274
METTL3	0.002240042831658736
ST6GALNAC1	0.0022344220088941196
PTPRC	0.002230066204973986
CNOT4	0.0022287810506197796
PTX3	0.002211226997616187
TMPO	0.002210586312671253
TCF7L2	0.0022082000217822817
CRISPLD2	0.0022076976354339604
HIBCH	0.002198306392018548
ITGAM	0.0021923264219852715
CHDH	0.0021913758645139827
CYP17A1	0.0021893849631652207
EFNB2	0.0021808191105364043
PFKFB4	0.0021502608546645906
CCL3	0.0021444033489992635
TNFAIP6	0.002139918996325243
CA9	0.002136233821062111
CDK2	0.0021337623101134735
ALDH6A1	0.0021208444313772046
CNOT2	0.0021087550722568007
CD33	0.002097129928665649
ATP1B1	0.0020816593046404956
BDH2	0.0020787683673886203
SORT1	0.0020731891913709785
RBM38	0.0020696647369404255
ASPM	0.002069079389653338
COX7A2	0.002067493994339244
TACC3	0.002057882700401023
HLX	0.0020465190505404946
ZEB1	0.0020401807753627496
USP1	0.002035371603045888
AOC2	0.0020272436746924818
GPC3	0.002022166642629172
DRAM1	0.0020134995805180253
FANCF	0.0020081450892247598
PRR11	0.0020068550520391877
GALNT1	0.002004510653436875
DOCK7	0.001981650717744622
F2RL1	0.001974063427560681
TGFBR3	0.0019643139034047933
MUC1	0.001963220341943899
EDN1	0.001963010355282186
TFDP1	0.0019374109734823792
YAP1	0.0019280838867674302
OTULIN	0.0019249126889520744
FAM162A	0.0019125586574502188
CEBPA	0.0019114709842648248
GALNT6	0.001911322168899975
CEACAM1	0.0019072216458740313
UGT2B7	0.001901587342272053
CLSPN	0.0019008210740850795
MDM2	0.0018973045790699015
TATDN3	0.0018968739495781998
KLK10	0.0018778025958587612
SLITRK6	0.0018619689420283976
PBK	0.0018595163595341655
BCAT2	0.0018543502114718412
SNW1	0.0018346635269582017
MCEE	0.0018327143015977846
OLFML2B	0.0018118901191704194
DLD	0.0018090667626838371
TRA2B	0.001805509993886814
SERPINE1	0.0018047203464456746
FANCB	0.0017993427570330816
PTK2	0.001796585417559448
EIF4B	0.0017804814851647183
PDGFRB	0.0017697989950939883
GTF2H1	0.0017683609930835363
THBS2	0.0017558522791205782
MAML1	0.0017449692547613915
BRCC3	0.0017430744807721255
FLOT2	0.0017275949117370021
WARS2	0.001718259225541853
FCER1G	0.001714845513589898
MLLT10	0.001712708869377947
SHOX2	0.001697499518296145
TNFRSF9	0.0016902180892567817
FAM20C	0.0016888846539803589
NOTCH1	0.0016886222475091701
GTSE1	0.0016883811751864709
WNT1	0.001686290950856755
HIST1H4C	0.001680128073854129
HSD17B12	0.0016739021646599793
TUBB3	0.0016727028310501296
HARS2	0.0016699975245139693
FOXA1	0.0016625877918432642
EP300	0.0016587366283603942
BNIP1	0.001656191856815425
ATP7A	0.0016409858315413986
GALNT13	0.001602020103482606
ACSL1	0.0015947009228295922
TFRC	0.0015908609457127858
FXR1	0.0015784467702657412
KIF11	0.0015661950088106536
NBN	0.0015593870215007996
KLHL24	0.001535488258582105
VAMP2	0.001524853846348436
RYR2	0.0015226283845948727
ADORA2B	0.0015220040083350791
RAD50	0.0015183275846138854
FBN1	0.0015125793035032627
XAB2	0.0015084493956221772
RAMP2	0.0014928533966222517
GTF2H4	0.001488366261292667
LOX	0.0014863954811360092
IGF2BP3	0.0014833661170325465
LGALS9	0.0014811383976254858
TP53BP1	0.0014773539560788973
VEGFC	0.0014597778987699662
MGMT	0.0014473827153226961
RFC2	0.0014382405142247968
RNASE4	0.0014377857184863833
FOXA3	0.001427980956472678
STX4	0.001421322662894672
OR2B6	0.0014207957374215252
ATP1A1	0.0014150976233437162
PRC1	0.0014125610062839665
DCSTAMP	0.0014101836396968471
PIK3R1	0.0014024050774886752
LYN	0.0013933932150057983
CEBPB	0.0013812160816159065
MESP2	0.0013728149693122492
LGR5	0.0013681971597902004
BAG1	0.0013598687382513444
RHOC	0.0013565428591806217
SP100	0.001354587278038445
OXCT2	0.0013499387496043922
DAPK3	0.0013472736757732683
CACNA2D1	0.0013391503542125346
PDGFB	0.0013384425743002825
ZNF793	0.0013341697643393328
IL4I1	0.0013271747181037112
STBD1	0.0013261734000930472
HNRNPDL	0.0013210425400777713
ZNF395	0.0013206534901384827
MYH7	0.0013025905054922084
RFC5	0.0013004333035712668
CBX1	0.0013002370248462818
XRCC2	0.001299461215174898
RPA3	0.0012970526418632825
CAMK2G	0.0012898336210609349
PPFIA4	0.0012793293274221316
PDPN	0.0012783416878360157
CCNG2	0.0012766796920714904
SPTBN1	0.0012741376359069005
PSMD14	0.0012640927294206494
FANCM	0.0012603007191030837
FBLN2	0.0012519120921388922
WNT3A	0.0012389155079870855
NUAK1	0.0012338976145245002
PSRC1	0.001230289802898668
GCNT1	0.0012176139358550722
CLCA2	0.0012117234984219058
PPP1R13B	0.0012051199773840185
SPDYE1	0.001195799073018521
ALAS1	0.0011904789693061256
LRRC15	0.0011884360234016094
KLF7	0.0011810677009958855
SP3	0.001178113184813956
COX6B1	0.0011754924215571013
ENC1	0.0011726867826037535
NRIP1	0.0011694998504232857
BCKDHB	0.0011667252090811356
CHEK1	0.0011664206472701845
MYL2	0.0011643853723920013
TSNARE1	0.0011560996818928602
GOT2	0.0011471891512940336
HHEX	0.0011452099746552522
GATA4	0.0011444495568480712
RIPK2	0.0011441222566178331
AK4	0.0011435035828150962
EZH2	0.0011415222095127603
ITGB8	0.0011386000258646136
TNFAIP2	0.0011331393996498868
SMOC2	0.0011193540314509893
RAD52	0.0011166008107511122
FBXO27	0.001115784082007064
SRD5A2	0.0011043733198828737
RRM2B	0.0010911578144627509
POLD1	0.0010908405562198298
NARS2	0.0010805999747509586
GLUD2	0.0010760033801910768
VTI1A	0.0010625238714084208
GRK3	0.0010584280230357289
BHMT	0.0010571963111382556
ANGPT2	0.0010535267904756313
GAD1	0.0010510384721917974
POLD3	0.0010458026724378307
JUNB	0.001045373607581742
IRS2	0.0010442610991568428
VCAM1	0.0010392790106457345
RAD51D	0.0010387264625980753
ATG5	0.001035262029236947
NEDD9	0.0010344031119694497
TNNT2	0.0010037850598693583
CETN2	0.001000314245656679
PSPH	0.0009929701028905673
SNAP25	0.0009868356805808414
STX12	0.0009794510311611107
POLR2K	0.0009789625292044028
TGFB2	0.0009782959043956932
PAX2	0.0009746641673448143
GCAT	0.0009733044145827707
ACVR1	0.000964379541912925
BET1L	0.0009620692381021167
ERCC1	0.000961636243461797
BLM	0.0009554996166072832
CACNA2D2	0.0009528334669920315
MYH6	0.0009521152677112727
VTI1B	0.0009498938277791144
HEY2	0.0009474155905982192
LIG3	0.0009441788942714477
ZNF292	0.0009294979541805507
SLC8A1	0.0009209743968014606
INTS8	0.0009200165305618478
SRD5A1	0.0009193381479092342
FBLIM1	0.0009126174961889378
GALNT7	0.0009074437324921734
KIF1B	0.0009067524002127475
GPT2	0.0008986171285279588
SRR	0.0008915285877793269
IL15	0.0008800951189399962
GLS2	0.0008763356672239293
ATAD2	0.0008746239518771185
APAF1	0.0008745560862536833
ENOSF1	0.0008705138200444235
RGCC	0.0008654676726732966
PSCA	0.000861850216708476
SPHKAP	0.0008592613897473826
MYLK3	0.0008554655564917156
NFIL3	0.0008488203064338055
LOXL2	0.000844410554559532
SMO	0.0008414829660696625
MELK	0.0008384159205014191
HIF1A	0.0008370778378370214
CKAP5	0.000835298519393518
DCT	0.0008314784374470283
ARID3A	0.000808843107401901
H3F3B	0.0008061800053232326
THRA	0.0008055349204931486
CDC25C	0.0008010571445562062
CASP9	0.000795922478033401
CACNA2D3	0.0007953136688504198
CENPM	0.0007951867396896115
ESR2	0.0007867528738369151
MBOAT1	0.000784517802550229
GALNT5	0.000781559661418961
TTK	0.0007799416274506408
CAMK2D	0.0007742209915141029
PLOD2	0.0007719692454038225
APOPT1	0.0007705178802215004
STX19	0.0007680762727939467
PDZD7	0.0007624088570699723
CYP21A2	0.0007526114301536753
DBX2	0.0007484222302464999
REL	0.000747048398472279
GALNTL6	0.0007443698996307086
STX17	0.0007413426123640256
CEMIP	0.0007392745775397123
PNN	0.0007346751004530087
CDK7	0.0007281189568866713
FANCD2	0.0007238559171070094
OR2L13	0.0007200978675128817
PAX6	0.0007193725016296909
BRCA1	0.0007093958515463954
ATP11C	0.0006977881027342164
FGF9	0.0006976123447889895
TOX3	0.0006937222805859688
ITGB3	0.0006852974401055582
CREM	0.0006833912315401775
RRAS2	0.000682406909898602
REV1	0.0006814852278821625
CNOT6L	0.0006784049080762767
PAFAH1B1	0.0006729072106678221
ACADM	0.0006708280966086523
CIDEB	0.0006613236091673793
ZBTB1	0.0006607782232620535
ST20	0.0006564151051565617
SKIL	0.0006544465831177144
AFMID	0.000653568098266464
ZBTB10	0.0006531766305023117
SPIDR	0.0006524687849093917
GLYCTK	0.0006430385132659261
FOXO4	0.0006326091353900617
RAMP2-AS1	0.0006280248312003706
CYP3A4	0.0006144831778857479
BMPR2	0.0006140714594606164
STMN2	0.0006140576117401333
LY6D	0.0006131557773497145
CASP8AP2	0.0006113964135238611
RRM1	0.000610911018162471
FLT4	0.0006052284262186423
TNC	0.0006051827217735028
AKT1	0.0006015379785988325
AKAP12	0.0005910453837200955
NUP37	0.0005878467427205992
PTP4A3	0.0005868129201776864
SLC1A2	0.0005867262429826911
PTPN11	0.0005866949323100542
INHBA	0.0005852970196819129
IL11	0.0005828008988614802
TENM4	0.0005804300859551086
PLPP3	0.0005803800321829066
E2F1	0.0005702689183011972
PDK1	0.0005688990081255798
TRIAP1	0.0005663599088788121
IFI30	0.0005601766206051649
OR51E1	0.0005550562575416359
LRRC17	0.0005548514975325172
PTHLH	0.0005443009440503678
GOSR2	0.0005405970276527565
GUCY2D	0.0005358515061787302
BLOC1S6	0.0005274057452680554
MRPS18B	0.0005267985916895037
SDC1	0.0005050273481837372
WRN	0.0004947465128091384
EPHA2	0.0004944727932991732
VAMP5	0.0004940015812792089
TNNI3	0.0004912229484328248
PPIC	0.0004862808547321241
CCNE2	0.0004847503491185531
ARX	0.00047404106080484697
POLN	0.00047177193367736985
NKX2-1	0.0004684428887814984
GPM6A	0.0004681348080730776
ANGPT1	0.00046715319066835127
OR10G2	0.0004644081386852697
POLL	0.00046009677947883674
ACVRL1	0.0004587197801736654
WDPCP	0.0004577036420426061
COX8C	0.00044486720505975183
SRPX2	0.0004430475455550562
CCL7	0.00044189288851560814
PDC	0.0004368291559656216
NIT2	0.00043533437147637646
OLFM4	0.00043420117132904985
SEMA5A	0.0004329128048771301
UBE2N	0.00043260660648844875
BCL10	0.00043013360038303416
CENPJ	0.0004291549300362312
GAS2L3	0.00042630625180902095
CDK1	0.00041841122844482706
GYS1	0.0004159181134611472
CDH17	0.0004144919639574812
TCF12	0.00041140190042155436
GTF2H3	0.0004011568199192196
OR5K2	0.00039504348452544855
ERG	0.0003945331032091951
CENPA	0.00039415422734350965
CAMK2A	0.000393649356639557
SELP	0.0003886749730961783
CXCR2	0.000380283942586518
FOXA2	0.00037323159732035287
MUTYH	0.00036199505171338986
IL2	0.0003597792206034204
GFPT1	0.0003588891898402863
UQCR11	0.0003570559761297681
OR52N4	0.00035187885888942347
TLR7	0.00034866051168004603
CNOT9	0.00034675856278348677
TSLP	0.00034627777141066785
ECM1	0.00034550353033944374
HTRA1	0.0003403051694862593
OR2C1	0.0003394834303528826
COX6A2	0.0003368263780740651
RGMB	0.0003343641550249238
ALAS2	0.0003328965596665001
ANG	0.00033193033063885134
ATP1A3	0.00033073224160380107
NFATC2	0.00032806102946148446
CDKN1B	0.0003250421322711929
PPP2R5C	0.0003237399477881333
COX8A	0.0003185388495705174
E2F5	0.0003180371391480575
VEGFA	0.00031500818164614065
PALB2	0.0003146733011053604
XRCC3	0.00031337764933000317
CHD7	0.00031254329554530034
GCNT4	0.0003108426481959402
POLD4	0.00030543360889244127
LATS2	0.0003049549067327803
AFP	0.00030435355200078296
PRKACG	0.00030429446599678
EPB41L5	0.0003042751608180081
CNGA4	0.00029965128814430465
GUCY1A1	0.0002946632026266511
PLK2	0.0002940025914900283
MYF6	0.0002805145642646062
GFAP	0.0002790822266889665
FGF8	0.00027583129372392
BCL2L2	0.00026366209538479307
PPP1R3C	0.0002608433768494438
CACNG1	0.0002526871762040376
ATP1B2	0.0002478568593267487
POLR2F	0.0002478204190064585
CYP1A1	0.0002471335057794993
GSN	0.0002465258966915
SATB1	0.00024636688624141514
SLC9A6	0.00024116014678451288
ERCC4	0.0002393151233600439
SOX11	0.0002379035101082537
TNFSF11	0.0002352862740535858
NOX4	0.0002235568066551358
PRKG1	0.0002149049916329521
OR2H2	0.00021467611467942483
OR6T1	0.00021307258233394864
CFTR	0.00021143238381828993
ZWILCH	0.00020785474892322004
ATOH1	0.0002065733219099317
GUCA1A	0.0002062458192160145
PTPRO	0.00020202388796716148
PCBP4	0.00019855525594975632
ATP1A4	0.00019831439696650247
PTPRZ1	0.000195739288659459
ANXA1	0.00018719322115156768
VAMP1	0.0001870351334031168
SNCG	0.0001866233605340081
GPT	0.00018582233068750351
CACNA1D	0.0001852393658243644
SLC28A2	0.0001787580591715094
OR51E2	0.00017851306004815958
UGT2B28	0.00017839798039028852
WASF3	0.0001761027024139025
OR1Q1	0.00017425686003660784
OR3A1	0.00017394600901591333
IL20	0.00017115873011572892
GREM1	0.00017001823827469148
UGT2A3	0.00016835140184435178
HSD3B2	0.0001656911005938976
OR5M11	0.0001647235013001737
WNT16	0.0001572820073112755
PF4	0.0001538756097676038
POLR2C	0.00015304603254177122
CEACAM5	0.0001525571289246163
OR2C3	0.00015046962100365418
CCBE1	0.00015035877275460706
NEK5	0.00014958592452428372
OR3A3	0.00014767796451724735
OR2T8	0.0001474261030268997
HSD17B2	0.00014641514502248287
NKX2-3	0.00014592502079731898
OR2A4	0.0001434091860353933
WNT7A	0.00014274635352774502
SOX6	0.0001398955738391386
CYP3A7	0.00013840884744578097
ERBB2	0.00013650138896967046
PAM	0.0001363716627928267
OR7C1	0.000131874713800479
TRA2A	0.00012966450366399163
MZT1	0.00012955367482766602
KLKB1	0.00012651908523381847
UGT8	0.00012494639966648312
LOH12CR2	0.00012288941180485768
OSM	0.00012240347688996102
ATP1B4	0.00011170163044705774
TPM3	0.00010666977535873489
NFE2	0.0001055251293075606
UGT1A6	0.0001054409231753083
CNGA3	0.00010504956284243657
DDX5	0.000104716014026971
OR52H1	0.00010351951395962266
CBS	0.00010123766981242528
OR6S1	0.00010033390099664999
DNER	9.985942658062448e-05
CNGB1	9.97772049423893e-05
CACNG6	9.935244632155393e-05
CLCA1	9.775728249398054e-05
OR2L2	9.34980357164662e-05
OR2K2	8.753395388045276e-05
OR2A1	8.61795949526934e-05
DBX1	8.36724496038348e-05
EPHB2	8.342190644463848e-05
CACNG8	8.126534041731371e-05
SOX2	7.936446394926343e-05
IGF1	7.801156529657052e-05
OR1L3	7.787603390890446e-05
OR7D2	7.61725333879254e-05
TMC1	7.485690874164461e-05
FFAR2	7.318060219401885e-05
IL1A	7.115279906501297e-05
ADAM12	6.76387048933436e-05
OR51B4	6.544714063803172e-05
ACSM4	6.507382438371031e-05
OR1L8	6.43386866221243e-05
AGXT	6.353177812525406e-05
SDC4	6.106763029144123e-05
OR13J1	6.062037690570219e-05
OR10AD1	5.789979321111512e-05
GSX2	5.6495826880124986e-05
OR9A4	5.4825762468090026e-05
OR6C70	5.474392826053234e-05
CYP7A1	5.338947571757888e-05
AKR1D1	5.23519700804101e-05
OR52N1	5.1113368163785994e-05
OR5P3	4.851112799237848e-05
FOXC2	4.790001733173118e-05
EGF	4.783567119060608e-05
EBF1	4.731514154957372e-05
UGT1A7	4.596710862753155e-05
AKR1C4	4.515868300669557e-05
ERBB3	4.450205615349396e-05
CRP	4.442084556708632e-05
CACNB4	4.436722343764013e-05
CACNG3	4.340371143100802e-05
STRC	4.331949746016709e-05
CACNA1S	4.2921053608215216e-05
PITX2	4.0706466414211194e-05
UGT1A10	4.061564116346668e-05
UGT2B11	3.995825238223166e-05
BOC	3.961018994804101e-05
GAD2	3.883800037316654e-05
TMEM158	3.8722647238930704e-05
OR9G1	3.640316696497464e-05
NRG1	3.625788479060884e-05
EMX1	3.5844861592763014e-05
OR2W3	3.5689145480666966e-05
OR56B4	3.465849674284382e-05
ROBO1	3.363295238611836e-05
QPCTL	3.131244365687638e-05
LHX5	3.039577056453657e-05
OR1E1	3.0181802796096592e-05
OR2L3	2.9368632596595425e-05
CD80	2.833395061272304e-05
GML	2.7313329084844147e-05
CLCA4	2.4277743356755563e-05
CSF2	2.4244296222625002e-05
LHX1	2.4195976747310215e-05
PARS2	2.2534462543596413e-05
OR1J4	2.252402879967214e-05
OCSTAMP	2.1887274177386556e-05
NEK11	2.130985317022617e-05
IL13	2.1063526679836084e-05
OR52E8	2.1025094895966762e-05
OR1J1	2.0871835522738687e-05
OR2AG2	2.067609196708806e-05
CACNG7	2.0625849749908425e-05
OR5B12	2.047168345811942e-05
IL4	1.972698922411542e-05
UGT2B15	1.9174100630373015e-05
IL23R	1.9060557482229495e-05
DDO	1.8581046268547354e-05
OR52N2	1.843451485652824e-05
CACNA1F	1.8119757659612757e-05
MYOD1	1.7841633669365956e-05
GALNTL5	1.7073390545244284e-05
OR10A3	1.685965429800441e-05
OR52W1	1.5950867082339632e-05
OR2B11	1.5265841095374908e-05
OR56B1	1.5053907660217558e-05
CYP19A1	1.4431040475996084e-05
OR2AK2	1.2604953843970874e-05
BMP10	1.238226288824963e-05
OR1N1	1.2368939904745227e-05
RUNX2	1.2327824034756157e-05
POU4F3	1.1966933338480377e-05
OR9Q1	1.1708208407571488e-05
CACNG2	1.1665653631551783e-05
OR2D2	1.1473777033172496e-05
GATA1	1.0914118285693209e-05
SPDYE5	1.0412933616516261e-05
OR6A2	1.0137418781676244e-05
UGT1A8	9.923128753949805e-06
AGXT2	9.568950639292888e-06
CAV3	9.298774938215758e-06
GALNT4	8.368607968753019e-06
UGT2B10	8.085868141985525e-06
OR52I1	7.675177852437647e-06
CACNG5	7.218543780757499e-06
OR13D1	7.127197438744663e-06
OR10A2	6.7542542451889805e-06
WNT8A	6.607373657991136e-06
OR1J2	6.573756075758759e-06
OR8G5	6.380003302474242e-06
OR13C5	6.310365557727428e-06
OR11H4	6.21670487648393e-06
OR2T33	6.1662365751649924e-06
OR14I1	5.874107806640192e-06
MYOG	5.838541229554442e-06
UGT1A1	5.677064468450672e-06
HAPLN1	5.078682616660729e-06
ACOD1	4.866696935949324e-06
OR1C1	4.8120706489865345e-06
OR1K1	4.580707992189138e-06
OR13H1	4.518841839277765e-06
NKX2-5	4.4683037331927186e-06
B3GNT6	4.375394313425021e-06
OR5C1	4.330608262153552e-06
CYP11B1	4.093315532278099e-06
OR1G1	4.090907437405383e-06
OR3A2	4.048826690319525e-06
OR52K2	3.829506324960686e-06
OR1F1	3.6228947558140514e-06
OR2T10	3.193756134057567e-06
OR2B2	3.1848800416336235e-06
OR2A7	3.1204224061969046e-06
UGT1A9	2.7534662174244644e-06
OR10Q1	2.6272318927835327e-06
ACSM2A	2.180224148414722e-06
CACNB3	2.0537765874858336e-06
UGT1A3	1.9748307096829415e-06
LHFPL5	1.8147477805086876e-06
OR51B5	1.802138034856146e-06
OR2G6	1.7542359416489614e-06
OR9A2	1.6105639414239322e-06
OR52B6	1.224695280188672e-06
DAO	1.1501866883081118e-06
OR6K3	1.1121953869841647e-06
CYP3A43	1.0901881917583585e-06
OR7A5	1.0428456027398655e-06
OR51I1	9.327903674874408e-07
RHAG	5.319947986586846e-07
OR1N2	5.259769381520775e-07
OR2A42	4.2490795346789507e-07
UGT1A4	4.075595072656218e-07
OR7E24	3.3449270918098517e-07
OR4K2	3.093561145003542e-07
OR2AE1	2.5377580814010955e-07
OR52E6	2.4227313244333254e-07
UGT2B4	1.550049323585215e-07
SOX3	1.2075454047939836e-07
OR52D1	1.038565841089801e-07
NANOG	5.134826818768345e-08
GUCA1C	0.0
OR4D10	0.0
UGT1A5	0.0
OR8A1	0.0
OR10A5	0.0
MYF5	0.0
OR10H1	0.0
OR4C6	0.0
OR6C2	0.0
OR51Q1	0.0
HSD3B1	0.0
OR52B2	0.0
OR6B3	0.0
COX7B2	0.0
OR13G1	0.0
OR4N2	0.0
AL929410.2	0.0
UGT2A1	0.0
COX6CP3	0.0
OR56A3	0.0
OR5AU1	0.0
OR56A5	0.0
OR10A4	0.0
CYP11B2	0.0
