# Supplementary material for: Transformer for Gene Expression Modeling (T-GEM): An Interpretable Deep Learning Model for Gene Expression-Based Phenotype Predictions
Source: Cancers (Basel). 2022 Sep 29;14(19):4763. doi: 10.3390/cancers14194763 (PMC9562172; doi:10.3390/cancers14194763)
Supplement: Supplementary file 1 [file cancers-14-04763-s001.zip › cancers-1924785-supplementary/supplementary/importort gene rank list for all cancers/TCGA-UCEC.rnk]

SOX17	0.11556087911944911
EMX2	0.10896598320733726
GNAS	0.08241608059988331
ESR1	0.08120650125969014
KRT8	0.07812152528811399
MMP11	0.07528911374167906
FGF18	0.0661793623907205
STC2	0.06215376306640129
MCM7	0.059856635489552494
B2M	0.05817013878940575
SERPINH1	0.05369476770512279
AQP5	0.05340010074354519
MALAT1	0.05250740353936692
STX18	0.051917387058397775
REV3L	0.05106419863215429
IDO1	0.05032743457541586
CDKN1B	0.0503220046162066
NR3C1	0.044007525619492525
DDIT4	0.043389514904733
GAD1	0.042742655666683796
TMPRSS4	0.04203221216271522
SFN	0.04188863413387029
CD24	0.04155308314988816
WNT7A	0.0410355747188716
ST6GALNAC1	0.038947785377012926
TGM2	0.03846897077509507
CAMK2N1	0.03836946735035245
HSD17B10	0.03814412508395695
PROM1	0.037858524726956916
KIFC1	0.03781443848377549
PTK7	0.03735711753625585
YBX1	0.03710707629550147
MMP7	0.036922843171819486
PRIM1	0.03632066107036259
NTHL1	0.03527968455676044
STX10	0.03493128899991942
PPARG	0.03479191924669233
COX6A1	0.034072689627855576
IGFBP3	0.03383753139045256
KLF6	0.03382512192958818
CKS1B	0.03344067735059814
MDM4	0.03335129382126613
ALDH7A1	0.033128043100408185
PTPRS	0.03274588783685672
VCAN	0.03252153761347163
TP53	0.03201815044151573
SULT2B1	0.03197623020687968
SOX4	0.03158731451271869
LRIG1	0.03136300019709582
SPOCK1	0.031248377426758213
TUBA1A	0.031026550163818136
ERBB4	0.030642953580686645
KRT19	0.030589343341767977
GATA6	0.030173565691939686
HNRNPL	0.030139405342413023
POLR2E	0.029939803673911695
FGF9	0.02991446885040836
ID1	0.02960992151357963
ENG	0.029587987664068175
SMUG1	0.029418524529745978
CXCL10	0.029383537204393833
TXNDC9	0.029220811420588473
PYCARD	0.028762838392839298
GSC	0.028591026191385833
CENPW	0.02768104207583764
PFKFB4	0.027345756919737427
ENO2	0.02699958487718677
GAS1	0.02696519911700201
PRMT1	0.026897505246395
EPCAM	0.026897222906817037
EZR	0.02685343303073821
WNT2	0.026741987811026276
XRCC1	0.026683768236676567
H2AFZ	0.026463739653684155
SAV1	0.026319175842888794
LAMB1	0.026311907543564435
LGR5	0.02629062176409791
ENC1	0.026226962754368473
FOXG1	0.025878500834036276
TUBB4B	0.02573589445277612
ITGAV	0.02572743811711521
HEY1	0.02549784125260968
EEF1A1	0.02541953095296473
NAMPT	0.024923623497258646
COL1A1	0.024821377239644275
HMGB3	0.024759524509861113
CDH2	0.024701427459579
UGT2B7	0.0245864698548397
CXCL1	0.024556800918406903
ASF1B	0.024550063540784463
TP73	0.024440129711791065
SOX9	0.024218790260995764
MUC1	0.023955722016494364
MCM3	0.023632166751369383
BCAT1	0.02362821241858909
GTF2H4	0.023607660271253487
LUM	0.0234354690498788
STC1	0.023365868867687153
TNNC1	0.023068278913137365
FOXA1	0.023029425318930676
VLDLR	0.022996674614942245
CCNE1	0.022983993407506863
TIMP1	0.022938862111713233
CCNO	0.022677119215047767
GALNT12	0.022330225773999787
CCND1	0.022313825561586256
CD34	0.02174853612002325
IDH1	0.021672735770462432
PFKP	0.021373392078806938
CXCL2	0.021171727321266272
PGK1	0.02110302854201023
BCAP31	0.021098386243698898
FOXA2	0.021037972323827255
SNAI2	0.020933041498668092
BMF	0.020545570783091917
HBB	0.02050648378565293
SSRP1	0.02044026888605114
KLK10	0.02030269357236592
HK2	0.020274192612831244
CBX1	0.020128651978222913
TUBB	0.02008890213694335
POSTN	0.019864411272060553
UNG	0.01972588499521143
TPBG	0.01967350048035512
PDGFB	0.01966968162052821
PSAT1	0.019516731508304228
SPI1	0.0193932947364875
PCOLCE	0.019372160603386878
ORC6	0.019344728002192033
ZWINT	0.019330587689545993
FLT1	0.019253232131235802
CD55	0.0190701725961795
SPP1	0.019011315216741227
AGR2	0.018958403458111117
GALNT6	0.01893598259908436
EDN3	0.018915591407687705
COL3A1	0.01876048067541078
RAB25	0.018675633987081646
PPFIBP1	0.018583746876470145
TNF	0.01858292849792382
ESM1	0.018565599301884676
AEN	0.018537267039564202
AKR1C3	0.01851193501542562
H19	0.018459169705615938
PLS3	0.018433925122043476
DTYMK	0.018284480367355808
NFKB2	0.018180825833233476
LEF1	0.018138475420961607
TP53I3	0.018042351448167303
IRX3	0.017954537118752795
ASS1	0.01774175841488822
ADM	0.017705115991570177
TMEM100	0.017629430607077477
WNT5A	0.017624996337628318
TGFBI	0.017622168700810764
TNFRSF1A	0.017523147479867877
GLDC	0.01737123104477207
ACKR3	0.01724462626626924
NCAPD2	0.017223417896832217
GPSM2	0.01705922245276066
ANGPT2	0.016937704822835697
SERPINE1	0.01693221083509801
ZAP70	0.016892391145626406
KRT14	0.016848499522113196
IFI16	0.016806346166082575
RIF1	0.01673639659624421
NDRG1	0.01663404709070249
DARS2	0.016548804685702422
TGFB1I1	0.0165471363307488
NDUFB7	0.016452336771448698
SPAG4	0.016418927287545532
LYZ	0.01636674315534332
HMGCS2	0.01625944377605553
NUMBL	0.01623327579093989
NDC80	0.016231357497212443
SDC4	0.016189544248883726
HNRNPM	0.015924502784171155
PLK3	0.01590072241108903
RANGAP1	0.015839254892986022
MARS2	0.015695997114953834
SMO	0.01562766590849925
CTSB	0.015620038816434976
SLC9A3R1	0.01554689749378064
CHAF1A	0.015519269089179485
KDM6B	0.015514590763811746
GATA4	0.015478801985052353
EMP1	0.015351181740188541
FOXP1	0.015292589790793848
PRRX1	0.015230487192108401
FZD3	0.01520104345156275
P4HA2	0.015157599472838953
RAD9A	0.015063415896171143
SAT1	0.015001744920550755
ABAT	0.014917939122179367
HIBADH	0.014871875127208911
GLUL	0.014871064587880806
MKI67	0.01462806160411856
GDPD5	0.014578791433889609
XAB2	0.014554120469278385
PIF1	0.014504983964761414
SOX18	0.014395250696624465
EXO1	0.014383672391798726
CD40	0.014264537800243808
VCAM1	0.014197088848324192
CDC42	0.01416937503168573
SLC25A5	0.014121768872096098
RNF168	0.014115041384149542
APEX1	0.014043506276889538
CIB1	0.014041913273161195
ITGB8	0.014010845190615632
PDPN	0.013921308124719988
PTTG1	0.013857801118816446
RGMB	0.013852049679912985
GPX2	0.013798872582067547
ALDH1A3	0.01379779878959106
TPM2	0.013668576909699214
MXRA5	0.013595972745834626
POLR2H	0.01357031964364366
MMP2	0.013501214489438319
CNOT7	0.013500214159309826
PSME4	0.013466697418491025
CCND2	0.013419654322310525
UGT8	0.01337523714788703
SET	0.013358435126723746
HADHB	0.013336877343594549
GLS	0.01326487557690622
PSMA2	0.013181534754159261
CCNF	0.013080478290710433
PARVA	0.013076588096158566
EIF4B	0.013062407306429484
CNOT10	0.01305252191651702
TPI1	0.013007780553500596
HIF1A	0.013007649611783594
GDF7	0.012964733824149748
HSD11B2	0.012955660108049055
CD200	0.012955161897666479
FSTL1	0.012848465357330668
CYC1	0.012736564863028802
FXR1	0.012698881770272527
PLIN2	0.012680934212594213
COMP	0.012661846018805746
AGER	0.012592942952322172
CDK6	0.012561143028538625
NRARP	0.012554966798144888
TOP3A	0.012488158614387597
FOXA3	0.012486141908042595
PTMA	0.012468690860551076
MUTYH	0.012465376855278909
VIM	0.012378710448009932
COL5A2	0.012326327208275043
STMN1	0.012283117494721324
MARCKS	0.012204622277575366
CYP7B1	0.012183038293593136
SNAP47	0.012156176883130579
TNFRSF4	0.01207839347086244
RBM38	0.012051354798315884
CDCA8	0.012021592342646225
TRIP10	0.01196893307081715
FAM84A	0.011955038555043094
ADORA2B	0.01195183495481261
KIF5B	0.011921374538093664
LRRC15	0.01186842830942086
ID4	0.01185271403937207
MAP2K3	0.011838078439916641
VAMP8	0.011814390280374051
TM4SF1	0.011757245931523106
WDR76	0.01174294371995108
ADAM12	0.011730718288104191
CASP2	0.011715973381664845
MMP3	0.011675932353925085
COX7A2	0.01164267869096991
DDX5	0.01155536826731605
MESP1	0.011506870109958088
SDCBP	0.011489393050452839
CCNB1	0.011467558008771172
TSPAN31	0.011447143136027509
TENM4	0.011433676834686182
ACAA2	0.011425739711159812
COL5A1	0.011333318103664272
ID2	0.011327877152020209
CASP4	0.011308736640092429
PTX3	0.011290948378591653
ANXA5	0.011237001694679777
RPS3	0.011210220547593113
TARS2	0.01119619815821045
GALNT14	0.01113722642002636
PARP1	0.011107460077395137
RAB42	0.011086271524973863
CFTR	0.011084388923612843
CTGF	0.011016795359792766
KPNA2	0.011004300580402885
GATM	0.010952809238430637
USE1	0.010868333612822913
WWTR1	0.0108676195616039
DNAJA1	0.010856190756238747
CCNB2	0.010838441756814858
STX3	0.010834405436876847
CLIC1	0.01082175408314001
PROS1	0.01079993509783355
TK1	0.010747250401914456
MCM6	0.010745847516379454
SEC22B	0.010721373963353426
NUPR1	0.010702951175807588
MBOAT1	0.010699827637686253
AGT	0.010622142524217669
FARSB	0.010542573828418271
CDCA5	0.010521543500500028
TMEM45A	0.010501942897235014
NEDD9	0.010501931307324493
F3	0.010488171835943845
MLLT3	0.010486121816289266
LIF	0.010483573465074308
BET1L	0.01044593160339963
PTGER4	0.01043436994692808
ACY3	0.010355226594871677
HADH	0.010336680134310368
FBN1	0.010244604584849467
LGALS1	0.010228101330399463
PRKACA	0.01016506447798358
CEACAM5	0.010142107323783215
RAD51AP1	0.010139751054142417
BCL2	0.010135613502971867
CENPM	0.010132084326985953
F2RL1	0.01010404945100454
BID	0.010101795764828876
RELA	0.010088612801310758
HAS2	0.010088539067945582
TFPI	0.010045685922383609
VAMP3	0.00999352246280934
ACADSB	0.009984905492524898
CDCP1	0.009983070456052142
BBC3	0.009975402364974018
GAMT	0.00996877925789302
POLR2K	0.009951088657713164
BGN	0.00994667800274204
COMT	0.009933221069139951
KIF2C	0.009909830924929265
E2F4	0.009901419446753669
COX5B	0.009846728619066323
POLR2J	0.009826256090375683
EARS2	0.009806775405664384
BATF	0.00979832451375164
CDH17	0.009794616934119224
MAOA	0.009781462432879797
ALDH6A1	0.009776694129434705
RPA1	0.009762073426340123
XRCC6	0.00971409229477995
COL10A1	0.009713250391530965
ZC3H12A	0.009707717225960262
DENND5A	0.009702947384270962
OLFM4	0.00969334705690694
TSPAN2	0.00968470555729124
H3F3B	0.00967052437273804
SEMA4A	0.009656221868671976
PCCB	0.009649584382213859
TIMP3	0.00960875996481142
ASNS	0.009606780161470443
DAB2	0.009576411181953544
TNIP1	0.009559839984468452
SRGAP2C	0.009547800925735156
WNT11	0.009534905140577124
TROAP	0.00952368371403488
IGFBP2	0.00950758880737819
COL11A1	0.009474966831973058
TDG	0.009466757510628003
NT5E	0.009398174976315328
DEDD2	0.009382723563534985
SNAP29	0.009343424674485727
CTSK	0.009331582923766738
KIT	0.00930748411131355
CYP1B1	0.00930318509214383
EVI2A	0.009288003936038645
OR51E1	0.00921667035622111
PTPRG	0.009207726706667361
DTL	0.009148626820968916
MTDH	0.00910542613270012
BNIP3L	0.009100771301889847
MPG	0.009096215102678724
AXL	0.009081826557979568
INSM1	0.009081544259558066
HSD17B4	0.009065758425088352
FARSA	0.00905941475769898
LARS2	0.008951405633345217
SPHK1	0.008947216308676677
MPZL2	0.008890572573846164
BOK	0.008889175352088143
UBA52	0.008885018980027918
STK3	0.008859828742279894
CCL2	0.008807819353356746
GATA2	0.008807297024679686
ACADM	0.00877745617384069
MYH9	0.008777343608310444
C6orf62	0.00875010375187876
CCL8	0.008748891262362076
CNOT9	0.008724447593438529
SRF	0.008694104023912914
TUBG1	0.008689345916247936
IL1R1	0.008684126714686057
HMGA1	0.00865653039210102
FANCI	0.008649107233890962
CDK5RAP3	0.00858390483167078
BNIP3	0.00858202025161949
CHEK2	0.008564398508386148
LAMC2	0.008559952665921845
GALNT11	0.008547145320664484
CYP11A1	0.008540659116007366
STX12	0.008538847850072154
BCL2L2	0.00852511935963654
POLD2	0.008516309656362804
BCL3	0.008513191436460324
MET	0.00848085653569767
ACTA2	0.008433826284341103
PGM1	0.008389020820291231
ATP1A1	0.008386001538784292
HHEX	0.008381887753112592
EDNRB	0.00837070981195766
CCL3	0.008343844647053022
EFNA1	0.008322619288657034
ADK	0.00831038736023227
CDC20	0.00828127858465593
S100A8	0.008250937144044282
CACNG4	0.008232755311045737
TNIP2	0.00823024049865841
RRM1	0.008224438473320697
CTH	0.00822250669344359
ABL1	0.008218748601299142
CDC45	0.008199278257081806
DHFR	0.00819645150596319
FOXC2	0.008189809211934084
RPA2	0.008159549223376661
WASF3	0.008131224233949725
CCNH	0.008123675825873393
HMGB2	0.008121844187688472
CXCL8	0.00810235281455008
LGALS3	0.008051998590429448
ENOPH1	0.008015925982161982
FBLIM1	0.008013782003751751
PPP1R13B	0.007886581030893538
FGFR2	0.007876205099865597
BTG2	0.007867047776252746
GALNT18	0.007838113471519127
JAG1	0.007820701376556397
CYBA	0.007812272888593009
BMI1	0.007812118659656817
H1F0	0.007739772887064768
PSEN1	0.007719568060072053
CAV1	0.007673288710527369
SCRIB	0.007667132828623857
HIST1H4C	0.0076582733583325565
CITED2	0.007652821796334782
NFATC4	0.007651017587547659
CD74	0.007621831518007912
EGLN3	0.0075831607865669524
ATP2A2	0.007573251080665858
FANCL	0.00756443082750923
RACGAP1	0.007561815902897016
IL23A	0.007540194376519766
STX1A	0.007536610322351065
PCCA	0.0075351274541519695
CDC6	0.007527811651026926
BMP2	0.007480295986475061
HMGCS1	0.007444267363040073
KDM3A	0.007439840073596678
PTGS2	0.0074347730287753966
OSR1	0.007409305387680514
BMPR1A	0.007408200211393037
COL4A1	0.00740370445154504
TOX3	0.007396552673851329
NPM1	0.00739221384666556
HIC1	0.007391883831771321
CBX5	0.007360172327904898
UQCRFS1	0.00730947158235422
STX19	0.007301761162039627
GATA3	0.007299612222041268
ZEB2	0.0072668826995717
FGFR1	0.007236574598001606
CASP9	0.00723443153466972
BRCA2	0.00721693884186422
GCH1	0.007183586061972211
PSMB4	0.007182015364658342
IVD	0.007181625764950817
ATR	0.0071621881676447305
BMP6	0.007155489956741245
VNN1	0.0071465556130081995
ERO1A	0.007132329376166579
FANCD2	0.0070988189165216405
C1GALT1	0.007091066727936366
ATP5PB	0.007088765398821295
G0S2	0.007078165815565426
VAMP4	0.007075440947323985
PLAUR	0.0070390058429372826
TDP1	0.007031587114748409
AKIRIN2	0.007027263234885216
FERMT1	0.007018598312072119
MMP1	0.0069943919430783645
PMAIP1	0.006989547136157921
CTSL	0.006982633613680798
JUNB	0.006979630544172963
LYAR	0.006970351393737821
POLE	0.006946965702607142
ITGB1	0.006933359781166998
UQCRHL	0.006931902065636956
WRNIP1	0.006925134101688128
CALM2	0.006907310329601629
CETN2	0.006907154155473377
RRM2	0.00689730217654123
MEF2C	0.006895459770219081
ODC1	0.006895017580372095
HJURP	0.006876955058426072
PLAU	0.00686148263632155
SRSF3	0.006838090038751966
TBX1	0.00683136558597874
EGR1	0.006809666101073001
MYB	0.0068058897016495985
FBLN5	0.00680426354157965
UBC	0.006786796755489073
MYC	0.006774202540130882
PML	0.0067430942903937375
SMC4	0.006713232892545437
TP53BP2	0.006682423581402852
EDNRA	0.006679004525979973
ETS2	0.006662054749925492
MCOLN3	0.006617401222575671
YKT6	0.006610538906397772
DDB2	0.006588459961326956
OSMR	0.006588108889798147
SULT1E1	0.006586414247604848
NUAK1	0.006537262498292337
COPZ2	0.006509605357597811
GALNT7	0.0065093359129177
ACAD8	0.006499643245411742
CKAP2L	0.00648076438206423
CAMK2D	0.006464904452400283
SNN	0.006451197640012983
MSN	0.006442064499662848
BRAF	0.006438982969009277
CASP8	0.006428013218674421
CYP3A5	0.006425577659596028
DUSP1	0.006424811555095464
TAOK3	0.006424673552907896
THBS1	0.0064205109149045
PDHB	0.006377418357000813
TAGLN	0.006343960731203231
ALDH1B1	0.006336370657977205
ITGA6	0.0062881563507654285
KDM1A	0.006264227597839687
UHRF1	0.0062505365078594005
RUNX1	0.006250051391353867
STMN2	0.00624251255677152
L1CAM	0.006221501354806624
GADD45A	0.0062147466178174016
REV1	0.006207943814573822
FANCE	0.006139605758527633
RXRA	0.006137672171588942
WNT5B	0.006131651837068641
NTRK2	0.006130886920443548
PTK2B	0.006119089974491165
GRPEL1	0.006057604626959789
C1QB	0.006053848145303046
CDCA3	0.006017633030230557
RAN	0.006014911088270609
ANPEP	0.006012784525699095
TCF4	0.0060079337300457435
COX6B2	0.005982622684398645
ERCC2	0.00594818468307002
DDB1	0.005926704090895126
GLYCTK	0.005909864872967729
NR4A1	0.005896348062309317
FOS	0.005893499291882682
GBP2	0.00589208382057444
GTF2H1	0.005871483305476327
CDKN1A	0.0058487228373866485
COL1A2	0.005839221151861417
CALML5	0.005818246280061036
TRAF6	0.005798748357028652
COX4I1	0.005789480065878722
IER3	0.005771753320988277
TSNARE1	0.005767513062953464
TOP2A	0.005754037752340657
LOXL2	0.005753604071938631
RGS16	0.005720747581656901
HK1	0.005713349501056669
TDGF1	0.005708778214595404
RBBP6	0.005708609840264904
GLUD1	0.005692620653985355
EBI3	0.005680175696385429
ALDH3A2	0.005675162424593266
HNRNPDL	0.0056648233515864625
HMOX1	0.005604521069024801
CXCL6	0.0055931875193755915
GLIPR1	0.0055724678312638895
SLC2A1	0.005537268462015728
MMP13	0.005472359959871853
OPTN	0.005468813231784137
TNFRSF21	0.005433941828642245
AACS	0.00542048492119389
BCL2L11	0.005419125202232582
RBM6	0.005418975583059621
SRC	0.005375164401263717
ICAM1	0.005364942136995511
MCAM	0.005356876030440623
HSD17B6	0.005352331501732293
SKIL	0.005336887118087346
MCCC2	0.005333374732123189
UQCR10	0.005328536109399441
BRCA1	0.005323369502231063
HES1	0.005314117220866535
MAOB	0.005309539402581814
LDHA	0.005307213887596007
L2HGDH	0.005304299017240944
AMD1	0.005290130677570274
CXCL11	0.00528388888417453
JUN	0.005280320815365967
PHLDA3	0.005256086597423972
CHDH	0.005239683867770881
RAD21	0.005231657356080639
APC	0.005226689779220916
ACSM3	0.005204459806691929
UBE2N	0.005201039253765124
TNFRSF9	0.005196515159323876
ADGRA2	0.00518122231446225
AZGP1	0.005174074586112733
IRF4	0.0051677585461698565
MELK	0.005153736246102546
MRE11	0.005149365490096465
ITGA5	0.005146630168394409
CD44	0.005145339656241531
FANCA	0.0051392616675288326
AIFM1	0.005074267241194704
AOX1	0.00506431861413244
RB1	0.005023815630528532
GOT1	0.005018574090774051
HGF	0.005007644598391093
AURKA	0.004968498308033295
PRKACB	0.004966518978378886
PRDM1	0.004957653885669859
STX5	0.00494858334571949
CA2	0.004937816347622457
COX8A	0.004936176817751995
FADD	0.004924756274475899
FUT4	0.004896146531125253
TFDP1	0.004893495589204048
AK4	0.0048915607207198186
TWIST1	0.00487168104692682
DISC1	0.004869605113967084
DSCC1	0.0048533363734410235
MCM5	0.004850091325614403
RNF144B	0.0048258783200082435
UBB	0.004819957794875429
OLR1	0.004805005191401844
ZNF385A	0.004800028115194267
HOPX	0.0047825719032331135
ANGPTL4	0.004777617037256991
ECHS1	0.004763333385113242
TSC1	0.0047625424127265914
ROCK1	0.004741634411303242
RBPMS	0.004738206046297679
KITLG	0.0047231482884883625
AUH	0.0047181876036279605
HIST2H2BE	0.004715561836975667
NUCKS1	0.004702507097551396
CREM	0.004690888005089027
TEK	0.00465187284494992
MLLT11	0.004643373769262094
NFIB	0.004619862286318535
HILPDA	0.004611699324332516
TNFAIP6	0.004598976844022105
CHD7	0.004555617516260756
IL1B	0.004542367425585449
MAML1	0.004526550625363895
SLC2A3	0.004525695950650704
CPS1	0.0045124292799966145
TUBB6	0.004511282344924753
MYL9	0.004495813890549829
SORT1	0.004478230824321591
ALDH9A1	0.00447576904714129
HSD11B1	0.004474395715496945
ARRB2	0.004467947673333776
UQCRH	0.004464017040655591
PFKFB3	0.004459716650355465
UGT2B15	0.004418187549607461
NINJ1	0.004399440958006942
HMMR	0.004388295896795653
TNFAIP8L1	0.004366630600673893
CDC25B	0.004330570286058039
AKT1	0.004327088784261474
KIF11	0.004326546186763467
RFC3	0.00431227245444358
TSPAN6	0.004299647483734174
POLR2D	0.004299105325159257
PIDD1	0.004297763848560359
DAB2IP	0.004261614657653216
HSD17B3	0.0042583226373198325
UQCRB	0.004243299057121861
VAMP5	0.004236165821973702
PRKCI	0.004232351178689895
RGS4	0.004226066593516702
TNFRSF12A	0.004223353503773354
NKAP	0.0042003980479516255
STAT5B	0.00419998249015031
CDCA2	0.0041839949977149505
MND1	0.004177451647677933
RAC1	0.0041769212915408315
CYP26B1	0.0041760220997629485
POLA2	0.004161607709801755
PLAGL1	0.004154279273070199
ING4	0.0041504289908542765
AKR1B10	0.004139803595050737
CCL18	0.004136236258749383
RAD51B	0.004131487917881813
CCNE2	0.004127948151430093
WARS2	0.004125795195981649
POLE2	0.004124308700507004
NELL2	0.004102504194455776
HEY2	0.004090587600629271
CKS2	0.0040834471641163095
HLX	0.004067952259701453
ANG	0.004049516915854802
CEBPA	0.004040953251467607
CTC1	0.004006690910789973
ALDH5A1	0.004002291830927148
MIF	0.003997451433621989
IL4I1	0.003992419451988877
ATF3	0.003955672961676196
PPAT	0.0039511133640193
HNRNPU	0.003939482333647397
VEGFA	0.003931445100961976
TUBB3	0.003930166463444465
MCM4	0.003923841077220425
CCL19	0.0039180029441491125
ABRAXAS1	0.003916609648564829
SEPHS2	0.0039068648384553905
CA12	0.0039049744094546367
HIST1H2BK	0.0038962802907952
FNBP1	0.0038950856171601662
DOCK7	0.003885650201553478
ADCY3	0.0038689071157063017
PTHLH	0.0038629172334265936
PKM	0.0038622602915190647
ASCL2	0.0038258274219702144
CYR61	0.0038138382736446885
HPSE	0.003810666346327146
SHOX2	0.0038009040526113167
EPAS1	0.0037990240432111337
ATP1A2	0.003795181780046831
PRKDC	0.003789892837286325
CACNB1	0.003773222174178042
LIG4	0.0037658187491208207
E2F5	0.0037657147446668116
EPHB4	0.0037558951147175323
LITAF	0.003741683108276483
TNNI3	0.0037411592689216497
GREM1	0.003739528460930267
CCL5	0.003733298320784706
PCNA	0.003714879359786303
MST1R	0.003710874341893696
ATP1B1	0.0037060637409620165
CCL4	0.003692307346070389
DCK	0.003688874103208294
BABAM1	0.0036635258640545535
NFATC2	0.003621044487167606
NFIA	0.0036140689939291276
IARS2	0.003612921390310601
POLR2I	0.0036067111403720047
HMGCL	0.0035963695525240646
UBE2V2	0.003591001010241492
XPC	0.003577228886659526
FANCC	0.003572693010479189
STS	0.0035679766712393268
AREG	0.003566468506533819
BAX	0.003562604776258645
ACAA1	0.0035590697520299377
ABCG2	0.003553563444157871
E2F7	0.003538744831920964
THRA	0.0035155163716331112
COX6C	0.003513768554230213
CRISPLD2	0.0035120074660188023
PIK3CA	0.0035105275446543423
MTA1	0.0035091817901157668
MOAP1	0.003498957082895432
UQCR11	0.0034932981440396957
EGR3	0.003484904439738949
DBT	0.0034733906686681883
DEPDC1B	0.0034720323808954835
RFC5	0.003454829971878608
TRA2A	0.0034321952233286285
SLBP	0.003421033072464954
CSF3	0.003412981710664671
CCRL2	0.0034047135111926266
CAPG	0.0034036160209782117
FBXO27	0.0033713251838993854
RAD23B	0.003362303593981737
CARM1	0.003361047048813843
AKAP12	0.003360472948112839
CHAF1B	0.0033555986135250762
ACADS	0.003354246989356694
CNOT4	0.0033521194442423883
VEGFC	0.003350308158743176
ZBTB10	0.00333736362174415
CLSPN	0.0033301208594523723
TCF7L2	0.003309429218521741
KLHL24	0.0033070196895054137
ST3GAL2	0.003294515174312656
MBD4	0.0032884896155710767
RAMP2	0.0032741026295609542
PPP2R5C	0.0032727032319273585
NR2F1	0.003272473953052153
BCAT2	0.003270288429992644
STX7	0.0032697455190444013
DNMT3A	0.0032658693388660782
BUB1B	0.003260828606893814
BCL11B	0.0032578803433853188
USP1	0.00323820751160182
STX11	0.0032185190257054117
SLC1A2	0.0032044706023462597
PSMD14	0.0031941880244806663
DLGAP5	0.0031876706147257418
PTP4A3	0.0031850957722866463
BRIP1	0.003178677955530032
CDC25A	0.003170715861590379
RASGRP1	0.00317061760771386
BDH2	0.003165501996432837
AARS2	0.0031450457542150714
NASP	0.0031436347473930426
TPM4	0.0031299871396664137
CEBPB	0.003119327115038988
HDAC2	0.003101501878044112
GALNT5	0.0031012859198300854
CACNA2D1	0.003076834691391078
UQCRC2	0.003068904205199376
SIRT1	0.003064234718266715
TGFBR3	0.0030573411391898587
B4GALT5	0.0030373980937525463
GALNT2	0.003016500545665755
YAP1	0.003000761042752481
HELLS	0.00299990691191464
PPP2R1B	0.002999395248133316
MAPK14	0.0029822979126054396
ANLN	0.0029703960625103707
LY6D	0.0029401277679532174
CNOT3	0.0029249476768887827
ADA	0.002912319640569864
STAT1	0.002908585903988262
POLK	0.002906803155285938
SDS	0.002904043614885265
AKR1C1	0.00289663301661397
CNOT6	0.002893455723944074
SRD5A3	0.0028914237288265292
SVIL	0.0028866811113347156
UGT2B17	0.0028730908528600595
AEBP1	0.00286921896420299
RNF43	0.0028613161206499415
WT1	0.002855127933530356
RPS6KA6	0.0028424927253677843
RFC1	0.0028400662700404002
SMOC2	0.00283598206631464
COX7B	0.0028211704273711303
POLD1	0.0028172579306170583
IL18R1	0.0028122413325471877
ECT2	0.0028067679310449
BHLHE40	0.002800446277576082
HTRA1	0.0027907153429194307
NFE2	0.0027852185242554276
CCNG2	0.002778589218348543
EDN1	0.002771145158063367
PLK4	0.002766180616613122
CLCA4	0.002752979231976586
UBR7	0.0027460154589746657
HSD17B8	0.002732790324741406
FANCF	0.0027296074264310534
CDCA7	0.0027115686694638968
LHX1	0.002711399830519862
RBL2	0.002705774843766598
NOTCH1	0.0026921867484619704
FXYD2	0.0026821268619081793
ITGA3	0.0026814157008139116
HIST1H2AC	0.00267739671947796
CLIC5	0.0026760586263647993
XPA	0.0026756543390987625
CNOT2	0.002666209207944904
AFMID	0.002655827908498419
ASPN	0.002654826195783281
CA9	0.0026477573050187704
THY1	0.0026399605692377657
COX6B1	0.0026113626745702836
ALOX5	0.002607934530525365
LMNA	0.0026058360653535267
ATG5	0.0026051794219346877
PSRC1	0.002589398724060891
EREG	0.0025787523388555254
ALKBH2	0.002572195385279035
VARS2	0.002571246883162862
RFC4	0.002567680777293758
GLI1	0.0025627471199913807
NEK2	0.0025513737306047325
ANXA2	0.0025451555411660064
PRKX	0.0025394352017650257
RHOC	0.0025362621643980855
ANGPT1	0.00252574777373549
TGFBR2	0.002525740986323537
TNFSF4	0.002515873450194294
PAFAH1B1	0.002512583943891584
PRC1	0.0025118863713951946
ZNF335	0.0025111694590999787
ACSL1	0.002491313739110745
SERPINB2	0.002488136277538075
RPS27A	0.002479220488223908
FAP	0.0024721722616850472
AKR1C2	0.002470470461075663
S100A4	0.0024703297329721047
PIPOX	0.0024670215772634213
TFAP4	0.0024666724724781114
PLPP3	0.0024574879338472217
SPARC	0.0024569995750450433
VAMP7	0.002445060090956892
TP63	0.0024286502806219663
ERCC3	0.0024275045475235586
CREB1	0.0024229260995286025
USP28	0.0024173522558041506
DAPK3	0.0024165444053450675
JMJD6	0.0024015075072494475
SLC12A2	0.0023942345827308352
BAK1	0.0023910904799517747
HNRNPH1	0.0023879456074321855
VAV2	0.0023867511612801736
CENPA	0.0023817868596454454
CNOT11	0.0023740584649698223
AQP1	0.0023675094208444737
SLC4A7	0.0023666587269115936
ALAS1	0.002365572477152026
CORO1C	0.0023594002704106116
XRCC5	0.002341898223848543
STX16	0.0023370810777767984
FGF2	0.0023357575399101265
MTOR	0.0023323397562586656
EPHB2	0.0023309575184725854
MMP9	0.0023301747779658926
FOSL1	0.002328168185507926
SARDH	0.002318030603228458
FANCG	0.00231500831861251
AKR1B1	0.0023115060389966584
SMAD2	0.0023087040503603604
SLC9A1	0.002306111026807577
POLD3	0.002302196393042758
ALDH2	0.0022954341388538657
FAM162A	0.0022861134882025294
CXCL13	0.0022859338556124745
ERBB3	0.0022771122885939083
POLL	0.002272302274963825
NBN	0.0022692122655056015
ILK	0.002267932909106183
SNAP25	0.0022567701839452535
SIVA1	0.0022463100273556343
CDK2	0.0022423439058297592
IL4R	0.0022402427679167236
POLB	0.0022400695426615866
RAD51C	0.002233074910167772
SNAP23	0.0022263431561539812
DNER	0.0022114948732049546
ALDOC	0.002203896953147922
EZH2	0.00219535200722523
ZBTB8A	0.002181582143198871
IGF1R	0.0021797584064593366
TGFBR1	0.0021781721173926723
TPSB2	0.0021768211344369934
COX4I2	0.002175040797348433
POLD4	0.0021669952168138083
MRPS18B	0.002163983171485116
CCL20	0.0021584638957681517
GINS1	0.002140271124824113
TMEM158	0.0021378556041256776
COL6A3	0.002135645794293892
BET1	0.002104094533917044
STX2	0.002092087605108809
DPP4	0.0020866870027152692
GNAL	0.0020786021590096055
CACNA2D4	0.0020775957770008463
SRD5A1	0.0020770694667378554
CTTN	0.0020610066931586904
ASPA	0.0020544217444371034
FLOT2	0.002036983311452496
WNT3A	0.0020362604165740793
SOD1	0.002021672505389892
NRIP1	0.002021425635531255
SP3	0.0020134078596314047
DLL4	0.002007507529355118
H2AFX	0.0020036760255958443
TMEM109	0.0020034549892922783
SHMT2	0.0020012564119029413
RIPK2	0.0019896809933030346
CSE1L	0.0019892546882521495
POU5F1	0.0019813314077754248
TNFSF9	0.0019811999163652826
SPTBN1	0.0019775305018397463
PPP1R15A	0.0019641537726282202
CACNB2	0.0019635228905796978
SHISA5	0.001955589896652578
GFPT2	0.0019471081495335333
CNOT8	0.0019369834244901414
MACC1	0.001930638340387664
STK4	0.0019281275582046216
UQCRQ	0.0019276277875762311
LRRC17	0.001912135727162442
ZNF292	0.0019119169580971288
VTI1B	0.0019038934008377916
GTSE1	0.001903104052630486
MME	0.0018957827222570898
GINS2	0.0018919602276676673
XRCC3	0.0018870885142095153
CXCL5	0.0018852175645666474
CCBE1	0.0018805510798803379
ACAT2	0.0018768177476263625
SRR	0.0018329214632296122
MED1	0.0018313265213346875
GOSR1	0.0018299707838668362
FAM20C	0.0018273378745402083
ACAT1	0.0018212281014076586
PRR11	0.001820734740103141
SEMA5A	0.0018190509124164768
FLT3LG	0.0018159660950192687
EGLN1	0.001805541233462035
E2F1	0.0018004858248199997
LAMC1	0.0017991514696203829
GCLM	0.0017952814997116645
MLLT10	0.0017931751608649706
GOT2	0.00176527891732792
ASPM	0.0017616007461438846
OVOL2	0.0017564531491730206
ATP1B2	0.0017333479119842198
STK11	0.0017311477675509381
ATP2B1	0.0017303191031156648
UQCRC1	0.0017204288426943765
ATP7A	0.0017160161677279827
CXCR2	0.001712913684673115
PROX1	0.0017067709467748875
MAPK3	0.0017006578351023303
MAD2L2	0.001696919883811735
BABAM2	0.001693382743527588
OGG1	0.0016824599186614022
PAM	0.0016815682775810775
P2RX7	0.0016782041356493101
ADSL	0.0016774386485470417
GSN	0.0016719985987314941
THBS2	0.001663678138094293
DLD	0.0016562693621780067
MDM2	0.0016522143196468948
E2F8	0.0016486638545013818
UIMC1	0.0016463256659942681
VRK1	0.0016360115875131032
ANXA1	0.0016271331825441799
NFKB1	0.0016262893989653878
POLH	0.0016199479513370162
TPM3	0.0016015600976980095
PPIC	0.0015993470762901416
PTK2	0.0015925695355954997
TRA2B	0.0015906599321876917
NTRK1	0.0015870701852216352
GPT2	0.0015860484621970827
LIG3	0.0015826534788901938
BRCC3	0.001575508942061757
RELB	0.0015717280431784193
CNOT1	0.001568159082204321
ZWILCH	0.0015639747483028323
ASCL1	0.0015639280182275744
WRN	0.0015532996797822285
SNW1	0.0015441895773596842
HSD17B7	0.001543357396510574
RGCC	0.001539765234778156
TNKS1BP1	0.0015391871183412845
LIG1	0.0015353714001686651
KIF22	0.001532609339731292
PDGFRA	0.0015320761449260528
LATS2	0.0015148795179685459
NCAM1	0.0015089906195363094
CLCA2	0.0015077542382117557
MFAP5	0.0015065930594055058
PNN	0.0015023224475210336
STAT3	0.0014986725714593294
NID2	0.0014975604353482635
TATDN3	0.0014965128097927454
CLEC4A	0.0014958166234686232
CD86	0.0014907561581859264
B4GALT1	0.0014905689405465858
F12	0.0014864898833005463
GALNT17	0.0014796034970658773
HIBCH	0.0014795252357082816
ANP32E	0.0014705895930275403
PTN	0.001469815061237076
OLFML2B	0.0014634181766017907
MESP2	0.0014541094185937134
PTPN11	0.0014499313851686223
BAG1	0.0014463964888248222
BCL10	0.0014435821087463887
MXI1	0.001438240097236379
GFPT1	0.0014321886371382276
LBR	0.0014222110386714506
CCDC88A	0.0014206773041238851
WWOX	0.001420440720586205
DCSTAMP	0.0014127593006063996
IGFBP4	0.0014106741644778328
RFC2	0.001410572944459329
EPB41L5	0.0014080287343337823
PGF	0.001399279561868531
JAG2	0.0013951018569765352
CACNB3	0.001395014871088427
KDR	0.001391213056241576
NFIL3	0.0013909053158707536
CALM1	0.0013860013467877873
GTF2H5	0.001380507275363552
LASP1	0.0013758399857889507
RGS1	0.0013486470308941058
BSG	0.0013432485876231875
TYMP	0.0013368267016651589
PHGDH	0.001335151536328037
SEMA7A	0.0013339125997756042
FSCN1	0.0013286137480106948
CD6	0.0013153406099936905
RALY	0.0013131375319832615
NRP1	0.00129360063329472
AXIN2	0.001290033370442508
PXN	0.0012897658250858779
DYRK2	0.0012897421057909083
TIPIN	0.0012867742473452537
SLC8A1	0.0012845727020619974
CXCR4	0.0012831167552782054
EGFR	0.0012788398155342982
ITGB3	0.0012672163991386235
ZNF395	0.001265338653190374
NUSAP1	0.0012642021355941517
CARS2	0.0012489288189751616
NR4A2	0.0012486757802014127
KIF1B	0.0012395890606023802
TAL1	0.0012339282424377474
NUP37	0.0012328902895715277
GLUD2	0.0012259253721768786
CEACAM1	0.0012244267936744589
BMPER	0.0012207362273432701
CNGA4	0.0012110987558606758
RNF213	0.0012045565130263576
TRIAP1	0.001200270564058191
GALNT3	0.0011973649483819607
STAT5A	0.0011804281840152118
ARX	0.001178514462170525
LGALS9	0.0011738867064160568
NODAL	0.0011664968709362022
NARS2	0.00116366912414342
ACVR1	0.0011605579953565398
DDR2	0.0011591952897492827
SHCBP1	0.0011535227850153387
APAF1	0.0011488465085804337
COX7C	0.0011425433422139538
NFAT5	0.001132504699632324
STBD1	0.0011313510436665574
YARS2	0.0011290431783511344
CALML3	0.0011087707625426946
VAMP2	0.0010995772158237465
LAMB2	0.0010986201394223712
PSPH	0.0010955537071450378
CCL7	0.0010952164487479843
CAMK2G	0.001087184076991119
NEK11	0.0010871548361864798
CDK1	0.001083479489774868
APEX2	0.0010753267178226257
DRAM1	0.0010701022809580275
COX7A2L	0.0010598361150145395
RSPO3	0.001056198735015763
CD274	0.0010497026061161217
EFNB2	0.0010480981043001281
CCL23	0.0010479366432554166
CSF1	0.0010459418613155004
SLITRK6	0.0010418634633678728
FANCB	0.0010395308126732287
COX8C	0.0010165931494427937
PDGFA	0.0010147818426389564
SMAD4	0.0010101762654790116
AOC3	0.0010016569435684734
SAP30	0.0009975777810974468
STX8	0.0009814319824051137
DSN1	0.000978572655052685
IRAK2	0.0009720475264733111
CENPJ	0.000969813515396042
MCEE	0.0009669065066388513
SEC24B	0.0009652682200376998
PPFIA4	0.0009617033413243787
ALDH4A1	0.0009594635763624642
SDC1	0.0009545910254408166
ZEB1	0.0009483645144085799
GAD2	0.0009480099482764767
HARS2	0.0009472190385550961
LYN	0.0009462118053327353
KIF23	0.0009363734132195498
STX1B	0.0009355139614692226
MAFF	0.0009336963874523677
CALML6	0.0009325337306578113
CAMK2B	0.0009301425271112019
BORA	0.0009271697711249205
FOXN3	0.0009241806717756578
CALM3	0.0009211263353551337
APOPT1	0.000920666742716823
OPHN1	0.0009122505526763537
BAZ2B	0.0009104560909596119
HACD3	0.0009074307438252028
E2F2	0.0009046476167132349
RAG1	0.0009029308958389563
IL18	0.0008978066667799412
HMGA2	0.0008966697262757561
PDGFRB	0.0008964554715110546
HSD17B1	0.0008951870183616991
GTF2H3	0.0008936690810353068
POLR2C	0.000891118814527203
RIPK3	0.0008893352551342808
UBE2T	0.0008846137835260903
HOXA5	0.0008840546701986356
ZBTB1	0.0008829941376810203
POLA1	0.0008782110559943277
FOXM1	0.000877910258303352
IL31RA	0.00086528190467992
CD40LG	0.0008629110490964672
FCER1G	0.0008617634140578292
ARID3A	0.0008611616359169852
CACNG6	0.0008587323655849398
RAD52	0.0008480321241640693
ATAD2	0.0008445547103332698
HADHA	0.0008410190959985004
ST3GAL1	0.0008405766324925563
MMP14	0.0008402751972215194
PABPC1	0.0008318273972021774
PCDH9	0.000825510226128861
CENPE	0.0008224693791379502
EBF1	0.000821642082528361
ATP2B2	0.0008152895391712027
ECM1	0.0008152445592562808
CNGB1	0.0008083920664543927
CDC25C	0.0008081012679301555
HAPLN1	0.0008004221617373636
CAD	0.0007983066553269594
PIK3R1	0.0007945786779827457
FOXO4	0.0007890533693502446
GCNT1	0.0007878757989085792
RRM2B	0.0007824019676105339
GPLD1	0.000775300876685759
ERCC1	0.0007752897992198981
GUCY1A1	0.0007736612178255697
IL11	0.0007720511148694607
RARS2	0.0007683199304205174
GFI1	0.0007633334921361636
TNFSF10	0.0007632154048843349
IL15	0.0007628419542123431
SARS2	0.0007539383877566177
IRS2	0.0007528440715975359
GALNT15	0.0007458090951611078
MNAT1	0.0007434675335890996
PALB2	0.0007416716950472198
RYR2	0.0007408086188815713
CCR7	0.0007356684125949775
EOMES	0.0007356680654224296
TMPO	0.000735525856460663
STX17	0.0007344409129025803
BMPR2	0.0007321096423655089
COX5A	0.0007307959822105246
UGT2A3	0.0007249778310176176
SPDYE1	0.0007249391977666547
ALKBH3	0.000709643334515491
RBL1	0.0007067053292902999
BCKDHB	0.0007061848159616279
XRCC4	0.0007037965584285222
OXCT1	0.0007019514638381222
RPA3	0.0006985508518914845
AMT	0.0006929625594464609
SYK	0.0006732111371962489
METTL3	0.0006703663670419838
RNASE4	0.0006654508978855861
BDH1	0.0006617459922102522
EGF	0.0006570577068797758
OR13H1	0.0006569052339176559
CACNA2D3	0.0006507032752926861
VEGFD	0.0006472005086512599
PSCA	0.000644161103018072
CXCL12	0.0006398721907899066
ATM	0.0006397200163060009
EHHADH	0.0006357959031261303
ITGBL1	0.0006356151281094113
ATP1A3	0.0006324840097777684
FGF7	0.0006265834634059354
FANCM	0.0006249261141526769
CYP3A7	0.0006240385530591591
ATP11C	0.0006233467757252388
SYF2	0.0006232088355904006
PARS2	0.0006190483045853636
GALNT16	0.0006177945121856299
GALNT13	0.0006152640771458377
FFAR2	0.0006137796455915245
STX6	0.0006085026296170945
CDK7	0.0006082791901355275
SPIDR	0.0006023591075960788
KIF14	0.0005928566823862255
POLR2G	0.0005878148749164933
ENOSF1	0.0005872511668715172
PRKG2	0.000586685795374487
DDO	0.0005845434428758607
CIDEB	0.0005799250935333805
ST20	0.0005688752880565729
MCCC1	0.0005686853136583007
GAS2L3	0.0005655401994797062
STX4	0.000558211121478299
WDPCP	0.0005561657892933932
SATB1	0.0005523671384853323
PPP1R3C	0.0005460122568474867
VTI1A	0.0005426380207514433
C1GALT1C1	0.0005410057248233961
XRCC2	0.0005407036177376535
INTS8	0.0005397944447042631
CRADD	0.0005357835794094114
GNMT	0.0005310606797196347
OR52H1	0.0005292516040837491
TCF12	0.0005275660298003425
TLR2	0.0005226752958438674
CSF1R	0.0005212629874779424
PCBP4	0.000520243246953216
POLN	0.0005196655569540571
IL6	0.000519312013347754
TNFRSF1B	0.0005185582803434998
CDH11	0.0005164320692931209
ITGAM	0.0005122812051219931
NKX2-5	0.0005121488476842074
MZT1	0.0005096660674366195
TXNIP	0.0005049807149966801
IKZF1	0.0005042640646097454
GCAT	0.0004957345794000165
TACC3	0.0004936008405622845
GCNT3	0.00048731466276236764
FEN1	0.00048673507697603847
ATP1B3	0.00048493025422221013
FBLN2	0.00048218928078914546
RAD50	0.0004809036261123641
HMGB1	0.0004791090831455199
ACVRL1	0.0004722365557100113
UGT1A6	0.00047125305913534764
TERT	0.0004550320956488937
TFRC	0.00044953255397338934
IFI30	0.00044859409298458723
ACTC1	0.0004466956453287623
GUCA1B	0.0004453392808150516
ZNF793	0.0004366913563005362
SELE	0.00043663048010698555
RRAS2	0.0004358774309515127
GALNTL5	0.00043577307428300176
CEMIP	0.0004346989647152213
NKX2-1	0.0004317165095070564
ETV1	0.00042807160588295554
AGXT	0.0004270624623261528
UGT2B4	0.00042550150395510486
BHMT	0.00042497953807448197
BNIP1	0.0004224119027550956
GDNF	0.00041940318325117926
PRKD1	0.0004174732138038817
RUNX2	0.0004170648454453859
TLR4	0.0004130517717574189
DDIT3	0.00040702343366327484
PF4	0.0004055929579661736
OR51E2	0.00040377987387804626
CASP8AP2	0.0003979032621817187
OR6A2	0.00039672818942890496
OLFM1	0.0003951995287012265
KLF7	0.000394969785587714
OR5AU1	0.00038418824461246634
HSD17B2	0.0003813382294643104
SP100	0.0003752752550674774
SOX11	0.0003742708766885932
CACNG8	0.00037065244378410155
ALDH1A1	0.0003705581360622496
AL929410.2	0.0003656641099313154
VAMP1	0.00036086923592858075
CYP1A1	0.0003515011159121765
TNNT2	0.00035115725110259754
GFAP	0.00033789905565960704
FARS2	0.0003350290538509886
QPCTL	0.0003338614862121961
P4HA1	0.00033307130327117813
GPT	0.00032627673844254216
ESR2	0.0003245974731210006
PBK	0.0003222387354407278
SOX6	0.00031858426842464017
CSF2	0.00031692380567521045
CACNA1C	0.0003132167940979607
CDON	0.00030600584654505984
CACNA1S	0.0003021673555413373
PDE1C	0.0002993038368448268
OR7D2	0.00029896021769400944
SOX2	0.0002989524686686125
ROBO1	0.00029355244046174535
PSTK	0.00029243671773872845
HIPK2	0.0002902932219295799
PDZD7	0.0002898423629302446
ACSM5	0.0002896251248134232
CYP17A1	0.00028960045020997297
AOC2	0.0002893709314058211
OR8A1	0.00028557048796868083
COX7A1	0.00028467063340456426
IL20	0.00028146240167151767
EP300	0.0002734024169449957
PLOD2	0.00027228707655152875
ERCC4	0.0002697334363720829
BLOC1S6	0.0002670641049157541
GALNT8	0.000266604125866342
GUCA1A	0.00026407798791706216
NFKBIA	0.0002616981444602195
COX7B2	0.0002613554864899077
OR7C1	0.00026127105530655994
TLR7	0.00026088612346433597
TNFAIP2	0.00025631495335524246
FN1	0.0002548749877355885
POLI	0.00025277017769102865
KLKB1	0.0002523196636610446
CD38	0.0002503027687177819
MYH7	0.00024993153059125366
SELP	0.0002497458638082752
ACOD1	0.00024952732916278664
KAT5	0.0002487906469114287
OR1Q1	0.0002464651794656239
NCKAP1L	0.00024319609116761685
GALNT1	0.0002402721042763185
LOH12CR2	0.0002379796406526374
COL6A2	0.0002351902465982158
ERG	0.00023481375058978353
CDCA7L	0.00023298320783347924
CDIP1	0.00023226719893381986
GALNT10	0.00023162883055121396
CYP21A2	0.00023051771073798134
MYOD1	0.00022843788854288912
GYS1	0.00022818493920222617
CBS	0.00022374085517625297
SNAI1	0.0002237387853063149
GOSR2	0.00021656817457186626
CCR2	0.0002138089153911586
SOX1	0.0002133582142399727
GLS2	0.00021211088796559672
RAMP2-AS1	0.00021055394447525242
REL	0.00020848054347444346
CALD1	0.00020614652602020652
SLAMF1	0.0002024190844094068
SNCG	0.0002008335005894413
TGFB2	0.00019797351606981185
PMCH	0.0001977656648413678
COX6A2	0.00019753154098907277
TYMS	0.00019323179414191502
FAM83D	0.00019287542207753954
OR5M11	0.00019235341250817473
CRP	0.00019225603295409399
CX3CL1	0.0001889441130484633
INHBA	0.00018851026977895647
MYLK3	0.00018502475232251003
ACSM4	0.00018237174939413455
CNOT6L	0.000181935833104649
CHEK1	0.00017847173326977984
SEPSECS	0.00017639411895356588
AFP	0.00017401713295549053
FGF8	0.00017348137587548757
BCKDHA	0.00017287281410340288
FABP7	0.00017218873968195486
DRD1	0.00016928958868567444
WNT16	0.00016915539612655863
GALNT9	0.00016894533892190233
FLT4	0.00016874354433395577
COX6CP3	0.00016378716734875327
OR2A4	0.00016363859698991987
GRK3	0.0001632880985504542
GPM6A	0.00016161946198787986
PRKG1	0.00016045218276054091
LOX	0.00015988659178010168
CKAP5	0.00015972004545329702
OXCT2	0.0001593785425338457
TFDP2	0.00015753211966052058
LHX5	0.00015576590639919567
CACNG1	0.00015551604041366866
OR2A7	0.0001548126636935842
PTPRO	0.0001530315042915237
MGMT	0.0001529910362099912
CACNA2D2	0.00015240853908613774
PTPRZ1	0.0001518051571532969
B3GNT6	0.00015094095087496632
CRHBP	0.00015083565534964235
CACNG5	0.00015067179780908145
DCT	0.00015034612024264946
CYP3A4	0.00015000224305321513
PDC	0.0001492169722708575
MAP2K1	0.00014510331069964691
NIT2	0.00014307307485651936
CLCA1	0.00014270187474340457
ALAS2	0.00014099894392319572
OSM	0.00013925460827325864
KRAS	0.00013853350319401617
PLK2	0.00013821618050901058
OR2B2	0.00013679293884737333
GALNT4	0.00013564088554305652
TPM1	0.0001355738870519323
AKR1D1	0.000135385382870981
CTNND1	0.00013329838468156317
ATF4	0.00013185788043583118
OTULIN	0.0001314249678511735
OR13A1	0.00012971997608526075
PAX6	0.0001297197994987361
OR10A5	0.00012497255863369954
BLM	0.00012404448182809445
IL2	0.00012388786289783382
IGF2BP3	0.000123673095512558
MEF2A	0.0001226758371900932
ATP1A4	0.0001222770114822398
DMGDH	0.00011918604806195675
UGT2B10	0.00011625821520052907
UGT1A10	0.0001119108662526437
OR10H1	0.00011179582659892457
MYL2	0.00010857740271138621
SHMT1	0.000104151228790331
STRC	0.0001041444658350311
EPHA2	0.00010175585094608163
SLC9A6	0.0001013033916386486
BOC	9.683713405685216e-05
CCNA2	9.63661926279837e-05
OR10AD1	9.574469291952342e-05
OR2H2	9.491584069681016e-05
GCNT4	9.425111653138639e-05
DBX2	9.205999136006742e-05
ERBB2	9.138440676410304e-05
MYL3	8.992890241418759e-05
CACNG2	8.619450069215608e-05
HSD17B12	8.614022512901447e-05
OR52I1	8.509846476149561e-05
PRKACG	8.431063367472623e-05
ACSM1	8.312578208594833e-05
TP53BP1	8.244721715721375e-05
CACNG7	8.115863588004039e-05
TSLP	8.106275669501816e-05
UGT2B11	7.972586435732088e-05
OR52N2	7.830491162362766e-05
MTFMT	7.75847639907559e-05
GUCY2D	7.728329196898599e-05
CACNB4	7.715881754665073e-05
SOX3	7.646848810263292e-05
OR13J1	7.53682039264886e-05
PAX2	7.279201318675429e-05
OR2B11	7.139390140991596e-05
LEP	7.010976623874429e-05
OR2C1	6.91034625824287e-05
OR6C70	6.904428101130704e-05
ASL	6.880948599726978e-05
PTPRC	6.86410492728564e-05
OR51Q1	6.76186684034071e-05
IL1A	6.66585482993144e-05
ATOH1	6.63323000874328e-05
OR11H4	6.554679595249017e-05
MYH6	6.513260707993419e-05
OR9A2	6.489780121343945e-05
CYTIP	6.426868574369242e-05
CYP7A1	6.375251543859847e-05
SPDYE5	6.245311923295702e-05
RAD51D	6.238517433237298e-05
PDHA1	6.17072568463774e-05
CNGA3	6.126524925893568e-05
CXCL3	6.073318685684069e-05
OR10A2	5.932608246134738e-05
CAV3	5.857776069384695e-05
OR2L2	5.725476913133036e-05
GPC3	5.653096021175534e-05
OR14I1	5.348285776897783e-05
OR2B6	5.2733500934123505e-05
OR56A3	5.2065439606655864e-05
CACNA1F	5.089469291493113e-05
AKR1C4	4.835310832712732e-05
OR56A5	4.821041334888707e-05
ICOSLG	4.7262482544527335e-05
OR2W3	4.690547551778429e-05
CACNG3	4.626015118871352e-05
OR2AK2	4.5404691443568865e-05
OR13G1	4.3954775516696264e-05
OR51I1	4.383473130769868e-05
OR5K2	4.270363271457173e-05
MYF6	4.1980126103015265e-05
OR52N4	4.192971299040944e-05
OR1F1	4.190361510938212e-05
NKX2-3	4.14494578139123e-05
OR2T8	4.099835397592238e-05
OR6B3	4.097667503367292e-05
OR2D2	4.0452822713425616e-05
POLR2F	4.02254983311304e-05
CAMK2A	3.9816019634945064e-05
OR6T1	3.8712955342439636e-05
OR4C6	3.842592873828295e-05
OR1N1	3.8316731190025475e-05
NOX4	3.765436236102711e-05
GATA1	3.5717004274499764e-05
PDK1	3.569197692545194e-05
CD33	3.552455997071155e-05
OR51B5	3.5338934879049574e-05
MYO7A	3.4423770763352894e-05
UGT1A7	3.356914393633694e-05
TNC	3.115878944285152e-05
NUF2	3.0036340177709276e-05
SHC1	2.9518384385170975e-05
UGT1A4	2.9468078420375967e-05
IL12B	2.8492019046613202e-05
OR13D1	2.6696444128147118e-05
ERCC8	2.653440684213604e-05
NANOG	2.6352520732730523e-05
OR52E6	2.60528810376618e-05
OR1K1	2.5562981078881075e-05
UGT1A1	2.4936765437134997e-05
OR56B4	2.391243882518871e-05
OR2K2	2.3801592746660438e-05
OR52E8	2.350833230603479e-05
IL4	2.311382315382561e-05
ATP1B4	2.309029423657847e-05
TMC1	2.295930946327089e-05
OR5P3	2.292993771860758e-05
OR8G5	2.1760900385764764e-05
GML	2.1468416545724097e-05
PITX2	2.1030010771992927e-05
SLC28A2	2.066989453156144e-05
OR6K3	2.0666840993845532e-05
OR52N1	2.0546479391711867e-05
EMX1	1.9733917516299274e-05
OR10A4	1.9468258921123285e-05
OR3A1	1.8508845627523533e-05
OR1N2	1.790847242337858e-05
AGXT2	1.7505083045997026e-05
OR9A4	1.720947168387337e-05
OR2G6	1.7074239711323365e-05
GALNTL6	1.6972357478660212e-05
OR2A42	1.672843768147437e-05
OR2C3	1.666169245737407e-05
OCSTAMP	1.6529420556242955e-05
DNM1L	1.5301906377159295e-05
OR1E1	1.4975519638887668e-05
NRG1	1.4587408517497753e-05
OR2T10	1.455948457254496e-05
OR51B4	1.3921691443556268e-05
OR2A1	1.384367507559966e-05
CYP3A43	1.3787449245126341e-05
OR52K2	1.3424340633699746e-05
CD80	1.3393140880305816e-05
WNT1	1.3336909594551507e-05
HSD3B2	1.3044785551279052e-05
OR52B2	1.2565956884426775e-05
POU4F3	1.1900452763750145e-05
OR7A5	1.1529208661459357e-05
OR56B1	1.1285722254163972e-05
OR52B6	1.1227280989825586e-05
WNT8A	1.1105889901328028e-05
CYP19A1	1.1027810125553944e-05
LHFPL5	1.0922976915377435e-05
OR2T33	1.0767584416306627e-05
OR52W1	1.0367685299989759e-05
OR2AE1	9.660075977830456e-06
SPHKAP	9.639927027558982e-06
OR10G2	9.630353214922411e-06
OR7E24	8.837973811168251e-06
GUCA1C	8.713092840586316e-06
OR1L3	8.70939046395793e-06
OR2L13	8.412602842064503e-06
HSD3B1	7.67935255879545e-06
OR5C1	7.417530986975555e-06
OR13C5	6.708742260937639e-06
TNFSF11	6.66707073364489e-06
OR1G1	6.3730089589818004e-06
OR2AG2	6.34541213676743e-06
OR2L3	6.030920769100261e-06
OR10Q1	5.990107684405536e-06
IGF1	5.779045647062646e-06
IL13	5.639234085138239e-06
OR4D10	5.010008707276735e-06
OR9Q1	4.961774914448812e-06
BMP10	4.925944246486352e-06
OR1J2	4.881677155530839e-06
TTK	4.71707060644736e-06
ACSM2A	4.689262633988856e-06
OR3A2	4.661758247315981e-06
OR4N2	4.642051413642115e-06
SRPX2	4.561590857416354e-06
NEK5	4.477461829518153e-06
CACNA1D	4.22377121639436e-06
GSX2	3.938349273325176e-06
CYP11B1	3.927345513539291e-06
DBX1	3.8039445410738153e-06
SRD5A2	3.713554730732838e-06
IL23R	2.584867413955588e-06
MYF5	2.389835027796955e-06
OR1J1	2.2487429434052856e-06
OR52D1	2.2005590342981433e-06
OR10A3	2.112387641088111e-06
OR9G1	2.049160451045799e-06
DAO	1.752703819861879e-06
OR6S1	1.6810501196767932e-06
OR1J4	1.38469446080214e-06
OR1C1	1.2993902887246768e-06
CYP11B2	1.1062061704016046e-06
RHAG	7.427307939110616e-07
UGT2A1	7.134931667717875e-07
UGT1A9	5.417234045957492e-07
OR5B12	3.79795781884089e-07
UGT1A5	3.5462512518848875e-07
OR6C2	3.374650446854724e-07
UGT1A8	2.227375538719927e-07
UGT1A3	1.9519314955304057e-07
OR3A3	1.8599620378802889e-07
MYOG	9.907392500428875e-08
UGT2B28	5.518102534414274e-08
OR4K2	4.1365664227540036e-08
OR1L8	8.000029580889489e-09
