# Supplementary material for: Transformer for Gene Expression Modeling (T-GEM): An Interpretable Deep Learning Model for Gene Expression-Based Phenotype Predictions
Source: Cancers (Basel). 2022 Sep 29;14(19):4763. doi: 10.3390/cancers14194763 (PMC9562172; doi:10.3390/cancers14194763)
Supplement: Supplementary file 1 [file cancers-14-04763-s001.zip › cancers-1924785-supplementary/supplementary/importort gene rank list for all cancers/TCGA-UCS.rnk]

CCNE1	0.1243547466158238
SOX17	0.11299279503809712
DDIT4	0.10478845724551547
EMX2	0.10204490505123254
PTTG1	0.09327948269874604
GTF2H4	0.08260680473134834
CD74	0.07765499963840501
CACNG4	0.0773768565240613
PRRX1	0.07683477532727509
KRT14	0.07656167382938704
MALAT1	0.07316223216650083
PPFIA4	0.0727880335098275
CA9	0.07103629027052402
AQP5	0.07096744981388524
PCOLCE	0.0695267177496981
SNAI2	0.06770563893482487
LUM	0.0673419487678356
PTX3	0.06669252733706595
CCND1	0.06612963994858656
ID1	0.06582746631968978
VIM	0.06436235949699284
WNT5B	0.06378915359033063
COX7A1	0.06292636086095842
RGS16	0.062019579567478486
TP53I3	0.060045491785938744
YBX1	0.056754291701716295
PTPRS	0.05639925001841027
WWTR1	0.05481889020763127
KRT8	0.054744382102995745
CENPW	0.054236269161587136
SMUG1	0.0524454281495893
IGFBP2	0.05238373284733566
FOXG1	0.05211010222525322
RNF168	0.05149578931752059
HILPDA	0.05023468185896155
SLC9A3R1	0.049772026694029456
CTSB	0.04850736309606359
ESM1	0.04825260034697955
SET	0.04798446035901725
QPCTL	0.047906016452502115
PABPC1	0.04790488805126689
BCL2	0.04783177221692101
TPBG	0.04694866305874517
OPTN	0.04647029662362474
GLUD1	0.045629494425024786
C1QB	0.04508108881497416
REV3L	0.04492982158132727
BGN	0.04434228916650848
COMP	0.04305549002575266
BUB1B	0.04270309525093108
COL3A1	0.042481314473643436
MMP11	0.04223933516185806
RGMB	0.041812939957951115
TNNC1	0.041768795919240154
MMP7	0.04124849926973061
MMP9	0.04100082080985514
CBX1	0.04082783020418399
MESP1	0.04058396635326271
GALNT6	0.04050804358447197
PPARG	0.04042457248214143
CCL3	0.04039965553116863
ANGPTL4	0.03979075113913787
EZR	0.03978921463108897
BAX	0.03972035037534462
GFAP	0.03916787852368802
BDH1	0.03876355829615048
PYCARD	0.03875894101117971
BMP2	0.03866359579052947
RAD23B	0.03851042148108989
AKAP12	0.038438025815475174
PIF1	0.038413528593205216
RSPO3	0.03778083900886025
CYP1B1	0.03750305825372084
NUMBL	0.03747948579588108
EARS2	0.03735036428946876
CETN2	0.037160708749690595
HAS2	0.03693875936600431
SDCBP	0.036867572036205665
GLDC	0.03685224677287219
LMNA	0.03632110717408009
KLK10	0.03597492032282672
PROM1	0.03593364135937314
PARVA	0.03560079459878459
TNFRSF1A	0.035590403114819806
SOX4	0.03545738266644747
TXNIP	0.03517181812760613
CDC20	0.0351326903468563
OLFM4	0.03512384072895418
TIMP3	0.034995708837326465
DDB2	0.03478900448843854
MLLT11	0.03433307410217519
AKR1C3	0.03430495173634386
SDC4	0.033982075606833376
COL5A1	0.03387561665125825
AGR2	0.03363441250180145
BCAT1	0.03313768222664938
WNT2	0.03294266841320004
COX6B1	0.03292568445158428
ERBB4	0.03281154100519116
CNOT1	0.03257494389607194
COL5A2	0.03255228732309175
TXNDC9	0.032426453176610456
ALDH1A1	0.032352827237310124
IDH1	0.03229119043417257
DTYMK	0.03226501007588706
TNFRSF21	0.032046260540312635
SERPINH1	0.0319195815156512
L1CAM	0.03189129912314902
MCM4	0.03182182736039839
RAD51AP1	0.03176365454508793
MKI67	0.03168090386134392
NTHL1	0.03164234526138716
ATP1A2	0.03158922702279922
MMP1	0.030821190040640184
PLK3	0.030375583810538016
TSPAN6	0.030264813255799848
TGFBI	0.030114838121373316
MARCKS	0.030086822298842804
ASS1	0.02983660441896068
NDRG1	0.02978755854368891
ECT2	0.02965496921967533
STC2	0.029619108026137923
APEX1	0.02939030048840625
CCL8	0.029105105265437654
IRAK2	0.029089653705206837
ANXA5	0.028977302099345327
MCM3	0.02894468075245969
PRIM1	0.02888996648233414
TMEM45A	0.02863378308052834
STMN1	0.028608924708569315
BMI1	0.028532598521468878
RBPMS	0.02849020211784737
AGT	0.028485033869247927
CDCA5	0.028439125453889668
GALNT12	0.028407542681815667
PPAT	0.028388393373246796
CENPE	0.02795397116160986
TGM2	0.027949011757516528
CXCL1	0.02791676041806488
UNG	0.027819648915145333
ADSL	0.02778591999634682
TUBA1A	0.027687338727738237
APEX2	0.027602568059004594
HNRNPL	0.027503675216335
HLX	0.027426049200556146
MPG	0.027272918687468478
ANLN	0.027073630134484366
CALM3	0.026802370641188088
AKIRIN2	0.026695023835913267
VCAN	0.026354242932025575
LGR5	0.02623889336182892
KIFC1	0.026095029988580053
ACSM3	0.02606510252826752
ALDH7A1	0.026064945635242066
CHD7	0.025885438169557136
PRKCI	0.025838677166538822
MMP2	0.025791864613268656
SPHK1	0.02575453879494872
FNBP1	0.02568973079579089
COL11A1	0.025682226590745417
TBX1	0.0255575608209134
OSR1	0.02539889173830895
KITLG	0.025372381985701558
CDCP1	0.025259951549854814
RELA	0.024914368288642068
RPS3	0.024825734524765653
MCM7	0.024794601289911174
OLFM1	0.024640618663974455
HMGB3	0.024615639332128986
NFKBIA	0.02454457738757434
KDM6B	0.024472519765715642
ENG	0.0244021111638786
TDG	0.024221249900966264
IER3	0.024052255180276177
HMGA1	0.02397684354235031
HARS2	0.023806079673628532
SNAP29	0.02370044764907635
SIRT1	0.02359298821354719
ADK	0.023552636366315147
RGS1	0.023532172683324946
HK1	0.023382294763918076
STAT5A	0.023239881560968352
POLB	0.023228798354312862
TK1	0.023215276963244075
PSME4	0.02308253655944672
FLT1	0.02307026136405063
SULT2B1	0.02303461638801097
PDGFB	0.022917955220929702
MYH9	0.0228972171111552
RAD9A	0.022888778919264482
ITGAV	0.022888619715704307
POLR2J	0.02288277278095682
PARP1	0.022869245000386444
FBXO27	0.022778980518746165
CXCL10	0.022716015506687733
TOP3A	0.022683738893727014
TEK	0.022586555746607208
SFN	0.022518360083837556
COL10A1	0.02236259310213962
BDH2	0.02224648375804534
COL6A3	0.022191398005266205
BAK1	0.022185834022199723
ING4	0.022164218503633107
CCL2	0.022097104296476752
HBB	0.022042039761572735
COX6C	0.021960383381332993
MSN	0.02192381894718226
POLR2H	0.021886470131861294
TMPRSS4	0.021680160432120527
DEDD2	0.021602002925299103
MFAP5	0.021464271458510775
WNT5A	0.02144234507152084
LYAR	0.021382152354112886
XRCC1	0.02136596909032048
OLR1	0.021216904226112488
FUT4	0.021174220220444788
IGFBP3	0.02108602154352835
TFAP4	0.02103768573179356
TUBB	0.020927010234470602
CD55	0.020913519167350885
HEY1	0.0207683392800505
ENC1	0.020724967564319186
ABAT	0.020674586942102138
SCRIB	0.020644600528985417
EGR1	0.02062305057197043
RRM2	0.020584892780884136
FGF18	0.020474503224362006
SLC9A1	0.020316811758690857
CKS1B	0.020220686493658786
POSTN	0.020167983796618213
HADH	0.02001499187197636
CACNB1	0.020001425021379797
BTG2	0.019968788467358882
NEK11	0.019907729371101072
CIB1	0.019883907173700095
SNAI1	0.019751796044063418
COX4I1	0.019717104584755927
CAV1	0.019686582563717785
HSD17B10	0.019668195187798526
RIPK3	0.019495095549317047
CYC1	0.019412048232202155
CEBPB	0.0194012534676887
CDK6	0.0193558094762118
KRAS	0.019347390042984643
SHC1	0.019333373314866453
NR4A1	0.01926112720641507
PGK1	0.019161765161432427
DAB2	0.019143486338586473
SLC25A5	0.01913631737200244
HMGCS1	0.019014051168437837
TOP2A	0.018910058073336258
RPS6KA6	0.018899966250049256
COL1A2	0.018866415283691023
GALNT7	0.018862401417350693
THBS1	0.01884450161979526
UQCR11	0.01882754277983836
TUBB6	0.018773457135338505
GLUL	0.018595200020294612
PFKP	0.0185263743607184
PSMA2	0.018505462434891422
CYP7B1	0.01847488150389741
UGT8	0.018465234222574716
ZWINT	0.01838994262193466
ATF4	0.01818968153079513
ACTC1	0.01818687573637895
CCND2	0.01815388266167244
VAMP4	0.018146817032331806
VEGFA	0.017895109734727677
GAD1	0.017832809558912106
FARSB	0.017579089912532375
GNAS	0.017569250771616668
NTRK1	0.017504887713409755
WNT7A	0.017497770209676432
BMP6	0.017483752691393434
MCM6	0.017432726264006944
EPHB2	0.017427319627596752
HNRNPM	0.01735847389773301
SRSF3	0.01734035800696517
PRDM1	0.01728806094159025
DLGAP5	0.017282747541897903
DEPDC1B	0.017257561612431964
NTRK2	0.01722045980203706
AKR1B1	0.017209882114040623
PLAUR	0.017201187605863144
GADD45A	0.01711125180346787
CD44	0.017103856879477505
UBE2T	0.017090737656304752
CAD	0.017064548301003783
HMGA2	0.016966126033886104
XPA	0.016965035722170552
LARS2	0.016898621433167556
PDPN	0.016884490434612875
COX6A1	0.01686705705848553
RAN	0.016833864891455507
CTGF	0.016818400678069306
FOXP1	0.016729896741182602
ALDH6A1	0.01667774189043211
TP53	0.01666581341401555
GALNT18	0.01666234258350522
CSE1L	0.016660715550233192
NR4A2	0.01665163001844276
FGF9	0.016600742053516648
ID2	0.016529281707970717
OSMR	0.016484614717590333
SOX9	0.016471757692740414
CASP4	0.016465986425455853
AXIN2	0.016340425889791173
STMN2	0.016328848854227206
ASNS	0.016286081130740968
CDK5RAP3	0.016284871838635244
GBP2	0.01625511469813243
UBA52	0.01622321383551692
PRR11	0.01617866074541335
RPA2	0.016175747744763328
DUSP1	0.016168517957170885
IL1R1	0.016102501848501566
USE1	0.0160960369091763
PTGS2	0.01608175256704972
BNIP3	0.016051808491785696
KDR	0.015986278049196247
TPI1	0.01590396768484658
ACKR3	0.01585548290869998
HIST1H2AC	0.01581032525132752
FOXC2	0.015795802669961133
FARS2	0.01576537922538998
AOC3	0.015745241413922244
CD24	0.01572814246169874
HADHB	0.015700944545673626
CALM2	0.015670232035702003
SLC2A1	0.015623658926208933
PML	0.015600715141668383
TWIST1	0.015456896830314325
RGS4	0.015372429771942853
VCAM1	0.015363796979426756
MYL9	0.015350427781469483
WNT11	0.015327472655293311
CCL19	0.01528428407175032
SPOCK1	0.015220070322673302
PIPOX	0.015163031459903376
RAB42	0.015155553670904851
UBE2N	0.015126473867187346
SSRP1	0.01508568837262142
CA12	0.014967538953716827
POLE	0.01482869341233295
TNFSF10	0.014814099687733312
CITED2	0.014749465504985121
ARX	0.014748065165065766
LAMC2	0.014710551390194778
PLIN2	0.014679251724609783
UGT2B7	0.014667880878876572
CDCA8	0.014641987658845815
COL6A2	0.014633116104991947
RASGRP1	0.014623871283065078
PDHB	0.014621729329569696
LOXL2	0.01460181853663689
JUN	0.014568447104205013
CCNF	0.014562737224283282
SOX11	0.014504310794158582
OPHN1	0.014500406252455997
ASPN	0.014493656667884519
TYMS	0.01445207303058384
FSCN1	0.014418414640493343
H2AFZ	0.01440173126975254
PTN	0.014370082906283074
BCAP31	0.014361786791524275
POLD1	0.014290198122759714
FGFR1	0.014276842390125019
PLS3	0.014259969771043879
CACNG1	0.01424175373782396
CARM1	0.014230314237088348
EDNRA	0.014171502416342564
UQCRQ	0.014141828034760162
SRD5A2	0.014131212637701118
ZC3H12A	0.014073764075650145
ERO1A	0.014056859323337315
UQCR10	0.014041568570103549
RANGAP1	0.014024089415334206
TFPI	0.014015206166866403
MPZL2	0.013984772998348605
SPARC	0.01398315972028195
ATP2B1	0.01393382203026337
ANGPT2	0.013886336235387625
SEMA7A	0.013860965706550238
EEF1A1	0.01383734852407592
STAT3	0.013792020953263064
MAOA	0.013753266733035212
EIF4B	0.01373728172914714
G0S2	0.013712377197824204
PLPP3	0.013635596034806718
VLDLR	0.013601474525900775
PRKDC	0.013589235187425075
ALKBH3	0.013587376266887307
DAPK3	0.013549961043864318
MAPK14	0.013536763963471105
TGFB2	0.013530921492923972
ICAM1	0.013436963394852525
ITGA5	0.013435738733212663
CASP8	0.013435630440433425
PTPRG	0.013407304104715991
GALNT17	0.013358844326191343
AEBP1	0.013346070227812432
BCL2L11	0.013337125731635651
RBBP6	0.01333578368184379
IRX3	0.013331507110478803
HK2	0.013314021799117268
BMPER	0.013286813813118619
F12	0.013281712498874585
ITGA3	0.013270647139097235
DSN1	0.013241266179818892
ACTA2	0.013235228480328098
UBR7	0.013228034107404996
PLAU	0.0132175037415734
GALNT1	0.013193098766068145
HMGB1	0.013191829718966172
CA2	0.013176959323893112
CALM1	0.013158554318498675
ATG5	0.013158498783587758
CDCA3	0.013149938595430965
CEBPA	0.013144361604374485
BCL2L2	0.013081855336380616
DDB1	0.013073358921996481
MXRA5	0.01301801154447218
CTC1	0.013016587530670743
FANCD2	0.013001269416264224
CDKN1A	0.012994354870361439
CCNB1	0.012852890113308878
F3	0.012737720246409373
ETS2	0.012724954257243426
NFIL3	0.012619641385860372
PSAT1	0.012563435887446722
HELLS	0.012515370192615474
GLUD2	0.012484177522711925
EPCAM	0.012478148264477554
GDPD5	0.012455887860337248
TRAF6	0.012449299990322512
VAMP3	0.012439939907298385
TNNI3	0.01235636579411575
TTK	0.012350014358814256
ITGB8	0.012340932741001535
ALDH5A1	0.012324652851561627
STK3	0.01230327217004941
PCCB	0.012302502504835852
NDUFB7	0.012256297920744706
MDM4	0.012237894694422402
CDC25A	0.01222519196866092
BABAM2	0.012139380319935378
TOX3	0.012138023867686979
GALNT14	0.012129886701071013
NCAPD2	0.012102171955716173
TENM4	0.012061014876859519
HIBADH	0.01204304250285386
CNOT11	0.012010794147036357
DNMT3A	0.011990687449720467
POLE2	0.011988573778340074
KLHL24	0.011946985486337429
SAV1	0.011887645654822232
STAT5B	0.011830286912142978
AKR1B10	0.011829117402577066
SHMT1	0.011815797011628892
USP28	0.01178572991642079
COL1A1	0.011762612022886126
ADGRA2	0.01170103011800418
TUBB4B	0.011691074899349984
NINJ1	0.011665144404860855
ST6GALNAC1	0.011638405321742127
STX16	0.011627921725144433
UQCRFS1	0.01161670248128725
SMO	0.011486392874717245
FAM83D	0.011474347723745733
TNF	0.011398664151297418
IGFBP4	0.011395389190988849
TACC3	0.011361880638409223
BCAT2	0.011339625520505327
PDGFRB	0.01129565223393229
SHCBP1	0.011216873069842473
S100A8	0.011216410739020974
ACAA2	0.011179259305191718
CXCL5	0.011135370899696632
LAMB1	0.011134670472981417
SAT1	0.011112900660762455
KAT5	0.011060872311772553
SORT1	0.011001927127713352
CXCL8	0.010963906446037475
CDH2	0.010958262587946957
GATA3	0.0109565056034549
CDC25C	0.01093916863683401
CHAF1A	0.010934636953822892
STX18	0.010917546444963531
CD200	0.010911248265786844
TARS2	0.010893937016071952
SMAD4	0.01088631923675653
ROCK1	0.010834975238672483
NR3C1	0.010830509241644002
VEGFC	0.010824555726040193
CLEC4A	0.010797489572945856
BATF	0.010790216967787753
E2F4	0.01077483789473532
PGM1	0.010772137325900044
CCL5	0.0107622523067378
RFC5	0.010755984012235478
IFI16	0.01073823154067404
EXO1	0.010700489735911936
CYP11A1	0.0107000318924024
IVD	0.0106947238349692
TLR4	0.010636163499861266
FANCC	0.010630670188877662
COX7B	0.010628597712746535
AARS2	0.01060545231880496
CNOT8	0.010598689385743338
MAP2K1	0.010589303358268323
TNKS1BP1	0.010589257552317667
AEN	0.010588727397256203
STK4	0.010545933065961077
KPNA2	0.010513397648207062
TP63	0.01051091731151141
MCM5	0.010461668772773037
SRF	0.010426145641936679
DENND5A	0.010413228326694144
GCH1	0.010395759365715004
TMEM100	0.010395139235308031
NELL2	0.010385058997597132
GATA6	0.010348771688243736
RBL2	0.01033051021320277
PMAIP1	0.010304323857848888
SPTBN1	0.010303962790756075
CDCA2	0.010302156360988584
ATF3	0.010275939494657754
COX6A2	0.010249539995772666
SOX6	0.010235865563230511
MET	0.01023075651880173
FSTL1	0.01017076501545022
LAMB2	0.010170203408768692
HIST2H2BE	0.010146973685809382
SARS2	0.010142485268310995
CTH	0.01013720153912055
MAP2K3	0.010134372803535246
SNAP25	0.010128966757507938
ADA	0.010120012502221568
LITAF	0.010112569469715237
BNIP3L	0.010094043715776008
NKAP	0.010080674038258238
ETV1	0.010071437034922517
GSC	0.010000241512251698
ACAT1	0.009937124112786692
PFKFB3	0.009933982336402684
SRD5A3	0.009928721025286495
ALOX5	0.009907180369645097
IL11	0.009898205599878558
STX1A	0.00984811950995232
ACAA1	0.009840621517729582
CD34	0.009807449175112962
SRR	0.00979013479131059
RNF144B	0.009777596501662442
MCOLN3	0.00975462002496992
LHX1	0.009753392871967574
UBB	0.00966695998953918
CLSPN	0.009655159707580028
MYL3	0.009511781789513968
HMGCS2	0.009506392660488092
KIF23	0.009497154910240927
COX6B2	0.009483239319128606
CAMK2D	0.009477577622033403
CXCL11	0.009402125241835245
SHOX2	0.009389361182424864
BCL3	0.009387926857201582
DDX5	0.009363078674854851
AURKA	0.009362087344234883
TUBB3	0.00936127544730665
SLC2A3	0.009345230621576646
RNF213	0.009344860493707443
WRNIP1	0.009312525636160475
NUSAP1	0.009276966239792846
AUH	0.009256515901556652
IRF4	0.009251377607207895
CFTR	0.009128174956731313
UQCRB	0.009118717895478126
ZBTB10	0.009112406958395247
TSNARE1	0.009087974883295645
CTTN	0.009042126139036866
SHISA5	0.009014561586269669
B4GALT1	0.008983396332749678
NDC80	0.008972397956312458
GNAL	0.00896351794767781
HMGB2	0.008925626977622989
ANP32E	0.008889235912221483
GAMT	0.008877153063674374
MUTYH	0.008843646773251525
CAMK2N1	0.008824089560436378
TSC1	0.008819424465894666
RAC1	0.008813669078088598
OGG1	0.008797052767459302
THRA	0.008777037126799631
GOT1	0.008775373624788457
EGFR	0.008773586052866806
ZNF335	0.008743970739222616
VAMP8	0.008740712796413183
CDCA7L	0.00872670262178842
ALDH4A1	0.0087164688050579
ID4	0.008672800302423823
CYR61	0.008567438577575383
CCNO	0.008549713725461016
ATP1A1	0.008546666582117775
HJURP	0.00853113955674715
TPM2	0.008505881094571668
HHEX	0.008504990050751381
PRKX	0.00843229715677587
CACNB2	0.008380348197866299
RFC3	0.008364154067534331
HSD17B6	0.008362893147491422
CCL20	0.0083577425464681
HSD11B2	0.008354009525322368
GAS1	0.00833601358071094
TFDP2	0.008309733462229432
RUNX1	0.008293483380461226
SARDH	0.008279276512800077
VNN1	0.008229426476841665
HPSE	0.00820933662522937
MEF2A	0.008196516988063443
NFKB2	0.008163881790403556
DDR2	0.008156346585520889
NCKAP1L	0.008126211857755614
EMP1	0.008063686434659236
BRCC3	0.008058861567149947
CNOT3	0.008057416000693082
MRE11	0.008026321945234274
COL4A1	0.008003565845141026
CLIC1	0.007999354665471258
HMMR	0.007996809534547792
HDAC2	0.007966180967109982
SULT1E1	0.007957200542117761
CEACAM1	0.007931638592296616
POLD4	0.00791461045012288
KRT19	0.007890017897254478
LYZ	0.007826209330609733
PRKACB	0.00782569815009167
DHFR	0.007795830395129269
NT5E	0.007736912366979792
LGALS1	0.007722540414544346
ATP2A2	0.007699258047372745
FANCA	0.007697688865995943
UQCRH	0.007695721710908288
EPHB4	0.007655932317184429
MAOB	0.007648877122966061
DPP4	0.0076440602708413834
XAB2	0.007637787686669966
JMJD6	0.007618349704660669
BCKDHA	0.007599566353798509
HIST1H4C	0.007464519731785216
FXR1	0.007462207001872524
RACGAP1	0.007446785624078628
COX7A2L	0.007442857584382521
BORA	0.007439998538972814
GALNT8	0.007415644613203573
DDO	0.0073714292243887355
NCAM1	0.007363548543874535
CAMK2A	0.0073350371256315754
FAP	0.007329689366032596
NFATC4	0.007315412749169978
LGALS3	0.007305383798046771
SVIL	0.007291120877193799
TUBG1	0.007227389100711761
SOD1	0.007199255585218887
MME	0.00711901705728903
SNW1	0.007097621680884602
ST3GAL1	0.007089745156936408
KIT	0.007085962171130682
XRCC6	0.007068868702892564
ENO2	0.0070599555502092876
GALNT3	0.007010730947693231
RBM38	0.007009867897929676
EGR3	0.006988880963274607
DLL4	0.0069871866454505795
KLF6	0.006978522056329241
WT1	0.0069732906234854924
NFAT5	0.006967890496582184
BET1L	0.006900747376361184
EOMES	0.006839285573214666
CLCA4	0.006798120990948037
TROAP	0.006796593453657468
GPC3	0.006779897479031205
HIF1A	0.006770488401547897
CYBA	0.0067567885222136175
EPAS1	0.00674754731723496
CHAF1B	0.006743282884283849
CASP2	0.006742462515428395
RBM6	0.006695308476526324
IL4R	0.006689633529724232
CXCL6	0.006680099965030157
SPP1	0.006674462491019198
RRM1	0.006647000116668192
ATP1B2	0.006640465591607034
MCAM	0.006633854142999855
PRKACA	0.006613005180232308
MED1	0.006605199897893108
NAMPT	0.006597823592157999
CXCL13	0.006591543195150587
ATR	0.006582593246042066
SLC1A2	0.0065563264803574425
PHLDA3	0.006530846583081123
RNF43	0.0065237141030600135
STX5	0.006514191035341293
H2AFX	0.006486436274785933
MLLT10	0.006485217495852583
KDM3A	0.006425236864832168
PCCA	0.006424114780495144
FOSL1	0.006415577258028033
CYP26B1	0.006397361339195748
LRRC15	0.0063845072389464765
PPP1R13B	0.006381135341452517
SLC4A7	0.00637722826265529
ERCC2	0.006350861162372245
PRMT1	0.006345789193241222
SNAP23	0.006337104587746213
TPM1	0.006303943481638834
ACADS	0.006296127547282114
SEC22B	0.006293527027422964
CDCA7	0.006262247886125044
SEMA5A	0.006261098829873563
KIF14	0.006259165558615554
STX10	0.006251921575498481
CNOT4	0.006234593380703758
POLR2E	0.006225145459977002
RAD51C	0.006219715928805138
COX7C	0.00617878233786043
TP53BP2	0.006165430390667181
COX7A2	0.006165422000189647
EGLN3	0.006158341683844788
E2F8	0.006123264431641734
TRIAP1	0.006116614691077216
OVOL2	0.006102258325361312
HIC1	0.006095846529307498
GALNT2	0.006069746862537591
GNMT	0.006058444308538137
PROS1	0.0060355238724386015
UQCRHL	0.0060349369372231145
VARS2	0.006031590799630364
P4HA1	0.0060156226669993654
GATA2	0.006012278372006646
ITGB1	0.005996027151785261
CKS2	0.005994731963091296
POU5F1	0.005983357231596572
MYB	0.005976526150094158
AXL	0.005976376813999303
ASCL2	0.0059637092546971195
ASL	0.005963229717558713
FANCF	0.005930733071092352
XPC	0.005915382591612196
ANXA2	0.005865699127986179
EGLN1	0.005861003313570267
CDC42	0.005860568604198679
NUAK1	0.00585441552072298
STX6	0.005850042691280119
HADHA	0.005836637665715566
TDP1	0.005836544487864375
GLYCTK	0.005824878546064711
LEF1	0.005821573814844641
FOXM1	0.005821090190794575
MESP2	0.005817514691535043
GLS	0.005816674569711899
ABRAXAS1	0.005798248719829658
MXI1	0.005767417789461551
UIMC1	0.005763404178099334
ADCY3	0.005759755951823056
FZD3	0.005755078275737438
ERCC3	0.005754096224951197
MEF2C	0.005751362720846532
TNFRSF4	0.005738397904304619
PTK2	0.005736124417311944
CBX5	0.005721785473415074
TIMP1	0.005710605807371842
FBN1	0.005708524398840778
PCNA	0.0057048273193359735
FAM162A	0.005696326469105091
ALDH1A3	0.005685788192828669
NR2F1	0.00568520401824911
HTRA1	0.005667576731676964
HACD3	0.00565260075341117
FGF2	0.005644718214746178
CRHBP	0.005640325487660648
ANPEP	0.005571968353650863
CNOT9	0.0055709744796811084
TPM3	0.005561170226426137
ADM	0.005527332480703291
STX2	0.005521391719594917
CDH11	0.005507169502411904
JAG1	0.005499213008502382
ACY3	0.005494339307836446
RIF1	0.005488579293264248
COX8A	0.0054748665418031545
ATM	0.005467758124688403
RELB	0.005465603434962969
H1F0	0.005440700597724974
PIK3R1	0.0054272499786249765
ESR1	0.00542721677087213
CD38	0.005426618532012139
PLOD2	0.005424960149032853
PSTK	0.005422137997997916
TNFRSF12A	0.005409959474941077
MTA1	0.005400638941660442
GUCY1A1	0.005364432297862579
ALDH3A2	0.00535707629143428
BMPR1A	0.005346425480486785
SLC12A2	0.005331364504271937
BABAM1	0.0053126177372100885
ZAP70	0.005294485785147646
PAFAH1B1	0.005293392887850563
TAOK3	0.005237998618040222
PIDD1	0.005219594122473982
HNRNPU	0.005183002176199439
MYOD1	0.005178817886832335
NRP1	0.00517673598412186
SYK	0.0051416793121385595
LIG1	0.0051011405811617495
SRC	0.005098564981496554
IL1B	0.005076578392035435
NFIA	0.00507649954903254
EDN3	0.005073290334185477
AMT	0.00506378608694841
FLOT2	0.005060781224676812
HEY2	0.0050583566707935994
FLT4	0.005050168768370188
TLR2	0.005041331207940296
C1GALT1C1	0.005032992834603957
ITGBL1	0.00503234191634623
ATP1B3	0.00502785884213607
PSMD14	0.005027102540561536
SRGAP2C	0.005019557159557753
PDGFRA	0.005008885349463896
GREM1	0.004987166066428433
NUF2	0.004976581931727115
LRIG1	0.004973527170377666
GALNT11	0.004970320960023897
BSG	0.0049632791506543745
ERCC8	0.004962760491676733
APC	0.004949936930287875
S100A4	0.004938529967116967
TPM4	0.004933897122689887
GDF7	0.004926037190472678
CPS1	0.004922175670400775
OXCT1	0.004912207881558611
GPSM2	0.0048781166043408665
COX5B	0.004874657608465389
RAD51B	0.004871764448380835
TCF4	0.004842219996222861
FARSA	0.004834604085337102
SDS	0.004833299513211573
CSF1R	0.004832562625720664
STX12	0.004826989332562347
PTK2B	0.0048119668713442355
CDKN1B	0.004799830457856358
MBOAT1	0.00479070506788732
MND1	0.00478974610333193
GCNT1	0.00476926077892785
POLK	0.004743353943146036
IKZF1	0.004736980389368097
FANCI	0.004727214035672525
HSD11B1	0.0047162245164434615
GFPT2	0.004679075296509957
GPX2	0.004668026981944498
ANXA1	0.004667857147226132
HNRNPDL	0.004665719084967074
SEC24B	0.004661069383045042
AMD1	0.004636837048853327
STX8	0.004626030529437724
VEGFD	0.004618235740939143
CCL23	0.004617711709604909
LASP1	0.004590648160319827
DNER	0.004584814130909163
AKR1C1	0.0045648615217990145
ERBB3	0.004559058275111245
SMC4	0.004551063466930826
NID2	0.004548190261367199
UBE2V2	0.0045313618706694595
BOK	0.004526397856165749
PGF	0.004516035477053715
COX4I2	0.0045157907056833785
MACC1	0.004511396220178839
TMEM109	0.004510635625786489
POLR2I	0.0045046017919145535
HMOX1	0.0044932472167183105
NASP	0.004486616441408407
STK11	0.004476165603660385
CREM	0.004475010845943677
FBLN5	0.0044557129329980604
ALDH9A1	0.004419667608522433
FGFR2	0.004405006488850065
PIK3CA	0.004394220341693167
RFC1	0.004390868037964261
FBLIM1	0.004383618851424959
POLR2D	0.004368233704597854
IL18R1	0.004365432883959818
ALDOC	0.004341935314668059
EDNRB	0.004320177068311165
MCCC1	0.004290553926478905
SYF2	0.004268340577165189
YKT6	0.004254196691238598
ACAT2	0.004207544291617307
LIG3	0.00419561751563626
TNIP1	0.004194029019568861
HMGCL	0.004171494035208903
AKT1	0.004160817740829842
GINS1	0.004157550913243732
RIPK2	0.004155603137633035
CXCR4	0.004155002835929913
PKM	0.004122260857596066
MMP13	0.004115643092766849
BMF	0.00409554871795397
SOX18	0.004069214452495039
HIBCH	0.004051561539210516
CHDH	0.004047468424040003
H19	0.004038858654246481
WDPCP	0.004036234521223226
FADD	0.004019514201845083
DOCK7	0.004013497151462906
CCR2	0.004011720856430376
ARRB2	0.004009135185210756
CHEK2	0.003997357329478145
MYF5	0.003985734442115535
RFC4	0.003964671796901224
POLI	0.003958981299435973
TSPAN31	0.003955875260134021
MUC1	0.003951449783308325
DCK	0.003921094679206726
ANG	0.003903336578205037
TGFBR2	0.003899539146744062
PFKFB4	0.003892395549264355
RAG1	0.0038911532719768335
POLA1	0.00387718644572419
CTSL	0.003876012939639184
EFNA1	0.0038540527851809612
IDO1	0.00384835428494225
BNIP1	0.0038400265205548296
POLN	0.0038226573298226598
RAD21	0.003822034923387755
LAMC1	0.003815665362551124
GALNT13	0.003814913364686593
B2M	0.003811771031637359
EBF1	0.0038024097500684376
PTGER4	0.003795173450760675
ATP1B1	0.003761311019205163
DISC1	0.003757193146224462
HIST1H2BK	0.0037555017389290226
FOXA2	0.0037045864098460626
YARS2	0.003703137582919952
CACNG6	0.003700007937395715
MTDH	0.0036894268405598812
CYTIP	0.00368811440627267
SHMT2	0.003680958210808949
H3F3B	0.0036707003304404357
CTSK	0.003663507001935034
CREB1	0.0036629788364435146
STS	0.003650727603873225
RAB25	0.00364469082808508
FCER1G	0.00363806995331496
OLFML2B	0.0036043753357717693
CENPJ	0.0036022376623686034
TNFAIP8L1	0.0035932802318860042
SMOC2	0.0035823111269348376
MCEE	0.003573521294616605
ASPM	0.003563705440897575
SOX1	0.0035561515516944362
NUP37	0.0035532004305902283
ILK	0.0035414285432196642
PAX6	0.0035246154313257707
CXCL3	0.003513067909370311
HSD17B4	0.0035125684059014763
GALNT10	0.003497707729633066
MIF	0.0034972410477519776
IGF2BP3	0.0034889533638477258
MTFMT	0.0034843883635404726
SLBP	0.0034813274768060523
RPS27A	0.0034770596932313436
PPFIBP1	0.003468054222709324
IARS2	0.0034626719940170124
E2F2	0.00345865143921981
F2RL1	0.0034511684414611347
TCF7L2	0.0034489083330831193
MBD4	0.003437519895816812
XRCC2	0.0034350469068146635
FOXN3	0.003423748047057705
MYC	0.0034135536512647493
ZNF395	0.0033504090380579977
TIPIN	0.003328194241398695
E2F7	0.0033274830699808926
MYO7A	0.0033170066697759126
TNIP2	0.003313485153487212
NUPR1	0.003313284192808218
CDH17	0.003308476350548685
BHLHE40	0.003308251313141777
NRIP1	0.003296903136563956
NBN	0.003289834905953283
BET1	0.0032889879609121373
INHBA	0.0032312098765714128
PXN	0.003218026789969676
RXRA	0.0031896355350679987
PTHLH	0.003182886670253301
TDGF1	0.00317579183152313
APOPT1	0.0031666261223331936
BRCA2	0.0031464710965241303
FBLN2	0.003146273482282061
NFIB	0.0031193504317007683
CAV3	0.00310545767736215
PLK2	0.0031032255849173774
NRARP	0.003100778307657473
NFATC2	0.0030912562302125397
GTSE1	0.0030788573803283746
STX4	0.003074318489562887
ATP7A	0.0030689291668595437
RAD52	0.003065420054546325
KIF22	0.00304293379728152
ECHS1	0.0030414544258807914
ACSL1	0.0030199764967352534
PPP2R5C	0.0030032916379588164
E2F5	0.0029935334652488347
FANCE	0.0029707437474228485
SAP30	0.002960122443950228
OSM	0.0029576445195124363
AOX1	0.002948617834206653
ITGB3	0.0029368209755842533
CD33	0.002930650889026102
TAL1	0.0029303421405716887
INSM1	0.0029271307308204883
EVI2A	0.002919541601681097
WASF3	0.002918828895520315
THBS2	0.0029178982445727973
PLAGL1	0.002894836237076458
ALDH1B1	0.002882801502823988
COX5A	0.0028632774889336184
MLLT3	0.0028623798915273337
CDK2	0.0028517965158294583
GOSR1	0.002847448994148881
COPZ2	0.0028259094624996776
VAMP2	0.002797258998398738
CAMK2B	0.00279317977282236
CACNA2D1	0.0027839220021911005
CXCL12	0.002782816969132593
GATA4	0.0027819809711212397
STX7	0.0027687376347775737
HGF	0.0027645650107091598
ENOPH1	0.0027619092095778025
TRA2A	0.0027584418851851833
MAD2L2	0.0027532134176021846
KIF1B	0.0027465802843391063
ATP2B2	0.0027465207008496592
POLH	0.0027418320763929354
DAB2IP	0.002741644788508163
ALDH2	0.002740989621352752
STX3	0.0027186573657602816
CDON	0.0027176302755235466
NARS2	0.002717302563247206
ZNF292	0.002711595165421749
ASF1B	0.00270157156049082
CXCL2	0.0026997011621999203
KLF7	0.002696875674921647
CCDC88A	0.0026968634680873196
RALY	0.002694266677988523
COX7B2	0.0026515296551469143
NRG1	0.0026416159188406836
BRIP1	0.002638354306960204
GDNF	0.0026363599844727906
TMPO	0.002634453001754235
UHRF1	0.0026263542265490235
VAMP5	0.002615951767702257
GRPEL1	0.00259510588392431
UBC	0.0025868368704697418
GATM	0.0025854548214219427
CKAP2L	0.002575092197143904
PPP2R1B	0.002572768059396632
DTL	0.002556632704041448
OR2B6	0.0025551390502546907
TPSB2	0.002516708446685053
CCNG2	0.0025067055560779538
MMP14	0.0025021771997933433
GLI1	0.002499837034847587
XRCC4	0.0024982959766352572
XRCC5	0.0024909845224049087
CENPM	0.002488394653309315
TFDP1	0.0024869755625410495
ZBTB1	0.002486937760756307
MAML1	0.0024867363413480373
METTL3	0.0024825221236804106
LDHA	0.00248048354331711
MARS2	0.002470997300091637
RHOC	0.0024694278649455945
POLR2G	0.0024617152912488733
NUCKS1	0.002459235990363376
AFMID	0.0024543068316143753
ODC1	0.002436271938965327
PDE1C	0.002436015764360118
MNAT1	0.002433492557441977
STX11	0.0024222226200070647
CDIP1	0.002418860810656717
EHHADH	0.0024144548224783397
BCKDHB	0.002408400601226419
UGT2B17	0.0024069074364965267
SIVA1	0.0024046525663766224
NOTCH1	0.0023997528636623433
CAMK2G	0.002398640177128604
P4HA2	0.0023879207412856344
CD86	0.002381538647624315
PDHA1	0.002373513209642887
PTP4A3	0.0023597491751356733
HSD17B7	0.002358148541483051
MYH7	0.002352213187843975
FOXA3	0.0023263837297920844
SEPSECS	0.002317133375846277
DYRK2	0.002312652625455313
KIF11	0.002312642687657373
UQCRC2	0.0022998287429745958
ACVR1	0.002294272213501321
TRIP10	0.002273880653458935
GTF2H5	0.002271454338012815
CDC6	0.0022682324726076954
AOC2	0.0022650452297255977
PNN	0.0022446426171904192
GALNT9	0.002242338011349773
KDM1A	0.0022327490066378227
TGFB1I1	0.0022301606544112653
RAMP2-AS1	0.0022248979090062153
DDIT3	0.0022177502119635024
HIPK2	0.0022146365114833534
SKIL	0.00220713066151584
ACADSB	0.0021940874505965435
STAT1	0.002191893373116593
BAG1	0.0021869662840767177
HSD17B8	0.0021863100812537528
BLOC1S6	0.0021825737905446516
GLIPR1	0.002165218307885626
ABL1	0.002156778269822596
BID	0.002155458808578352
CNOT6	0.002141259029437602
PAX2	0.0021343918535909638
ERBB2	0.002131938955463171
HSD17B3	0.0021232240703871904
EPHA2	0.0020987629680647934
CACNA2D4	0.002094983655604003
RRM2B	0.00208803303108942
PRC1	0.0020876248361463463
OR51E1	0.00208410639052575
TNFSF4	0.002082143194578075
RARS2	0.002079430078626582
LOX	0.0020657180508394275
CACNB3	0.002065279450884844
CACNA1C	0.0020533112384041015
C1GALT1	0.0020520327463926106
ADAM12	0.002034481703653263
BCL10	0.002023818287738177
MCCC2	0.0020237819436699825
ATP1B4	0.002021261753168376
NPM1	0.0019995623088297112
SNAP47	0.0019977760063956333
LBR	0.001995553401798447
SELE	0.001986764063028063
LGALS9	0.001984037509663588
DARS2	0.001979175859788721
BOC	0.0019674480725617428
CACNA2D3	0.0019669633899401643
GCLM	0.001959290500382907
C6orf62	0.0019536721786176828
SLITRK6	0.0019466307683268813
GPM6A	0.0019349389819630762
CD274	0.0019317075584544812
CASP9	0.001925570012532853
SPIDR	0.0019156540625147717
TLR7	0.0019146533877009886
CARS2	0.0019095624491222863
SERPINB2	0.001906230953076834
PALB2	0.0018912665926622246
GTF2H1	0.0018884631931899876
TMEM158	0.0018823323198324197
E2F1	0.0018567528539844013
IL6	0.001842658952929304
CKAP5	0.0018421031440719435
TM4SF1	0.0018345850119191446
RBL1	0.0018299860467537493
CALML6	0.0018180364492164358
OR7A5	0.0018098394642855286
BCL11B	0.0018041097704416076
RGCC	0.0017964848562034039
SP3	0.001778785387938741
BBC3	0.0017763540054028487
CACNA1S	0.0017700933081751832
AK4	0.0017570227427534456
AACS	0.001749321379409666
MOAP1	0.0017376779960491888
RAMP2	0.0017353860151201196
CCNB2	0.0017276206842887485
CDK7	0.0017203129879510397
OR13A1	0.0017157999724299188
DLD	0.0017060505586445282
REV1	0.0016975218208898624
PTPRZ1	0.0016936075457713196
CCL18	0.001686653304875969
FGF8	0.0016767067381549007
FANCB	0.0016731982218053294
STX17	0.00164052271774109
WARS2	0.001611609368110286
TNFAIP6	0.0016091719874914774
CCNE2	0.0016065717247812361
DBT	0.001599880040491276
GFPT1	0.0015973720674684888
PMCH	0.0015945099959736395
MYOG	0.0015819005331279897
FABP7	0.001576110481960063
LY6D	0.0015748046423399386
PSEN1	0.001572755625240238
CCNA2	0.001571796647507069
MTOR	0.0015688601586300293
CENPA	0.0015606863870448536
TRA2B	0.0015496732912137433
SEPHS2	0.0015454489815444421
FANCM	0.0015372826199761323
FAM20C	0.0015287641099216683
PPP1R15A	0.0015178605582032202
CDK1	0.0015173581496371615
COMT	0.0015111943846501837
GINS2	0.0015110899083553742
MGMT	0.0015025094167635436
HOXA5	0.0014949080632467872
ITGAM	0.0014946424131200551
CSF1	0.0014880408359707322
ZNF385A	0.001486695768605079
HSD17B2	0.0014587848035114352
DCT	0.001457350056081309
HSD17B1	0.0014514579793592952
STX19	0.0014415043408746637
DRAM1	0.0014331050822908717
MST1R	0.0014316610979219612
EPB41L5	0.0014311738843664024
PSPH	0.0014214007827331597
OR2H2	0.0014199626907221918
UQCRC1	0.0014198280519050986
GCAT	0.0014186608263713771
SLC8A1	0.001410976132185858
GOT2	0.0013970502305534467
CCNH	0.0013886480075946668
AGER	0.0013789540411009642
IL18	0.0013697384623945965
POLL	0.0013507399002445082
RPA3	0.0013506225381573517
MAFF	0.001339422188039308
MMP3	0.0013313136795396762
CACNA2D2	0.0013312502745714892
HAPLN1	0.0013285805951839809
SELP	0.001318446536524528
TAGLN	0.0013141133030357952
WNT3A	0.0012994157221297845
AZGP1	0.0012850053358296044
EZH2	0.0012843277007084171
CAPG	0.001278696383063199
DSCC1	0.0012781997975499812
CEACAM5	0.001255293267579337
ACAD8	0.001250566422375879
EFNB2	0.0012492280418520407
FGF7	0.0012377843223691759
PDGFA	0.0012320287489185453
ATAD2	0.0012268617132290222
PDK1	0.0012226321125185591
PHGDH	0.0012160696647727071
ACVRL1	0.0012054240069138138
SP100	0.0012052184248836383
CNOT6L	0.0011992866738431006
VAV2	0.0011940811647002483
GYS1	0.0011847741355979614
ZNF793	0.0011751676211135755
HSD17B12	0.0011729185772399908
BRAF	0.001167192523825428
CEMIP	0.0011671397922926618
PAM	0.0011655004921994811
CCBE1	0.0011647498270998605
ACADM	0.0011642550589725908
CYP17A1	0.0011638570852723824
UGT2B15	0.001161895029236688
CCRL2	0.0011589140477594121
APAF1	0.0011520243246147125
JAG2	0.0011481247677471713
PRKD1	0.0011444235224976256
ZEB1	0.001141112824784127
CHEK1	0.0011291482366096767
HOPX	0.0011278362529286415
CXCR2	0.0011276292059744918
CYP1A1	0.001120851457835019
ASCL1	0.0011039766323199213
CYP21A2	0.0010909460351598518
CYP3A5	0.0010842998634258913
CNOT10	0.00107041488119544
GPT2	0.0010696768830255432
GPLD1	0.0010634872808038443
WDR76	0.0010603057815148497
ITGA6	0.0010561336410992148
GALNT16	0.0010489166390195378
PPIC	0.00104722887776506
IL31RA	0.0010214846663631255
YAP1	0.0010191512631530964
KIF2C	0.001012580879969905
CBS	0.00101211954200351
PDZD7	0.0010112794558928473
ATP1A3	0.0010010775896786939
IFI30	0.0009968742303012711
CTNND1	0.0009928776408428
B4GALT5	0.0009849362507017888
CX3CL1	0.0009755946396608339
VTI1A	0.0009741524206622762
CCL4	0.0009603269339214804
DMGDH	0.0009587301488958363
REL	0.0009452385084310992
FOXO4	0.0009433056678160173
CD6	0.0009394319374089122
CORO1C	0.0009384907282328053
TNFRSF9	0.0009356734023087579
CASP8AP2	0.0009351790594737334
MAPK3	0.0009315410251147351
FN1	0.0009208469094440375
IRS2	0.0009185674792274379
GALNT15	0.0009178894229382323
CNGB1	0.0009097703008519165
THY1	0.0009077014448324004
SERPINE1	0.0008872486339224659
GCNT3	0.0008800460227528359
SOX2	0.0008700111249955449
GUCA1B	0.0008687621826512875
FANCL	0.0008626775584744185
P2RX7	0.0008559001828217352
PROX1	0.000846608728195165
NKX2-3	0.0008391251564731569
KIF5B	0.0008366164687010791
NFKB1	0.0008316402817406936
FXYD2	0.0008260846262219783
TCF12	0.0008189689582904913
OR3A2	0.0008093029194134085
ECM1	0.0007989995427985598
CALML5	0.0007961300376593606
PSMB4	0.0007930630753723309
MYLK3	0.0007904258922989259
USP1	0.0007855784011837844
NFE2	0.0007750443122651237
RNASE4	0.0007702127352456615
PRKG2	0.000764677664623943
RB1	0.0007643083513584461
CACNB4	0.0007551941981981504
NODAL	0.0007518555873547291
VTI1B	0.000751651630016434
FOXA1	0.0007509657436409268
EGF	0.0007441346175967883
PCDH9	0.0007414535503152362
SLAMF1	0.0007372240546277931
OR7C1	0.0007351142365184445
AKR1C2	0.0007332368756910883
GAS2L3	0.0007297732877214802
NKX2-5	0.000729330703280196
NOX4	0.0007280006977998285
TYMP	0.0007247288969925746
CCR7	0.0007186483726815016
SMAD2	0.0007182525084233513
ENOSF1	0.0007180152306858489
PLK4	0.0007143276337049796
OR8A1	0.0007136389223413002
ALAS1	0.00071243099541773
L2HGDH	0.0007110261510334063
ICOSLG	0.0007000454138642392
FANCG	0.0006935859294189632
SRD5A1	0.0006909651476107373
CDC25B	0.000684836128918483
MDM2	0.0006786313089794983
PTK7	0.0006508364379822207
GPT	0.0006504599323020972
SPDYE5	0.0006465083315158139
GCNT4	0.0006372854925006592
GALNT5	0.0006221513757152872
CNOT7	0.0006179439254685374
ZBTB8A	0.0006111382744836122
FOS	0.0006081371743374673
PTPRC	0.0006072451601476285
CACNG8	0.00060265615886323
MYF6	0.0006016875970080365
FAM84A	0.0005957992888669351
PARS2	0.0005953319965437931
ABCG2	0.0005950550626855229
GSN	0.0005919876772674428
AQP1	0.0005909633044801249
DRD1	0.0005895511275009146
NEDD9	0.0005873060406728162
ST20	0.0005790292310178606
PSRC1	0.000576420366262166
NEK2	0.0005615723886585194
VAMP1	0.0005602731257976103
TGFBR1	0.0005582017101214774
CNOT2	0.0005576922477703147
LYN	0.0005505390798738492
IL4I1	0.0005430619877916197
SLC9A6	0.0005414537155036561
POLR2K	0.0005407052579308434
CCL7	0.0005385328751057553
TNFSF11	0.000536265310865395
ATP11C	0.0005349372720585
DNAJA1	0.0005348209297322468
STX1B	0.0005243403819391583
STBD1	0.0005213380370012775
ASPA	0.0005202808249271109
SPAG4	0.0005182622593957785
POLR2C	0.0005130845327396223
CRISPLD2	0.000512092229924889
CD40	0.0005107421311646368
WRN	0.0005085591543464404
OR51E2	0.0005045379632479828
CALD1	0.0005034874694392064
EP300	0.0005030103875402651
MZT1	0.0004965405783250879
ANGPT1	0.0004959151465423663
CALML3	0.0004945215447567928
IGF1R	0.0004921783056104308
HES1	0.0004650074440254527
HNRNPH1	0.00046256041468769655
WWOX	0.00044310647600375624
WNT1	0.0004415726747428789
VAMP7	0.0004382276136941053
TNNT2	0.00043784718622850457
ERCC4	0.00043464793776155084
EREG	0.00042561326854661364
DNM1L	0.00042531604006242394
CIDEB	0.00042311484625290086
ERG	0.00042248996565888387
JUNB	0.00042059796678270975
GLS2	0.0004199075994293567
XRCC3	0.0004187322373070375
OR13J1	0.00041574546481415854
LIF	0.00041375679074009215
FEN1	0.00041300649703834077
CLIC5	0.0004046908191563078
DBX2	0.000400854580544689
EBI3	0.00039689973978336454
IL15	0.00038001408115790594
TGFBR3	0.0003790575666715834
LIG4	0.00037703197729223195
CDC45	0.00037353186107382506
ARID3A	0.00037245320263379545
ACSM1	0.00036918826603364705
SATB1	0.00036681502380343225
BHMT	0.000360583009668121
GOSR2	0.00035652586750563076
EDN1	0.00035490970748963094
TSPAN2	0.0003514256373139392
POLA2	0.0003496719854890856
STC1	0.00034967034476323966
MYL2	0.000348711383740468
SDC1	0.0003468993100174863
SPI1	0.00034636206809083024
TATDN3	0.00034164415478106253
POLD3	0.0003304601437168558
CLCA2	0.0003249711188522256
BAZ2B	0.00032044053677259573
VRK1	0.00031880151685157284
TNFRSF1B	0.00031786730800254247
CSF2	0.0003133505627780656
PRKG1	0.00030712331906135505
GFI1	0.000305346973820173
GTF2H3	0.00030526148441257855
OCSTAMP	0.0003046877136872204
OR8G5	0.00029776727706493295
PTPRO	0.00029673323908812607
ORC6	0.00028936853758569566
ACSM4	0.0002884144383505182
LRRC17	0.00028215749222466836
RFC2	0.0002796938489766272
AFP	0.0002728818752273401
CACNG7	0.00027179008670366914
BLM	0.0002617702246997411
PCBP4	0.00025449907649892
CRP	0.0002528165170826787
GUCY2D	0.0002502394889246849
LOH12CR2	0.0002473205231466168
ZEB2	0.00023554534811493847
PDC	0.0002336486963624128
RAD50	0.0002334612824132172
ATP1A4	0.00023109053173953498
OR10H1	0.0002286807547632359
OR51B4	0.00022397196325800637
TP53BP1	0.0002224930819167179
CYP3A43	0.00022057650820396166
IL20	0.00021615045006767854
PTMA	0.00021581197343189772
OR1Q1	0.00021466807724426486
SNCG	0.00021458953190812117
BMPR2	0.00021418282111930424
CD80	0.0002127723840903538
PSCA	0.00021078479625834937
RRAS2	0.00020812387482319574
SPHKAP	0.00020678923516733927
GAD2	0.0002039745533366834
OR2L2	0.0002013921590219451
CRADD	0.00020038500539083223
CSF3	0.0001984928107086657
STRC	0.00019660394121996842
OR2A7	0.0001941285692750138
RYR2	0.0001929973779717077
CACNA1F	0.00018160271041758083
CD40LG	0.00018010672896344096
DBX1	0.0001790315008082459
TNC	0.00017873404755783798
OTULIN	0.0001784318848536626
TNFAIP2	0.0001705033115696284
KLKB1	0.00016641494541243842
ROBO1	0.0001621387059459975
ESR2	0.00016184224380862155
AREG	0.00015998115738354287
COX8C	0.00015730809916333224
COX6CP3	0.00015632691960491347
OR52I1	0.0001554843001753498
POLD2	0.000150382390414661
OR5AU1	0.00014617629673608598
AL929410.2	0.0001397861697231462
CNGA3	0.00013905806561504108
LATS2	0.00013331980197951027
TMC1	0.00013166459283425814
GRK3	0.0001305450370681416
OR5K2	0.00012394013681642956
GATA1	0.00012017116345557613
PF4	0.00011296477152662244
ATOH1	0.0001112808785080209
IL12B	0.00011112964631392722
ATP5PB	0.00011027205582946528
SRPX2	0.00010980239265492965
ALKBH2	0.00010839735808238029
CYP3A7	0.00010765350752162991
SNN	0.00010300053148559751
WNT8A	0.00010198261418004901
ACSM5	9.937245597253724e-05
AIFM1	9.781893783346353e-05
HSD3B2	9.741111475187413e-05
UGT2B11	9.639721462029885e-05
OR52N2	9.450943650389148e-05
OR2C1	9.356833211024311e-05
AGXT	9.104383569335675e-05
OR56A3	8.835107502992232e-05
RUNX2	8.824447529617463e-05
TNFSF9	8.756553663916809e-05
NIT2	8.671116321431384e-05
RPA1	8.467518818813859e-05
ADORA2B	8.390002818194994e-05
ST3GAL2	8.25497929295144e-05
IGF1	8.059208013238282e-05
UGT1A6	7.764911881163539e-05
OR52H1	7.69119073197487e-05
OR2T8	7.633587205828991e-05
OR13C5	7.618852473894751e-05
ALAS2	7.440396756500007e-05
OR13G1	7.419477962898933e-05
POU4F3	6.842291601844868e-05
DCSTAMP	6.751298533521091e-05
CNGA4	6.588644342634339e-05
TP73	6.554136578595625e-05
IL1A	6.495406306672962e-05
OR2L3	6.349450586388484e-05
OR7D2	6.330491196620401e-05
OR2K2	6.047273377257188e-05
TFRC	5.938801583782364e-05
OR1L8	5.882262122286159e-05
PITX2	5.8171264217048864e-05
PPP1R3C	5.798201360569515e-05
BRCA1	5.691257206488356e-05
LEP	5.25353160268812e-05
LHX5	5.238345590729464e-05
OR10A3	5.1711017592347596e-05
OR2AG2	5.053509301944988e-05
OR13D1	4.8825648901478064e-05
OR2W3	4.781923330640371e-05
PRKACG	4.5919393619171313e-05
SLC28A2	4.528935089512931e-05
OR5B12	4.15020327614979e-05
TERT	4.0931802606514214e-05
OR52E6	4.0907283366885234e-05
NKX2-1	4.049473951587296e-05
OR1E1	3.990775955608409e-05
TSLP	3.9814709483613524e-05
UGT2B4	3.930721104185022e-05
NEK5	3.905743920686752e-05
OR14I1	3.783661908306519e-05
FLT3LG	3.5892125503307875e-05
WNT16	3.47355678621377e-05
LHFPL5	3.454968836529759e-05
SOX3	3.3710635100292114e-05
UGT2A3	3.28770087900278e-05
OR1F1	3.281999768576484e-05
CACNG2	3.1183197011606386e-05
GALNT4	3.0853272971783616e-05
OR10AD1	3.0722085089565244e-05
SPDYE1	3.0672085134921594e-05
OR2A42	3.0141584207596174e-05
ZWILCH	2.9608377272802776e-05
OR3A3	2.877949724765152e-05
PBK	2.860109364749827e-05
PTPN11	2.8468895616571004e-05
OR2A1	2.8446112056540447e-05
OR2L13	2.83971726148801e-05
OR10A5	2.8289830333943465e-05
MELK	2.672992755478453e-05
GALNTL6	2.647411086992758e-05
NANOG	2.6189479905974934e-05
MRPS18B	2.5758711059539448e-05
MYH6	2.3600436649030692e-05
AKR1C4	2.3322395330982832e-05
IL23A	2.3077244914669267e-05
OR51I1	2.2661954623055276e-05
UGT1A7	2.2105396036218576e-05
OR2B2	2.1795160496145227e-05
OXCT2	2.0816534792715868e-05
OR3A1	1.898465463170758e-05
AGXT2	1.8926609707550162e-05
OR1J4	1.868200029476826e-05
RAD51D	1.7990033085561528e-05
OR1C1	1.6958538511230033e-05
IL2	1.606374945869839e-05
GUCA1A	1.6034074143536138e-05
ACOD1	1.555864378373659e-05
OR51B5	1.5487225246296694e-05
HSD3B1	1.4533995179097144e-05
ERCC1	1.4034693119619867e-05
INTS8	1.3689388676378059e-05
FERMT1	1.3363207581233043e-05
FFAR2	1.1753188853095906e-05
GSX2	1.1064319330329597e-05
OR52N4	1.066721942130367e-05
POLR2F	1.0588736950668522e-05
OR5P3	9.822334449255271e-06
OR4D10	9.691010084739417e-06
SEMA4A	9.362899156135743e-06
EMX1	9.222784864013476e-06
DAO	8.546374106184888e-06
GALNTL5	8.467938876434716e-06
OR2B11	7.547703667981116e-06
OR52K2	7.36140251990839e-06
CACNG5	6.500477827556374e-06
OR1J1	6.0961476055274565e-06
OR1L3	5.733737055657761e-06
OR56B4	5.6415306891214086e-06
CYP11B1	4.9730060741815e-06
CYP19A1	4.935622387699269e-06
OR6B3	4.857881747495035e-06
OR6A2	4.475206129528718e-06
OR52N1	4.1467537375222314e-06
OR9A4	4.081070284541012e-06
CACNA1D	3.897634073844019e-06
CYP7A1	3.7258012969550695e-06
CYP3A4	3.3805874679708766e-06
OR11H4	3.3552009910163634e-06
OR2T33	3.208059059378839e-06
UGT2B28	3.1524654016577525e-06
OR2AE1	3.093168559704641e-06
IL4	3.087818568123498e-06
IL13	3.0561657791653367e-06
OR13H1	2.9680411262291128e-06
BMP10	2.041313530450758e-06
OR52B6	1.866869270207871e-06
OR52D1	1.7996630821555811e-06
UGT2A1	1.7972570957713794e-06
AKR1D1	1.718835482479993e-06
OR10A4	1.5697451132734274e-06
OR52E8	1.1263718247918856e-06
UGT1A10	1.050627801271329e-06
CYP11B2	7.527154708459392e-07
OR1J2	7.226455216472426e-07
UGT1A8	4.937160476877526e-07
IL23R	4.282938976752287e-07
RHAG	0.0
OR51Q1	0.0
OR10G2	0.0
GUCA1C	0.0
OR5M11	0.0
OR1N2	0.0
GML	0.0
OR56B1	0.0
OR9A2	0.0
OR6C70	0.0
OR9G1	0.0
OR10A2	0.0
OR2D2	0.0
OR6T1	0.0
OR10Q1	0.0
OR1K1	0.0
UGT1A3	0.0
OR6S1	0.0
OR52B2	0.0
OR2C3	0.0
UGT2B10	0.0
UGT1A1	0.0
UGT1A4	0.0
OR1N1	0.0
UGT1A5	0.0
OR56A5	0.0
OR2A4	0.0
OR2AK2	0.0
UGT1A9	0.0
OR1G1	0.0
OR4C6	0.0
OR6C2	0.0
OR6K3	0.0
OR2G6	0.0
OR52W1	0.0
OR4N2	0.0
CLCA1	0.0
B3GNT6	0.0
OR2T10	0.0
CACNG3	0.0
OR9Q1	0.0
OR7E24	0.0
OR4K2	0.0
OR5C1	0.0
ACSM2A	0.0
