# Supplementary material for: Transformer for Gene Expression Modeling (T-GEM): An Interpretable Deep Learning Model for Gene Expression-Based Phenotype Predictions
Source: Cancers (Basel). 2022 Sep 29;14(19):4763. doi: 10.3390/cancers14194763 (PMC9562172; doi:10.3390/cancers14194763)
Supplement: Supplementary file 1 [file cancers-14-04763-s001.zip › cancers-1924785-supplementary/supplementary/importort gene rank list for all cancers/TCGA-UVM.rnk]

IRF4	0.0831304166759869
AKAP12	0.06397593200724894
SOX1	0.06136995915066395
SERPINH1	0.0604686078877457
MET	0.05918195808122365
HADHB	0.05591805853052129
CDIP1	0.05308990869687398
VIM	0.05073863081725307
KIT	0.04801806588150541
CCL19	0.046593385708281865
NTHL1	0.04352128779632691
ACADS	0.04088289472472745
COX4I1	0.039971622374414095
BCL2	0.03956019653338873
TUBB	0.03716584315883018
VAV2	0.03608233609846563
MYC	0.034540117390063206
ADAM12	0.03441445546279833
SPHK1	0.034250979177895644
GNAS	0.032559326145590366
HMGA1	0.03231082773542267
SARDH	0.03227251798230019
SMO	0.032216545212752294
POLR2E	0.0319582371309236
PFKP	0.03092261462433382
SNN	0.0304680859794579
CD74	0.02991193343435564
P2RX7	0.02971009281582112
RAB42	0.029527919829375488
EZR	0.029405221437346408
CALM3	0.029121569392487768
UQCRQ	0.028929616427391107
LAMB1	0.028761919880835683
BAK1	0.028484590471381754
UBA52	0.0283781365338491
TNIP2	0.02801075002690916
ENG	0.027806959184034856
COX6A1	0.026959134654306934
C1QB	0.02672806887693625
TNFSF9	0.02611770960788972
CD44	0.02588371178249257
GAMT	0.025268197590416232
CEACAM1	0.02454209591289201
UQCRFS1	0.02406522062050297
B2M	0.02392071827122321
COL3A1	0.023906098655685066
BBC3	0.023747008212729608
VLDLR	0.02362059285424951
ERCC2	0.02351556450254064
HSD17B10	0.02313103602335343
GLUD1	0.0229448012989067
TSNARE1	0.02284101260612892
HIST1H2AC	0.02271077498757496
BAX	0.022675946836713177
APEX2	0.022580002746719747
PYCARD	0.02209188322018402
STAT5B	0.02167775454889875
PDGFB	0.02141995426594842
LMNA	0.0213801089067332
NINJ1	0.02131208462229811
UNG	0.02130301230995611
SEMA4A	0.021275994528418916
PTK7	0.021134342496113064
STX18	0.021104360789994163
SEMA7A	0.020946725722326306
CARM1	0.02092678318363489
RPA1	0.020875144377195155
C6orf62	0.02057963959834783
NFIL3	0.020510067814313165
COL1A1	0.02048530410285071
EGLN3	0.020438347722651278
IER3	0.020351540826054438
KAT5	0.020289181995065013
POLR2K	0.019983645866659686
GALNT14	0.019708648590216187
MUTYH	0.01968620938243059
SNAP29	0.019318808080361984
QPCTL	0.019035315152068553
RRM2	0.01900750239422832
AZGP1	0.01898013663893333
PGK1	0.018972160060358574
PABPC1	0.018626694485563505
EARS2	0.018461783449559198
TSPAN6	0.018263415396187945
VARS2	0.018220860084498226
ICAM1	0.018201320064230864
ADCY3	0.018180419794692676
RBPMS	0.01808500556003475
CEBPB	0.01798204928523676
TP53I3	0.017968786211454528
ITGAV	0.017932687733791086
LUM	0.017669331875485646
GAS1	0.017480061457622854
EIF4B	0.017370016366852755
TP53	0.017355605576117417
ST3GAL1	0.017217983439293462
NPM1	0.017207523166785487
ACAA2	0.017047734758969348
MARCKS	0.017046948673790332
PRKG2	0.01697677321391361
IGF1R	0.016846143344519726
STAT5A	0.016821034964008576
SCRIB	0.01670933999075781
H2AFZ	0.016513167611825256
SMUG1	0.016491390833231333
GFPT2	0.01633839867748235
STX16	0.016288294322331587
LYZ	0.01624773283204869
GALNT12	0.016219338351495288
PRMT1	0.016175350536736355
WASF3	0.01602870664319202
CDKN1B	0.015863313087210628
REV3L	0.01583345144719992
ILK	0.015796389456036924
PPARG	0.01578101456499802
SEPHS2	0.015583982301721635
CHD7	0.01547149447260317
COX7A2	0.015398541102552397
SNAP23	0.015262749824049035
MCM3	0.015226701358911049
CYC1	0.015155413649036819
DDX5	0.015089780703625502
RPS3	0.015060338575363676
ATF4	0.01500325738520264
H1F0	0.014999119677351838
CCND2	0.01489804597381754
SNAI2	0.014835156378020539
SOX6	0.014818849885267119
ALDH7A1	0.014787276166375426
FSCN1	0.014766002456400395
ENO2	0.014743311996568531
UQCR10	0.014730656258983994
UQCRB	0.01466137160848131
CDK5RAP3	0.014650019133198036
IGFBP2	0.014590531110913163
MALAT1	0.014526043194625082
TARS2	0.014480474786218183
RELA	0.014459543533178848
ALDH4A1	0.014443499562492525
RXRA	0.014429637589631589
RGS16	0.014261465104372938
ANXA5	0.014229168677419971
CCNO	0.014205163496878923
MIF	0.014135125410200134
PLK3	0.01393099115874598
NUPR1	0.013912025618611884
THRA	0.01373690516098805
OLFM1	0.013617384935848338
COX8A	0.013564621363345315
ASPA	0.013553085290543707
ID1	0.013500878014501658
CAMK2N1	0.013445974286507189
GALNT3	0.013419461826073066
SLC9A3R1	0.013295366383114307
SRD5A3	0.013260805960623095
STX10	0.013255440833389804
EGR1	0.013229978361684939
CTSB	0.01314264838771124
TM4SF1	0.012934687537969582
ITGA3	0.012857726863436003
DAB2	0.012834460812310966
GLUL	0.01275679831957186
TRIP10	0.012686677678894849
RGMB	0.012669373170783234
CD34	0.012634200763160295
FSTL1	0.012622132271526514
NDRG1	0.012518914649830015
TLR4	0.01245620283816286
PSMB4	0.012444202068862915
EEF1A1	0.01243774918281898
SOD1	0.012417372365955472
NDUFB7	0.012265604735326669
GDPD5	0.012170832665626576
ACAD8	0.012034903803344668
HADHA	0.012017756477595285
UQCRHL	0.011957401242103453
XRCC1	0.011874169337873141
B4GALT1	0.011710653180433742
TGM2	0.011582083385233767
RAD51AP1	0.01152843009002394
CCL3	0.011502853889525209
HK1	0.011501260611393147
SAV1	0.011432195984659685
CBX1	0.011311951172431644
FXR1	0.011263825442250092
COMP	0.011223604931445984
NUCKS1	0.011211098087434904
WWTR1	0.011195745907764065
IVD	0.011178993562193913
EOMES	0.011166608364301852
GFAP	0.011151829293402624
TNFRSF21	0.011149727430870334
RNF213	0.011135322172396175
CAV1	0.011118231865664364
COL5A2	0.01110183212980924
AGER	0.011072145963251694
PLAU	0.011027236717263364
PGM1	0.011021588689122567
BOK	0.010921838281140326
CKS1B	0.010876921923310206
SPP1	0.010811417176684084
HNRNPL	0.010806494804907387
HMOX1	0.01078793296912314
COL6A3	0.010768864896428008
TAGLN	0.010650752629992585
LYAR	0.010586481289502755
SERPINE1	0.010578377931737338
GOT1	0.010522447209002573
XRCC6	0.010505910280984477
BABAM2	0.010496550252351355
HADH	0.010486080033175523
TAOK3	0.01048020590562794
STX12	0.010341471640584816
AARS2	0.010307795658806176
MEF2C	0.010292037559158725
HEY1	0.01026881462250898
IL1R1	0.010261229177823123
CCNH	0.01022241073817277
TUBG1	0.01015112476419648
TNFRSF4	0.010084832689451201
ATP1B2	0.010039915877907373
PDPN	0.00996414022752606
DAPK3	0.009910662819323556
CDCA5	0.00990957752248893
HLX	0.009909021248230164
CD40	0.009905747365729503
MPZL2	0.009890782933996974
CDC42	0.0098611776543458
SSRP1	0.00984442406720589
SEC22B	0.009779269592970456
MBOAT1	0.0097717817279498
ESM1	0.009714710349003055
CTSK	0.00966833049515777
CDCA8	0.009618832563550795
PSEN1	0.009611302759155024
TP53BP2	0.009608907708697554
RAD51B	0.00956481599466832
NCAPD2	0.009517758853235742
DNMT3A	0.009494500550075724
ALDH6A1	0.009451319128168859
GLUD2	0.009370355790163723
SHMT1	0.009341088582763585
COMT	0.00933460940577095
PTGER4	0.00927579896919346
BHLHE40	0.00926965137554023
MMP11	0.009263455112251734
ASS1	0.00912301012660986
ING4	0.009055299378188312
VAMP8	0.009005533631741326
ERCC3	0.008983026235779437
MCAM	0.008912674187782901
KDM3A	0.008856200272794474
FLT1	0.00884492028533071
AKR1B1	0.008823049070201828
GCH1	0.008748804804923498
THY1	0.008741687452087534
AURKA	0.00872624187191409
CD55	0.00857994553147497
TPBG	0.008564154356712917
TUBB4B	0.008559908466300776
THBS1	0.0085489587481422
PCCA	0.008519281281072731
NFKB2	0.008511532230224876
HACD3	0.008509841480192565
FANCL	0.00850599325919397
COX6A2	0.008502986465912039
MYH9	0.008490116791079286
TPM2	0.008463812262774373
FOSL1	0.008414616582239519
COX7A1	0.008407694156261353
ZWINT	0.00836056008171535
FNBP1	0.008354825501374388
ARX	0.00833591317592255
TSPAN31	0.008321877898473376
CORO1C	0.00831125743280971
DTYMK	0.00825473678212984
VEGFC	0.008250304354008078
SORT1	0.008237165031666023
PLPP3	0.00822192420063578
EMP1	0.008211389637932566
LEF1	0.00821063227734294
TIMP1	0.008199354623894092
IGFBP3	0.008186069099640201
ENC1	0.008172043073011753
HIF1A	0.008143513731407646
PSME4	0.008118769455831532
HMGB3	0.008084198610167376
STC1	0.008069910291807954
BID	0.00796872246384823
POLR2G	0.007950931613705019
PARVA	0.007922885017151637
KIF5B	0.007898667174380123
GBP2	0.007890678464327191
ALDH1B1	0.007869472132349278
COL5A1	0.007844400919796969
S100A8	0.007843308681195413
WDR76	0.0078341078136025
CCND1	0.007831780483860334
STX7	0.007826315873329269
LITAF	0.00781903118761394
STX3	0.007731804092418104
MCOLN3	0.007731731586877099
ENOPH1	0.007728901157244
PDHB	0.007705469308393304
ATP1A1	0.007699874989035016
BMI1	0.0076680640570436975
PTPRS	0.007667968823632501
G0S2	0.007647381787763441
PFKFB3	0.007637985446980682
PTP4A3	0.007599588093400072
CBX5	0.0075816273806118915
CNOT1	0.007560112425541972
OSMR	0.007541146071980498
HNRNPM	0.007474379891914853
GALNT2	0.00743833505781343
PRDM1	0.007436552810604608
UQCRH	0.007418846719170058
ADK	0.007412396248550799
NCKAP1L	0.00738946127712983
SOX18	0.007341491775078378
POSTN	0.007336930159415819
HK2	0.007312592087344828
SLC25A5	0.0072905758310796735
PRKACA	0.007276310701888279
BCAP31	0.007262763741564495
HIST1H2BK	0.007242305326585278
ADSL	0.007235945566658678
RIF1	0.007226031024641019
MEF2A	0.00721740823038593
CDC20	0.007214279199815923
GATA3	0.007185418376844713
VEGFA	0.007182855889066838
FARSB	0.007160366242249325
GSC	0.0071523445148086165
AUH	0.007125111563552389
PARP1	0.007119440404651664
CYBA	0.0070713581771610625
NFATC4	0.007053377089250193
TGFB1I1	0.007050797329215825
CNOT7	0.007049933927464484
MDM4	0.007032881769493217
NUMBL	0.006997260220837702
POLR2H	0.006985308472345331
KPNA2	0.006924886143289412
MCM6	0.00691105733047172
SHC1	0.006903207290059718
CTC1	0.006866172432052351
LGALS1	0.006839645184315446
PLS3	0.006830958583860297
CXCL13	0.006826632892297958
IDH1	0.006812751863961326
XRCC3	0.006798655463719151
ACADM	0.006776614940183273
HIST2H2BE	0.006765849804825837
PROS1	0.006756490044366981
NEDD9	0.006745053891914064
ZAP70	0.006738232940396739
ALKBH2	0.006720326273167663
MYL9	0.00671182974454228
ATP2B1	0.00671132821642672
LAMC1	0.006699030013571377
STS	0.006695276873068296
BCAT1	0.006691266070713138
EFNA1	0.006688336279783246
DDR2	0.006609161770752214
PPP1R15A	0.006538289616363038
SOX4	0.0065336091908263765
GATM	0.006513038793821371
FBLIM1	0.006501936557467564
FARS2	0.006486033295041801
RAD23B	0.006447538515357392
RAN	0.006425424133039726
CCL4	0.006421714071773932
MME	0.006411564776914812
STX1A	0.006404572247859173
USP28	0.006395378681652605
BSG	0.006395365845976079
VAMP4	0.0063663194364004414
PTPRG	0.006353604047140831
MTA1	0.006326449469527663
UQCRC1	0.006303646295995264
OGG1	0.006300459083049826
ANG	0.006261609779116784
KLF6	0.006250383802991915
HBB	0.006234291505182796
RBBP6	0.00617191735984427
BCL2L2	0.006169783997216563
HSD17B8	0.006159024554279242
GTF2H4	0.006151650465178064
HNRNPU	0.006128439104426903
H3F3B	0.00612554475823015
TFAP4	0.006119502952157747
PFKFB4	0.006116595890078148
NUSAP1	0.006021022813503052
BUB1B	0.006014623985114591
MCM4	0.005976618081088327
ADORA2B	0.005970528938704564
AKIRIN2	0.005945836012320212
TXNDC9	0.005928986914870767
BAG1	0.00592228286005164
NRARP	0.005890289730372361
SPOCK1	0.00584587914613476
RGS1	0.005844548478187884
COX7A2L	0.005840738565780414
CIB1	0.005840114352235845
MTDH	0.005820501233471226
CCNB2	0.005764792622853479
CD24	0.005764553397237511
UBC	0.005756202341120549
STX6	0.005752207925008518
HMGCL	0.005747650328590007
TOP3A	0.005745985062463807
PTTG1	0.005744269159373376
SIVA1	0.005732870577752222
BTG2	0.005727298684539614
GLS	0.00572567633892205
CALM1	0.005686193173039813
CDKN1A	0.005677354849600461
TNFRSF1B	0.005659571386111699
PIF1	0.005648840883220768
BNIP3L	0.005639802025641881
AEBP1	0.005621537896526212
PRIM1	0.005593574575490562
WRNIP1	0.0055787215465501324
CDCA2	0.005527214465823742
PDHA1	0.005501664652964892
FBN1	0.005490782352010749
SLC9A1	0.0054691380409995155
CNOT3	0.005454651592735861
L2HGDH	0.005439552972840703
DUSP1	0.005436838882612605
NR3C1	0.005433722580725113
DLL4	0.005411393570468903
ACAA1	0.005388331313547434
CTGF	0.005383981255721641
COL6A2	0.005380531135360839
AXL	0.005372740602390559
ATF3	0.0053551490406278145
UBR7	0.005330280872510603
EVI2A	0.00526154681393176
UGT8	0.005261181771585871
ROCK1	0.005238360479376147
IKZF1	0.0052300121987347735
POLD1	0.0052159482744134665
COX7C	0.005208875530681114
DBT	0.00520100284633696
NKAP	0.005184562399471925
UBB	0.005151351144842424
TUBA1A	0.005130544327550218
CDC25B	0.005124211334862888
PLAUR	0.005123822082470154
RAD51C	0.0050864902024951196
RFC4	0.005064771323115962
LARS2	0.0050569980334346076
DNAJA1	0.005048925177156708
KIF11	0.005046773579418595
MCM7	0.005030176715729455
CCNF	0.005011918465373524
ZC3H12A	0.004987032669882817
MARS2	0.004971224297353855
LOXL2	0.004969051800286435
TCF4	0.004951348571533279
L1CAM	0.004932126779270928
PPP1R13B	0.004918256334831007
EPAS1	0.0048988305658595075
CCL8	0.004896055992848319
FOXN3	0.00488929511433109
IDO1	0.004889165684797729
SHCBP1	0.004861134582297875
TGFBI	0.004860647673803029
EDNRA	0.0048563594061841525
SRGAP2C	0.004847772898433733
KIF23	0.004842973076964365
ASF1B	0.004839179596003809
MKI67	0.004830101160844975
CSF1R	0.004827990136829711
SNW1	0.004815684860712063
EGR3	0.004815070044829034
CDC45	0.004788926231751823
RPA2	0.004783270984278514
C1GALT1	0.004774721906752601
MAPK14	0.004752930811539587
TNIP1	0.004739266270098027
OPHN1	0.004738422731037952
SAT1	0.004721664363234614
SNAP25	0.004714115338368601
TNFRSF1A	0.0046963510523836535
CXCL10	0.0046667896484222605
SVIL	0.004662426333504484
PMAIP1	0.0046554751890477844
FOS	0.00465438624804785
CDCA3	0.004648439653754101
E2F4	0.004642999191145842
RBM38	0.004628446720499895
BDH1	0.004621695326691247
SMAD4	0.004600817500274101
MAP2K3	0.0045752077007620365
CASP9	0.004569722451159716
RANGAP1	0.004568175186872267
SOX9	0.0045566439888218785
IGFBP4	0.004540165877220704
DDIT4	0.004535891945659812
NFATC2	0.004528042969821557
ASNS	0.004525552055527941
CAD	0.004522489277281691
MAP2K1	0.0045121647221655695
TUBB6	0.004497648834143292
RAD9A	0.004491452038035191
RB1	0.004473327993977848
AKT1	0.00443516715142603
BET1L	0.004422027318311061
SLC2A1	0.004418326167854873
ANXA2	0.004410322653243745
EXO1	0.004394355379924981
EGLN1	0.004392478811595706
FGF9	0.004391177799225013
TNFAIP8L1	0.004384345576321623
CCRL2	0.004382848843437987
CCNB1	0.00437251813577363
MXI1	0.004339976787370473
FANCG	0.004330066838305042
OR7C1	0.004324121686024627
CCL18	0.004313290635257735
HMGCS1	0.004311110914477831
PRKX	0.004274050717606192
SYF2	0.004267593699362846
BMPR1A	0.004259219354897573
ACADSB	0.004255185075635943
TOP2A	0.004248649767699502
RAD52	0.0042344580405757806
CNOT9	0.004215807361851158
HIBCH	0.004202975057368446
FUT4	0.004193793867793774
FBLN5	0.00417338445734443
NDC80	0.004169165471666437
TNFSF4	0.004167345761072261
ADM	0.004157226163343823
EDN3	0.004120472240943311
COX7B	0.004119258253141003
HSD17B7	0.004110184255034757
MAFF	0.004092821217653586
STX5	0.004090314809753968
GATA6	0.004066971009046675
CDK2	0.00404463888916007
CDCA7	0.004002384347194106
PPFIBP1	0.0039753683270210595
GTF2H5	0.003956482134500137
CHAF1A	0.003937769265283684
MMP2	0.003926775202820322
EBI3	0.003916688272189632
IRAK2	0.003916564364511822
COX6C	0.003909550719692162
ATP2A2	0.003882939214433911
ODC1	0.003874886232960002
FANCC	0.0038733297201701124
GALNT1	0.0038665436413673655
HAS2	0.0038589359139235475
SDC4	0.003854135234096531
CASP8	0.003849840777326824
CYR61	0.00384893978497182
TUBB3	0.00384579900268502
H19	0.0038302017782137687
BGN	0.003825679304800305
AOC3	0.003821441264041947
ITGB1	0.003820248439647092
GRPEL1	0.003813703788083258
ALKBH3	0.003796014421103177
IFI16	0.0037867656602435192
FANCF	0.003776485231372689
STMN1	0.003772573093579266
PSMA2	0.0037672856082894527
UQCR11	0.0037540168261063376
DLGAP5	0.003749352305962852
ALDH2	0.003743760793032558
BCAT2	0.0037395398646340636
ASPN	0.0037279198752085854
OXCT1	0.0037050456279601116
ITGA5	0.0036923413868364787
VRK1	0.0036738207427403176
RNF168	0.0036611200424921586
ANGPTL4	0.003656067787072477
HARS2	0.0036532265769661093
SRSF3	0.0036435856601379985
PRR11	0.0036360370879645267
STK4	0.003624347363461126
KITLG	0.003619884490953581
CDH2	0.003599998336356727
PAFAH1B1	0.0035922215110721703
SRD5A1	0.0035472092044744083
MXRA5	0.0035439559680545854
CETN2	0.003537525000305317
HSD11B2	0.0035262447818220537
SPARC	0.0035257097728431035
CYP1B1	0.003522862193236411
NR4A1	0.0035065632541667856
OPTN	0.0034657069057649503
ETV1	0.003457480113459897
APEX1	0.0034471734158089654
NOTCH1	0.0034401852726740284
TEK	0.003428149569337954
DDB2	0.0034132926016774384
ZBTB10	0.0033921483970562804
ALDOC	0.0033907809224734088
HMGB1	0.0033770370495079757
ERO1A	0.003371009382145298
RGCC	0.003356233666192992
LIG1	0.003355165636755733
POLK	0.003342400520873443
SNAI1	0.003337392068838246
ATP5PB	0.0033232635492465687
TSC1	0.003311397069516279
GADD45A	0.0033020558887945904
ECM1	0.0032995478325301315
PCCB	0.0032939151390438404
UQCRC2	0.0032837325033368597
MCCC2	0.003272148331018104
ACAT1	0.0032670461339170975
PCNA	0.0032654900710413
USE1	0.0032626147019770126
CXCL12	0.0032555679161720614
TRAF6	0.0032506843618790673
HMGB2	0.0032504217074773036
ADA	0.0032453595995287957
VAMP5	0.0032397035922019225
AKR1C3	0.003215357584661215
PHLDA3	0.003210741994056041
SIRT1	0.003208223621158373
NR4A2	0.0031956039860201605
BCL3	0.00318520425170861
BATF	0.003178521247034576
POLR2D	0.003175534553243781
SHISA5	0.0031748783320936667
KRT14	0.003174598080072469
CITED2	0.0031684471216430693
VAMP3	0.0031672131300160803
FARSA	0.0031593115967998285
VCAM1	0.003156303272726395
BCKDHB	0.0031549371689215005
MMP1	0.0031442034538840787
GALNT7	0.0031415624803939695
AMD1	0.003136546713085674
WNT5B	0.003115804083828391
PSTK	0.0031113678759510373
PTPN11	0.0031066474321379267
CCNE1	0.0030630735231009783
GPSM2	0.0030427559311212164
CTH	0.003041853385912103
CNOT6	0.0030398894983893992
HSD17B4	0.0030384477147851656
DHFR	0.003036525328995218
UHRF1	0.0030347730580691967
CNOT8	0.0030194463038947226
MRE11	0.003016733797269027
BMP6	0.003016102891315898
PML	0.0030159335506424185
SEPSECS	0.0029989186189323396
LDHA	0.0029895430188619683
DARS2	0.0029793047484569755
FN1	0.002976470736416498
PTMA	0.0029708001360450494
KDM1A	0.00296729199268028
CDK6	0.0029624384739738068
SRF	0.0029594510031652177
YKT6	0.002957833041559465
CHAF1B	0.002954529462547807
ABRAXAS1	0.0029493971468192077
CCL5	0.002929999487380171
SRC	0.0029268212949729168
NEK2	0.0029042781063226553
LIG3	0.0028988888824459692
KRT8	0.0028973753719558526
CCR2	0.002894127266121501
RALY	0.0028914002321731276
FGFR2	0.0028912161115289335
CXCL2	0.0028896800161428175
RIPK3	0.0028842882284330325
ANPEP	0.0028742179922938917
MESP1	0.002873309693941203
FGFR1	0.0028705992417216272
PRKCI	0.002853138909214245
HEY2	0.002842514337438811
CALD1	0.002824131674037962
CCNA2	0.002823306924156137
PLIN2	0.002817190830426751
ATP1A3	0.002808189922729997
MAOA	0.0028010885817741126
PPAT	0.002782375744348346
TDP1	0.002775296526768934
BNIP3	0.0027701191025031255
CNOT2	0.0027670154470352984
DCT	0.002765247218873705
CTNND1	0.0027643616381265936
BABAM1	0.0027618311185163623
GDNF	0.0027512135510915155
CREB1	0.0027449721288806393
OR7A5	0.002733683343118784
GALNT6	0.002730787879944265
PPP2R5C	0.0027280499150211593
FOXP1	0.0027241852886131872
ATP1A2	0.002718797978944612
DOCK7	0.0027130528294755387
PRKD1	0.0027079918953354662
POLE	0.0026984085469705346
TNKS1BP1	0.002696021063625731
HSD17B12	0.0026883143665489503
DAB2IP	0.0026836327886712755
IARS2	0.0026780571356795906
MCCC1	0.002668838800113475
SFN	0.0026659598516681135
RRM2B	0.002657015199064287
TNF	0.0026462453964305626
AIFM1	0.0026403908899093895
GRK3	0.002625998754774862
APC	0.002624424542549044
C1GALT1C1	0.0025873287533078634
ZNF385A	0.0025697052657483233
CNOT11	0.002559830822432353
BCKDHA	0.00254232409700681
CNOT4	0.0025329435865255115
BORA	0.0025310450584516086
TYMP	0.002530059809681557
MESP2	0.0025237475422620766
NBN	0.0025214151432337998
UBE2N	0.00251672883902604
PDGFA	0.002513690024934774
ACY3	0.002506035314019688
ATG5	0.0024999446913196327
KIF22	0.002499158459966489
PRKACB	0.002498186099367936
XRCC4	0.0024844321433651335
PPP2R1B	0.0024814690924492423
ECT2	0.002480284687684743
MPG	0.002470188375320828
ATR	0.0024641492299656217
GALNT10	0.002447841232618697
SET	0.002443786149586831
UBE2T	0.00243359946665487
VEGFD	0.0024285366689919085
GUCA1B	0.00240979990235023
PTK2B	0.0024065050465986665
PIDD1	0.002385204493131094
WARS2	0.0023836219702354187
ABAT	0.0023817777124628538
SPAG4	0.0023805848989435557
ERBB3	0.002371667504275295
ESR1	0.0023619617692134166
P4HA2	0.0023612561944558004
PIK3CA	0.002356501716909161
RHOC	0.0023393489415832252
VCAN	0.0023307342026784588
E2F2	0.0023302706245916524
GALNT11	0.0023221094199178988
SARS2	0.0023192146574530495
DEDD2	0.0023175569347180383
CHEK2	0.0023103445762022367
SLC2A3	0.0023013897355919194
CEBPA	0.002297775506320422
ANGPT2	0.00227457145791946
ARRB2	0.0022706029367522986
NFAT5	0.002267433732458351
AACS	0.0022647773464125423
MGMT	0.0022626790529615914
COX6B1	0.0022609272474463124
RNF43	0.00225944774443896
NFIB	0.002254952308037919
SDCBP	0.0022499711712633996
MUC1	0.0022457809014714974
FANCE	0.002241236798892907
ANLN	0.0022385432187109386
ATP1B3	0.0022288962749370984
BMF	0.002228462896897354
LRIG1	0.0022237031729965646
ZEB2	0.002209763016687409
DPP4	0.0022079278692577952
MSN	0.0021894292102271552
GOSR1	0.002188633522105821
XRCC5	0.002188399820727974
F12	0.0021612016161696823
MCEE	0.0021565117495116358
HMGCS2	0.002154973661622765
CYP7B1	0.0021489909422602134
CDCA7L	0.0021464288773852995
ANP32E	0.0021335590356587235
CALM2	0.0021189797659008657
POLD2	0.0021184690263969597
CASP4	0.0020947007971661167
PSPH	0.0020882913981800444
BCL11B	0.002078089670476547
COX4I2	0.0020780862034833784
B4GALT5	0.0020720277752022376
ACKR3	0.002070906270062656
POLR2J	0.0020696470691224443
REV1	0.0020586968895658945
DENND5A	0.002053411117773684
CPS1	0.0020468320437696764
CXCL1	0.002045501782382866
COX5B	0.0020446982343510457
JAG1	0.0020329741359211106
HSD11B1	0.0020314018930412256
HNRNPDL	0.0020253628586438892
CSE1L	0.002020781885676215
CDCP1	0.00201005532775017
MED1	0.002005845821126654
CREM	0.0019812204243855576
CAMK2A	0.001975195814291011
GATA4	0.0019749651454905163
ALDH3A2	0.0019674239230106846
EPHB4	0.0019520980915819965
ABL1	0.0019326536679797467
P4HA1	0.0019326258602093064
MBD4	0.0019323818571889424
TPM4	0.0019300090360204261
BRCA1	0.001911887916695436
DDIT3	0.0019092071355243604
GTF2H1	0.0019026067325858867
SOX17	0.0018994344324452892
SLBP	0.0018856075573540252
CDC25C	0.001879868731864362
ECHS1	0.0018669956041145687
EMX2	0.0018611814831396606
CTTN	0.0018608051705221835
MAML1	0.0018563633831781428
MDM2	0.001853839897068852
FLOT2	0.0018471227044842826
PRRX1	0.0018428350391098988
POLR2I	0.001840283037793624
PIK3R1	0.0018399999424766223
RBM6	0.0018312165489648856
HJURP	0.001828474587803924
MLLT3	0.0018282431396675956
PARS2	0.0018246832082759194
POLH	0.001824046710289429
TIMP3	0.0018193907099689868
SPTBN1	0.0018182052151297764
SYK	0.0018053852191425212
TMEM109	0.0018035171006594607
ACTA2	0.0018032660480906322
POLL	0.0017962360898605672
CAPG	0.0017949622842440287
MMP14	0.001793410666979446
YBX1	0.0017785682938619572
BCL2L11	0.0017781865427832862
MAOB	0.001766570182148184
GPX2	0.0017648948796901915
AGXT	0.0017584559895334833
HDAC2	0.001756795721969168
BRAF	0.0017519468366243758
TMEM45A	0.0017198494790503112
CYTIP	0.0017133014469051732
CCL2	0.0017042050801617911
LASP1	0.0016784317845918272
CLIC1	0.0016776336328726397
GINS2	0.0016710339339473354
TROAP	0.0016590826789971448
OLR1	0.0016539551285008594
POLD4	0.0016533088371340884
BMP2	0.001645858403425305
RACGAP1	0.0016432301546890483
ALDH5A1	0.0016424173817907257
F3	0.0016392911919551202
SAP30	0.0016314578093303922
ACAT2	0.0016312162769117062
MYLK3	0.0016212436058429315
DNER	0.0016087596640411567
TGFBR3	0.001606336749946469
ALDH9A1	0.0016050491556417975
FAM162A	0.001595502164626044
MTFMT	0.0015925846117912403
ITGA6	0.0015860285167678455
PTK2	0.0015845887834343177
LRRC15	0.0015818829038824083
COL1A2	0.0015771067295805544
CSF1	0.0015754811945498108
MAPK3	0.0015720728474230392
COL4A1	0.0015593843026719411
AGT	0.0015553442838592718
USP1	0.0015529152295260297
TIPIN	0.0015498905128730589
THBS2	0.001547153729861884
ST3GAL2	0.0015405769608272091
CXCL11	0.0015391189523616055
ALDH1A1	0.0015390177547923913
HOPX	0.0015345142371193227
TDG	0.0015310205648650758
PKM	0.0015217874075740703
GCAT	0.0015203664518883102
FAP	0.001520030160776061
EHHADH	0.0015197916077768368
CYP26B1	0.0015145271563548836
TFDP1	0.0015072206950399348
GDF7	0.0014957977882483306
FOXC2	0.0014945864095492058
PRKDC	0.0014944841011787554
CTSL	0.0014884262920010268
SNAP47	0.0014843301885071292
TNFRSF12A	0.0014841351059398163
POLN	0.0014778973730723121
RBL2	0.0014773563802349989
GFPT1	0.001465227465776683
POLA1	0.0014635809550010797
EGFR	0.0014631776497854665
TNFSF10	0.0014533132253661779
BDH2	0.001446982843719482
BCL10	0.0014388381172622683
SKIL	0.0014370628700247708
ANXA1	0.0014368496434974995
MCM5	0.0014353291127557656
EDNRB	0.0014331766839460532
GATA2	0.0014309751770770463
SLC4A7	0.001427399460118858
BET1	0.0014209119808329775
CARS2	0.0014126379293890369
TPI1	0.0014087019294329991
SHMT2	0.001406057539752068
STX11	0.0013989366543773966
HES1	0.001384567990488844
STC2	0.0013830307293989617
POLD3	0.0013797866890131961
ACSM3	0.0013792498362488385
CA2	0.0013771554164325923
CA9	0.0013761381633434296
HMMR	0.0013743614983605598
SP3	0.00136764972444736
PCOLCE	0.0013658850486020374
RUNX1	0.0013656162149573044
SRR	0.0013653329339275296
XPC	0.001360950783864418
STX8	0.001359067892944637
GAS2L3	0.0013570747510223133
CACNB1	0.0013533838482557238
FFAR2	0.001353009866447347
VNN1	0.0013506019551031
TCF7L2	0.0013468058476839469
TNNC1	0.0013436188469565283
CKS2	0.0013398694395580376
RRAS2	0.0013294219089492
LGALS3	0.0013117607191693319
HSD17B1	0.0013067064730749715
TCF12	0.0012980296116284031
NUP37	0.0012978333439016645
ST6GALNAC1	0.0012778979311928586
COPZ2	0.0012677234098348706
MMP9	0.0012667465469325906
PTN	0.0012649132390350724
FAM84A	0.0012539616433459202
STX2	0.0012441284976208015
XPA	0.0012411526982576782
IL4I1	0.0012325549006689646
ACSL1	0.0012244967812927309
FAM83D	0.0012142773063381236
FABP7	0.0012058365556440345
ID2	0.0012017487272817655
JUN	0.0011890279589914004
NR2F1	0.0011873210908771063
CDC6	0.0011846945830928984
MFAP5	0.0011826323625046193
VAMP7	0.0011800451281054733
POLB	0.0011776747554763168
ASPM	0.0011749397625600195
GLIPR1	0.0011732341970993889
CA12	0.0011687612016717513
MOAP1	0.0011668907772958922
RFC5	0.001165943186882963
ABCG2	0.0011656695504342212
FBLN2	0.0011653660768443524
GALNT16	0.0011644080161449734
GUCY1A1	0.0011595124287952531
NID2	0.0011586735962951177
RAC1	0.001156385190522261
SULT2B1	0.001156081486086458
E2F5	0.0011547289272033864
ERCC8	0.0011515306936709748
TRA2B	0.0011401738868336536
TFPI	0.0011342797650128675
SMC4	0.0011301456100116828
DSCC1	0.0011296757281451606
CACNB3	0.001129073331524358
CYP1A1	0.0011284797397907826
LIF	0.001128383409882453
CDON	0.0011277453355493102
RELB	0.0011249957599726867
LIG4	0.0011009830771442108
TNFAIP2	0.0010951814768224311
ITGB8	0.0010913986722789293
JUNB	0.0010815833132017262
ID4	0.001072063876421793
FLT3LG	0.0010711284183986156
HIC1	0.0010694920575714136
EPHA2	0.0010673165302514922
CHDH	0.0010662066165532046
CKAP5	0.0010608603030509312
DNM1L	0.0010475039804611291
CCR7	0.0010468455070960245
KIFC1	0.0010456096706421354
ITGBL1	0.0010387953226053323
RNF144B	0.001029663148360105
KDR	0.0010252758608626097
TRA2A	0.001017744922783341
SMAD2	0.0010090289795856443
STK3	0.0010066214957227498
NASP	0.0010061024557385314
CENPJ	0.0010023396794684118
CDC25A	0.0009999591757566208
CCDC88A	0.0009998694475153148
ITGB3	0.0009992609363362547
IRS2	0.0009940180300542017
MND1	0.0009854577821370835
MLLT10	0.000981421299844854
SELE	0.000980717003324097
MRPS18B	0.0009774471409896674
CENPM	0.0009743196405746057
RGS4	0.0009640801332730464
FBXO27	0.0009467344744673144
CBS	0.0009426945194010257
PHGDH	0.00093615591878128
VTI1B	0.0009335589344772209
MELK	0.0009281377119330134
NFKB1	0.0009195173317234139
TBX1	0.0009018396001721537
LATS2	0.0008985221898318938
CCNE2	0.0008982194769240196
SDS	0.0008915078991152091
CKAP2L	0.0008890123996846069
NRP1	0.0008864374436155125
CIDEB	0.0008862688359560448
TNFRSF9	0.0008842805280412958
HPSE	0.0008802297596380963
YARS2	0.0008781667482611063
PDGFRB	0.0008722967921515602
ARID3A	0.0008716905174620389
CCNG2	0.0008664245869336371
ORC6	0.0008624694406800883
NT5E	0.0008620964247508133
RAD51D	0.0008588356451462284
TK1	0.0008529313630431526
GLYCTK	0.0008524575163773674
ACVR1	0.0008504385798583513
GCNT1	0.0008460224694708505
RAD50	0.0008424864177803566
CAMK2B	0.0008384374924699257
ICOSLG	0.0008360085508836878
KRT19	0.0008337608250221137
CENPA	0.0008311449338753256
RPS6KA6	0.0008306311996279218
NTRK2	0.0008299734597756705
HIST1H4C	0.0008251629785131628
NFIA	0.0008212710921620957
FAM20C	0.0008182390390339146
GALNT17	0.0008177536681683472
TRIAP1	0.000815812861695718
BRIP1	0.0008127803573194014
SMOC2	0.0008093583455284553
SPI1	0.0008083360374130287
EP300	0.0008081634075576313
TYMS	0.000804140488024359
HTRA1	0.0008039510499939345
HILPDA	0.0007976682799894801
E2F7	0.0007974894029877541
RFC3	0.0007934832107651123
UBE2V2	0.0007853380744592938
CD6	0.0007820544239897949
TPM3	0.0007761947486906069
RAMP2	0.0007754608918577514
MYL3	0.0007732983737944222
MLLT11	0.000761912061325514
GFI1	0.0007551836970441921
STX1B	0.000753467047427763
MTOR	0.0007500939962045474
HSD17B6	0.0007482032331971205
TFRC	0.0007476025872894728
ERCC1	0.0007467726384872495
PIPOX	0.0007415893326517793
IFI30	0.0007385052058343014
CAMK2G	0.0007336298611679749
OR51E1	0.0007265668757847306
PSCA	0.000720906138478485
IL4R	0.0007190127723801995
WDPCP	0.0007165585107189054
FADD	0.0007163464247997676
GPC3	0.0007151648598359799
DCK	0.0007073107532754439
NRIP1	0.0007030922635357328
BNIP1	0.0007004330783326611
S100A4	0.0006977166940215721
TP73	0.0006960840096112082
CENPW	0.0006955536345886892
CD200	0.0006915760014884794
CACNA2D2	0.0006913034490811584
CLIC5	0.0006864759896071865
GINS1	0.0006849335060646062
DDB1	0.0006844388149460616
CACNG4	0.0006841198856035428
KLF7	0.0006837146527161254
JMJD6	0.0006824334509391761
METTL3	0.0006762681113877664
ACVRL1	0.000673044391168902
WWOX	0.0006675290220135733
FLT4	0.0006647603626484342
WRN	0.0006646365471884199
FGF18	0.0006622133227464185
TWIST1	0.0006606046551121116
PLK4	0.0006598393432181655
CD33	0.0006593791413004659
PLK2	0.0006548543138507525
GLDC	0.0006494187779764181
DSN1	0.0006397679500735687
STAT3	0.0006369826470558079
DYRK2	0.0006359471414655646
H2AFX	0.0006359028629082588
RPS27A	0.0006319493226655962
MYB	0.0006306841910988489
AOX1	0.0006306518445872796
STK11	0.0006291918637243023
GCLM	0.0006248743080928271
POLR2F	0.0006140921331833552
SEMA5A	0.0006084597995797402
LYN	0.0006028162293001434
POLI	0.0005976537186313616
TAL1	0.0005928064708952744
STAT1	0.0005912816472461393
WNT11	0.0005850949441029873
HIBADH	0.0005822689808628794
ATP7A	0.0005736489746025911
STX4	0.0005711174297607367
TLR7	0.0005683117210774595
CACNB2	0.00056774210138411
ALOX5	0.0005607115121781332
FZD3	0.0005547047175007486
SPDYE1	0.0005518392488194692
WNT5A	0.0005511864527510929
GSN	0.0005465496829036419
IL1B	0.0005443594769554457
TGFBR2	0.0005420404424710217
GALNT15	0.0005417466051051133
TACC3	0.000537634400003507
NARS2	0.0005308335628535498
ATM	0.0005283893608900428
FOXA2	0.000527635497265725
CAMK2D	0.0005270608400188651
HELLS	0.0005269052162394104
ZNF793	0.0005252485066820264
NFKBIA	0.0005251876528496758
CRADD	0.0005230275687511583
BRCA2	0.0005102369955129088
MYH7	0.000499788918841218
NELL2	0.0004988621220084306
ACSM5	0.0004977502614512575
FERMT1	0.000497504936988089
PSMD14	0.0004903224351439139
PITX2	0.00048652649289515507
FOXM1	0.0004839232319355389
CACNA1C	0.0004824690343700205
FANCI	0.00048105223969621577
MZT1	0.0004806372078416187
ANGPT1	0.00048035810353854776
RAG1	0.0004754389621568337
LOX	0.00046688717758630843
PAM	0.0004663188782159446
EZH2	0.0004653063561435783
TPM1	0.0004645801399526765
TP53BP1	0.0004643207606988445
ERG	0.0004641213748421126
PTPRZ1	0.00046396848970802363
CDK1	0.0004618116993383577
PROX1	0.00046043184409812063
E2F1	0.00045896969974407425
COL10A1	0.0004587923089847991
NTRK1	0.000456831492827906
STX19	0.00045373026434388143
LAMB2	0.00044808195076351026
GYS1	0.00044733889513071367
EPB41L5	0.0004471939418899635
SP100	0.0004357398436739891
MST1R	0.0004354141894202279
BLOC1S6	0.0004341705808802311
RFC1	0.0004335418879994861
PSAT1	0.00043163785420145974
PALB2	0.000419427536845343
POLR2C	0.00041830488933802904
RRM1	0.0004055988839214733
ETS2	0.00040189652838680507
PBK	0.0003997722645591248
PTPRC	0.00039870499758807047
OLFML2B	0.0003973332963587614
CXCR2	0.00039207378519444993
TLR2	0.000391971332864996
GALNT18	0.0003814647035449823
ZBTB1	0.0003773033459681993
TMPO	0.00037668827624971757
CNOT10	0.0003755080707067479
ZNF395	0.00037357434328365074
CRISPLD2	0.0003726178554686597
KDM6B	0.0003720446578641653
DRAM1	0.00037147152195955577
RPA3	0.0003710465745936244
NEK11	0.00036979562611493905
PLAGL1	0.0003697337078757182
CD274	0.0003694306113556442
AQP1	0.00036625137184688103
BAZ2B	0.00036562645353382196
SDC1	0.0003641965157470086
XAB2	0.000363960244548258
GNMT	0.0003637590351643179
FANCA	0.0003621129572922538
BLM	0.00036005626515464004
FCER1G	0.0003597450120182886
AXIN2	0.00035895968891500903
NAMPT	0.00035864098816567767
PGF	0.0003555760280693848
SNCG	0.0003552954256712126
CASP2	0.00035516218593041306
MMP7	0.00035385500229297357
OR2B6	0.000353295811255492
GREM1	0.00035055544690599193
AFMID	0.0003446520343355609
CHEK1	0.00034116899354224266
AK4	0.0003405632104298311
CEMIP	0.0003372533775291769
SEC24B	0.00033641335711679597
EGF	0.00033390547720381125
CCL23	0.0003333648130256452
EPHB2	0.00032650227725377495
CACNA2D4	0.000325882814014702
KIF14	0.0003254888464525898
PTX3	0.000321989697550005
POLA2	0.00032084039613413816
GTSE1	0.00032076849511136486
GAD1	0.00032073969442331714
AMT	0.0003202792336964036
GNAL	0.00031949221230543733
EPCAM	0.00031918804749438097
RNASE4	0.0003167896942573904
LRRC17	0.0003155674895483891
CNOT6L	0.00031326601215216256
FEN1	0.00031029478850667973
GOSR2	0.00030909377427451373
PROM1	0.00030584752594824425
FGF2	0.0003033306624191444
CALML3	0.00030112054694678185
FOXO4	0.00030108088558779885
SLAMF1	0.00030047573078555536
IL18R1	0.00029931924669394455
KLK10	0.0002992774477758183
SHOX2	0.00029806708559386485
PCBP4	0.0002954472019021581
ENOSF1	0.00029286656568888644
DEPDC1B	0.0002928217910723163
OXCT2	0.0002916172707527897
TP63	0.0002900709458491141
AQP5	0.0002891075029515865
E2F8	0.0002879980321711882
NFE2	0.0002832775300513064
TTK	0.0002818526732073583
YAP1	0.0002781268277668764
GPLD1	0.00027613853634575583
APAF1	0.0002730862355267586
POU5F1	0.00027205656945612035
TNC	0.00027133001326772304
ZNF335	0.0002690010772563231
IRX3	0.0002662061525500145
GALNTL6	0.00026264679043808045
RIPK2	0.0002618243156826391
GPT	0.0002609040087202084
AEN	0.0002600764584460932
ZBTB8A	0.0002568964913784656
GPT2	0.00025368697228529664
SLC9A6	0.00025246973969327415
LGALS9	0.0002516289443881232
TSPAN2	0.00024974525335976877
BOC	0.00024708642611866334
F2RL1	0.0002452861567740058
STMN2	0.00024395525498245094
EBF1	0.00024392935691673097
INSM1	0.00024247239361039247
BRCC3	0.00023756292191476805
HGF	0.0002345621994088438
OR2W3	0.00023213490549312378
NOX4	0.00023174619938964156
TENM4	0.00023082742716013738
TXNIP	0.00023061018391162713
CDK7	0.00023051578360098928
SELP	0.0002299795125354984
VAMP2	0.0002283949850313337
RBL1	0.00022705545936319325
CLEC4A	0.00022433163805483068
GTF2H3	0.00022407722227809292
HSD17B3	0.00022278634644833963
LOH12CR2	0.00021944096686815447
NUAK1	0.00021756172690460382
OR51E2	0.0002155684384961016
CACNA2D1	0.00021475185143104243
VTI1A	0.00021472361211254034
ST20	0.00021250271280831863
INTS8	0.00020882280955216012
DISC1	0.00020866170599112438
RSPO3	0.0002064269123891722
ALAS1	0.000204240000148528
GUCA1A	0.00020418281507079056
KIF1B	0.0002026038624033149
DMGDH	0.00020135874585245026
POLE2	0.00019889294131199823
STBD1	0.00019446989734792414
CLSPN	0.0001943098189830248
PPP1R3C	0.0001928491904968289
ROBO1	0.00018732586574827828
ZWILCH	0.0001853295455247579
OR1N2	0.000184790343813103
PDK1	0.0001840769906341678
CD40LG	0.00018094766023268568
REL	0.00017963783454622413
ATP11C	0.00017775490613796576
LAMC2	0.00017761742811417703
RAMP2-AS1	0.00017098036772402936
PPFIA4	0.00017009947622959832
RUNX2	0.00016989270937528778
COX6B2	0.0001692343348851055
SLC8A1	0.00016888520358648685
EFNB2	0.00016596397598687835
ERCC4	0.00016483102832766974
ADGRA2	0.00016396813429868907
PRC1	0.0001624575216533154
LBR	0.00016121913408218867
GALNT8	0.0001611985357310442
WNT1	0.000159329411039166
CYP11A1	0.00015799466472008147
CENPE	0.00015659487964839479
XRCC2	0.00015644093122427162
TGFBR1	0.00015577846659290266
IL15	0.00014949856704655196
COL11A1	0.00014886840189501095
EDN1	0.00014846473933901447
OR2A7	0.00014831015051323493
PRKG1	0.0001466907158429888
RFC2	0.00014486116763718837
OR2C3	0.00014459076848584874
MYO7A	0.00014254857010659463
FXYD2	0.00014018212338016297
MAD2L2	0.00013979809535911278
CASP8AP2	0.00013646347912990385
DDO	0.00013640328037729186
COX5A	0.0001362947119831563
PCDH9	0.0001351735228850023
SATB1	0.00013315857412585398
APOPT1	0.00013135504453707617
TNNI3	0.00013072318164471136
NIT2	0.00012968290371403237
TFDP2	0.00012912287364196456
IL6	0.00012499498046855296
CXCR4	0.00012145682141627445
PAX6	0.00012052519876109474
ASCL1	0.00012021866812469615
INHBA	0.00011816879882718329
KLKB1	0.00011693021713347421
FANCM	0.00011612281254913899
ERBB4	0.00011585240802117655
CX3CL1	0.00011458229909993351
PPIC	0.00011202286358138019
OR7D2	0.00010902912010464668
ZNF292	0.00010651941402312458
PTHLH	0.00010537261877986827
SOX2	0.00010451848467930815
TPSB2	0.00010403083296844462
RAD21	0.00010397820303022028
CACNA1D	0.0001035404437964839
PSRC1	0.00010308595818476332
CACNG8	0.00010184171603972761
OLFM4	9.896592183702712e-05
AKR1C1	9.810866970747642e-05
KIF2C	9.756877356882449e-05
SRPX2	9.653617411541768e-05
SULT1E1	9.651070197458268e-05
SPDYE5	9.367214570248876e-05
GPM6A	9.352889200375465e-05
TNFAIP6	9.31471345868584e-05
IL20	9.241432149851028e-05
CCBE1	9.130091447087138e-05
FANCB	9.024213859758723e-05
FOXA3	8.981774329130733e-05
AKR1C2	8.934936221310238e-05
PDGFRA	8.92522323702335e-05
CDH11	8.618238200102314e-05
CNGA4	8.597671542693093e-05
TGFB2	8.472026385039156e-05
GLI1	8.44629266809059e-05
OR3A2	8.38429055999648e-05
PNN	7.837563277144906e-05
AKR1B10	7.821616177225667e-05
CXCL5	7.781806491872992e-05
PDZD7	7.723878363401884e-05
RARS2	7.692114202457299e-05
ZEB1	7.591869321809363e-05
TSLP	7.585361993109576e-05
BMPER	7.580978465357812e-05
SLC1A2	7.556805012302199e-05
OR2C1	7.539272696016932e-05
PXN	7.495621509924441e-05
ATP1B1	7.476488405098548e-05
NODAL	7.326350259295856e-05
OR2L2	7.312700210289039e-05
UGT2B15	7.192756117683733e-05
ASCL2	7.13707330270989e-05
GOT2	6.912069745666134e-05
OR2T8	6.704648220314453e-05
CXCL3	6.554132267638443e-05
TOX3	6.543503794987446e-05
PDE1C	6.517524511129248e-05
IGF2BP3	6.512201649247942e-05
KRAS	6.467260833600866e-05
CACNG7	6.466910688569447e-05
NEK5	6.46330556286686e-05
TATDN3	6.40955114727461e-05
CACNB4	6.250489918076114e-05
AGR2	6.192622753304323e-05
GALNT4	6.177694526844475e-05
IL31RA	6.175179671361897e-05
COX8C	5.9929301063799726e-05
JAG2	5.98598825263217e-05
CXCL8	5.9738927385168804e-05
OR4C6	5.971044269447589e-05
TMEM158	5.810207526801819e-05
LY6D	5.737595485130403e-05
ATP2B2	5.7332168912664576e-05
UGT2B7	5.704500754848638e-05
SLC12A2	5.660761001463248e-05
CYP17A1	5.6451563385086256e-05
GAD2	5.612691470478168e-05
ITGAM	5.606422846103586e-05
GLS2	5.572010446082216e-05
CD38	5.5094339488268055e-05
MMP3	5.50303218559558e-05
RAB25	5.4650946217206917e-05
CALML5	5.456105924807232e-05
NUF2	5.4380387984424114e-05
IL23A	5.391989845160503e-05
SOX11	5.227515955112549e-05
AL929410.2	5.223310486575004e-05
FOXG1	5.182508815401795e-05
FGF7	5.15802483738862e-05
STX17	5.127437167072657e-05
VAMP1	4.987625683438654e-05
CRHBP	4.929175543800229e-05
CALML6	4.905220789126069e-05
MACC1	4.770102051257854e-05
CACNA1F	4.638353311233834e-05
PTPRO	4.578126312020661e-05
CYP19A1	4.576160218498174e-05
GCNT4	4.4719529705708905e-05
OR13A1	4.452020691326932e-05
CYP3A4	4.4355077187869565e-05
CD80	4.386092097276639e-05
OR5K2	4.349956385150809e-05
CNGB1	4.286969991740877e-05
GALNT5	4.2788508898001184e-05
CD86	4.27294141629388e-05
CCL7	4.193348200538684e-05
NCAM1	4.1849694956077425e-05
CYP3A5	4.148762412931282e-05
TMEM100	4.0629421696262836e-05
IL18	4.044044673373206e-05
OR52E8	3.95425478946612e-05
DLD	3.811392768455302e-05
OSM	3.7753977399098894e-05
CACNA2D3	3.682562516962075e-05
OVOL2	3.506909893346819e-05
IGF1	3.411148359285512e-05
GUCY2D	3.3827060445607395e-05
HHEX	3.3567045326182856e-05
HSD17B2	3.2836638281291186e-05
FANCD2	3.262265252545895e-05
CDH17	3.256572700444062e-05
OSR1	3.247231785619593e-05
DCSTAMP	3.135302023684449e-05
BHMT	3.107402879835165e-05
CFTR	3.083002884762608e-05
GALNT9	3.0720339745542033e-05
ATP1A4	3.071582802176855e-05
UGT2A3	3.064627722150163e-05
HNRNPH1	3.035160261894635e-05
OR9G1	2.9542863663307645e-05
CCL20	2.9468055296308717e-05
STRC	2.8971500693073466e-05
ESR2	2.8713268913131496e-05
PDC	2.684850468232656e-05
WNT2	2.622673821988557e-05
HOXA5	2.608665481193439e-05
UIMC1	2.5832526887202663e-05
SLITRK6	2.5617097604598275e-05
GALNT13	2.531393838170716e-05
WT1	2.498561137715168e-05
ACTC1	2.4441576080066783e-05
CXCL6	2.4094628594647627e-05
OR3A3	2.387476721048888e-05
PTGS2	2.2923496826737212e-05
BMPR2	2.287337022761752e-05
TDGF1	2.2205685403112777e-05
CEACAM5	2.1496575389506764e-05
OR2AE1	2.1480024503716772e-05
CACNG5	2.140235981766036e-05
MYF6	2.074658618621486e-05
AREG	2.0396333500750734e-05
WNT7A	1.9685773299656167e-05
OR2K2	1.909837449262459e-05
OR51B5	1.7923618586802374e-05
CACNA1S	1.7355216952572073e-05
LHX1	1.687673107028133e-05
MMP13	1.6856637148246414e-05
OR10AD1	1.6660055639126932e-05
OR52N4	1.645312047533352e-05
HIPK2	1.640505272623711e-05
LGR5	1.6094713235076948e-05
CRP	1.5908941917006656e-05
AOC2	1.590665089459694e-05
DRD1	1.588259484207852e-05
DBX2	1.5666006820868142e-05
OR2AK2	1.558472910620201e-05
OR1G1	1.4950625099911926e-05
TMPRSS4	1.4359609884559033e-05
NKX2-3	1.4237451967173166e-05
OR10G2	1.3801077792748745e-05
AKR1D1	1.3799990145005914e-05
KLHL24	1.3736112042467637e-05
LHX5	1.3472048834916888e-05
PMCH	1.3091464441776195e-05
PLOD2	1.298561015642999e-05
NRG1	1.2965759081808925e-05
MYL2	1.292146684957065e-05
OR3A1	1.2899636784099563e-05
CLCA2	1.2427878627830448e-05
ALDH1A3	1.224767225378615e-05
TMC1	1.2151708873821368e-05
SERPINB2	1.1604877045120239e-05
ACSM4	1.1557530225692928e-05
CSF2	1.1180135739162855e-05
HMGA2	1.1142758298930105e-05
NKX2-1	1.1033637892438824e-05
UGT2B17	1.0568913410685329e-05
TNFSF11	1.0217433372825097e-05
ACOD1	1.0092626709640137e-05
SLC28A2	9.844612688197981e-06
EREG	9.816632148448077e-06
FOXA1	9.7211691296095e-06
ACSM1	9.632307047886157e-06
OTULIN	9.332601633743369e-06
PAX2	9.118894089945814e-06
PF4	9.067364099674614e-06
OR2A1	9.022432100636655e-06
RASGRP1	8.747093266136158e-06
SRD5A2	8.475762421104536e-06
GCNT3	8.267365672648942e-06
DTL	8.240410220273866e-06
OR52N2	8.150620136052674e-06
IL12B	7.991363300012395e-06
AKR1C4	7.802126555907094e-06
SPIDR	7.6005931937762454e-06
GATA1	7.388488220902498e-06
OR1F1	7.188052749043914e-06
FGF8	6.577101103348747e-06
EMX1	6.520897683407906e-06
IL1A	6.285227995395496e-06
DAO	6.212250167639487e-06
UGT2B4	6.111723733407844e-06
OR56B4	5.917018422775589e-06
NKX2-5	5.53932987812174e-06
OR1K1	5.529698569482812e-06
MYOD1	5.3602384004286845e-06
ATAD2	5.317632850845618e-06
ASL	5.061773671995418e-06
OR2AG2	5.013780691650594e-06
WNT16	4.642474483404713e-06
OR2H2	4.64157865416219e-06
SPHKAP	4.493204626405574e-06
CACNG6	4.448602703085968e-06
OR11H4	4.442519400093841e-06
CYP3A43	4.427844954983202e-06
UGT1A6	4.418748803046146e-06
CYP11B1	4.240331046423437e-06
IL4	4.226213299459917e-06
RYR2	4.077466517267097e-06
MYH6	3.7804107272097862e-06
MNAT1	3.771704891492243e-06
SOX3	3.663249913222656e-06
CACNG3	3.3484115162776615e-06
CYP7A1	3.1027262578881477e-06
B3GNT6	3.0153798813467767e-06
LHFPL5	2.8455548767004002e-06
OR1C1	2.8222765207002417e-06
ACSM2A	2.5235518461291245e-06
CLCA4	2.462872589648213e-06
OR1L8	2.3782436290051404e-06
IL13	2.2529960356237445e-06
GALNTL5	2.2421048422733105e-06
POU4F3	2.1749641503121826e-06
OR13J1	2.1563829943513477e-06
CACNG2	2.1172538460345887e-06
OR10A2	1.8879641930044094e-06
NANOG	1.7285567860693618e-06
OR2L13	1.7062446514577319e-06
OR5C1	1.5965237132515769e-06
CNGA3	1.5634948333583923e-06
CYP21A2	1.4243310652114957e-06
OR6T1	1.270018110649085e-06
ALAS2	1.2441444066095768e-06
CSF3	1.2381576751617663e-06
OR2T33	1.1831048012388765e-06
IL23R	1.0234649347010465e-06
TNNT2	1.0067903084249063e-06
OR52B6	9.322103631505252e-07
OR2A42	9.250167536893185e-07
WNT3A	9.051663779521307e-07
ERBB2	9.024504951560321e-07
IL11	8.791752630858728e-07
TERT	8.392872164109234e-07
CYP3A7	8.332029208558765e-07
AFP	7.622900125240084e-07
OR9Q1	7.463693289654909e-07
ATP1B4	6.734693012974555e-07
GSX2	6.433685424570753e-07
LEP	5.839734353657913e-07
IL2	4.065815118715782e-07
OR7E24	3.0955732045393453e-07
DBX1	2.710857035336467e-07
HAPLN1	9.406782933307947e-08
OR9A2	2.1689145941327917e-08
CLCA1	1.4095815071817834e-08
OR56A3	0.0
COX6CP3	0.0
OR5B12	0.0
OR6C70	0.0
OR1Q1	0.0
AGXT2	0.0
HSD3B1	0.0
OR13G1	0.0
OR2A4	0.0
UGT1A4	0.0
OR5P3	0.0
GML	0.0
OR4N2	0.0
UGT2B11	0.0
CACNG1	0.0
UGT1A1	0.0
RHAG	0.0
OR1J2	0.0
COX7B2	0.0
OR6C2	0.0
OR9A4	0.0
OR52B2	0.0
OR6S1	0.0
ATOH1	0.0
WNT8A	0.0
OR6B3	0.0
UGT1A3	0.0
OR51I1	0.0
OR52H1	0.0
OR2G6	0.0
OR4K2	0.0
UGT2B10	0.0
OR2L3	0.0
OCSTAMP	0.0
OR2D2	0.0
OR14I1	0.0
OR52K2	0.0
GUCA1C	0.0
OR13C5	0.0
OR10Q1	0.0
OR52W1	0.0
CAV3	0.0
UGT1A7	0.0
UGT1A8	0.0
OR10A4	0.0
OR8G5	0.0
OR52E6	0.0
UGT1A9	0.0
MYOG	0.0
OR52I1	0.0
BMP10	0.0
UGT2A1	0.0
OR52N1	0.0
CYP11B2	0.0
OR51Q1	0.0
UGT1A10	0.0
OR51B4	0.0
PRKACG	0.0
OR2B2	0.0
OR52D1	0.0
OR10H1	0.0
OR1J1	0.0
MYF5	0.0
OR5M11	0.0
HSD3B2	0.0
OR1E1	0.0
UGT2B28	0.0
OR5AU1	0.0
OR1J4	0.0
OR13H1	0.0
OR56B1	0.0
OR2T10	0.0
OR6A2	0.0
OR56A5	0.0
OR1L3	0.0
OR13D1	0.0
OR10A3	0.0
UGT1A5	0.0
OR2B11	0.0
OR1N1	0.0
OR4D10	0.0
OR8A1	0.0
OR10A5	0.0
OR6K3	0.0
